# Supplementary material for: Reannotation of cancer mutations based on expressed RNA transcripts reveals functional non-coding mutations in melanoma
Source: Am J Hum Genet. 2025 May 12;112(6):1447–67. doi: 10.1016/j.ajhg.2025.04.005 (PMC12256795; doi:10.1016/j.ajhg.2025.04.005)
Supplement: Table S2. Results of concentration area method — Table reporting results obtained for the concentration area method that was applied on the pre-processed MC3 working group variant list. Results obtained when considering non-synonymous mutations (nSMs), synonymous mutations (SMs), and non-synonymous and synonymous mutations together (All) are reported in different tabs in the Excel file. Columns O–U in the sheet always report on the most frequent mutation in the identified mutation cluster. Note that mutation positions are indicated in respect to hg19, as in the MC3 working group dataset. [file mmc2.xlsx]

## Sheet: nSMs
Tumor type	Gene	Canc_gene	Transcript	Adj_pvalue	Chr	Chr_min (hg19)	Chr_max (hg19)	Nnucl	Range_mut%	Nmut_cluster	Nmut_cluster%	Nsample	Nsample%	Chr_pos (hg19)	#Mut_freq	Mut_freq_cDNA	Mut_freq_AA	Type_mut	Orig_cod	Mut_cod
blca	KRAS	Cancer gene	ENST00000256078	0.0212	12	25398262	25398285	23	4.0351	14 out of 16	87.5	16	4.0404	25398284	6	35G>A	p.G12D	missense_variant	GGT	GAT
blca	C3orf70	unknown	ENST00000335012	0.0212	3	184870586	184870595	9	1.1952	7 out of 9	77.7777777777778	9	2.2727	184870595	6	17C>T	p.S6L	missense_variant	TCG	TTG
blca	NFE2L2	Cancer gene	ENST00000397062	0.0212	2	178098799	178098960	161	8.8559	17 out of 19	89.4736842105263	18	4.5455	178098945	5	100C>G	p.R34G	missense_variant	CGA	GGA
blca	ACTB	unknown	ENST00000331789	0.0423	7	5568128	5568275	147	13.0319	7 out of 8	87.5	7	1.7677	5568242	4	472G>A	p.G158R	missense_variant	GGG	AGG
blca	CTNNB1	Cancer gene	ENST00000349496	0.0212	3	41266101	41266182	81	3.4527	7 out of 9	77.7777777777778	8	2.0202	41266113	2	110C>G	p.S37C	missense_variant	TCT	TGT
blca	NCKAP1	unknown	ENST00000360982	0.0349	2	183800087	183817172	150	4.4053	4 out of 5	80	5	1.2626	183800087	2	2730G>C	p.L910F	missense_variant	TTG	TTC
blca	ZBTB7B	unknown	ENST00000417934	0.0291	1	154988172	154988787	210	12.1951	7 out of 7	100	7	1.7677	154988705	2	1266G>T	p.K422N	missense_variant	AAG	AAT
blca	SMARCC2	unknown	ENST00000267064	0.0212	12	56563943	56575311	1393	38.2167	10 out of 10	100	10	2.5253	56572617	1	1156G>A	p.E386K	missense_variant	GAA	AAA
blca	MTHFD2L	unknown	ENST00000395759	0.0291	4	75040285	75040385	100	9.5785	4 out of 5	80	5	1.2626	75040285	1	206G>A	p.R69Q	missense_variant	CGA	CAA
blca	FPGT	unknown	ENST00000609362	0.0212	1	74670509	74670560	51	2.8571	4 out of 5	80	5	1.2626	74670509	1	778G>A	p.D260N	missense_variant	GAT	AAT
blca	IQSEC2	unknown	ENST00000396435	0.0212	X	53268444	53270978	45	1.0074	4 out of 5	80	5	1.2626	53270978	1	3003T>A	p.N1001K	missense_variant	AAT	AAA
blca	SF1	unknown	ENST00000377387	0.0212	11	64536777	64540963	522	25.816	12 out of 13	92.3076923076923	8	2.0202	64536777	1	1072C>G	p.P358A	missense_variant	CCA	GCA
blca	NUP214	Cancer gene	ENST00000359428	0.0349	9	134021689	134039286	810	12.9125	7 out of 8	87.5	8	2.0202	134021689	1	1943C>A	p.S648*	stop_gained	TCA	TAA
blca	ZFP36L2	unknown	ENST00000282388	0.0423	2	43452168	43452318	150	10.101	6 out of 7	85.7142857142857	7	1.7677	43452318	1	625G>A	p.G209R	missense_variant	GGG	AGG
blca	USP13	unknown	ENST00000263966	0.0291	3	179460039	179462957	226	8.7191	4 out of 5	80	5	1.2626	179460039	1	1435G>A	p.E479K	missense_variant	GAA	AAA
blca	PCDHA12	unknown	ENST00000398631	0.0482	5	140256594	140256931	337	11.925	7 out of 7	100	7	1.7677	140256594	1	1537G>A	p.E513K	missense_variant	GAG	AAG
blca	PKD1	unknown	ENST00000262304	0.0482	16	2140152	2156483	5083	39.3665	11 out of 11	100	10	2.5253	2142498	1	11252A>T	p.Q3751L	missense_variant	CAG	CTG
blca	CTCF	Cancer gene	ENST00000264010	0.0482	16	67645045	67654676	853	39.0568	11 out of 11	100	9	2.2727	67650732	1	1037C>A	p.T346N	missense_variant	ACC	AAC
blca	FSIP2	unknown	ENST00000343098	0.0212	2	186672259	186673576	1317	6.2741	7 out of 8	87.5	7	1.7677	186672259	1	18493G>A	p.D6165N	missense_variant	GAT	AAT
blca	NELL1	unknown	ENST00000357134	0.0349	11	20907060	20948923	252	10.3576	4 out of 5	80	5	1.2626	20907060	1	577C>G	p.R193G	missense_variant	CGC	GGC
blca	CD86	unknown	ENST00000330540	0.0291	3	121825276	121828142	102	10.303	4 out of 5	80	5	1.2626	121825276	1	632C>T	p.T211M	missense_variant	ACG	ATG
blca	C12orf55	unknown	ENST00000524981	0.0482	12	97045378	97114300	2037	21.9244	7 out of 7	100	7	1.7677	97045378	1	4885C>G	p.R1629G	missense_variant	CGT	GGT
blca	TTBK2	unknown	ENST00000267890	0.0349	15	43044531	43044974	443	11.8608	7 out of 8	87.5	5	1.2626	43044974	1	2470G>C	p.D824H	missense_variant	GAT	CAT
blca	PRDX4	unknown	ENST00000379341	0.0212	X	23693123	23693164	41	5.0245	4 out of 5	80	5	1.2626	23693123	1	376A>G	p.T126A	missense_variant	ACT	GCT
blca	CLASP1	unknown	ENST00000263710	0.0482	2	122182786	122217688	1095	23.7167	7 out of 7	100	6	1.5152	122217688	1	1046G>C	p.R349T	missense_variant	AGA	ACA
blca	RGPD2	unknown	ENST00000398146	0.0212	2	88082561	88082711	150	2.8458	4 out of 5	80	5	1.2626	88082711	1	3832G>C	p.D1278H	missense_variant	GAT	CAT
blca	CKMT2	unknown	ENST00000424301	0.0291	5	80548557	80548634	77	6.1111	4 out of 5	80	5	1.2626	80548557	1	196G>C	p.E66Q	missense_variant	GAG	CAG
blca	KIAA1024	unknown	ENST00000305428	0.0482	15	79750503	79755491	367	13.3406	4 out of 5	80	5	1.2626	79750503	1	2014G>A	p.G672R	missense_variant	GGA	AGA
blca	NKAP	unknown	ENST00000371410	0.0482	X	119059226	119063990	143	11.4583	4 out of 5	80	5	1.2626	119063990	1	1062G>A	p.M354I	missense_variant	ATG	ATA
brca	ERBB2	Cancer gene	ENST00000269571	0.022	17	37872089	37881000	919	24.3896	11 out of 13	84.6153846153846	11	1.5131	37881000	3	2329G>T	p.V777L	missense_variant	GTG	TTG
brca	NBAS	unknown	ENST00000281513	0.0498	2	15326973	15378705	774	10.8769	4 out of 5	80	5	0.6878	15378705	1	5830G>A	p.A1944T	missense_variant	GCT	ACT
brca	LRRIQ1	unknown	ENST00000393217	0.0498	12	85449664	85450282	618	11.9559	4 out of 5	80	5	0.6878	85449664	1	1093G>A	p.E365K	missense_variant	GAA	AAA
brca	FOXA1	Cancer gene	ENST00000250448	0.022	14	38061193	38061531	338	23.8196	11 out of 13	84.6153846153846	11	1.5131	38061531	1	458C>T	p.A153V	missense_variant	GCG	GTG
brca	ADAMTS2	unknown	ENST00000251582	0.022	5	178541264	178552030	338	9.2959	4 out of 5	80	5	0.6878	178552030	1	2902C>T	p.R968W	missense_variant	CGG	TGG
brca	CARNS1	unknown	ENST00000445895	0.0498	11	67184989	67186488	511	17.911	6 out of 7	85.7142857142857	7	0.9629	67184989	1	115C>T	p.P39S	missense_variant	CCT	TCT
brca	LAMA1	unknown	ENST00000389658	0.0498	18	7033069	7049147	1379	14.9436	4 out of 5	80	5	0.6878	7042194	1	1211C>T	p.S404F	missense_variant	TCC	TTC
brca	CHD7	unknown	ENST00000423902	0.0498	8	61765855	61777594	1525	16.9557	4 out of 5	80	5	0.6878	61765855	1	6571G>C	p.E2191Q	missense_variant	GAA	CAA
brca	RUNX1	Cancer gene	ENST00000300305	0.0498	21	36206716	36259201	506	35.0658	9 out of 9	100	8	1.1004	36259201	1	290T>A	p.F97Y	missense_variant	TTC	TAC
brca	SOX6	unknown	ENST00000396356	0.0498	11	16007910	16068116	396	16.3164	4 out of 5	80	5	0.6878	16068116	1	1567G>A	p.D523N	missense_variant	GAC	AAC
brca	RERE	unknown	ENST00000337907	0.022	1	8421432	8421833	129	2.7441	4 out of 5	80	5	0.6878	8421833	1	2006C>G	p.T669R	missense_variant	ACA	AGA
brca	GNL3L	unknown	ENST00000336470	0.0498	X	54574726	54578044	212	12.1212	4 out of 5	80	5	0.6878	54574726	1	695G>C	p.G232A	missense_variant	GGA	GCA
brca	TRHDE	unknown	ENST00000261180	0.0498	12	72956000	73012710	517	16.813	4 out of 5	80	5	0.6878	72956000	1	1709C>T	p.T570I	missense_variant	ACA	ATA
brca	SLC35B2	unknown	ENST00000393812	0.0498	6	44223268	44224198	233	17.9369	4 out of 4	100	5	0.6878	44224198	1	241G>A	p.V81M	missense_variant	GTG	ATG
brca	CTCF	Cancer gene	ENST00000264010	0.0498	16	67645412	67655431	617	28.2509	7 out of 9	77.7777777777778	9	1.238	67655431	1	1294G>T	p.E432*	stop_gained	GAA	TAA
cesc	PIK3CA	Cancer gene	ENST00000263967	0.01	3	178936082	178936091	9	0.2806	39 out of 54	72.2222222222222	52	19.3309	178936091	24	1633G>A	p.E545K	missense_variant	GAG	AAG
cesc	MAPK1	Cancer gene	ENST00000215832	0.01	22	22127164	22127167	3	0.277	6 out of 7	85.7142857142857	7	2.6022	22127164	5	964G>A	p.E322K	missense_variant	GAG	AAG
cesc	KRAS	Cancer gene	ENST00000256078	0.01	12	25398279	25398285	6	1.0526	11 out of 14	78.5714285714286	14	5.2045	25398284	4	35G>A	p.G12D	missense_variant	GGT	GAT
cesc	NFE2L2	Cancer gene	ENST00000397062	0.01	2	178098799	178098960	161	8.8559	9 out of 9	100	9	3.3457	178098960	2	85G>C	p.D29H	missense_variant	GAT	CAT
cesc	PPL	unknown	ENST00000345988	0.01	16	4936000	4938172	211	4.003	4 out of 5	80	5	1.8587	4938172	1	2445G>C	p.E815D	missense_variant	GAG	GAC
cesc	GUCY2F	unknown	ENST00000218006	0.05	X	108691359	108696942	329	9.8888	4 out of 5	80	5	1.8587	108696942	1	1179G>C	p.L393F	missense_variant	TTG	TTC
coadread	KRAS	Cancer gene	ENST00000256078	0.015	12	25398281	25398285	4	0.7018	127 out of 144	88.1944444444444	142	45.0794	25398284	36	35G>T	p.G12V	missense_variant	GGT	GTT
coadread	BRAF	Cancer gene	ENST00000288602	0.015	7	140453136	140453193	57	2.4772	11 out of 13	84.6153846153846	13	4.127	140453136	7	1799T>A	p.V600E	missense_variant	GTG	GAG
coadread	NRAS	Cancer gene	ENST00000369535	0.015	1	115256528	115258748	149	26.1404	19 out of 19	100	19	6.0317	115258747	6	35G>A	p.G12D	missense_variant	GGT	GAT
coadread	SPTB	unknown	ENST00000389722	0.0458	14	65246540	65259931	1926	27.5655	8 out of 9	88.8888888888889	9	2.8571	65253730	2	2953C>T	p.R985W	missense_variant	CGG	TGG
coadread	PCDHA3	unknown	ENST00000522353	0.025	5	140182183	140182838	655	22.9583	10 out of 11	90.9090909090909	11	3.4921	140182605	2	1823C>T	p.S608L	missense_variant	TCG	TTG
coadread	PNLDC1	unknown	ENST00000610273	0.0409	6	160230077	160231096	152	9.7249	4 out of 5	80	5	1.5873	160230077	2	637C>T	p.R213C	missense_variant	CGT	TGT
coadread	TSHZ2	unknown	ENST00000371497	0.0409	20	51870469	51871073	604	19.4525	7 out of 8	87.5	8	2.5397	51870661	2	664G>A	p.A222T	missense_variant	GCG	ACG
coadread	C12orf55	unknown	ENST00000524981	0.025	12	97051994	97078926	594	6.3933	4 out of 5	80	5	1.5873	97051994	1	5330G>A	p.R1777K	missense_variant	AGG	AAG
coadread	PCDHA5	unknown	ENST00000529859	0.0458	5	140202457	140203521	1064	37.8513	9 out of 9	100	9	2.8571	140202457	1	1097C>T	p.T366M	missense_variant	ACG	ATG
coadread	FAM184B	unknown	ENST00000265018	0.0458	4	17710799	17711179	380	11.9384	4 out of 5	80	5	1.5873	17711179	1	230C>T	p.A77V	missense_variant	GCG	GTG
coadread	DCLK1	unknown	ENST00000255448	0.0458	13	36445391	36700129	764	34.8858	9 out of 10	90	10	3.1746	36700129	1	146C>T	p.T49M	missense_variant	ACG	ATG
coadread	ERBB2	Cancer gene	ENST00000269571	0.015	17	37879658	37881000	296	7.8556	4 out of 5	80	5	1.5873	37879658	1	2033G>A	p.R678Q	missense_variant	CGG	CAG
coadread	SCAPER	unknown	ENST00000563290	0.015	15	77087668	77096887	244	5.8054	4 out of 5	80	5	1.5873	77096887	1	481G>T	p.D161Y	missense_variant	GAT	TAT
coadread	KCNU1	unknown	ENST00000399881	0.0458	8	36768520	36788611	475	13.7681	4 out of 5	80	5	1.5873	36768520	1	2404C>T	p.P802S	missense_variant	CCC	TCC
coadread	BRINP1	unknown	ENST00000265922	0.0458	9	121971030	121976370	363	15.8793	4 out of 5	80	5	1.5873	121971031	1	1111C>T	p.R371C	missense_variant	CGC	TGC
coadread	ITGA10	unknown	ENST00000369304	0.0214	1	145538055	145539047	253	7.2203	4 out of 5	80	5	1.5873	145538055	1	2734A>G	p.T912A	missense_variant	ACT	GCT
coadread	FGA	unknown	ENST00000302053	0.0214	4	155507410	155507618	208	7.9969	4 out of 5	80	5	1.5873	155507482	1	1099C>T	p.R367C	missense_variant	CGC	TGC
coadread	GLI1	Cancer gene	ENST00000228682	0.0458	12	57857791	57859610	554	16.6817	4 out of 5	80	5	1.5873	57857791	1	110G>T	p.G37V	missense_variant	GGC	GTC
hnsc	FBXW7	Cancer gene	ENST00000281708	0.0265	4	153247165	153250883	460	21.6573	14 out of 16	87.5	16	3.3755	153247289	4	1513C>G	p.R505G	missense_variant	CGC	GGC
hnsc	NFE2L2	Cancer gene	ENST00000397062	0.0265	2	178098800	178098975	175	9.626	12 out of 13	92.3076923076923	13	2.7426	178098810	2	235G>C	p.E79Q	missense_variant	GAG	CAG
hnsc	EYS	unknown	ENST00000503581	0.0265	6	66112497	66205295	1049	11.1182	11 out of 11	100	10	2.1097	66115122	1	1001G>T	p.S334I	missense_variant	AGT	ATT
hnsc	ANK3	unknown	ENST00000280772	0.0454	10	61828403	61833210	4807	36.5997	13 out of 14	92.8571428571429	7	1.4768	61830234	1	10405G>A	p.E3469K	missense_variant	GAG	AAG
hnsc	NFATC1	unknown	ENST00000329101	0.0471	18	77193673	77208983	267	9.5596	4 out of 5	80	5	1.0549	77193673	1	1282C>T	p.H428Y	missense_variant	CAC	TAC
hnsc	MOS	unknown	ENST00000311923	0.0454	8	57025568	57025647	79	7.5889	4 out of 5	80	5	1.0549	57025647	1	895C>G	p.L299V	missense_variant	CTC	GTC
hnsc	DCAF4L2	unknown	ENST00000319675	0.0471	8	88886016	88886180	164	13.8047	7 out of 9	77.7777777777778	9	1.8987	88886082	1	118G>T	p.A40S	missense_variant	GCC	TCC
hnsc	PIEZO2	unknown	ENST00000503781	0.0265	18	10689740	10696215	363	4.3952	4 out of 5	80	5	1.0549	10696215	1	6708G>A	p.M2236I	missense_variant	ATG	ATA
hnsc	CLOCK	unknown	ENST00000309964	0.0454	4	56310880	56315585	185	7.2806	4 out of 5	80	5	1.0549	56315585	1	1427G>C	p.R476T	missense_variant	AGA	ACA
kirc	PTPRZ1	unknown	ENST00000393386	0.045	7	121636616	121651023	814	11.7156	6 out of 7	85.7142857142857	6	1.6484	121636616	1	1109A>T	p.D370V	missense_variant	GAC	GTC
kirc	NPNT	unknown	ENST00000427316	0.045	4	106819134	106858183	225	12.5839	4 out of 5	80	5	1.3736	106819134	1	148C>T	p.R50C	missense_variant	CGC	TGC
kirp	MET	Cancer gene	ENST00000318493	0.0063	7	116415114	116423474	541	12.7987	19 out of 21	90.4761904761905	20	7.1685	116423474	4	3803T>C	p.M1268T	missense_variant	ATG	ACG
kirp	ITPR2	unknown	ENST00000381340	0.0228	12	26809443	26810821	220	2.714	5 out of 6	83.3333333333333	5	1.7921	26810821	1	2011G>A	p.V671I	missense_variant	GTC	ATC
kirp	TNRC6A	unknown	ENST00000395799	0.0285	16	24788620	24801321	828	14.0601	4 out of 5	80	5	1.7921	24800981	1	1018A>T	p.N340Y	missense_variant	AAT	TAT
kirp	NFE2L2	Cancer gene	ENST00000397062	0.0063	2	178098799	178098806	7	0.385	4 out of 5	80	5	1.7921	178098806	1	239C>A	p.T80K	missense_variant	ACA	AAA
kirp	PCF11	unknown	ENST00000298281	0.0063	11	82877600	82877725	125	2.6778	6 out of 8	75	8	2.8674	82877600	1	1661A>G	p.D554G	missense_variant	GAT	GGT
kirp	SMARCA4	Cancer gene	ENST00000429416	0.019	19	11113759	11144150	1864	37.7023	12 out of 12	100	11	3.9427	11113759	1	1867G>T	p.E623*	stop_gained	GAG	TAG
lgggbm	KRT15	unknown	ENST00000254043	0.016	17	39673104	39674590	204	14.8796	7 out of 8	87.5	8	1.0025	39673185	3	613G>A	p.V205I	missense_variant	GTT	ATT
lgggbm	NUP210L	unknown	ENST00000368559	0.016	1	154061934	154067448	174	3.0704	7 out of 9	77.7777777777778	9	1.1278	154062058	3	2200C>T	p.R734*	stop_gained	CGA	TGA
lgggbm	SEMG2	unknown	ENST00000372769	0.016	20	43851147	43851148	1	0.0572	4 out of 5	80	5	0.6266	43851147	3	874C>T	p.R292C	missense_variant	CGT	TGT
lgggbm	CLCN7	unknown	ENST00000382745	0.016	16	1507256	1510460	268	11.0835	4 out of 5	80	5	0.6266	1507256	2	821A>G	p.K274R	missense_variant	AAG	AGG
lgggbm	NRAS	Cancer gene	ENST00000369535	0.016	1	115256529	115256530	1	0.1754	4 out of 5	80	5	0.6266	115256530	2	181C>A	p.Q61K	missense_variant	CAA	AAA
lgggbm	SACS	unknown	ENST00000382298	0.016	13	23907744	23908788	1044	7.5983	4 out of 5	80	5	0.6266	23907744	1	10271G>A	p.G3424E	missense_variant	GGA	GAA
lgggbm	UGT2A1	unknown	ENST00000514019	0.016	4	70455139	70455276	137	6.5802	4 out of 5	80	5	0.6266	70455276	1	1896G>A	p.M632I	missense_variant	ATG	ATA
lgggbm	GRM3	Cancer gene	ENST00000361669	0.03	7	86415593	86416334	741	28.0682	8 out of 8	100	7	0.8772	86416220	1	1112G>A	p.R371H	missense_variant	CGC	CAC
lgggbm	PDGFRA	Cancer gene	ENST00000257290	0.016	4	55131143	55138664	655	20.0306	10 out of 11	90.9090909090909	9	1.1278	55133834	1	1047G>C	p.W349C	missense_variant	TGG	TGC
lgggbm	ARHGEF28	unknown	ENST00000545377	0.036	5	73045681	73128199	1008	19.3995	7 out of 7	100	7	0.8772	73128174	1	1036G>A	p.D346N	missense_variant	GAT	AAT
lgggbm	PCDH7	unknown	ENST00000543491	0.048	4	30725552	30726111	559	14.8355	4 out of 5	80	5	0.6266	30725552	1	2508C>A	p.H836Q	missense_variant	CAC	CAA
lgggbm	IL1RAPL2	unknown	ENST00000372582	0.036	X	105011344	105011638	294	14.2649	4 out of 5	80	5	0.6266	105011344	1	1751T>G	p.I584R	missense_variant	ATA	AGA
lgggbm	COL6A5	unknown	ENST00000265379	0.0216	3	130159541	130187963	756	9.633	4 out of 5	80	5	0.6266	130159541	1	6359G>A	p.R2120H	missense_variant	CGT	CAT
lgggbm	AVPR1A	unknown	ENST00000299178	0.0262	12	63543857	63543965	108	8.5919	4 out of 5	80	5	0.6266	63543965	1	652A>G	p.T218A	missense_variant	ACC	GCC
lgggbm	NOTCH1	Cancer gene	ENST00000277541	0.016	9	139411837	139412664	262	3.4168	7 out of 9	77.7777777777778	9	1.1278	139412664	1	1180G>T	p.G394C	missense_variant	GGC	TGC
lihc	CTNNB1	Cancer gene	ENST00000349496	0.0203	3	41266097	41266165	68	2.8986	68 out of 83	81.9277108433735	80	22.9885	41266136	10	133T>C	p.S45P	missense_variant	TCT	CCT
lihc	NCOA7	unknown	ENST00000368357	0.0203	6	126176369	126202239	209	7.3878	4 out of 5	80	5	1.4368	126176369	1	254A>G	p.K85R	missense_variant	AAG	AGG
lihc	KEAP1	Cancer gene	ENST00000171111	0.0435	19	10602646	10610444	666	35.52	9 out of 9	100	8	2.2989	10610444	1	266C>T	p.P89L	missense_variant	CCG	CTG
lihc	ADAMTS19	unknown	ENST00000274487	0.0435	5	128861992	128994333	1399	38.6038	9 out of 10	90	10	2.8736	128864307	1	1247T>C	p.L416S	missense_variant	TTA	TCA
lihc	ARAP3	unknown	ENST00000239440	0.043	5	141033973	141038013	734	15.836	4 out of 5	80	5	1.4368	141038013	1	3445A>T	p.N1149Y	missense_variant	AAC	TAC
lihc	EYS	unknown	ENST00000503581	0.0457	6	65767551	66204853	1642	17.4033	6 out of 7	85.7142857142857	7	2.0115	66115107	1	1016T>C	p.V339A	missense_variant	GTA	GCA
lihc	LAMA3	unknown	ENST00000313654	0.0381	18	21418835	21474874	2281	22.8054	7 out of 8	87.5	8	2.2989	21418835	1	3184A>G	p.N1062D	missense_variant	AAT	GAT
lihc	TRIOBP	unknown	ENST00000406386	0.0381	22	38120691	38121679	988	13.9194	4 out of 5	80	5	1.4368	38120691	1	2128T>G	p.S710A	missense_variant	TCT	GCT
lihc	C4orf21	unknown	ENST00000505019	0.0381	4	113508829	113538660	846	13.3967	4 out of 5	80	5	1.4368	113538660	1	2538A>T	p.K846N	missense_variant	AAA	AAT
lihc	LRRIQ1	unknown	ENST00000393217	0.0381	12	85518023	85554467	1064	20.5843	7 out of 9	77.7777777777778	8	2.2989	85518023	1	3733C>T	p.Q1245*	stop_gained	CAA	TAA
lihc	RFWD2	unknown	ENST00000367669	0.0443	1	175916344	175958553	373	16.9854	4 out of 5	80	5	1.4368	175958553	1	1792C>T	p.H598Y	missense_variant	CAC	TAC
lihc	NFE2L2	Cancer gene	ENST00000397062	0.0203	2	178098799	178098810	11	0.6051	7 out of 9	77.7777777777778	8	2.2989	178098810	1	235G>T	p.E79*	stop_gained	GAG	TAG
lihc	C12orf55	unknown	ENST00000524981	0.0381	12	97045411	97051785	308	3.315	5 out of 6	83.3333333333333	6	1.7241	97045411	1	4918T>A	p.C1640S	missense_variant	TGT	AGT
lihc	COPA	unknown	ENST00000368069	0.0381	1	160295377	160309715	350	9.4543	4 out of 5	80	5	1.4368	160309715	1	212A>G	p.D71G	missense_variant	GAT	GGT
lihc	NYNRIN	unknown	ENST00000382554	0.0381	14	24884257	24884995	738	12.9542	4 out of 5	80	5	1.4368	24884257	1	3302T>C	p.M1101T	missense_variant	ATG	ACG
lihc	THEMIS	unknown	ENST00000543064	0.0381	6	128134854	128135074	220	10.7685	4 out of 5	80	5	1.4368	128135074	1	712C>T	p.R238*	stop_gained	CGA	TGA
lihc	ATRNL1	unknown	ENST00000355044	0.0435	10	117059734	117278802	1078	26.0386	7 out of 7	100	7	2.0115	117059734	1	2606G>A	p.G869D	missense_variant	GGC	GAC
lihc	CP	unknown	ENST00000264613	0.0381	3	148923993	148927024	415	12.9769	4 out of 5	80	5	1.4368	148925166	1	1020T>G	p.N340K	missense_variant	AAT	AAG
lihc	NLRP2	unknown	ENST00000543010	0.0381	19	55493601	55494016	415	13.0135	4 out of 5	80	5	1.4368	55493601	1	535A>T	p.S179C	missense_variant	AGC	TGC
lihc	COL6A5	unknown	ENST00000265379	0.0381	3	130098302	130104098	1043	13.29	6 out of 7	85.7142857142857	6	1.7241	130098644	1	1051G>T	p.D351Y	missense_variant	GAT	TAT
lihc	TJP1	unknown	ENST00000346128	0.0457	15	30010303	30012108	1020	19.4397	6 out of 6	100	5	1.4368	30012108	1	2876C>T	p.P959L	missense_variant	CCC	CTC
lihc	INSRR	unknown	ENST00000368195	0.0381	1	156814633	156815580	435	11.171	4 out of 5	80	5	1.4368	156815580	1	2005G>A	p.D669N	missense_variant	GAT	AAT
lihc	FSIP2	unknown	ENST00000343098	0.0381	2	186670102	186673528	3426	16.3213	7 out of 7	100	7	2.0115	186670102	1	16336G>T	p.E5446*	stop_gained	GAA	TAA
lihc	PCDHA7	unknown	ENST00000525929	0.0435	5	140215718	140216124	406	14.4279	4 out of 5	80	5	1.4368	140215718	1	1750T>G	p.S584A	missense_variant	TCT	GCT
luad	KRAS	Cancer gene	ENST00000256078	0.0307	12	25398281	25398285	4	0.7018	119 out of 127	93.7007874015748	123	25.0509	25398285	53	34G>T	p.G12C	missense_variant	GGT	TGT
luad	EYS	unknown	ENST00000503581	0.0307	6	66054009	66205227	1444	15.3047	25 out of 25	100	23	4.6843	66204723	2	581G>T	p.W194L	missense_variant	TGG	TTG
luad	ZNF578	unknown	ENST00000421239	0.0319	19	53005157	53014175	482	27.1856	8 out of 8	100	7	1.4257	53007912	2	68G>T	p.R23L	missense_variant	CGC	CTC
luad	KCNJ1	unknown	ENST00000392664	0.0319	11	128709081	128709201	120	10.2041	4 out of 5	80	5	1.0183	128709081	2	1115G>T	p.G372V	missense_variant	GGC	GTC
luad	PPP3CA	unknown	ENST00000394854	0.0319	4	101947148	101953470	147	9.387	4 out of 5	80	5	1.0183	101947159	2	1429G>T	p.D477Y	missense_variant	GAC	TAC
luad	TCF23	unknown	ENST00000296096	0.045	2	27375636	27375715	79	12.2481	4 out of 5	80	5	1.0183	27375636	1	546C>A	p.S182R	missense_variant	AGC	AGA
luad	PTGFR	unknown	ENST00000370757	0.0319	1	78959054	78959150	96	8.8889	4 out of 5	80	5	1.0183	78959054	1	626G>A	p.G209E	missense_variant	GGG	GAG
luad	UNC80	unknown	ENST00000439458	0.0326	2	210642106	210650818	206	2.107	5 out of 6	83.3333333333333	6	1.222	210642106	1	423G>T	p.W141C	missense_variant	TGG	TGT
luad	ZIC3	unknown	ENST00000287538	0.045	X	136649221	136649433	212	15.0997	7 out of 8	87.5	7	1.4257	136649221	1	371G>T	p.S124I	missense_variant	AGC	ATC
luad	TNK2	unknown	ENST00000381916	0.0326	3	195594534	195594872	338	10.3649	4 out of 5	80	5	1.0183	195594872	1	2486G>T	p.R829L	missense_variant	CGC	CTC
luad	GPR55	unknown	ENST00000392040	0.0319	2	231775219	231775340	121	12.6042	4 out of 5	80	5	1.0183	231775340	1	338G>C	p.C113S	missense_variant	TGC	TCC
luad	ROBO3	unknown	ENST00000397801	0.0326	11	124735554	124743272	1522	36.5777	10 out of 11	90.9090909090909	11	2.2403	124740965	1	1089C>A	p.S363R	missense_variant	AGC	AGA
luad	ZNF611	unknown	ENST00000543227	0.0319	19	53208559	53208789	230	10.8593	4 out of 5	80	5	1.0183	53208789	1	1519G>A	p.E507K	missense_variant	GAG	AAG
luad	PCDHA10	unknown	ENST00000307360	0.0319	5	140236997	140237891	894	31.4015	11 out of 13	84.6153846153846	13	2.6477	140236997	1	1364C>T	p.A455V	missense_variant	GCG	GTG
luad	FSIP2	unknown	ENST00000343098	0.0326	2	186670606	186697907	4105	19.556	8 out of 8	100	8	1.6293	186670606	1	16840G>T	p.V5614L	missense_variant	GTG	TTG
luad	ZFYVE28	unknown	ENST00000290974	0.0415	4	2306521	2307157	636	23.8739	8 out of 9	88.8888888888889	9	1.833	2307056	1	1011C>A	p.Y337*	stop_gained	TAC	TAA
luad	NKAPL	unknown	ENST00000343684	0.0415	6	28227156	28227326	170	14.0612	4 out of 5	80	5	1.0183	28227250	1	101G>C	p.C34S	missense_variant	TGT	TCT
luad	MTMR1	unknown	ENST00000544228	0.0319	X	149901077	149905079	138	6.9069	4 out of 5	80	5	1.0183	149901147	1	1001C>A	p.S334*	stop_gained	TCA	TAA
luad	KRT17	unknown	ENST00000311208	0.045	17	39777909	39778677	168	12.933	4 out of 5	80	5	1.0183	39778677	1	602G>T	p.R201I	missense_variant	AGA	ATA
luad	SLC2A3	unknown	ENST00000075120	0.0326	12	8074110	8075439	140	9.3897	4 out of 5	80	5	1.0183	8075439	1	1250G>T	p.G417V	missense_variant	GGA	GTA
luad	NLRP11	unknown	ENST00000443188	0.0319	19	56300690	56320389	1002	32.3017	10 out of 11	90.9090909090909	11	2.2403	56320389	1	1587G>A	p.M529I	missense_variant	ATG	ATA
luad	C12orf55	unknown	ENST00000524981	0.0319	12	97043686	97158966	3543	38.1337	12 out of 12	100	11	2.2403	97043686	1	4708A>G	p.T1570A	missense_variant	ACA	GCA
luad	NEDD4	unknown	ENST00000338963	0.0319	15	56130727	56144740	1079	28.8194	9 out of 10	90	9	1.833	56144740	1	2069T>A	p.L690H	missense_variant	CTT	CAT
luad	PIEZO2	unknown	ENST00000503781	0.0307	18	10672706	10677747	248	3.0028	4 out of 5	80	5	1.0183	10677747	1	7739C>A	p.P2580Q	missense_variant	CCA	CAA
luad	ROPN1L	unknown	ENST00000503804	0.0319	5	10450214	10461362	78	11.2554	4 out of 5	80	5	1.0183	10450214	1	406A>T	p.M136L	missense_variant	ATG	TTG
luad	AK9	unknown	ENST00000424296	0.0307	6	109954214	109962813	325	5.666	4 out of 5	80	5	1.0183	109954298	1	1082G>T	p.G361V	missense_variant	GGT	GTT
luad	FHDC1	unknown	ENST00000511601	0.0307	4	153897411	153897474	63	1.8357	4 out of 5	80	5	1.0183	153897411	1	2968A>T	p.R990W	missense_variant	AGG	TGG
luad	CHGB	unknown	ENST00000378961	0.0319	20	5897523	5903218	280	13.766	7 out of 8	87.5	7	1.4257	5897523	1	148G>A	p.A50T	missense_variant	GCT	ACT
luad	TMEM145	unknown	ENST00000301204	0.0415	19	42821921	42827820	319	21.525	7 out of 9	77.7777777777778	9	1.833	42822023	1	1063T>A	p.Y355N	missense_variant	TAT	AAT
luad	HOXD10	unknown	ENST00000249501	0.0307	2	176981647	176981722	75	7.3314	4 out of 5	80	5	1.0183	176981673	1	112C>T	p.P38S	missense_variant	CCA	TCA
luad	TTC40	unknown	ENST00000368586	0.0384	10	134626371	134664699	1734	21.2813	9 out of 9	100	8	1.6293	134664699	1	5685G>T	p.Q1895H	missense_variant	CAG	CAT
luad	HS3ST4	unknown	ENST00000331351	0.0326	16	26147375	26147509	134	9.7739	4 out of 5	80	5	1.0183	26147375	1	1177G>T	p.G393W	missense_variant	GGG	TGG
luad	EOMES	unknown	ENST00000295743	0.0326	3	27758862	27760382	599	29.0636	8 out of 8	100	8	1.6293	27760382	1	1161G>T	p.M387I	missense_variant	ATG	ATT
luad	ZNF345	unknown	ENST00000529555	0.0319	19	37367764	37367862	98	6.6803	4 out of 5	80	5	1.0183	37367862	1	130G>T	p.D44Y	missense_variant	GAC	TAC
luad	NEFH	unknown	ENST00000310624	0.0319	22	29879474	29884864	241	7.8681	4 out of 5	80	5	1.0183	29881748	1	1120A>G	p.T374A	missense_variant	ACC	GCC
luad	PCDH15	unknown	ENST00000395440	0.0326	10	55568676	55569237	561	25.9722	10 out of 10	100	10	2.0367	55569237	1	1375G>A	p.V459I	missense_variant	GTA	ATA
luad	WDR64	unknown	ENST00000366552	0.0319	1	241886621	241929587	938	28.8971	11 out of 11	100	9	1.833	241886621	1	1047G>T	p.L349F	missense_variant	TTG	TTT
luad	COL10A1	unknown	ENST00000327673	0.0415	6	116442801	116443070	269	13.1669	4 out of 5	80	5	1.0183	116443070	1	209C>A	p.P70H	missense_variant	CCT	CAT
luad	AMY2B	unknown	ENST00000361355	0.0384	1	104114266	104114790	185	12.0443	4 out of 5	80	5	1.0183	104114354	1	130G>T	p.E44*	stop_gained	GAG	TAG
luad	MYT1	unknown	ENST00000328439	0.0307	20	62839108	62839775	667	19.8158	8 out of 10	80	10	2.0367	62839584	1	1035G>T	p.E345D	missense_variant	GAG	GAT
luad	PCDH15	unknown	ENST00000414778	0.0307	10	55566664	55566772	108	2.1403	7 out of 7	100	6	1.222	55566772	1	4613G>A	p.S1538N	missense_variant	AGT	AAT
luad	MSL3	unknown	ENST00000312196	0.0319	X	11790315	11793118	164	10.4725	4 out of 5	80	5	1.0183	11790315	1	1322G>A	p.G441D	missense_variant	GGT	GAT
luad	ATXN3L	unknown	ENST00000380622	0.0307	X	13337381	13337405	24	2.2472	4 out of 5	80	5	1.0183	13337405	1	649G>A	p.D217N	missense_variant	GAT	AAT
lusc	NFE2L2	Cancer gene	ENST00000397062	0.037	2	178098803	178098973	170	9.3509	49 out of 53	92.4528301886792	52	11.329	178098945	6	100C>G	p.R34G	missense_variant	CGA	GGA
lusc	HRAS	Cancer gene	ENST00000451590	0.037	11	534285	534288	3	0.5263	5 out of 6	83.3333333333333	6	1.3072	534285	2	38G>T	p.G13V	missense_variant	GGT	GTT
lusc	MB21D2	Cancer gene	ENST00000392452	0.0493	3	192516720	192516749	29	1.9648	5 out of 7	71.4285714285714	7	1.5251	192516720	2	931C>G	p.Q311E	missense_variant	CAG	GAG
lusc	SH3TC1	unknown	ENST00000245105	0.037	4	8229027	8229256	229	5.7093	4 out of 5	80	5	1.0893	8229256	2	1835G>A	p.R612Q	missense_variant	CGG	CAG
lusc	ASB5	unknown	ENST00000296525	0.037	4	177136878	177142366	253	25.5556	8 out of 8	100	8	1.7429	177142366	1	610C>T	p.P204S	missense_variant	CCT	TCT
lusc	PCDH15	unknown	ENST00000395440	0.0493	10	55568464	55569209	745	34.4907	9 out of 9	100	9	1.9608	55569209	1	1403A>G	p.E468G	missense_variant	GAG	GGG
lusc	FSIP2	unknown	ENST00000343098	0.037	2	186670267	186697939	4476	21.3234	21 out of 22	95.4545454545455	19	4.1394	186670267	1	16501C>A	p.P5501T	missense_variant	CCA	ACA
lusc	CD44	unknown	ENST00000428726	0.0473	11	35226076	35227757	210	9.4213	4 out of 5	80	5	1.0893	35226076	1	1171A>G	p.S391G	missense_variant	AGT	GGT
lusc	HECTD1	unknown	ENST00000399332	0.037	14	31617981	31642569	1493	19.0604	8 out of 8	100	7	1.5251	31642491	1	1027G>T	p.A343S	missense_variant	GCT	TCT
lusc	FIG4	unknown	ENST00000230124	0.037	6	110056478	110062665	171	6.2775	4 out of 5	80	5	1.0893	110056478	1	623G>T	p.G208V	missense_variant	GGA	GTA
lusc	WDR52	unknown	ENST00000393845	0.0403	3	113092310	113145065	2079	37.3585	10 out of 10	100	10	2.1786	113120447	1	1310A>C	p.N437T	missense_variant	AAC	ACC
lusc	FNBP4	unknown	ENST00000263773	0.0493	11	47741580	47744777	308	10.0851	4 out of 5	80	5	1.0893	47744777	1	2556G>T	p.Q852H	missense_variant	CAG	CAT
lusc	DNAH6	unknown	ENST00000389394	0.037	2	84775433	84804425	761	6.0992	4 out of 5	80	5	1.0893	84775433	1	1208G>T	p.S403I	missense_variant	AGT	ATT
lusc	TLK1	unknown	ENST00000431350	0.037	2	171902688	171902860	172	7.475	4 out of 5	80	5	1.0893	171902795	1	1058C>G	p.T353R	missense_variant	ACA	AGA
lusc	EYS	unknown	ENST00000503581	0.037	6	66044949	66205279	1665	17.6471	16 out of 16	100	16	3.4858	66063440	1	1370A>G	p.H457R	missense_variant	CAC	CGC
lusc	ADAMTS17	unknown	ENST00000268070	0.0403	15	100801732	100871232	505	15.3589	7 out of 8	87.5	7	1.5251	100871232	1	478C>G	p.Q160E	missense_variant	CAG	GAG
lusc	KIAA0226L	unknown	ENST00000429979	0.0473	13	46930571	46935598	229	11.5133	4 out of 5	80	5	1.0893	46935598	1	1097C>A	p.S366Y	missense_variant	TCC	TAC
lusc	ARHGEF17	unknown	ENST00000263674	0.037	11	73021566	73022174	608	9.8191	4 out of 5	80	5	1.0893	73021566	1	1883G>A	p.R628Q	missense_variant	CGA	CAA
lusc	ZSWIM3	unknown	ENST00000255152	0.0493	20	44506050	44506266	216	10.33	4 out of 5	80	5	1.0893	44506234	1	1037G>T	p.S346I	missense_variant	AGC	ATC
lusc	USP32	unknown	ENST00000300896	0.037	17	58260814	58270244	353	7.3313	4 out of 5	80	5	1.0893	58270244	1	3482A>G	p.Q1161R	missense_variant	CAG	CGG
lusc	C12orf55	unknown	ENST00000524981	0.0403	12	97043704	97150340	3219	34.6464	11 out of 11	100	10	2.1786	97043704	1	4726A>G	p.M1576V	missense_variant	ATG	GTG
lusc	T	unknown	ENST00000296946	0.037	6	166571949	166572068	119	9.0979	4 out of 5	80	5	1.0893	166572068	1	1043C>T	p.P348L	missense_variant	CCC	CTC
lusc	CPNE5	unknown	ENST00000244751	0.037	6	36762389	36767767	178	9.9888	4 out of 5	80	5	1.0893	36767767	1	264G>C	p.E88D	missense_variant	GAG	GAC
lusc	DLX5	unknown	ENST00000222598	0.037	7	96650095	96650154	59	6.7816	4 out of 5	80	5	1.0893	96650154	1	764A>T	p.N255I	missense_variant	AAC	ATC
lusc	PCDHA1	unknown	ENST00000504120	0.0473	5	140167108	140167658	550	19.278	9 out of 10	90	9	1.9608	140167108	1	1233C>A	p.S411R	missense_variant	AGC	AGA
lusc	FBLN5	unknown	ENST00000342058	0.0403	14	92344024	92347754	121	8.9829	4 out of 5	80	5	1.0893	92347754	1	871G>A	p.E291K	missense_variant	GAA	AAA
lusc	JADE3	unknown	ENST00000218343	0.0403	X	46893118	46913584	214	8.657	4 out of 5	80	5	1.0893	46893118	1	783A>T	p.K261N	missense_variant	AAA	AAT
lusc	HTT	unknown	ENST00000355072	0.0403	4	3224131	3240677	1800	19.09	7 out of 7	100	7	1.5251	3224131	1	7387C>G	p.Q2463E	missense_variant	CAG	GAG
lusc	PPIP5K1	unknown	ENST00000420765	0.0493	15	43826933	43827232	299	6.9503	4 out of 5	80	5	1.0893	43827232	1	3942C>G	p.S1314R	missense_variant	AGC	AGG
lusc	NVL	unknown	ENST00000281701	0.037	1	224437981	224463112	211	8.2069	4 out of 5	80	5	1.0893	224463112	1	2011A>G	p.K671E	missense_variant	AAG	GAG
prad	SPOP	Cancer gene	ENST00000393331	0.0023	17	47696424	47696689	140	12.4444	38 out of 38	100	38	8.776	47696432	7	391T>G	p.W131G	missense_variant	TGG	GGG
prad	MED12	Cancer gene	ENST00000374080	0.0023	X	70349255	70349258	3	0.0459	4 out of 5	80	5	1.1547	70349255	2	3667G>C	p.V1223L	missense_variant	GTT	CTT
prad	USH2A	unknown	ENST00000307340	0.0315	1	215963438	216371806	6213	39.804	8 out of 9	88.8888888888889	9	2.0785	215963438	1	10145T>A	p.V3382D	missense_variant	GTT	GAT
prad	FOXA1	Cancer gene	ENST00000250448	0.0023	14	38061191	38061329	138	9.7252	8 out of 9	88.8888888888889	9	2.0785	38061329	1	660C>G	p.H220Q	missense_variant	CAC	CAG
skcm	NRAS	Cancer gene	ENST00000369535	0.0144	1	115256528	115256530	2	0.3509	112 out of 121	92.5619834710744	108	24.4898	115256529	55	182A>G	p.Q61R	missense_variant	cAa	cGa
skcm	RAC1	Cancer gene	ENST00000356142	0.0144	7	6426892	6426893	1	0.1572	13 out of 15	86.6666666666667	13	2.9478	6426892	11	85C>T	p.P29S	missense_variant	Cct	Tct
skcm	SLC27A5	unknown	ENST00000263093	0.0144	19	59010865	59010878	13	0.6271	11 out of 14	78.5714285714286	11	2.4943	59010865	10	1661C>T	p.T554I	missense_variant	aCc	aTc
skcm	RQCD1	unknown	ENST00000273064	0.0144	2	219449405	219449406	1	0.1111	9 out of 11	81.8181818181818	8	1.8141	219449406	8	392C>T	p.P131L	missense_variant	cCc	cTc
skcm	C12orf55	unknown	ENST00000524981	0.0144	12	97043713	97157951	3328	35.8196	56 out of 56	100	43	9.7506	97136260	5	7115C>T	p.S2372F	missense_variant	tCc	tTc
skcm	KNSTRN	Cancer gene	ENST00000249776	0.0144	15	40675068	40675136	68	7.1504	12 out of 14	85.7142857142857	12	2.7211	40675107	5	71C>T	p.S24F	missense_variant	tCc	tTc
skcm	ZNF728	unknown	ENST00000594710	0.0198	19	23159112	23159564	452	24.1841	14 out of 14	100	14	3.1746	23159540	5	599C>T	p.S200F	missense_variant	tCc	tTc
skcm	RIPPLY3	unknown	ENST00000329553	0.0198	21	38390367	38390473	106	18.4991	8 out of 9	88.8888888888889	8	1.8141	38390367	4	433G>A	p.E145K	missense_variant	Gaa	Aaa
skcm	DCLK2	unknown	ENST00000302176	0.0144	4	151114356	151119159	42	1.7857	6 out of 8	75	6	1.3605	151114356	4	823C>T	p.R275C	missense_variant	Cgt	Tgt
skcm	OXA1L	unknown	ENST00000285848	0.0144	14	23235899	23235902	3	0.2016	7 out of 9	77.7777777777778	7	1.5873	23235899	4	169C>T	p.L57F	missense_variant	Ctt	Ttt
skcm	PTGER3	unknown	ENST00000460330	0.0144	1	71318529	71318539	10	0.8889	6 out of 6	100	6	1.3605	71318539	4	1108G>A	p.E370K	missense_variant	Gaa	Aaa
skcm	PLK1	unknown	ENST00000300093	0.0451	16	23695342	23698817	96	5.298	5 out of 6	83.3333333333333	5	1.1338	23695351	3	977C>T	p.S326L	missense_variant	tCg	tTg
skcm	LPAR4	unknown	ENST00000435339	0.0198	X	78010570	78010805	235	21.1141	11 out of 15	73.3333333333333	11	2.4943	78010772	3	406C>T	p.R136C	missense_variant	Cgt	Tgt
skcm	GPR83	unknown	ENST00000243673	0.0393	11	94113358	94113686	328	25.7862	7 out of 8	87.5	7	1.5873	94113452	3	1135C>T	p.P379S	missense_variant	Cct	Tct
skcm	CCDC28A	unknown	ENST00000332797	0.0144	6	139094843	139094905	62	7.5152	7 out of 9	77.7777777777778	7	1.5873	139094905	3	94C>T	p.R32C	missense_variant	Cgt	Tgt
skcm	SAA1	unknown	ENST00000405158	0.048	11	18288488	18290760	56	15.1762	6 out of 7	85.7142857142857	5	1.1338	18288502	3	68C>T	p.S23L	missense_variant	tCg	tTg
skcm	SNRK	unknown	ENST00000296088	0.0393	3	43345095	43388874	723	31.4621	9 out of 9	100	8	1.8141	43381975	3	928C>T	p.R310*	stop_gained	Cga	Tga
skcm	PCDHB17	unknown	ENST00000539533	0.0144	5	140536963	140537321	358	20.2948	8 out of 9	88.8888888888889	7	1.5873	140537261	3	1685C>T	p.S562L	missense_variant	tCg	tTg
skcm	STK19	unknown	ENST00000375333	0.0144	6	31939967	31940145	93	8.4011	9 out of 11	81.8181818181818	9	2.0408	31940123	3	265G>A	p.D89N	missense_variant	Gac	Aac
skcm	ZNF329	unknown	ENST00000598312	0.0144	19	58640279	58640350	71	4.3665	4 out of 5	80	4	0.907	58640350	3	521C>T	p.S174L	missense_variant	tCg	tTg
skcm	CDK4	Cancer gene	ENST00000257904	0.0144	12	58145430	58145437	7	0.7675	7 out of 8	87.5	7	1.5873	58145436	3	65A>T	p.K22M	missense_variant	aAg	aTg
skcm	GNA11	Cancer gene	ENST00000078429	0.0144	19	3114976	3118943	116	10.7407	7 out of 7	100	6	1.3605	3118942	3	626A>T	p.Q209L	missense_variant	cAg	cTg
skcm	PCDH15	unknown	ENST00000395440	0.0198	10	55568492	55569283	791	36.6204	12 out of 12	100	12	2.7211	55568492	2	2120C>T	p.S707L	missense_variant	tCg	tTg
skcm	CADM3	unknown	ENST00000368124	0.0144	1	159163260	159166791	463	35.6428	16 out of 17	94.1176470588235	16	3.6281	159163717	2	680C>T	p.S227L	missense_variant	tCg	tTg
skcm	GPA33	unknown	ENST00000367868	0.0438	1	167042665	167059496	126	13.125	6 out of 6	100	6	1.3605	167042719	2	101C>T	p.S34L	missense_variant	tCg	tTg
skcm	JPH2	unknown	ENST00000372980	0.0306	20	42747261	42788535	280	13.3907	7 out of 9	77.7777777777778	7	1.5873	42788274	2	1153G>A	p.E385K	missense_variant	Gag	Aag
skcm	GRB14	unknown	ENST00000263915	0.0306	2	165381552	165476271	390	24.0296	8 out of 9	88.8888888888889	7	1.5873	165476271	2	250G>A	p.E84K	missense_variant	Gag	Aag
skcm	SOGA3	unknown	ENST00000556132	0.0385	6	127796649	127797421	772	27.1449	9 out of 9	100	9	2.0408	127796913	2	2258C>T	p.A753V	missense_variant	gCc	gTc
skcm	PACRG	unknown	ENST00000337019	0.0351	6	163235180	163483306	258	28.9562	8 out of 8	100	8	1.8141	163483255	2	365C>T	p.P122L	missense_variant	cCc	cTc
skcm	UGT2A2	unknown	ENST00000457664	0.0144	4	70504994	70505316	322	19.9876	11 out of 13	84.6153846153846	11	2.4943	70504997	2	362G>A	p.G121E	missense_variant	gGa	gAa
skcm	CYP2J2	unknown	ENST00000371204	0.0438	1	60366662	60373499	343	22.7303	7 out of 8	87.5	6	1.3605	60366767	2	1200G>A	p.M400I	missense_variant	atG	atA
skcm	PRDM13	unknown	ENST00000369215	0.0351	6	100055034	100057179	269	12.6648	7 out of 7	100	7	1.5873	100056660	2	188C>T	p.S63F	missense_variant	tCc	tTc
skcm	STRC	unknown	ENST00000450892	0.0144	15	43892181	43896935	1176	22.0721	16 out of 18	88.8888888888889	15	3.4014	43893730	2	4565G>A	p.G1522E	missense_variant	gGa	gAa
skcm	FSIP2	unknown	ENST00000343098	0.0144	2	186669973	186692894	4545	21.6521	38 out of 38	100	36	8.1633	186671341	2	17575G>A	p.D5859N	missense_variant	Gat	Aat
skcm	BCL6B	unknown	ENST00000293805	0.0198	17	6928507	6930825	450	31.25	11 out of 11	100	11	2.4943	6928507	2	877C>T	p.R293C	missense_variant	Cgt	Tgt
skcm	CEP135	unknown	ENST00000257287	0.0351	4	56876019	56890737	936	27.3444	9 out of 9	100	9	2.0408	56878146	2	2797C>T	p.Q933*	stop_gained	Caa	Taa
skcm	ST7	unknown	ENST00000265437	0.0257	7	116849985	116862934	259	14.7327	8 out of 8	100	8	1.8141	116859158	2	1426C>T	p.P476S	missense_variant	Ccc	Tcc
skcm	BCAR3	unknown	ENST00000370244	0.041	1	94054934	94140312	354	14.2857	4 out of 5	80	4	0.907	94054934	2	529C>T	p.R177C	missense_variant	Cgt	Tgt
skcm	RBM6	unknown	ENST00000266022	0.0468	3	50103775	50114528	551	16.3405	6 out of 7	85.7142857142857	6	1.3605	50112638	2	3121C>T	p.R1041C	missense_variant	Cgt	Tgt
skcm	RNF165	unknown	ENST00000269439	0.0198	18	44027629	44030317	85	8.1652	7 out of 9	77.7777777777778	7	1.5873	44027629	2	589C>T	p.P197S	missense_variant	Ccc	Tcc
skcm	VANGL2	unknown	ENST00000368061	0.0451	1	160388939	160390266	526	33.5888	7 out of 7	100	6	1.3605	160389128	2	529C>T	p.R177C	missense_variant	Cgc	Tgc
skcm	SH3RF3	unknown	ENST00000309415	0.0361	2	109964133	110015347	670	25.2926	8 out of 9	88.8888888888889	7	1.5873	109964176	2	620G>A	p.G207E	missense_variant	gGg	gAg
skcm	NEK1	unknown	ENST00000507142	0.0438	4	170398364	170398637	194	5.0246	5 out of 7	71.4285714285714	5	1.1338	170398364	2	2345C>T	p.S782L	missense_variant	tCa	tTa
skcm	EDN1	unknown	ENST00000379375	0.0438	6	12294286	12294322	36	5.6338	5 out of 7	71.4285714285714	5	1.1338	12294286	2	346G>A	p.D116N	missense_variant	Gac	Aac
skcm	ZNF516	unknown	ENST00000443185	0.0495	18	74090828	74092172	1343	38.4593	8 out of 9	88.8888888888889	8	1.8141	74091512	2	2558C>T	p.P853L	missense_variant	cCc	cTc
skcm	CPN1	unknown	ENST00000370418	0.0451	10	101835787	101841285	203	14.7422	4 out of 5	80	4	0.907	101841262	2	121G>A	p.E41K	missense_variant	Gaa	Aaa
skcm	ARIH2OS	unknown	ENST00000408959	0.0361	3	48956243	48956276	33	3.7801	5 out of 5	100	5	1.1338	48956273	2	310G>A	p.E104K	missense_variant	Gaa	Aaa
skcm	TTC40	unknown	ENST00000368586	0.0144	10	134622165	134671224	2464	30.2405	16 out of 17	94.1176470588235	15	3.4014	134646883	2	7096C>T	p.R2366C	missense_variant	Cgc	Tgc
skcm	RHBDF1	unknown	ENST00000262316	0.0468	16	111654	113728	930	36.215	8 out of 9	88.8888888888889	8	1.8141	112888	2	680C>T	p.S227F	missense_variant	tCc	tTc
skcm	MYZAP	unknown	ENST00000267853	0.0361	15	57910270	57913897	208	14.8465	7 out of 7	100	7	1.5873	57913864	2	377G>A	p.R126K	missense_variant	aGa	aAa
skcm	SRCIN1	unknown	ENST00000264659	0.0144	17	36704813	36707615	512	14.4144	7 out of 9	77.7777777777778	7	1.5873	36704930	2	3133G>A	p.E1045K	missense_variant	Gag	Aag
skcm	DCAF13	unknown	ENST00000297579	0.0144	8	104427552	104427664	112	6.243	4 out of 5	80	4	0.907	104427664	2	446G>A	p.R149K	missense_variant	aGa	aAa
skcm	ASPHD1	unknown	ENST00000308748	0.0438	16	29912596	29912768	172	14.6633	4 out of 5	80	4	0.907	29912768	2	476G>A	p.W159*	stop_gained	tGg	tAg
skcm	CLCN5	unknown	ENST00000376088	0.0438	X	49854958	49856860	505	20.6038	7 out of 9	77.7777777777778	7	1.5873	49855099	2	2071C>T	p.P691S	missense_variant	Cca	Tca
skcm	FETUB	unknown	ENST00000265029	0.0144	3	186370139	186370278	139	12.0975	7 out of 7	100	5	1.1338	186370277	2	1006G>A	p.G336R	missense_variant	Gga	Aga
skcm	GALNT12	unknown	ENST00000375011	0.0451	9	101585540	101597641	654	37.457	8 out of 8	100	8	1.8141	101597641	2	1028C>T	p.S343F	missense_variant	tCc	tTc
skcm	SLC24A1	unknown	ENST00000261892	0.0306	15	65917236	65917410	174	5.2727	6 out of 8	75	6	1.3605	65917338	2	920C>T	p.P307L	missense_variant	cCc	cTc
skcm	DMC1	unknown	ENST00000216024	0.0438	22	38934315	38948707	375	36.6569	8 out of 8	100	8	1.8141	38948707	2	385C>T	p.R129C	missense_variant	Cgt	Tgt
skcm	TNNI3K	unknown	ENST00000370891	0.0198	1	74902181	75009635	628	22.3408	10 out of 10	100	10	2.2676	74905264	2	2272G>A	p.E758K	missense_variant	Gaa	Aaa
skcm	MASP1	unknown	ENST00000337774	0.0385	3	186938046	186944261	424	20.1905	7 out of 7	100	7	1.5873	186943126	2	1727G>A	p.G576E	missense_variant	gGa	gAa
skcm	PTGER3	unknown	ENST00000356595	0.0438	1	71418649	71478162	295	23.4686	7 out of 7	100	7	1.5873	71478162	2	903G>A	p.M301I	missense_variant	atG	atA
skcm	HMG20A	unknown	ENST00000381714	0.0361	15	77763324	77769936	132	12.6437	4 out of 5	80	4	0.907	77769936	2	655C>T	p.P219S	missense_variant	Cct	Tct
skcm	CALN1	unknown	ENST00000395275	0.0438	7	71275429	71571220	246	31.2977	9 out of 10	90	9	2.0408	71488686	2	457C>T	p.R153C	missense_variant	Cgc	Tgc
skcm	CLEC5A	unknown	ENST00000546910	0.0257	7	141631613	141643732	187	32.9806	13 out of 13	100	12	2.7211	141635733	2	226G>A	p.E76K	missense_variant	Gaa	Aaa
skcm	SERPINA1	unknown	ENST00000448921	0.0451	14	94844793	94845850	234	18.6158	4 out of 5	80	4	0.907	94844815	2	1228G>A	p.G410R	missense_variant	Gga	Aga
skcm	NOS1AP	unknown	ENST00000361897	0.0144	1	162313646	162325117	261	17.1598	8 out of 10	80	8	1.8141	162325117	2	736G>A	p.E246K	missense_variant	Gaa	Aaa
skcm	SPINT1	unknown	ENST00000344051	0.0393	15	41146121	41148498	406	25.5346	7 out of 7	100	6	1.3605	41148137	2	1213C>T	p.P405S	missense_variant	Ccg	Tcg
skcm	TRMT44	unknown	ENST00000389737	0.048	4	8469678	8477615	629	27.6605	7 out of 7	100	7	1.5873	8469678	2	1532C>T	p.S511F	missense_variant	tCc	tTc
skcm	DCAF8L2	unknown	ENST00000451261	0.0438	X	27766246	27766703	457	24.1034	7 out of 7	100	7	1.5873	27766345	2	1333G>A	p.D445N	missense_variant	Gat	Aat
skcm	HCAR1	unknown	ENST00000432564	0.048	12	123213935	123214229	294	28.2421	7 out of 8	87.5	6	1.3605	123214031	2	856C>T	p.P286S	missense_variant	Ccc	Tcc
skcm	GNAI2	unknown	ENST00000313601	0.0257	3	50293647	50293704	57	5.3371	6 out of 7	85.7142857142857	5	1.1338	50293694	2	535C>T	p.R179C	missense_variant	Cgc	Tgc
skcm	FAM124B	unknown	ENST00000409685	0.0438	2	225266082	225266283	201	14.693	6 out of 6	100	6	1.3605	225266236	2	250C>T	p.R84C	missense_variant	Cgc	Tgc
skcm	IPO7	unknown	ENST00000379719	0.0451	11	9459350	9462133	509	16.3298	6 out of 7	85.7142857142857	6	1.3605	9459631	2	2494C>T	p.H832Y	missense_variant	Cat	Tat
skcm	CCR4	Cancer gene	ENST00000330953	0.0451	3	32995215	32995348	133	12.2807	6 out of 6	100	6	1.3605	32995250	2	336G>A	p.M112I	missense_variant	atG	atA
skcm	SPATA2	unknown	ENST00000422556	0.0438	20	48522674	48522865	191	12.2201	4 out of 5	80	4	0.907	48522674	1	1045C>T	p.R349W	missense_variant	Cgg	Tgg
skcm	TMEM117	unknown	ENST00000266534	0.0451	12	44781892	44782226	334	21.6181	6 out of 6	100	5	1.1338	44781983	1	1073C>T	p.S358F	missense_variant	tCc	tTc
skcm	GPRC5B	unknown	ENST00000300571	0.0198	16	19884007	19884103	96	7.9208	4 out of 5	80	4	0.907	19884007	1	161T>A	p.I54N	missense_variant	aTc	aAc
skcm	PKD1L2	unknown	ENST00000337114	0.0393	16	81232606	81253869	1097	36.8616	10 out of 10	100	10	2.2676	81253869	1	107G>A	p.R36K	missense_variant	aGa	aAa
skcm	NBR1	unknown	ENST00000422280	0.0438	17	41341074	41345575	1026	35.3671	9 out of 9	100	9	2.0408	41343547	1	1022C>T	p.P341L	missense_variant	cCc	cTc
skcm	APCDD1L	unknown	ENST00000371149	0.0438	20	57035971	57036316	345	22.9084	7 out of 8	87.5	7	1.5873	57036316	1	1036C>T	p.R346C	missense_variant	Cgc	Tgc
skcm	PWP2	unknown	ENST00000291576	0.048	21	45535698	45540978	898	32.5362	7 out of 7	100	6	1.3605	45540277	1	1237G>A	p.E413K	missense_variant	Gag	Aag
skcm	VEGFA	unknown	ENST00000372055	0.048	6	43745229	43749740	451	36.4003	8 out of 8	100	8	1.8141	43749694	1	1087C>T	p.P363S	missense_variant	Ccc	Tcc
skcm	PIEZO2	unknown	ENST00000503781	0.0144	18	10671621	10696118	1357	16.4306	13 out of 13	100	12	2.7211	10696118	1	6805G>A	p.G2269R	missense_variant	Gga	Aga
skcm	CASQ1	unknown	ENST00000368078	0.0198	1	160171053	160171137	84	7.0529	4 out of 5	80	4	0.907	160171053	1	1078G>A	p.E360K	missense_variant	Gaa	Aaa
skcm	MTMR14	unknown	ENST00000296003	0.0438	3	9730630	9743556	555	28.4178	7 out of 7	100	7	1.5873	9730630	1	1297C>T	p.R433*	stop_gained	Cga	Tga
skcm	OASL	unknown	ENST00000257570	0.0438	12	121469402	121476582	307	19.8706	7 out of 8	87.5	7	1.5873	121476582	1	193G>C	p.V65L	missense_variant	Gtc	Ctc
skcm	SLC39A5	unknown	ENST00000266980	0.0144	12	56625132	56625336	204	12.5693	7 out of 7	100	7	1.5873	56625174	1	116A>C	p.Y39S	missense_variant	tAc	tCc
skcm	FARP2	unknown	ENST00000264042	0.0198	2	242396191	242402844	331	10.4581	7 out of 7	100	6	1.3605	242396191	1	1441C>T	p.P481S	missense_variant	Ccc	Tcc
skcm	GPD1	unknown	ENST00000301149	0.0438	12	50500608	50501537	280	26.6667	7 out of 9	77.7777777777778	6	1.3605	50500608	1	520G>A	p.G174R	missense_variant	Gga	Aga
skcm	HIST1H1B	unknown	ENST00000331442	0.0451	6	27834801	27834907	106	15.5653	4 out of 5	80	4	0.907	27834907	1	401C>T	p.P134L	missense_variant	cCc	cTc
skcm	TULP3	unknown	ENST00000397132	0.0385	12	3018702	3030044	160	10.6242	4 out of 5	80	4	0.907	3029954	1	119G>T	p.R40M	missense_variant	aGg	aTg
skcm	ZNF335	unknown	ENST00000322927	0.0451	20	44589505	44594306	600	14.892	6 out of 6	100	5	1.1338	44594306	1	1063C>T	p.R355W	missense_variant	Cgg	Tgg
skcm	SIRPB1	unknown	ENST00000381605	0.0144	20	1551565	1552585	438	36.5915	15 out of 15	100	14	3.1746	1552585	1	532G>A	p.D178N	missense_variant	Gac	Aac
skcm	LMAN2	unknown	ENST00000303127	0.0438	5	176764711	176765561	148	13.8189	4 out of 5	80	4	0.907	176765561	1	361C>T	p.H121Y	missense_variant	Cac	Tac
skcm	RERG	unknown	ENST00000256953	0.0351	12	15262375	15262435	60	10	4 out of 5	80	4	0.907	15262435	1	209G>A	p.R70K	missense_variant	aGg	aAg
skcm	NEK10	unknown	ENST00000341435	0.0495	3	27326180	27332781	350	16.3628	4 out of 5	80	4	0.907	27332781	1	1577G>A	p.G526E	missense_variant	gGa	gAa
skcm	OXCT2	unknown	ENST00000327582	0.0351	1	40236031	40236170	139	8.9447	4 out of 5	80	4	0.907	40236170	1	758C>T	p.A253V	missense_variant	gCt	gTt
skcm	ADCK2	unknown	ENST00000072869	0.0385	7	140378994	140386991	387	20.5742	7 out of 8	87.5	6	1.3605	140378994	1	1120C>T	p.Q374*	stop_gained	Cag	Tag
skcm	DENND4C	unknown	ENST00000602925	0.0438	9	19342634	19352080	1497	26.1257	7 out of 8	87.5	7	1.5873	19342634	1	2861T>G	p.V954G	missense_variant	gTg	gGg
skcm	DTX1	unknown	ENST00000257600	0.0438	12	113532612	113534574	447	23.9936	7 out of 9	77.7777777777778	7	1.5873	113532612	1	1246G>A	p.E416K	missense_variant	Gag	Aag
skcm	USP24	unknown	ENST00000294383	0.0438	1	55563389	55604358	2746	34.9231	8 out of 9	88.8888888888889	8	1.8141	55604358	1	2851C>T	p.H951Y	missense_variant	Cat	Tat
skcm	WBP11	unknown	ENST00000261167	0.0393	12	14940156	14943503	573	29.7508	8 out of 9	88.8888888888889	7	1.5873	14943503	1	1196C>T	p.P399L	missense_variant	cCt	cTt
skcm	ALKBH1	unknown	ENST00000216489	0.0438	14	78170727	78174266	195	16.6667	4 out of 5	80	4	0.907	78174202	1	146C>T	p.A49V	missense_variant	gCc	gTc
skcm	DTX4	unknown	ENST00000227451	0.0438	11	58949292	58949518	226	12.1505	4 out of 5	80	4	0.907	58949292	1	292G>C	p.D98H	missense_variant	Gac	Cac
skcm	EYS	unknown	ENST00000503581	0.0144	6	66044898	66205081	1518	16.089	13 out of 13	100	12	2.7211	66112497	1	1058A>C	p.D353A	missense_variant	gAt	gCt
skcm	ORC1	unknown	ENST00000371568	0.0438	1	52849539	52851606	427	16.512	4 out of 5	80	4	0.907	52851606	1	1399C>T	p.P467S	missense_variant	Cca	Tca
skcm	SIM2	unknown	ENST00000290399	0.0451	21	38098456	38115840	571	28.493	7 out of 7	100	7	1.5873	38115840	1	1151A>G	p.N384S	missense_variant	aAc	aGc
skcm	DDX51	unknown	ENST00000397333	0.0393	12	132624194	132624716	258	12.8936	4 out of 5	80	4	0.907	132624716	1	1702G>A	p.G568S	missense_variant	Ggc	Agc
skcm	ARHGEF4	unknown	ENST00000326016	0.0306	2	131704087	131785610	214	10.3232	4 out of 5	80	4	0.907	131704087	1	306G>A	p.W102*	stop_gained	tgG	tgA
skcm	RP11-1220K2.2	unknown	ENST00000477922	0.0144	7	141896581	141896609	28	0.371	4 out of 5	80	4	0.907	141896581	1	4597C>T	p.P1533S	missense_variant	Cca	Tca
skcm	PCDH15	unknown	ENST00000395445	0.0385	10	55570336	55570420	84	1.5677	5 out of 5	100	5	1.1338	55570420	1	4399G>A	p.E1467K	missense_variant	Gaa	Aaa
skcm	ITGAV	Cancer gene	ENST00000261023	0.0451	2	187506113	187519427	599	19.034	6 out of 6	100	6	1.3605	187511431	1	1178C>T	p.P393L	missense_variant	cCa	cTa
skcm	PIP5K1C	unknown	ENST00000335312	0.048	19	3639003	3643277	186	9.2676	5 out of 6	83.3333333333333	5	1.1338	3643277	1	1613G>A	p.R538Q	missense_variant	cGg	cAg
skcm	DNAH6	unknown	ENST00000389394	0.0144	2	84777072	84811238	969	7.7663	12 out of 12	100	12	2.7211	84777072	1	1376C>T	p.A459V	missense_variant	gCt	gTt
skcm	DEPDC4	unknown	ENST00000416321	0.0495	12	100657564	100660735	145	16.3842	4 out of 5	80	4	0.907	100660735	1	120G>C	p.R40S	missense_variant	agG	agC
skcm	TIMP3	unknown	ENST00000266085	0.0361	22	33253278	33254006	72	11.3208	4 out of 5	80	4	0.907	33253278	1	247C>T	p.H83Y	missense_variant	Cat	Tat
skcm	ELMO2	unknown	ENST00000290246	0.041	20	45012104	45023111	696	32.1775	8 out of 9	88.8888888888889	8	1.8141	45023111	1	11C>T	p.P4L	missense_variant	cCg	cTg
skcm	HELZ	unknown	ENST00000358691	0.0438	17	65082989	65119265	1999	34.294	8 out of 9	88.8888888888889	8	1.8141	65119265	1	3451C>T	p.P1151S	missense_variant	Cct	Tct
skcm	JADE2	unknown	ENST00000395003	0.0438	5	133909384	133914418	300	12.6422	4 out of 5	80	4	0.907	133909384	1	1484C>T	p.A495V	missense_variant	gCc	gTc
skcm	TTC6	unknown	ENST00000553443	0.0438	14	38265500	38310788	1644	29.0408	9 out of 9	100	9	2.0408	38265500	1	3793G>A	p.G1265R	missense_variant	Gga	Aga
skcm	ALOX12B	unknown	ENST00000319144	0.0144	17	7984452	7989535	255	12.1083	7 out of 7	100	7	1.5873	7989535	1	151G>A	p.G51S	missense_variant	Ggc	Agc
skcm	ACOT11	unknown	ENST00000371316	0.0361	1	55062964	55066973	276	15.1316	4 out of 5	80	4	0.907	55062964	1	640C>T	p.P214S	missense_variant	Ccg	Tcg
skcm	DPCR1	unknown	ENST00000462446	0.0495	6	30919743	30920883	669	15.9971	6 out of 6	100	6	1.3605	30919743	1	3502G>A	p.E1168K	missense_variant	Gaa	Aaa
skcm	DAAM2	unknown	ENST00000398904	0.041	6	39846221	39855359	649	20.237	7 out of 7	100	7	1.5873	39846221	1	1402G>A	p.E468K	missense_variant	Gaa	Aaa
skcm	SARDH	unknown	ENST00000371872	0.0393	9	136584065	136597675	635	23.0323	7 out of 9	77.7777777777778	6	1.3605	136584065	1	1015G>A	p.E339K	missense_variant	Gag	Aag
skcm	ABCA2	unknown	ENST00000341511	0.0438	9	139907007	139911698	2614	35.7543	9 out of 9	100	9	2.0408	139911698	1	2503C>T	p.R835*	stop_gained	Cga	Tga
skcm	DNM2	Cancer gene	ENST00000389253	0.0144	19	10940873	10941706	234	8.9552	7 out of 8	87.5	6	1.3605	10940873	1	2362A>T	p.T788S	missense_variant	Act	Tct
skcm	TTC13	unknown	ENST00000366661	0.0438	1	231044507	231061326	894	34.6109	9 out of 9	100	8	1.8141	231061326	1	1525C>T	p.R509C	missense_variant	Cgt	Tgt
skcm	ASAH2	unknown	ENST00000395526	0.0385	10	51974589	52005181	893	38.1135	10 out of 10	100	10	2.2676	51974624	1	1019C>T	p.P340L	missense_variant	cCa	cTa
skcm	RB1CC1	unknown	ENST00000025008	0.0361	8	53571452	53580670	690	14.4201	7 out of 8	87.5	7	1.5873	53580670	1	1084A>T	p.I362F	missense_variant	Att	Ttt
skcm	ZMYND8	unknown	ENST00000461685	0.0438	20	45853043	45875210	1219	34.1744	8 out of 9	88.8888888888889	7	1.5873	45875210	1	1826C>T	p.S609L	missense_variant	tCg	tTg
skcm	ZDHHC4	unknown	ENST00000396706	0.0198	7	6624812	6628278	110	10.628	7 out of 8	87.5	6	1.3605	6624812	1	662T>G	p.V221G	missense_variant	gTg	gGg
skcm	KRT4	unknown	ENST00000551956	0.0144	12	53207481	53207707	226	14.4594	8 out of 10	80	7	1.5873	53207707	1	136G>A	p.G46R	missense_variant	Gga	Aga
skcm	ACSF3	unknown	ENST00000317447	0.0257	16	89180821	89187307	173	9.9942	4 out of 5	80	4	0.907	89180821	1	1052T>C	p.L351P	missense_variant	cTg	cCg
skcm	NR1H2	unknown	ENST00000253727	0.0451	19	50880885	50881477	230	16.6305	6 out of 6	100	6	1.3605	50881049	1	103C>T	p.P35S	missense_variant	Ccg	Tcg
skcm	MANEA	unknown	ENST00000358812	0.0438	6	96034328	96034537	209	15.0468	4 out of 5	80	4	0.907	96034328	1	13C>T	p.R5W	missense_variant	Cgg	Tgg
skcm	CCNT2	unknown	ENST00000264157	0.0361	2	135711716	135712018	302	13.7711	4 out of 5	80	4	0.907	135711716	1	1691C>T	p.P564L	missense_variant	cCt	cTt
skcm	IKZF4	unknown	ENST00000262032	0.0393	12	56428417	56428832	415	23.6064	7 out of 7	100	6	1.3605	56428417	1	1060G>A	p.E354K	missense_variant	Gaa	Aaa
skcm	MAPK6	unknown	ENST00000261845	0.0438	15	52356175	52356254	79	3.6473	5 out of 7	71.4285714285714	4	0.907	52356175	1	1144C>T	p.P382S	missense_variant	Cca	Tca
skcm	MUC20	unknown	ENST00000447234	0.0361	3	195453125	195453398	273	12.8169	4 out of 5	80	4	0.907	195453125	1	1651C>T	p.P551S	missense_variant	Ccg	Tcg
skcm	ZNF564	unknown	ENST00000339282	0.041	19	12637951	12638133	182	10.9507	4 out of 5	80	4	0.907	12638133	1	789C>G	p.D263E	missense_variant	gaC	gaG
skcm	COL23A1	unknown	ENST00000390654	0.0361	5	177688739	177733890	294	18.1146	7 out of 8	87.5	7	1.5873	177733890	1	392G>A	p.R131K	missense_variant	aGa	aAa
skcm	PDE4B	unknown	ENST00000329654	0.0257	1	66384439	66713297	234	10.5834	4 out of 5	80	4	0.907	66384439	1	202G>A	p.G68R	missense_variant	Gga	Aga
skcm	IVNS1ABP	unknown	ENST00000367498	0.0198	1	185269600	185269669	69	3.577	4 out of 5	80	4	0.907	185269669	1	1142G>T	p.C381F	missense_variant	tGt	tTt
skcm	LRP10	unknown	ENST00000359591	0.0351	14	23346293	23346513	220	10.2708	4 out of 5	80	4	0.907	23346293	1	1699C>T	p.P567S	missense_variant	Cct	Tct
skcm	MAP3K2	unknown	ENST00000409947	0.0451	2	128079655	128084364	516	27.7419	7 out of 7	100	7	1.5873	128079655	1	1012T>G	p.L338V	missense_variant	Ttg	Gtg
skcm	ZNF395	unknown	ENST00000344423	0.0257	8	28206258	28206718	166	10.7652	4 out of 5	80	4	0.907	28206718	1	1354G>A	p.E452K	missense_variant	Gag	Aag
skcm	CD300LB	unknown	ENST00000392621	0.0257	17	72522183	72527465	49	6.834	4 out of 5	80	4	0.907	72527465	1	136C>T	p.L46F	missense_variant	Ctt	Ttt
skcm	CDS2	unknown	ENST00000460006	0.0438	20	5154221	5157321	209	15.6203	4 out of 5	80	4	0.907	5154221	1	110G>A	p.S37N	missense_variant	aGc	aAc
skcm	UNC80	unknown	ENST00000439458	0.0144	2	210658505	210658531	26	0.2659	4 out of 5	80	4	0.907	210658505	1	860C>T	p.S287L	missense_variant	tCa	tTa
skcm	PSD2	unknown	ENST00000274710	0.0361	5	139189165	139193814	741	31.9948	10 out of 11	90.9090909090909	10	2.2676	139189165	1	140G>A	p.G47E	missense_variant	gGg	gAg
skcm	FOXK1	unknown	ENST00000328914	0.0198	7	4780522	4794116	159	7.2207	7 out of 9	77.7777777777778	6	1.3605	4780522	1	614A>G	p.Y205C	missense_variant	tAt	tGt
skcm	IL16	unknown	ENST00000302987	0.0306	15	81571953	81584972	577	14.4286	7 out of 9	77.7777777777778	6	1.3605	81572043	1	1009G>A	p.E337K	missense_variant	Gaa	Aaa
skcm	NR4A3	Cancer gene	ENST00000330847	0.0306	9	102590329	102590532	203	10.6061	4 out of 5	80	4	0.907	102590451	1	160G>A	p.G54S	missense_variant	Ggc	Agc
skcm	HSPA12B	unknown	ENST00000254963	0.0451	20	3719337	3728930	726	35.2256	8 out of 8	100	8	1.8141	3719337	1	16G>A	p.E6K	missense_variant	Gag	Aag
skcm	CBL	Cancer gene	ENST00000264033	0.0468	11	119148881	119158644	923	33.9214	9 out of 11	81.8181818181818	8	1.8141	119148881	1	1101A>T	p.Q367H	missense_variant	caA	caT
skcm	MAATS1	unknown	ENST00000273390	0.0451	3	119462855	119469924	570	24.7396	7 out of 8	87.5	7	1.5873	119462855	1	1714G>A	p.E572K	missense_variant	Gaa	Aaa
skcm	CHRDL2	unknown	ENST00000263671	0.0438	11	74414401	74415687	300	22.1239	6 out of 6	100	5	1.1338	74415687	1	595G>A	p.D199N	missense_variant	Gat	Aat
skcm	AMOT	unknown	ENST00000371959	0.0468	X	112021851	112024188	800	24.5776	7 out of 9	77.7777777777778	7	1.5873	112024188	1	2399C>T	p.S800F	missense_variant	tCc	tTc
skcm	PSD	unknown	ENST00000020673	0.0144	10	104173721	104176450	1012	32.9106	15 out of 17	88.2352941176471	15	3.4014	104174701	1	1043G>A	p.G348D	missense_variant	gGc	gAc
skcm	IQCJ-SCHIP1	unknown	ENST00000485419	0.0438	3	159584022	159606673	429	25.3546	7 out of 8	87.5	6	1.3605	159584022	1	1058G>A	p.G353E	missense_variant	gGa	gAa
skcm	FMO5	unknown	ENST00000254090	0.0393	1	146658627	146658801	174	10.8614	4 out of 5	80	4	0.907	146658801	1	1280C>T	p.T427I	missense_variant	aCc	aTc
skcm	LRRTM1	unknown	ENST00000295057	0.0257	2	80529669	80529798	129	8.2218	4 out of 5	80	4	0.907	80529798	1	1147G>A	p.D383N	missense_variant	Gat	Aat
skcm	SKIV2L	unknown	ENST00000375394	0.0468	6	31927896	31931709	1431	38.2518	9 out of 9	100	8	1.8141	31930493	1	1214C>T	p.S405F	missense_variant	tCc	tTc
skcm	BMS1	unknown	ENST00000374518	0.0451	10	43292897	43317546	1031	26.7862	7 out of 7	100	7	1.5873	43292897	1	2015C>T	p.S672F	missense_variant	tCc	tTc
skcm	XKR6	unknown	ENST00000416569	0.0385	8	10756066	10756373	307	15.9398	7 out of 8	87.5	7	1.5873	10756373	1	1015C>T	p.H339Y	missense_variant	Cac	Tac
skcm	USP6NL	unknown	ENST00000277575	0.0306	10	11504859	11505081	222	8.747	4 out of 5	80	4	0.907	11505081	1	1897C>T	p.P633S	missense_variant	Ccg	Tcg
skcm	SLC39A2	unknown	ENST00000298681	0.0393	14	21469473	21469592	119	12.7957	6 out of 7	85.7142857142857	5	1.1338	21469473	1	665G>A	p.R222Q	missense_variant	cGa	cAa
skcm	SERPINB9	unknown	ENST00000380698	0.0438	6	2890462	2890665	203	17.9487	4 out of 5	80	4	0.907	2890499	1	1029G>A	p.M343I	missense_variant	atG	atA
skcm	CAPN11	unknown	ENST00000398776	0.0393	6	44141095	44145024	480	21.6216	7 out of 9	77.7777777777778	7	1.5873	44144346	1	1030G>A	p.D344N	missense_variant	Gac	Aac
skcm	AASS	unknown	ENST00000393376	0.0385	7	121753694	121756782	325	11.6864	6 out of 6	100	6	1.3605	121755150	1	1021G>A	p.G341S	missense_variant	Ggc	Agc
skcm	MGAT1	unknown	ENST00000446023	0.0438	5	180219443	180219653	210	15.6951	4 out of 5	80	4	0.907	180219653	1	319C>T	p.P107S	missense_variant	Ccc	Tcc
skcm	ADCY2	unknown	ENST00000338316	0.0361	5	7707833	7757592	704	21.4896	7 out of 7	100	7	1.5873	7707833	1	1283C>T	p.S428F	missense_variant	tCt	tTt
skcm	ATP11A	unknown	ENST00000487903	0.041	13	113465029	113487183	975	28.6344	7 out of 7	100	7	1.5873	113485797	1	1330G>A	p.G444R	missense_variant	Ggg	Agg
skcm	PRMT1	unknown	ENST00000454376	0.0451	19	50189399	50189967	207	18.5484	4 out of 5	80	4	0.907	50189967	1	1016C>T	p.P339L	missense_variant	cCc	cTc
skcm	RNF214	unknown	ENST00000531452	0.0495	11	117150915	117152757	398	18.8447	6 out of 7	85.7142857142857	6	1.3605	117150915	1	1085T>G	p.L362*	stop_gained	tTa	tGa
skcm	ALS2CL	unknown	ENST00000318962	0.041	3	46716164	46718361	412	14.3955	4 out of 5	80	4	0.907	46718361	1	1909C>T	p.Q637*	stop_gained	Cag	Tag
skcm	SULT4A1	unknown	ENST00000330884	0.041	22	44234799	44235875	125	14.6199	4 out of 5	80	4	0.907	44235875	1	331C>T	p.H111Y	missense_variant	Cac	Tac
skcm	POLA2	unknown	ENST00000265465	0.0198	11	65036175	65046257	189	10.5175	7 out of 9	77.7777777777778	6	1.3605	65036175	1	329T>A	p.L110*	stop_gained	tTg	tAg
skcm	SLC22A17	unknown	ENST00000397267	0.0438	14	23816926	23818588	540	33.3952	8 out of 8	100	8	1.8141	23818588	1	419C>T	p.P140L	missense_variant	cCc	cTc
skcm	ST6GALNAC1	unknown	ENST00000156626	0.041	17	74623628	74625336	280	15.5297	4 out of 5	80	4	0.907	74625336	1	589C>T	p.P197S	missense_variant	Ccc	Tcc
skcm	ASIC2	unknown	ENST00000359872	0.0438	17	32483160	32483370	210	13.6452	6 out of 6	100	6	1.3605	32483370	1	182C>T	p.S61F	missense_variant	tCt	tTt
skcm	HLA-B	unknown	ENST00000412585	0.0198	6	31323289	31323340	51	4.6832	4 out of 5	80	4	0.907	31323340	1	649C>T	p.P217S	missense_variant	Ccc	Tcc
skcm	NEU3	unknown	ENST00000294064	0.0198	11	74716515	74716623	108	7.7922	4 out of 5	80	4	0.907	74716515	1	364C>T	p.P122S	missense_variant	Ccc	Tcc
stes	KRAS	Cancer gene	ENST00000256078	0.0245	12	25398281	25398285	4	0.7018	12 out of 15	80	15	3.2189	25398284	5	35G>A	p.G12D	missense_variant	GGT	GAT
stes	C12orf55	unknown	ENST00000524981	0.0245	12	97038008	97038039	31	0.3337	5 out of 7	71.4285714285714	6	1.2876	97038026	2	4387A>C	p.S1463R	missense_variant	AGT	CGT
stes	NFE2L2	Cancer gene	ENST00000397062	0.0245	2	178098800	178098975	175	9.626	15 out of 16	93.75	16	3.4335	178098810	2	235G>C	p.E79Q	missense_variant	GAG	CAG
stes	PCNXL2	unknown	ENST00000258229	0.0245	1	233134179	233136182	412	6.4234	4 out of 5	80	5	1.073	233136182	1	5197C>A	p.P1733T	missense_variant	CCG	ACG
ucec	CTNNB1	Cancer gene	ENST00000349496	0.0219	3	41266097	41266137	40	1.705	64 out of 70	91.4285714285714	69	17.2932	41266113	8	110C>T	p.S37F	missense_variant	TCT	TTT
ucec	AKT1	Cancer gene	ENST00000554581	0.0219	14	105243045	105246551	189	13.0977	10 out of 11	90.9090909090909	10	2.5063	105246551	7	49G>A	p.E17K	missense_variant	GAG	AAG
ucec	MYCN	Cancer gene	ENST00000281043	0.0219	2	16082317	16082359	42	3.0108	7 out of 9	77.7777777777778	9	2.2556	16082317	6	131C>T	p.P44L	missense_variant	CCC	CTC
ucec	NFE2L2	Cancer gene	ENST00000397062	0.0219	2	178097266	178098960	363	19.967	16 out of 17	94.1176470588235	16	4.01	178098945	6	100C>G	p.R34G	missense_variant	CGA	GGA
ucec	PIK3R2	unknown	ENST00000222254	0.0219	19	18273102	18278092	720	32.9218	14 out of 14	100	14	3.5088	18273784	5	1117G>A	p.G373R	missense_variant	GGG	AGG
ucec	ERBB3	Cancer gene	ENST00000267101	0.0219	12	56474133	56487277	1374	34.1028	22 out of 28	78.5714285714286	25	6.2657	56478854	4	310G>A	p.V104M	missense_variant	GTG	ATG
ucec	ING1	unknown	ENST00000375774	0.0405	13	111371617	111372118	501	39.4799	11 out of 11	100	11	2.7569	111372025	4	1015C>T	p.R339*	stop_gained	CGA	TGA
ucec	ABCB1	unknown	ENST00000265724	0.0458	7	87175214	87179322	453	11.7877	6 out of 7	85.7142857142857	7	1.7544	87179322	4	1399C>T	p.R467W	missense_variant	CGG	TGG
ucec	NRAS	Cancer gene	ENST00000369535	0.0405	1	115256529	115258747	147	25.7895	8 out of 8	100	8	2.005	115256529	4	182A>G	p.Q61R	missense_variant	CAA	CGA
ucec	CCND1	Cancer gene	ENST00000227507	0.0219	11	69465976	69466040	64	7.2072	16 out of 19	84.2105263157895	18	4.5113	69466019	4	857C>T	p.T286I	missense_variant	ACA	ATA
ucec	RRAS2	Cancer gene	ENST00000256196	0.0219	11	14316389	14316390	1	0.1626	5 out of 6	83.3333333333333	6	1.5038	14316390	4	215A>T	p.Q72L	missense_variant	CAA	CTA
ucec	KRT28	unknown	ENST00000306658	0.0219	17	38953457	38953458	1	0.0717	4 out of 5	80	5	1.2531	38953457	3	767C>T	p.A256V	missense_variant	GCG	GTG
ucec	DACT1	unknown	ENST00000335867	0.0257	14	59112797	59113772	975	38.8292	12 out of 12	100	10	2.5063	59113461	2	2120C>T	p.A707V	missense_variant	GCG	GTG
ucec	C8B	unknown	ENST00000371237	0.0257	1	57415242	57415354	112	6.3063	4 out of 5	80	5	1.2531	57415242	2	850C>T	p.R284*	stop_gained	CGA	TGA
ucec	CLCA2	unknown	ENST00000370565	0.0219	1	86909659	86913266	111	3.9195	4 out of 5	80	5	1.2531	86909659	2	1678C>T	p.R560W	missense_variant	CGG	TGG
ucec	MTOR	Cancer gene	ENST00000361445	0.0257	1	11168304	11210216	3031	39.6209	15 out of 17	88.2352941176471	16	4.01	11184573	2	6644C>A	p.S2215Y	missense_variant	TCT	TAT
ucec	TTC6	unknown	ENST00000553443	0.0257	14	38091345	38091838	493	8.7087	6 out of 7	85.7142857142857	6	1.5038	38091447	2	178G>C	p.A60P	missense_variant	GCC	CCC
ucec	GRIP1	unknown	ENST00000398016	0.0319	12	66788073	66814557	263	8.1399	4 out of 5	80	5	1.2531	66788073	2	1888C>G	p.P630A	missense_variant	CCC	GCC
ucec	EPHA10	unknown	ENST00000373048	0.0458	1	38227215	38227478	263	8.6885	4 out of 5	80	5	1.2531	38227478	2	449G>A	p.R150H	missense_variant	CGC	CAC
ucec	LMTK3	unknown	ENST00000270238	0.0405	19	49001132	49001681	549	12.2819	6 out of 7	85.7142857142857	7	1.7544	49001282	2	3131C>T	p.T1044M	missense_variant	ACG	ATG
ucec	UBASH3A	unknown	ENST00000319294	0.0319	21	43838559	43838625	66	3.3233	4 out of 5	80	5	1.2531	43838559	2	887C>T	p.T296M	missense_variant	ACG	ATG
ucec	YAF2	unknown	ENST00000442791	0.0438	12	42554392	42554459	67	10.8943	4 out of 5	80	5	1.2531	42554459	1	547G>C	p.E183Q	missense_variant	GAG	CAG
ucec	TACR1	unknown	ENST00000305249	0.0257	2	75425765	75425876	111	9.0686	4 out of 5	80	5	1.2531	75425876	1	185G>T	p.R62I	missense_variant	AGA	ATA
ucec	POU2F2	unknown	ENST00000526816	0.0438	19	42599491	42599759	186	12.9167	4 out of 5	80	5	1.2531	42599496	1	1073G>A	p.C358Y	missense_variant	TGC	TAC
ucec	CD5L	unknown	ENST00000368174	0.0219	1	157804385	157804466	81	7.7586	4 out of 5	80	5	1.2531	157804466	1	449G>A	p.R150H	missense_variant	CGC	CAC
ucec	FAM179A	unknown	ENST00000379558	0.0438	2	29249748	29256404	317	10.3595	4 out of 5	80	5	1.2531	29249748	1	1883C>T	p.A628V	missense_variant	GCG	GTG
ucec	PCDHGA10	unknown	ENST00000398610	0.0438	5	140794341	140795081	740	26.3252	8 out of 9	88.8888888888889	9	2.2556	140794341	1	1599G>C	p.Q533H	missense_variant	CAG	CAC
ucec	BMP4	unknown	ENST00000245451	0.0257	14	54418682	54418739	57	4.6455	4 out of 5	80	5	1.2531	54418739	1	202C>T	p.R68C	missense_variant	CGC	TGC
ucec	IRX5	unknown	ENST00000394636	0.0373	16	54966579	54966705	126	8.6777	4 out of 5	80	5	1.2531	54966579	1	419A>G	p.Y140C	missense_variant	TAC	TGC
ucec	B4GALNT3	unknown	ENST00000266383	0.0319	12	662956	665751	232	7.7411	4 out of 5	80	5	1.2531	662956	1	1867G>A	p.E623K	missense_variant	GAG	AAG
ucec	SLC34A2	Cancer gene	ENST00000382051	0.0405	4	25678015	25678223	208	10.0338	4 out of 5	80	5	1.2531	25678015	1	1717C>T	p.R573*	stop_gained	CGA	TGA
ucec	HNRNPL	unknown	ENST00000221419	0.0257	19	39330997	39334533	143	8.0791	4 out of 5	80	5	1.2531	39334533	1	829A>T	p.K277*	stop_gained	AAG	TAG
ucec	ADCY7	unknown	ENST00000394697	0.0458	16	50346020	50348254	386	11.9026	4 out of 5	80	5	1.2531	50346020	1	2522T>C	p.M841T	missense_variant	ATG	ACG
ucec	SUN2	unknown	ENST00000405018	0.0405	22	39146290	39147022	218	9.8331	4 out of 5	80	5	1.2531	39147022	1	305G>A	p.R102Q	missense_variant	CGG	CAG
ucec	ALPI	unknown	ENST00000295463	0.0257	2	233323410	233323651	130	8.1916	4 out of 5	80	5	1.2531	233323410	1	1252T>C	p.Y418H	missense_variant	TAC	CAC
ucec	ALAS2	unknown	ENST00000330807	0.0319	X	55041244	55041385	141	7.9932	4 out of 5	80	5	1.2531	55041385	1	1232G>A	p.R411H	missense_variant	CGC	CAC
ucec	SMARCB1	Cancer gene	ENST00000263121	0.0219	22	24143142	24143232	90	7.772	4 out of 5	80	5	1.2531	24143142	1	374C>A	p.A125D	missense_variant	GCC	GAC
ucec	CDH23	unknown	ENST00000224721	0.0458	10	73490314	73501616	1115	11.0615	6 out of 6	100	5	1.2531	73490314	1	3683G>A	p.G1228D	missense_variant	GGC	GAC
ucec	KCNJ5	Cancer gene	ENST00000529694	0.0458	11	128781257	128781631	374	29.6825	8 out of 8	100	8	2.005	128781287	1	119C>T	p.T40M	missense_variant	ACG	ATG
ucec	PNPT1	unknown	ENST00000447944	0.0319	2	55874529	55887300	279	11.8622	4 out of 5	80	5	1.2531	55887300	1	1276C>T	p.H426Y	missense_variant	CAC	TAC
ucec	HRNR	unknown	ENST00000368801	0.0373	1	152190752	152195708	3331	38.9454	12 out of 12	100	10	2.5063	152193102	1	1003C>T	p.R335C	missense_variant	CGT	TGT
ucec	TIAM2	unknown	ENST00000461783	0.0458	6	155561718	155571046	671	13.1414	4 out of 5	80	5	1.2531	155561718	1	3223G>A	p.G1075S	missense_variant	GGC	AGC
ucec	DNAJB2	unknown	ENST00000336576	0.0257	2	220145301	220145359	58	5.9487	4 out of 5	80	5	1.2531	220145359	1	125C>T	p.A42V	missense_variant	GCT	GTT
ucec	GPRIN3	unknown	ENST00000609438	0.0373	4	90170025	90170303	278	11.9262	4 out of 5	80	5	1.2531	90170114	1	1148G>A	p.S383N	missense_variant	AGC	AAC
ucec	PDE3B	unknown	ENST00000282096	0.0319	11	14880590	14882869	321	9.6137	6 out of 7	85.7142857142857	7	1.7544	14880590	1	2522C>T	p.A841V	missense_variant	GCA	GTA
ucec	RPH3A	unknown	ENST00000389385	0.0219	12	113321125	113325609	90	4.3165	4 out of 5	80	5	1.2531	113321125	1	1354C>T	p.R452W	missense_variant	CGG	TGG
ucec	ZSCAN22	unknown	ENST00000329665	0.0438	19	58850028	58850150	122	8.2656	4 out of 5	80	5	1.2531	58850028	1	812G>A	p.R271H	missense_variant	CGC	CAC
ucec	ETV6	Cancer gene	ENST00000396373	0.0219	12	11905465	11992105	80	5.8867	4 out of 5	80	5	1.2531	11905465	1	115C>T	p.R39*	stop_gained	CGA	TGA
ucec	HGS	unknown	ENST00000329138	0.0219	17	79658567	79662074	468	20.0514	9 out of 9	100	7	1.7544	79662071	1	1093C>T	p.H365Y	missense_variant	CAC	TAC
ucec	RAD23A	unknown	ENST00000586534	0.0219	19	13058761	13058786	25	2.2894	4 out of 5	80	5	1.2531	13058761	1	172G>A	p.D58N	missense_variant	GAT	AAT
ucec	TNC	Cancer gene	ENST00000350763	0.0373	9	117846581	117852972	1712	25.9158	8 out of 10	80	10	2.5063	117848964	1	1046C>A	p.A349D	missense_variant	GCC	GAC
ucec	ZFP36L2	unknown	ENST00000282388	0.0373	2	43452225	43452645	420	28.2828	8 out of 8	100	6	1.5038	43452645	1	298A>G	p.T100A	missense_variant	ACC	GCC
ucec	CFB	unknown	ENST00000456570	0.0257	6	31895870	31901509	194	5.1039	4 out of 5	80	5	1.2531	31895870	1	185G>A	p.R62Q	missense_variant	CGG	CAG
ucec	PTCHD4	unknown	ENST00000339488	0.0257	6	47846108	47846506	398	15.6631	7 out of 8	87.5	8	2.005	47846506	1	2074G>A	p.V692I	missense_variant	GTC	ATC
ucec	WARS	unknown	ENST00000355338	0.0257	14	100820803	100826915	125	8.8277	4 out of 5	80	5	1.2531	100826915	1	398G>A	p.R133H	missense_variant	CGC	CAC
ucec	CAPN12	unknown	ENST00000328867	0.0405	19	39224373	39225462	192	8.8889	4 out of 5	80	5	1.2531	39225462	1	1735C>A	p.L579M	missense_variant	CTG	ATG
ucec	ANKRD18B	unknown	ENST00000290943	0.0219	9	33548515	33555748	531	17.4901	7 out of 7	100	7	1.7544	33548515	1	1543A>T	p.S515C	missense_variant	AGT	TGT

## Sheet: SMs
Tumor type	Gene	Canc_gene	Transcript	Adj_pvalue	Chr	Chr_min (hg19)	Chr_max (hg19)	Nnucl	Range_mut%	Nmut_cluster	Nmut_cluster%	Nsample	Nsample%	Chr_pos (hg19)	#Mut_freq	Mut_freq_cDNA	Mut_freq_AA	Type_mut	Orig_cod	Mut_cod
blca	RLTPR	unknown	ENST00000334583	0.0378	16	67682819	67685194	756	17.5487	7 out of 9	77.7777777777778	5	1.2626	67683403	2	1800C>T	p.V600V	synonymous_variant	GTC	GTT
blca	SPTBN5	unknown	ENST00000320955	0.0289	15	42168429	42171994	1125	10.2041	4 out of 5	80	5	1.2626	42171994	1	2880G>C	p.L960L	synonymous_variant	CTG	CTC
blca	TNXB	unknown	ENST00000375247	0.048	6	32021430	32035481	2019	15.8614	6 out of 7	85.7142857142857	7	1.7677	32035481	1	6501C>T	p.H2167H	synonymous_variant	CAC	CAT
blca	TIMELESS	unknown	ENST00000553532	0.0289	12	56818910	56822756	390	10.7527	4 out of 5	80	5	1.2626	56822756	1	1215C>G	p.V405V	synonymous_variant	GTC	GTG
blca	PCDHB2	unknown	ENST00000194155	0.0289	5	140476531	140476693	162	6.7584	4 out of 5	80	5	1.2626	140476531	1	2157C>T	p.S719S	synonymous_variant	AGC	AGT
blca	CELSR3	unknown	ENST00000164024	0.0289	3	48698805	48699138	333	3.3504	4 out of 5	80	5	1.2626	48698817	1	1251G>A	p.T417T	synonymous_variant	ACG	ACA
blca	COL6A2	unknown	ENST00000300527	0.0289	21	47531459	47532167	321	10.4902	4 out of 5	80	5	1.2626	47531966	1	189G>C	p.T63T	synonymous_variant	ACG	ACC
blca	AFF3	Cancer gene	ENST00000356421	0.0289	2	100360567	100623271	342	9.1054	4 out of 5	80	5	1.2626	100360567	1	1113A>C	p.P371P	synonymous_variant	CCA	CCC
blca	SRGAP3	Cancer gene	ENST00000383836	0.0289	3	9106143	9146379	201	6.0909	4 out of 5	80	5	1.2626	9146379	1	408C>T	p.I136I	synonymous_variant	ATC	ATT
blca	GPR98	unknown	ENST00000405460	0.0476	5	90055402	90281277	5973	31.5681	8 out of 9	88.8888888888889	9	2.2727	90055402	1	12117G>A	p.K4039K	synonymous_variant	AAG	AAA
blca	DOCK8	unknown	ENST00000453981	0.0289	9	422091	441372	1113	17.6667	7 out of 9	77.7777777777778	8	2.0202	422091	1	4197G>A	p.K1399K	synonymous_variant	AAG	AAA
blca	ROR2	unknown	ENST00000375708	0.0289	9	94493358	94495618	294	10.3814	4 out of 5	80	5	1.2626	94493358	1	1017G>A	p.P339P	synonymous_variant	CCG	CCA
blca	IKZF1	Cancer gene	ENST00000439701	0.0312	7	50468169	50468301	132	9.205	4 out of 5	80	5	1.2626	50468169	1	1278G>T	p.R426R	synonymous_variant	CGG	CGT
brca	RYR3	unknown	ENST00000389232	0.016	15	33923486	33954810	2220	15.192	7 out of 7	100	7	0.9629	33954810	3	5079G>A	p.T1693T	synonymous_variant	ACG	ACA
brca	CSMD1	unknown	ENST00000537824	0.0226	8	2975988	3076793	1707	15.9607	4 out of 5	80	5	0.6878	3076793	1	4656C>T	p.F1552F	synonymous_variant	TTC	TTT
brca	TSHZ3	unknown	ENST00000240587	0.0226	19	31767507	31768092	585	18.0222	4 out of 5	80	5	0.6878	31768092	1	2607C>T	p.S869S	synonymous_variant	TCC	TCT
coadread	ANO1	unknown	ENST00000355303	0.016	11	69972185	69978154	246	8.308	4 out of 5	80	5	1.5873	69972275	2	1071C>T	p.C357C	synonymous_variant	TGC	TGT
coadread	TENM4	unknown	ENST00000278550	0.04	11	78380298	78383150	1371	16.4982	4 out of 5	80	5	1.5873	78383150	2	5721C>T	p.Y1907Y	synonymous_variant	TAC	TAT
coadread	PCDHA3	unknown	ENST00000522353	0.0373	5	140182150	140182954	804	28.1809	9 out of 10	90	10	3.1746	140182324	2	1542C>T	p.S514S	synonymous_variant	AGC	AGT
coadread	NLRP4	unknown	ENST00000301295	0.04	19	56369245	56369635	390	13.0653	4 out of 5	80	5	1.5873	56369245	1	486G>A	p.T162T	synonymous_variant	ACG	ACA
coadread	ADAMTS5	unknown	ENST00000284987	0.0373	21	28338138	28338438	300	10.7411	4 out of 5	80	5	1.5873	28338438	1	273C>A	p.V91V	synonymous_variant	GTC	GTA
coadread	CRMP1	unknown	ENST00000324989	0.016	4	5857976	5862883	189	9.1703	4 out of 5	80	5	1.5873	5862883	1	525C>T	p.N175N	synonymous_variant	AAC	AAT
coadread	GRM7	unknown	ENST00000357716	0.0373	3	6903303	7188210	363	13.2096	4 out of 5	80	5	1.5873	6903303	1	228C>T	p.I76I	synonymous_variant	ATC	ATT
coadread	PCDHA4	unknown	ENST00000530339	0.0373	5	140188017	140188326	309	10.865	4 out of 5	80	5	1.5873	140188017	1	1245C>A	p.R415R	synonymous_variant	CGC	CGA
coadread	PCDHA12	unknown	ENST00000398631	0.0416	5	140256446	140256845	399	14.1189	6 out of 6	100	6	1.9048	140256446	1	1389C>T	p.F463F	synonymous_variant	TTC	TTT
coadread	BAI1	unknown	ENST00000517894	0.0494	8	143607953	143623672	714	15.0158	4 out of 5	80	5	1.5873	143607953	1	3363C>T	p.D1121D	synonymous_variant	GAC	GAT
coadread	PCDHB2	unknown	ENST00000194155	0.0416	5	140475673	140476045	372	15.5194	4 out of 5	80	5	1.5873	140475673	1	1299G>A	p.L433L	synonymous_variant	CTG	CTA
hnsc	PAPPA2	unknown	ENST00000367662	0.018	1	176664955	176668475	280	5.2083	4 out of 5	80	5	1.0549	176664955	1	2706G>A	p.V902V	synonymous_variant	GTG	GTA
hnsc	DCHS2	unknown	ENST00000357232	0.0468	4	155157458	155161884	1182	13.507	4 out of 5	80	5	1.0549	155161884	1	5799T>C	p.N1933N	synonymous_variant	AAT	AAC
hnsc	NUP93	unknown	ENST00000308159	0.018	16	56875706	56878497	126	5.122	4 out of 5	80	5	1.0549	56875706	1	2310G>A	p.S770S	synonymous_variant	TCG	TCA
hnsc	PCDHB11	unknown	ENST00000354757	0.0468	5	140580697	140581048	351	14.6617	4 out of 5	80	5	1.0549	140580697	1	1350C>A	p.T450T	synonymous_variant	ACC	ACA
hnsc	MECOM	Cancer gene	ENST00000264674	0.018	3	168838896	168838959	63	1.88	4 out of 5	80	5	1.0549	168838959	1	648C>T	p.R216R	synonymous_variant	CGC	CGT
kirc	LRP2	unknown	ENST00000263816	0.018	2	169993989	170028541	2286	16.366	4 out of 5	80	5	1.3736	170028541	1	11247A>G	p.S3749S	synonymous_variant	TCA	TCG
lgggbm	DNAH5	unknown	ENST00000265104	0.044	5	13727679	13762882	1740	12.5405	4 out of 5	80	5	0.6266	13762882	1	10230G>A	p.T3410T	synonymous_variant	ACG	ACA
lgggbm	AHNAK	unknown	ENST00000378024	0.044	11	62298733	62301253	2520	14.259	4 out of 5	80	5	0.6266	62299210	1	2679G>A	p.E893E	synonymous_variant	GAG	GAA
lgggbm	TEX15	unknown	ENST00000256246	0.044	8	30694497	30695499	1002	11.9713	4 out of 5	80	5	0.6266	30695499	1	7152G>A	p.T2384T	synonymous_variant	ACG	ACA
lihc	ADAMTS20	unknown	ENST00000389420	0.041	12	43826449	43860553	1617	28.2051	6 out of 6	100	6	1.7241	43860553	1	1269A>G	p.K423K	synonymous_variant	AAA	AAG
lihc	KIAA2026	unknown	ENST00000399933	0.004	9	5922603	5923025	422	6.6857	4 out of 5	80	5	1.4368	5923025	1	2971T>C	p.L991L	synonymous_variant	TTG	CTG
skcm	KNSTRN	Cancer gene	ENST00000249776	0.0274	15	40675132	40675135	3	0.3155	6 out of 7	85.7142857142857	6	1.3605	40675132	5	96G>A	p.R32R	synonymous_variant	cgG	cgA
skcm	CHST4	unknown	ENST00000338482	0.0437	16	71570877	71571180	303	26.0982	9 out of 11	81.8181818181818	8	1.8141	71571180	5	600C>T	p.I200I	synonymous_variant	atC	atT
skcm	PCDH15	unknown	ENST00000395440	0.0297	10	55568560	55569124	564	26.1111	11 out of 11	100	10	2.2676	55568842	5	1770G>A	p.R590R	synonymous_variant	agG	agA
skcm	DCAF8L2	unknown	ENST00000451261	0.0497	X	27765849	27766554	705	37.1835	10 out of 10	100	9	2.0408	27766203	3	1191G>A	p.R397R	synonymous_variant	agG	agA
skcm	MAGEA6	unknown	ENST00000329342	0.0297	X	151869854	151870096	242	25.6085	12 out of 12	100	12	2.7211	151870060	3	750C>T	p.F250F	synonymous_variant	ttC	ttT
skcm	GALNT16	unknown	ENST00000337827	0.0375	14	69800304	69806244	141	8.4079	7 out of 9	77.7777777777778	7	1.5873	69805411	3	1011C>T	p.I337I	synonymous_variant	atC	atT
skcm	XYLT1	unknown	ENST00000261381	0.0297	16	17211549	17232302	837	29.0625	13 out of 13	100	13	2.9478	17211549	3	2511C>T	p.F837F	synonymous_variant	ttC	ttT
skcm	MCTP1	unknown	ENST00000515393	0.0297	5	94224666	94353135	1077	35.9	12 out of 12	100	12	2.7211	94224666	3	1851G>A	p.R617R	synonymous_variant	agG	agA
skcm	ZFP42	unknown	ENST00000326866	0.0462	4	188924561	188924849	288	30.8682	8 out of 10	80	8	1.8141	188924639	3	678C>T	p.F226F	synonymous_variant	ttC	ttT
skcm	SHD	unknown	ENST00000543264	0.0297	19	4288330	4290474	60	5.8651	4 out of 5	80	4	0.907	4290474	3	867C>T	p.F289F	synonymous_variant	ttC	ttT
skcm	LPO	unknown	ENST00000262290	0.0462	17	56344852	56345322	270	12.6227	6 out of 7	85.7142857142857	6	1.3605	56344924	3	1908C>T	p.F636F	synonymous_variant	ttC	ttT
skcm	FAM13C	unknown	ENST00000373868	0.0486	10	61022203	61029691	456	25.9386	7 out of 7	100	6	1.3605	61022203	2	1227G>A	p.E409E	synonymous_variant	gaG	gaA
skcm	CD33	unknown	ENST00000262262	0.0274	19	51729066	51729288	222	20.274	10 out of 14	71.4285714285714	9	2.0408	51729081	2	441C>T	p.I147I	synonymous_variant	atC	atT
skcm	RASGRP1	unknown	ENST00000310803	0.0462	15	38808488	38811572	258	10.7769	4 out of 5	80	4	0.907	38808488	2	585G>A	p.R195R	synonymous_variant	cgG	cgA
skcm	TTC40	unknown	ENST00000368586	0.0297	10	134622168	134671205	2442	29.9705	11 out of 12	91.6666666666667	10	2.2676	134628230	2	7209C>T	p.I2403I	synonymous_variant	atC	atT
skcm	THBS2	unknown	ENST00000366787	0.0437	6	169641872	169648950	705	20.0341	7 out of 9	77.7777777777778	7	1.5873	169648776	2	345C>T	p.I115I	synonymous_variant	atC	atT
skcm	TBXAS1	unknown	ENST00000416849	0.0437	7	139661906	139717612	498	28.5714	9 out of 9	100	9	2.0408	139715526	2	1371C>T	p.F457F	synonymous_variant	ttC	ttT
skcm	ABL1	Cancer gene	ENST00000372348	0.0274	9	133755498	133755918	78	2.2609	4 out of 5	80	4	0.907	133755918	2	1602C>T	p.V534V	synonymous_variant	gtC	gtT
skcm	CDH23	unknown	ENST00000224721	0.0274	10	73544156	73548720	363	3.6012	7 out of 9	77.7777777777778	7	1.5873	73548720	2	5859C>T	p.F1953F	synonymous_variant	ttC	ttT
skcm	CHRDL2	unknown	ENST00000263671	0.0274	11	74414480	74415649	183	13.4956	7 out of 8	87.5	7	1.5873	74415556	2	726C>T	p.I242I	synonymous_variant	atC	atT
skcm	HOXC11	Cancer gene	ENST00000546378	0.0274	12	54367499	54367577	78	8.5246	4 out of 5	80	4	0.907	54367532	2	507C>T	p.P169P	synonymous_variant	ccC	ccT
skcm	SLAMF7	unknown	ENST00000368043	0.0345	1	160720137	160720164	27	2.6786	5 out of 6	83.3333333333333	4	0.907	160720152	2	708C>T	p.L236L	synonymous_variant	ctC	ctT
skcm	P4HA3	unknown	ENST00000331597	0.0497	11	73997285	74015355	618	37.7982	9 out of 9	100	8	1.8141	74015355	2	303G>A	p.R101R	synonymous_variant	agG	agA
skcm	KIF21A	unknown	ENST00000361418	0.0486	12	39752007	39760939	560	11.1443	6 out of 7	85.7142857142857	6	1.3605	39760883	2	684C>T	p.A228A	synonymous_variant	gcC	gcT
skcm	ZNF728	unknown	ENST00000594710	0.0497	19	23159296	23170170	677	36.2226	8 out of 8	100	8	1.8141	23159845	2	294G>A	p.V98V	synonymous_variant	gtG	gtA
skcm	COL19A1	unknown	ENST00000322773	0.0462	6	70637882	70850851	1104	32.196	8 out of 10	80	8	1.8141	70778320	2	1176C>T	p.S392S	synonymous_variant	tcC	tcT
skcm	SPINT1	unknown	ENST00000344051	0.0375	15	41145988	41146874	330	20.7547	8 out of 8	100	8	1.8141	41145988	2	822C>T	p.I274I	synonymous_variant	atC	atT
skcm	MGRN1	unknown	ENST00000262370	0.0497	16	4731574	4731634	60	3.4662	5 out of 6	83.3333333333333	5	1.1338	4731625	2	1206C>T	p.S402S	synonymous_variant	tcC	tcT
skcm	KCNC3	unknown	ENST00000477616	0.0375	19	50826854	50827043	189	8.3113	6 out of 7	85.7142857142857	6	1.3605	50826917	2	1293C>T	p.F431F	synonymous_variant	ttC	ttT
skcm	DOPEY2	unknown	ENST00000399151	0.0274	21	37571508	37602855	1494	21.6616	11 out of 13	84.6153846153846	10	2.2676	37602855	2	1773C>T	p.I591I	synonymous_variant	atC	atT
skcm	GPRC5B	unknown	ENST00000300571	0.0415	16	19883787	19884108	321	26.4851	9 out of 10	90	8	1.8141	19883961	2	207C>T	p.I69I	synonymous_variant	atC	atT
skcm	SH2D3A	unknown	ENST00000245908	0.0297	19	6760879	6763733	162	9.3588	7 out of 9	77.7777777777778	7	1.5873	6760924	2	144G>A	p.V48V	synonymous_variant	gtG	gtA
skcm	TFAP4	unknown	ENST00000204517	0.0274	16	4310097	4310178	81	7.9646	4 out of 5	80	4	0.907	4310097	2	816C>T	p.I272I	synonymous_variant	atC	atT
skcm	SOWAHB	unknown	ENST00000334306	0.0297	4	77816807	77816915	108	4.534	4 out of 5	80	4	0.907	77816807	2	2196C>T	p.F732F	synonymous_variant	ttC	ttT
skcm	MLXIP	unknown	ENST00000319080	0.0345	12	122620069	122622104	233	8.442	4 out of 5	80	4	0.907	122622068	2	2085C>T	p.S695S	synonymous_variant	agC	agT
skcm	FAM49A	unknown	ENST00000381323	0.0497	2	16734264	16740800	147	15.1235	4 out of 5	80	4	0.907	16740731	2	834C>T	p.I278I	synonymous_variant	atC	atT
skcm	AMIGO2	unknown	ENST00000266581	0.0375	12	47472375	47472612	237	15.1052	7 out of 9	77.7777777777778	5	1.1338	47472375	2	411C>T	p.F137F	synonymous_variant	ttC	ttT
skcm	TULP4	unknown	ENST00000367097	0.0497	6	158923305	158923932	627	13.5363	6 out of 6	100	6	1.3605	158923305	1	2610C>T	p.F870F	synonymous_variant	ttC	ttT
skcm	RASGRP4	unknown	ENST00000587738	0.0415	19	38910653	38911767	228	11.276	4 out of 5	80	4	0.907	38911767	1	282G>C	p.P94P	synonymous_variant	ccG	ccC
skcm	KCNJ5	Cancer gene	ENST00000529694	0.0476	11	128781414	128781897	483	38.3333	10 out of 10	100	10	2.2676	128781414	1	246G>A	p.V82V	synonymous_variant	gtG	gtA
skcm	SOGA2	unknown	ENST00000359865	0.0297	18	8720455	8784805	1377	28.9225	10 out of 13	76.9230769230769	9	2.0408	8784328	1	1218C>T	p.P406P	synonymous_variant	ccC	ccT
skcm	ZNF142	unknown	ENST00000411696	0.0497	2	219507627	219508674	1047	20.6754	7 out of 8	87.5	7	1.5873	219508674	1	2565C>T	p.S855S	synonymous_variant	tcC	tcT
skcm	STRC	unknown	ENST00000450892	0.0437	15	43893105	43897036	870	16.3288	7 out of 8	87.5	7	1.5873	43897036	1	3939G>A	p.K1313K	synonymous_variant	aaG	aaA
skcm	KDM5A	Cancer gene	ENST00000399788	0.0437	12	402015	419032	1461	28.7995	8 out of 8	100	8	1.8141	419032	1	3315G>A	p.L1105L	synonymous_variant	ctG	ctA
skcm	PIEZO2	unknown	ENST00000503781	0.0476	18	10671737	10696489	1509	18.271	7 out of 7	100	7	1.5873	10696489	1	6537C>T	p.I2179I	synonymous_variant	atC	atT
skcm	IRX1	unknown	ENST00000302006	0.0486	5	3599467	3599623	156	10.8108	4 out of 5	80	4	0.907	3599467	1	405C>T	p.T135T	synonymous_variant	acC	acT
skcm	FAM83F	unknown	ENST00000333407	0.0345	22	40417684	40417843	159	10.5788	7 out of 9	77.7777777777778	7	1.5873	40417684	1	1170C>T	p.P390P	synonymous_variant	ccC	ccT
skcm	HHIPL1	unknown	ENST00000330710	0.0345	14	100126630	100129300	201	8.5568	4 out of 5	80	4	0.907	100126630	1	1389G>A	p.P463P	synonymous_variant	ccG	ccA
skcm	NOL9	unknown	ENST00000377705	0.0375	1	6589100	6592106	210	9.9573	4 out of 5	80	4	0.907	6592106	1	1569C>T	p.S523S	synonymous_variant	tcC	tcT
skcm	JAK2	Cancer gene	ENST00000381652	0.0375	9	5089814	5123074	418	12.2977	4 out of 5	80	4	0.907	5089814	1	2712C>T	p.S904S	synonymous_variant	tcC	tcT
skcm	FSIP2	unknown	ENST00000343098	0.0274	2	186670386	186696596	4221	20.1086	12 out of 12	100	12	2.7211	186670386	1	16620C>T	p.S5540S	synonymous_variant	tcC	tcT
skcm	FEZF1	unknown	ENST00000442488	0.0297	7	121944194	121944267	73	5.112	4 out of 5	80	4	0.907	121944267	1	225C>T	p.I75I	synonymous_variant	atC	atT
skcm	MROH9	unknown	ENST00000367759	0.0437	1	170931075	170961428	819	31.6705	11 out of 11	100	11	2.4943	170961317	1	1041G>A	p.Q347Q	synonymous_variant	caG	caA
skcm	DISC1	unknown	ENST00000366633	0.0345	1	231902976	231906718	177	7.8042	4 out of 5	80	4	0.907	231902976	1	1359G>A	p.T453T	synonymous_variant	acG	acA
skcm	C12orf55	unknown	ENST00000524981	0.0274	12	97043781	97158896	3378	36.3578	16 out of 16	100	16	3.6281	97043781	1	4803G>A	p.K1601K	synonymous_variant	aaG	aaA
skcm	PLXNB3	unknown	ENST00000538966	0.0497	X	153036794	153039361	1044	18.0031	6 out of 6	100	5	1.1338	153036794	1	2352C>T	p.L784L	synonymous_variant	ctC	ctT
skcm	GTF2IRD2	unknown	ENST00000405086	0.0497	7	74211306	74211679	373	13.0877	4 out of 5	80	4	0.907	74211679	1	2172C>T	p.F724F	synonymous_variant	ttC	ttT
skcm	SLC5A4	unknown	ENST00000266086	0.0345	22	32630983	32633271	138	6.9697	4 out of 5	80	4	0.907	32633271	1	624C>G	p.T208T	synonymous_variant	acC	acG
skcm	DLGAP4	unknown	ENST00000373913	0.0486	20	35060252	35060741	489	16.4646	4 out of 5	80	4	0.907	35060252	1	132C>T	p.A44A	synonymous_variant	gcC	gcT
skcm	GHDC	unknown	ENST00000301671	0.0375	17	40343053	40343194	141	8.8512	4 out of 5	80	4	0.907	40343053	1	1065C>T	p.D355D	synonymous_variant	gaC	gaT
skcm	SREBF2	unknown	ENST00000361204	0.0476	22	42274097	42280955	417	12.1716	4 out of 5	80	4	0.907	42274097	1	1731C>T	p.H577H	synonymous_variant	caC	caT
skcm	AGAP1	unknown	ENST00000304032	0.0497	2	237028857	237032730	402	15.6177	6 out of 7	85.7142857142857	5	1.1338	237028857	1	2136C>T	p.I712I	synonymous_variant	atC	atT
skcm	ARHGAP30	unknown	ENST00000368013	0.0476	1	161017931	161018303	372	11.2523	4 out of 5	80	4	0.907	161018303	1	2508G>A	p.K836K	synonymous_variant	aaG	aaA
skcm	GRAMD1B	unknown	ENST00000529750	0.0497	11	123480999	123484350	339	15.2909	4 out of 5	80	4	0.907	123480999	1	1443C>T	p.I481I	synonymous_variant	atC	atT
skcm	PRSS36	unknown	ENST00000268281	0.0462	16	31150732	31151973	288	11.215	4 out of 5	80	4	0.907	31151973	1	2007G>A	p.R669R	synonymous_variant	cgG	cgA
skcm	WNK3	unknown	ENST00000354646	0.0345	X	54263451	54264844	603	11.1605	4 out of 5	80	4	0.907	54264844	1	3945C>T	p.S1315S	synonymous_variant	tcC	tcT
skcm	NBR1	unknown	ENST00000422280	0.0476	17	41346379	41349035	401	13.8228	4 out of 5	80	4	0.907	41346379	1	1537C>T	p.L513L	synonymous_variant	Ctg	Ttg
skcm	ANKS3	unknown	ENST00000304283	0.0415	16	4764059	4774808	186	9.4368	4 out of 5	80	4	0.907	4774808	1	516C>G	p.P172P	synonymous_variant	ccC	ccG
skcm	DNAAF3	unknown	ENST00000527223	0.0297	19	55670814	55671284	96	5.2545	4 out of 5	80	4	0.907	55671284	1	1347C>T	p.L449L	synonymous_variant	ctC	ctT
skcm	ALDH16A1	unknown	ENST00000293350	0.0274	19	49967936	49969058	147	6.1021	4 out of 5	80	4	0.907	49967936	1	1485C>T	p.S495S	synonymous_variant	tcC	tcT
skcm	COPA	unknown	ENST00000368069	0.0476	1	160260464	160265560	991	26.7693	7 out of 8	87.5	7	1.5873	160265560	1	2469C>T	p.S823S	synonymous_variant	tcC	tcT
skcm	KRT3	unknown	ENST00000417996	0.0415	12	53188041	53189302	195	10.3339	4 out of 5	80	4	0.907	53189302	1	525C>T	p.I175I	synonymous_variant	atC	atT
skcm	SULT1A2	unknown	ENST00000395630	0.0415	16	28603451	28603669	96	10.8108	4 out of 5	80	4	0.907	28603669	1	690G>A	p.K230K	synonymous_variant	aaG	aaA
skcm	SBNO2	unknown	ENST00000361757	0.0274	19	1123971	1127756	204	4.9744	4 out of 5	80	4	0.907	1127756	1	288C>T	p.S96S	synonymous_variant	tcC	tcT
skcm	MANBA	unknown	ENST00000226578	0.0497	4	103585851	103592546	354	13.4091	4 out of 5	80	4	0.907	103592546	1	1122C>T	p.L374L	synonymous_variant	ctC	ctT
skcm	ADAM12	unknown	ENST00000368679	0.0486	10	127737999	127760187	558	20.4396	7 out of 8	87.5	7	1.5873	127760187	1	1191G>A	p.R397R	synonymous_variant	agG	agA
skcm	DOK7	unknown	ENST00000340083	0.0274	4	3494982	3495069	87	5.7426	4 out of 5	80	4	0.907	3494982	1	1269G>A	p.Q423Q	synonymous_variant	caG	caA
skcm	CCDC64	unknown	ENST00000397558	0.0497	12	120499591	120509467	228	13.2404	4 out of 5	80	4	0.907	120499591	1	723C>T	p.T241T	synonymous_variant	acC	acT
skcm	CCDC88B	unknown	ENST00000356786	0.0486	11	64111696	64116895	1026	23.155	7 out of 10	70	7	1.5873	64111696	1	1683C>T	p.P561P	synonymous_variant	ccC	ccT
ucec	SHROOM4	unknown	ENST00000376020	0.0101	X	50350701	50350731	30	0.6693	5 out of 6	83.3333333333333	6	1.5038	50350731	3	3411G>A	p.E1137E	synonymous_variant	GAG	GAA
ucec	PTCHD2	unknown	ENST00000294484	0.0465	1	11580751	11594485	1215	29.0739	8 out of 9	88.8888888888889	9	2.2556	11586833	2	2739G>A	p.K913K	synonymous_variant	AAG	AAA
ucec	PPP2R2B	unknown	ENST00000336640	0.0465	5	145979959	146017938	189	14.094	4 out of 5	80	5	1.2531	145979959	2	864G>A	p.S288S	synonymous_variant	TCG	TCA
ucec	FOXO3	Cancer gene	ENST00000406360	0.0101	6	108984951	108985026	75	3.7092	4 out of 5	80	5	1.2531	108984984	2	948C>T	p.N316N	synonymous_variant	AAC	AAT
ucec	PI4KB	unknown	ENST00000368875	0.0465	1	151266513	151271406	357	14.3546	4 out of 5	80	5	1.2531	151266606	2	2193C>T	p.G731G	synonymous_variant	GGC	GGT
ucec	FUS	Cancer gene	ENST00000254108	0.0101	16	31196405	31196420	15	0.9488	4 out of 5	80	5	1.2531	31196420	2	684C>T	p.G228G	synonymous_variant	GGC	GGT
ucec	GPR39	unknown	ENST00000329321	0.0101	2	133402828	133402882	54	3.9648	4 out of 5	80	5	1.2531	133402828	2	1011G>A	p.S337S	synonymous_variant	TCG	TCA
ucec	RFTN2	unknown	ENST00000295049	0.0171	2	198511383	198540105	69	4.5817	4 out of 5	80	5	1.2531	198540105	2	78G>A	p.P26P	synonymous_variant	CCG	CCA
ucec	FOXP2	unknown	ENST00000408937	0.0101	7	114269973	114270012	39	1.7544	4 out of 5	80	5	1.2531	114269985	2	597A>G	p.Q199Q	synonymous_variant	CAA	CAG
ucec	MAML2	Cancer gene	ENST00000524717	0.0101	11	95724831	95825263	264	7.6059	7 out of 10	70	9	2.2556	95825263	1	1932G>A	p.Q644Q	synonymous_variant	CAG	CAA
ucec	PCDHA7	unknown	ENST00000525929	0.0465	5	140215138	140216083	945	33.5821	9 out of 9	100	9	2.2556	140215138	1	1170G>A	p.T390T	synonymous_variant	ACG	ACA
ucec	HIVEP1	unknown	ENST00000379388	0.0292	6	12162006	12164307	948	11.6219	4 out of 5	80	5	1.2531	12162006	1	6822G>A	p.P2274P	synonymous_variant	CCG	CCA
ucec	ACRC	unknown	ENST00000373695	0.0101	X	70823514	70823832	318	15.3179	8 out of 8	100	8	2.005	70823514	1	387C>T	p.D129D	synonymous_variant	GAC	GAT
ucec	DTNA	unknown	ENST00000598334	0.0465	18	32386216	32398138	324	14.8966	4 out of 5	80	5	1.2531	32386216	1	396C>T	p.V132V	synonymous_variant	GTC	GTT
ucec	PCDHA6	unknown	ENST00000529310	0.0454	5	140208774	140209869	1095	38.3807	10 out of 10	100	9	2.2556	140208774	1	1098T>C	p.G366G	synonymous_variant	GGT	GGC
ucec	SLC6A3	unknown	ENST00000270349	0.0465	5	1409169	1411433	276	14.8148	4 out of 5	80	5	1.2531	1411433	1	1194C>A	p.I398I	synonymous_variant	ATC	ATA
ucec	TRPV5	unknown	ENST00000265310	0.0422	7	142605797	142606745	267	12.1918	4 out of 5	80	5	1.2531	142606745	1	1806G>A	p.V602V	synonymous_variant	GTG	GTA
ucec	NLRP9	unknown	ENST00000332836	0.0246	19	56223279	56226429	237	7.9637	4 out of 5	80	5	1.2531	56226429	1	2493G>T	p.R831R	synonymous_variant	CGG	CGT
ucec	POTEF	unknown	ENST00000357462	0.0465	2	130832474	130832909	435	13.4758	4 out of 5	80	5	1.2531	130832909	1	2136C>T	p.N712N	synonymous_variant	AAC	AAT
ucec	MLLT3	Cancer gene	ENST00000380338	0.0171	9	20414280	20414373	93	5.4482	4 out of 5	80	5	1.2531	20414373	1	471C>T	p.S157S	synonymous_variant	AGC	AGT
ucec	RHPN2	unknown	ENST00000254260	0.0485	19	33493860	33502680	309	14.9927	4 out of 5	80	5	1.2531	33502680	1	498C>T	p.A166A	synonymous_variant	GCC	GCT
ucec	ATP9A	unknown	ENST00000338821	0.0465	20	50217873	50241893	1167	37.1183	8 out of 8	100	8	2.005	50241893	1	1854C>T	p.Y618Y	synonymous_variant	TAC	TAT
ucec	TNN	unknown	ENST00000239462	0.0101	1	175067523	175086250	384	9.8462	4 out of 5	80	5	1.2531	175067523	1	1911G>A	p.T637T	synonymous_variant	ACG	ACA
ucec	KIAA1109	unknown	ENST00000264501	0.0465	4	123145793	123188030	4656	31.0028	8 out of 8	100	7	1.7544	123145793	1	2754G>A	p.V918V	synonymous_variant	GTG	GTA
ucec	HRNR	unknown	ENST00000368801	0.0101	1	152191933	152193628	1695	19.8176	8 out of 9	88.8888888888889	9	2.2556	152192944	1	1161T>C	p.S387S	synonymous_variant	TCT	TCC
ucec	ARHGAP21	unknown	ENST00000396432	0.0101	10	24873434	24873776	342	5.8193	4 out of 5	80	5	1.2531	24873776	1	5442C>T	p.S1814S	synonymous_variant	AGC	AGT
ucec	CACNA2D2	unknown	ENST00000479441	0.0101	3	50417156	50417189	33	0.9557	4 out of 5	80	5	1.2531	50417189	1	960G>A	p.T320T	synonymous_variant	ACG	ACA
ucec	NAV2	unknown	ENST00000396087	0.0246	11	19955107	19970453	1155	15.4681	7 out of 8	87.5	8	2.005	19955107	1	1386C>T	p.S462S	synonymous_variant	AGC	AGT
ucec	DHX38	unknown	ENST00000268482	0.0246	16	72139996	72142129	388	10.532	4 out of 5	80	5	1.2531	72139996	1	2580G>A	p.T860T	synonymous_variant	ACG	ACA
ucec	DPYSL4	unknown	ENST00000338492	0.0222	10	134006168	134006285	117	6.8063	4 out of 5	80	5	1.2531	134006168	1	135C>T	p.I45I	synonymous_variant	ATC	ATT
ucec	SBF2	unknown	ENST00000256190	0.0388	11	9874235	9879908	633	11.4054	4 out of 5	80	5	1.2531	9879908	1	1965G>A	p.T655T	synonymous_variant	ACG	ACA
ucec	CEP192	unknown	ENST00000506447	0.0222	18	13038395	13042312	420	5.5162	4 out of 5	80	5	1.2531	13038395	1	1626T>G	p.T542T	synonymous_variant	ACT	ACG

## Sheet: All
Tumor type	Gene	Canc_gene	Transcript	Adj_pvalue	Chr	Chr_min (hg19)	Chr_max (hg19)	Nnucl	Range_mut%	Nmut_cluster	Nmut_cluster%	Nsample	Nsample%	Chr_pos (hg19)	#Mut_freq	Mut_freq_cDNA	Mut_freq_AA	Type_mut	Orig_cod	Mut_cod
blca	KRAS	Cancer gene	ENST00000256078	0.0216	12	25398262	25398285	23	4.0351	14 out of 16	87.5	16	4.0404	25398284	6	35G>A	p.G12D	missense_variant	GGT	GAT
blca	C3orf70	unknown	ENST00000335012	0.0216	3	184870586	184870595	9	1.1952	7 out of 9	77.7777777777778	9	2.2727	184870595	6	17C>T	p.S6L	missense_variant	TCG	TTG
blca	NFE2L2	Cancer gene	ENST00000397062	0.0216	2	178098799	178098960	161	8.8559	17 out of 19	89.4736842105263	18	4.5455	178098945	5	100C>G	p.R34G	missense_variant	CGA	GGA
blca	RALGPS1	unknown	ENST00000259351	0.0474	9	129957439	129958857	162	9.6774	4 out of 5	80	5	1.2626	129958857	3	1142G>A	p.R381Q	missense_variant	CGA	CAA
blca	SPDYE3	unknown	ENST00000332397	0.0474	7	99917269	99917593	202	12.2424	4 out of 5	80	5	1.2626	99917593	2	1630G>A	p.D544N	missense_variant	GAT	AAT
blca	FOXQ1	unknown	ENST00000296839	0.0216	6	1313320	1313563	243	20.0495	9 out of 9	100	8	2.0202	1313343	2	404C>T	p.S135L	missense_variant	TCG	TTG
blca	SERBP1	unknown	ENST00000370995	0.0422	1	67890585	67890862	172	14.0179	4 out of 5	80	5	1.2626	67890811	2	560C>G	p.S187C	missense_variant	TCT	TGT
blca	ACPT	unknown	ENST00000270593	0.0451	19	51297831	51298162	127	9.9141	4 out of 5	80	5	1.2626	51298100	2	1044C>G	p.L348L	synonymous_variant	CTC	CTG
blca	CTNNB1	Cancer gene	ENST00000349496	0.0216	3	41266101	41266182	81	3.4527	7 out of 9	77.7777777777778	8	2.0202	41266113	2	110C>G	p.S37C	missense_variant	TCT	TGT
blca	ZBTB7B	unknown	ENST00000417934	0.0364	1	154988172	154988787	210	12.1951	7 out of 7	100	7	1.7677	154988705	2	1266G>T	p.K422N	missense_variant	AAG	AAT
blca	SLC6A20	unknown	ENST00000358525	0.0364	3	45812725	45812892	167	9.3873	4 out of 5	80	5	1.2626	45812892	1	752C>G	p.S251*	stop_gained	TCA	TGA
blca	TINAG	unknown	ENST00000259782	0.0364	6	54173466	54173587	121	8.4556	4 out of 5	80	5	1.2626	54173466	1	118A>C	p.T40P	missense_variant	ACC	CCC
blca	NOTCH3	unknown	ENST00000263388	0.0364	19	15276879	15284990	761	10.9245	7 out of 9	77.7777777777778	8	2.0202	15284990	1	4625C>T	p.S1542L	missense_variant	TCG	TTG
blca	ANAPC1	unknown	ENST00000341068	0.0451	2	112605344	112622403	938	16.0754	7 out of 8	87.5	7	1.7677	112614424	1	1398C>T	p.L466L	synonymous_variant	CTC	CTT
blca	THSD4	unknown	ENST00000355327	0.0474	15	72030241	72039333	392	12.823	4 out of 5	80	5	1.2626	72030241	1	1801C>T	p.R601*	stop_gained	CGA	TGA
blca	C12orf66	unknown	ENST00000398055	0.0329	12	64588164	64588269	105	7.8475	4 out of 5	80	5	1.2626	64588269	1	691G>C	p.E231Q	missense_variant	GAG	CAG
blca	LRRC37A3	unknown	ENST00000584306	0.0451	17	62856223	62865278	1128	22.9969	9 out of 11	81.8181818181818	9	2.2727	62865278	1	2913C>G	p.L971L	synonymous_variant	CTC	CTG
blca	THAP7	unknown	ENST00000215742	0.0364	22	21354342	21354421	79	8.4946	4 out of 5	80	5	1.2626	21354421	1	678C>T	p.I226I	synonymous_variant	ATC	ATT
blca	STS	unknown	ENST00000217961	0.0364	X	7268123	7268271	148	8.4475	4 out of 5	80	5	1.2626	7268123	1	1573G>A	p.E525K	missense_variant	GAA	AAA
blca	T	unknown	ENST00000296946	0.0329	6	166571918	166571980	62	4.7401	6 out of 6	100	6	1.5152	166571980	1	1131G>T	p.R377R	synonymous_variant	CGG	CGT
blca	DSPP	unknown	ENST00000399271	0.0364	4	88533533	88534106	573	14.6697	7 out of 8	87.5	7	1.7677	88533533	1	195T>A	p.D65E	missense_variant	GAT	GAA
blca	PTPRF	unknown	ENST00000359947	0.0216	1	44083216	44086515	1199	20.9469	8 out of 10	80	9	2.2727	44083216	1	4172G>C	p.R1391P	missense_variant	CGA	CCA
blca	NUP214	Cancer gene	ENST00000359428	0.0216	9	134021689	134039286	810	12.9125	10 out of 11	90.9090909090909	11	2.7778	134021689	1	1943C>A	p.S648*	stop_gained	TCA	TAA
blca	RBM15	Cancer gene	ENST00000369784	0.0474	1	110882083	110882650	567	19.3252	7 out of 9	77.7777777777778	9	2.2727	110882243	1	216G>A	p.K72K	synonymous_variant	AAG	AAA
blca	PCDHA12	unknown	ENST00000398631	0.0216	5	140256594	140257349	755	26.7162	11 out of 12	91.6666666666667	12	3.0303	140256594	1	1537G>A	p.E513K	missense_variant	GAG	AAG
blca	C12orf55	unknown	ENST00000524981	0.0422	12	97045378	97114300	2037	21.9244	8 out of 8	100	7	1.7677	97045378	1	4885C>G	p.R1629G	missense_variant	CGT	GGT
blca	KAT8	unknown	ENST00000448516	0.0422	16	31131665	31131792	127	9.0456	4 out of 5	80	5	1.2626	31131665	1	292C>T	p.R98W	missense_variant	CGG	TGG
blca	PCDHA8	unknown	ENST00000531613	0.0329	5	140221688	140222772	1084	37.9951	11 out of 12	91.6666666666667	12	3.0303	140221939	1	1033G>C	p.D345H	missense_variant	GAT	CAT
blca	TMC4	unknown	ENST00000376591	0.0216	19	54666423	54666777	92	4.3011	4 out of 5	80	5	1.2626	54666777	1	1411A>G	p.K471E	missense_variant	AAA	GAA
blca	TBL1XR1	Cancer gene	ENST00000430069	0.0364	3	176750885	176755921	203	13.1392	4 out of 5	80	5	1.2626	176755921	1	1087C>G	p.L363V	missense_variant	CTC	GTC
blca	SF1	unknown	ENST00000377387	0.0329	11	64536777	64544068	635	31.4045	13 out of 14	92.8571428571429	9	2.2727	64536777	1	1072C>G	p.P358A	missense_variant	CCA	GCA
blca	SPOCD1	unknown	ENST00000360482	0.0216	1	32256606	32257986	457	12.5171	9 out of 11	81.8181818181818	7	1.7677	32257986	1	2792G>C	p.R931T	missense_variant	AGA	ACA
blca	HIST1H2AG	unknown	ENST00000359193	0.0364	6	27100906	27100942	36	9.1603	4 out of 5	80	5	1.2626	27100906	1	56C>T	p.S19F	missense_variant	TCT	TTT
blca	GBP5	unknown	ENST00000343435	0.0364	1	89734510	89735197	178	10.1079	4 out of 5	80	5	1.2626	89735133	1	106C>T	p.Q36*	stop_gained	CAA	TAA
blca	DLL4	unknown	ENST00000249749	0.0364	15	41221880	41222831	331	16.0836	7 out of 9	77.7777777777778	6	1.5152	41222096	1	118G>A	p.E40K	missense_variant	GAG	AAG
blca	MPL	Cancer gene	ENST00000372470	0.0364	1	43803856	43804317	151	7.914	4 out of 5	80	5	1.2626	43803856	1	166G>C	p.E56Q	missense_variant	GAG	CAG
blca	DNAH6	unknown	ENST00000389394	0.0364	2	84777145	84811350	1008	8.0789	7 out of 7	100	6	1.5152	84777145	1	1449G>C	p.W483C	missense_variant	TGG	TGC
blca	KIF26A	unknown	ENST00000423312	0.0451	14	104640129	104642805	1726	30.5541	9 out of 9	100	8	2.0202	104640129	1	1954C>T	p.P652S	missense_variant	CCC	TCC
blca	AQP11	unknown	ENST00000313578	0.0364	11	77301476	77301565	89	10.9069	4 out of 5	80	5	1.2626	77301476	1	439C>T	p.H147Y	missense_variant	CAC	TAC
blca	SLC17A3	unknown	ENST00000397060	0.0216	6	25855381	25861871	97	6.4796	4 out of 5	80	5	1.2626	25861871	1	606C>G	p.L202L	synonymous_variant	CTC	CTG
blca	GPR173	unknown	ENST00000332582	0.0364	X	53106214	53106308	94	8.3779	4 out of 5	80	5	1.2626	53106214	1	411C>G	p.L137L	synonymous_variant	CTC	CTG
blca	TRAPPC9	unknown	ENST00000389328	0.0216	8	140744407	140922487	226	6.0412	4 out of 5	80	5	1.2626	140922487	1	3162G>A	p.E1054E	synonymous_variant	GAG	GAA
blca	TAPBP	unknown	ENST00000426633	0.0329	6	33281010	33281147	137	9.0429	4 out of 5	80	5	1.2626	33281147	1	316G>T	p.A106S	missense_variant	GCC	TCC
blca	TTBK2	unknown	ENST00000267890	0.0216	15	43044531	43045158	627	16.7871	8 out of 10	80	7	1.7677	43045158	1	2286T>C	p.H762H	synonymous_variant	CAT	CAC
blca	C14orf39	unknown	ENST00000321731	0.0451	14	60921847	60925418	218	12.3583	4 out of 5	80	6	1.5152	60925418	1	1157G>A	p.R386K	missense_variant	AGA	AAA
blca	MTHFD2L	unknown	ENST00000395759	0.0364	4	75040285	75040385	100	9.5785	4 out of 5	80	5	1.2626	75040285	1	206G>A	p.R69Q	missense_variant	CGA	CAA
blca	USP13	unknown	ENST00000263966	0.0364	3	179460039	179462957	226	8.7191	4 out of 5	80	5	1.2626	179460039	1	1435G>A	p.E479K	missense_variant	GAA	AAA
blca	FSIP2	unknown	ENST00000343098	0.0216	2	186672259	186673576	1317	6.2741	7 out of 8	87.5	7	1.7677	186672259	1	18493G>A	p.D6165N	missense_variant	GAT	AAT
blca	PRDX4	unknown	ENST00000379341	0.0216	X	23693123	23693164	41	5.0245	4 out of 5	80	5	1.2626	23693123	1	376A>G	p.T126A	missense_variant	ACT	GCT
blca	RGPD2	unknown	ENST00000398146	0.0216	2	88082561	88082711	150	2.8458	4 out of 5	80	5	1.2626	88082711	1	3832G>C	p.D1278H	missense_variant	GAT	CAT
blca	PLS3	unknown	ENST00000420625	0.0474	X	114869218	114871237	230	12.15	4 out of 5	80	5	1.2626	114869218	1	608C>G	p.S203C	missense_variant	TCT	TGT
brca	ERBB2	Cancer gene	ENST00000269571	0.0335	17	37872089	37881000	919	24.3896	11 out of 13	84.6153846153846	11	1.5131	37881000	3	2329G>T	p.V777L	missense_variant	GTG	TTG
brca	C10orf12	unknown	ENST00000286067	0.0335	10	98742128	98742433	305	8.1464	4 out of 5	80	5	0.6878	98742267	1	1120G>A	p.D374N	missense_variant	GAT	AAT
brca	PTCHD2	unknown	ENST00000294484	0.0335	1	11589972	11594443	323	7.7291	4 out of 5	80	5	0.6878	11589972	1	3058G>A	p.V1020I	missense_variant	GTC	ATC
brca	ABCA4	unknown	ENST00000370225	0.0335	1	94510272	94543428	1575	23.0871	8 out of 8	100	5	0.6878	94543428	1	1372C>A	p.P458T	missense_variant	CCA	ACA
brca	SLC12A5	unknown	ENST00000454036	0.0335	20	44680375	44681681	220	6.4327	4 out of 5	80	5	0.6878	44680375	1	2312C>T	p.S771F	missense_variant	TCC	TTC
brca	CHD7	unknown	ENST00000423902	0.0487	8	61765855	61778159	2090	23.2377	7 out of 8	87.5	8	1.1004	61765855	1	6571G>C	p.E2191Q	missense_variant	GAA	CAA
brca	RREB1	unknown	ENST00000379938	0.0469	6	7182261	7211836	484	9.2561	4 out of 5	80	5	0.6878	7182261	1	117G>T	p.G39G	synonymous_variant	GGG	GGT
brca	DEPDC5	unknown	ENST00000382112	0.0469	22	32272223	32297755	626	13.0825	4 out of 5	80	5	0.6878	32272223	1	3750G>T	p.K1250N	missense_variant	AAG	AAT
brca	PEX1	unknown	ENST00000248633	0.0469	7	92119083	92122351	458	11.8899	4 out of 5	80	5	0.6878	92122351	1	3123C>A	p.S1041S	synonymous_variant	TCC	TCA
brca	CDH15	unknown	ENST00000289746	0.0382	16	89254603	89256807	247	10.1022	4 out of 5	80	5	0.6878	89256775	1	1103A>C	p.D368A	missense_variant	GAC	GCC
brca	FOXA1	Cancer gene	ENST00000250448	0.0335	14	38061193	38061531	338	23.8196	11 out of 13	84.6153846153846	11	1.5131	38061531	1	458C>T	p.A153V	missense_variant	GCG	GTG
cesc	PIK3CA	Cancer gene	ENST00000263967	0.0168	3	178936082	178936091	9	0.2806	39 out of 54	72.2222222222222	52	19.3309	178936091	24	1633G>A	p.E545K	missense_variant	GAG	AAG
cesc	KLF5	unknown	ENST00000377687	0.0168	13	73649896	73649906	10	0.7278	6 out of 7	85.7142857142857	5	1.8587	73649905	4	1255G>A	p.E419K	missense_variant	GAG	AAG
cesc	KRAS	Cancer gene	ENST00000256078	0.0168	12	25398279	25398285	6	1.0526	11 out of 14	78.5714285714286	14	5.2045	25398284	4	35G>A	p.G12D	missense_variant	GGT	GAT
cesc	NFE2L2	Cancer gene	ENST00000397062	0.028	2	178098799	178098960	161	8.8559	9 out of 10	90	10	3.7175	178098960	2	85G>C	p.D29H	missense_variant	GAT	CAT
cesc	CSMD2	unknown	ENST00000241312	0.0466	1	34076714	34112389	1637	15.6441	7 out of 7	100	7	2.6022	34112389	1	4513C>T	p.R1505W	missense_variant	CGG	TGG
cesc	OFD1	unknown	ENST00000340096	0.0466	X	13778239	13778505	266	8.7529	4 out of 5	80	5	1.8587	13778239	1	1660G>A	p.E554K	missense_variant	GAG	AAG
cesc	RTN2	unknown	ENST00000245923	0.0168	19	45997544	45997641	97	5.9219	4 out of 5	80	5	1.8587	45997641	1	597G>A	p.S199S	synonymous_variant	TCG	TCA
cesc	NTRK3	Cancer gene	ENST00000360948	0.0168	15	88680693	88690572	106	4.2063	4 out of 5	80	5	1.8587	88690572	1	458G>A	p.R153Q	missense_variant	CGG	CAG
cesc	ZNF423	unknown	ENST00000561648	0.0466	16	49671686	49672168	482	12.5032	4 out of 5	80	5	1.8587	49671814	1	1249C>T	p.R417W	missense_variant	CGG	TGG
coadread	KRAS	Cancer gene	ENST00000256078	0.0146	12	25398281	25398285	4	0.7018	127 out of 146	86.986301369863	142	45.0794	25398284	36	35G>T	p.G12V	missense_variant	GGT	GTT
coadread	BRAF	Cancer gene	ENST00000288602	0.0146	7	140453136	140453193	57	2.4772	11 out of 14	78.5714285714286	14	4.4444	140453136	7	1799T>A	p.V600E	missense_variant	GTG	GAG
coadread	NRAS	Cancer gene	ENST00000369535	0.0146	1	115256528	115258748	149	26.1404	19 out of 19	100	19	6.0317	115258747	6	35G>A	p.G12D	missense_variant	GGT	GAT
coadread	IBSP	unknown	ENST00000226284	0.0213	4	88732594	88732624	30	3.1447	4 out of 5	80	5	1.5873	88732594	2	486C>T	p.N162N	synonymous_variant	AAC	AAT
coadread	KLK6	unknown	ENST00000376851	0.0146	19	51470530	51470547	17	2.3129	4 out of 5	80	5	1.5873	51470547	2	75C>T	p.G25G	synonymous_variant	GGC	GGT
coadread	TSHZ2	unknown	ENST00000371497	0.0438	20	51870469	51871073	604	19.4525	7 out of 8	87.5	8	2.5397	51870661	2	664G>A	p.A222T	missense_variant	GCG	ACG
coadread	NLRP7	unknown	ENST00000588756	0.0487	19	55450441	55451127	686	22.0295	7 out of 7	100	7	2.2222	55451127	1	1060G>A	p.A354T	missense_variant	GCG	ACG
coadread	SEMA3A	unknown	ENST00000265362	0.0487	7	83590860	83592560	322	13.9033	4 out of 5	80	5	1.5873	83592560	1	1821T>C	p.Y607Y	synonymous_variant	TAT	TAC
coadread	PCDHA12	unknown	ENST00000398631	0.0146	5	140256446	140257357	911	32.2364	16 out of 17	94.1176470588235	17	5.3968	140256446	1	1389C>T	p.F463F	synonymous_variant	TTC	TTT
coadread	PRAMEF12	unknown	ENST00000357726	0.0146	1	12835290	12835714	36	2.4793	4 out of 5	80	5	1.5873	12835290	1	280C>T	p.R94C	missense_variant	CGC	TGC
coadread	EGFLAM	unknown	ENST00000354891	0.0455	5	38406274	38407203	343	11.2312	4 out of 5	80	5	1.5873	38407202	1	1101G>A	p.S367S	synonymous_variant	TCG	TCA
coadread	BAI1	unknown	ENST00000517894	0.036	8	143570762	143623672	1483	31.1882	10 out of 11	90.9090909090909	11	3.4921	143570762	1	2594G>A	p.R865H	missense_variant	CGC	CAC
coadread	TACR3	unknown	ENST00000304883	0.0487	4	104640303	104640518	215	15.3791	4 out of 5	80	5	1.5873	104640518	1	315C>T	p.I105I	synonymous_variant	ATC	ATT
coadread	ZNF804B	unknown	ENST00000333190	0.0438	7	88963128	88964177	1049	25.9012	8 out of 9	88.8888888888889	9	2.8571	88963635	1	1339C>G	p.Q447E	missense_variant	CAA	GAA
coadread	N4BP2L2	unknown	ENST00000399396	0.0146	13	33092085	33096363	177	7.8353	4 out of 5	80	5	1.5873	33096363	1	142A>G	p.N48D	missense_variant	AAC	GAC
coadread	ACACA	unknown	ENST00000353139	0.0487	17	35605000	35620765	1092	15.2685	4 out of 5	80	5	1.5873	35620765	1	1152T>A	p.F384L	missense_variant	TTT	TTA
coadread	ATP8B4	unknown	ENST00000284509	0.0213	15	50264849	50264984	135	3.772	4 out of 5	80	5	1.5873	50264984	1	1038G>A	p.V346V	synonymous_variant	GTG	GTA
coadread	PCDH15	unknown	ENST00000361849	0.0292	10	55839134	56423997	2022	34.4229	12 out of 15	80	14	4.4444	55973787	1	1007G>A	p.R336Q	missense_variant	CGA	CAA
coadread	PKD2	unknown	ENST00000237596	0.0438	4	88989098	88996758	412	14.1727	4 out of 5	80	5	1.5873	88989098	1	2407C>T	p.R803*	stop_gained	CGA	TGA
coadread	PTCHD3	unknown	ENST00000438700	0.0487	10	27702718	27703027	309	13.4115	4 out of 5	80	5	1.5873	27703027	1	153G>T	p.P51P	synonymous_variant	CCG	CCT
coadread	GABRQ	unknown	ENST00000370306	0.0455	X	151815584	151818310	234	12.3223	4 out of 5	80	5	1.5873	151815584	1	482G>A	p.R161H	missense_variant	CGC	CAC
coadread	SZT2	unknown	ENST00000562955	0.0213	1	43900908	43904393	590	5.8254	4 out of 5	80	5	1.5873	43900908	1	5771G>A	p.C1924Y	missense_variant	TGT	TAT
coadread	FAM184B	unknown	ENST00000265018	0.0487	4	17710799	17711179	380	11.9384	4 out of 5	80	5	1.5873	17711179	1	230C>T	p.A77V	missense_variant	GCG	GTG
coadread	FGA	unknown	ENST00000302053	0.0146	4	155507410	155507618	208	7.9969	4 out of 5	80	5	1.5873	155507482	1	1099C>T	p.R367C	missense_variant	CGC	TGC
hnsc	FBXW7	Cancer gene	ENST00000281708	0.0288	4	153247165	153250883	460	21.6573	14 out of 16	87.5	16	3.3755	153247289	4	1513C>G	p.R505G	missense_variant	CGC	GGC
hnsc	CNKSR1	unknown	ENST00000361530	0.0288	1	26510920	26510929	9	0.4202	4 out of 5	80	5	1.0549	26510920	2	1029G>A	p.L343L	synonymous_variant	CTG	CTA
hnsc	NFE2L2	Cancer gene	ENST00000397062	0.0288	2	178098800	178098975	175	9.626	12 out of 14	85.7142857142857	14	2.9536	178098810	2	235G>C	p.E79Q	missense_variant	GAG	CAG
hnsc	PCDHGA6	unknown	ENST00000517434	0.0346	5	140755360	140755613	253	9.0389	4 out of 5	80	5	1.0549	140755360	1	1710C>T	p.D570D	synonymous_variant	GAC	GAT
hnsc	UNC5B	unknown	ENST00000335350	0.0346	10	73039678	73044575	223	7.8576	4 out of 5	80	5	1.0549	73039678	1	180G>A	p.V60V	synonymous_variant	GTG	GTA
hnsc	SOGA1	unknown	ENST00000237536	0.0432	20	35443638	35444529	891	17.87	7 out of 9	77.7777777777778	9	1.8987	35444529	1	1316C>T	p.P439L	missense_variant	CCC	CTC
hnsc	PCDHA2	unknown	ENST00000526136	0.0346	5	140175845	140176805	960	33.7197	10 out of 10	100	10	2.1097	140175845	1	1296G>A	p.S432S	synonymous_variant	TCG	TCA
hnsc	ADAM29	unknown	ENST00000359240	0.0393	4	175896743	175897355	612	24.8477	8 out of 8	100	8	1.6878	175896836	1	160T>A	p.Y54N	missense_variant	TAT	AAT
hnsc	NUP93	unknown	ENST00000308159	0.0288	16	56875706	56878497	126	5.122	4 out of 5	80	5	1.0549	56875706	1	2310G>A	p.S770S	synonymous_variant	TCG	TCA
hnsc	EYS	unknown	ENST00000503581	0.0288	6	66112497	66205295	1049	11.1182	12 out of 12	100	11	2.3207	66115122	1	1001G>T	p.S334I	missense_variant	AGT	ATT
hnsc	PRR12	unknown	ENST00000418929	0.0484	19	50098071	50099779	1708	27.9496	8 out of 8	100	8	1.6878	50098865	1	1273G>A	p.A425T	missense_variant	GCC	ACC
hnsc	EBF1	Cancer gene	ENST00000313708	0.0346	5	158139994	158141128	165	9.2905	4 out of 5	80	5	1.0549	158141128	1	1188C>G	p.N396K	missense_variant	AAC	AAG
hnsc	HSPA1L	unknown	ENST00000375654	0.0393	6	31778361	31778584	223	11.5784	4 out of 5	80	5	1.0549	31778584	1	1166A>G	p.K389R	missense_variant	AAG	AGG
hnsc	FAM227B	unknown	ENST00000299338	0.0346	15	49867302	49880219	152	9.9542	4 out of 5	80	5	1.0549	49880219	1	399G>A	p.K133K	synonymous_variant	AAG	AAA
hnsc	HYAL4	unknown	ENST00000223026	0.0346	7	123508362	123508442	80	5.5325	4 out of 5	80	5	1.0549	123508442	1	115C>T	p.R39*	stop_gained	CGA	TGA
hnsc	CIITA	Cancer gene	ENST00000324288	0.0346	16	11004076	11016081	359	10.5806	4 out of 5	80	5	1.0549	11004076	1	2848G>T	p.E950*	stop_gained	GAG	TAG
hnsc	NDUFV3	unknown	ENST00000354250	0.0346	21	44324169	44324335	166	11.6737	4 out of 5	80	5	1.0549	44324169	1	1047G>T	p.L349L	synonymous_variant	CTG	CTT
hnsc	KIF14	unknown	ENST00000367350	0.0346	1	200539118	200555345	457	9.2379	4 out of 5	80	5	1.0549	200555345	1	3125A>G	p.D1042G	missense_variant	GAC	GGC
hnsc	FSIP2	unknown	ENST00000343098	0.0346	2	186670088	186678685	4186	19.9419	7 out of 7	100	7	1.4768	186670088	1	16322C>T	p.S5441F	missense_variant	TCC	TTC
hnsc	BICD2	unknown	ENST00000356884	0.0346	9	95482937	95485048	211	8.2165	4 out of 5	80	5	1.0549	95485048	1	496G>A	p.D166N	missense_variant	GAC	AAC
hnsc	NFATC1	unknown	ENST00000329101	0.0346	18	77193673	77208983	267	9.5596	4 out of 5	80	5	1.0549	77193673	1	1282C>T	p.H428Y	missense_variant	CAC	TAC
hnsc	MOS	unknown	ENST00000311923	0.0346	8	57025568	57025647	79	7.5889	4 out of 5	80	5	1.0549	57025647	1	895C>G	p.L299V	missense_variant	CTC	GTC
hnsc	PIEZO2	unknown	ENST00000503781	0.0288	18	10689740	10696215	363	4.3952	4 out of 5	80	5	1.0549	10696215	1	6708G>A	p.M2236I	missense_variant	ATG	ATA
hnsc	SRPK2	unknown	ENST00000393651	0.0432	7	104787081	104808499	264	12.5714	4 out of 5	80	5	1.0549	104808499	1	382C>T	p.H128Y	missense_variant	CAT	TAT
hnsc	CLOCK	unknown	ENST00000309964	0.0346	4	56310880	56315585	185	7.2806	4 out of 5	80	5	1.0549	56315585	1	1427G>C	p.R476T	missense_variant	AGA	ACA
kirc	ZFAND2B	unknown	ENST00000289528	0.0295	2	220072989	220073044	55	7.1059	4 out of 5	80	5	1.3736	220072989	2	446T>C	p.I149T	missense_variant	ATC	ACC
kirc	RYR1	unknown	ENST00000359596	0.0402	19	39008218	39062778	3961	26.2023	7 out of 8	87.5	8	2.1978	39026031	1	11515A>G	p.S3839G	missense_variant	AGC	GGC
kirc	DST	unknown	ENST00000244364	0.0295	6	56357198	56417328	4322	27.8551	7 out of 9	77.7777777777778	8	2.1978	56357868	1	12545T>A	p.L4182H	missense_variant	CTC	CAC
kirc	LAMA1	unknown	ENST00000389658	0.0295	18	7026067	7042148	1056	11.4434	4 out of 5	80	5	1.3736	7042148	1	1257C>T	p.H419H	synonymous_variant	CAC	CAT
kirc	PTPRZ1	unknown	ENST00000393386	0.0295	7	121636616	121651686	1477	21.2579	7 out of 8	87.5	7	1.9231	121636616	1	1109A>T	p.D370V	missense_variant	GAC	GTC
kirc	SYNE2	unknown	ENST00000358025	0.0295	14	64519144	64568741	3960	19.1083	7 out of 9	77.7777777777778	8	2.1978	64532268	1	10331C>T	p.S3444L	missense_variant	TCG	TTG
kirc	ZNF407	unknown	ENST00000299687	0.0295	18	72346178	72346773	595	8.8187	4 out of 5	80	5	1.3736	72346178	1	3203A>C	p.E1068A	missense_variant	GAG	GCG
kirc	NPNT	unknown	ENST00000427316	0.0295	4	106819134	106858183	225	12.5839	4 out of 5	80	5	1.3736	106819134	1	148C>T	p.R50C	missense_variant	CGC	TGC
kirp	MET	Cancer gene	ENST00000318493	0.0092	7	116415114	116423474	541	12.7987	19 out of 21	90.4761904761905	20	7.1685	116423474	4	3803T>C	p.M1268T	missense_variant	ATG	ACG
kirp	DIP2C	unknown	ENST00000280886	0.037	10	327182	390826	1000	21.4087	7 out of 8	87.5	5	1.7921	390826	1	3376T>C	p.C1126R	missense_variant	TGC	CGC
kirp	TNRC6A	unknown	ENST00000395799	0.0411	16	24788620	24801625	1132	19.2223	6 out of 7	85.7142857142857	7	2.509	24800981	1	1018A>T	p.N340Y	missense_variant	AAT	TAT
kirp	MYO18B	unknown	ENST00000335473	0.0411	22	26348362	26423002	1119	14.5249	4 out of 5	80	5	1.7921	26348362	1	5943C>G	p.F1981L	missense_variant	TTC	TTG
kirp	PCF11	unknown	ENST00000298281	0.0092	11	82877690	82877727	37	0.7926	7 out of 10	70	10	3.5842	82877690	1	1751A>G	p.N584S	missense_variant	AAT	AGT
kirp	COL22A1	unknown	ENST00000303045	0.0411	8	139707076	139809071	1052	21.553	6 out of 6	100	5	1.7921	139809071	1	1587G>T	p.K529N	missense_variant	AAG	AAT
kirp	EPHA8	unknown	ENST00000166244	0.037	1	22902942	22903356	414	13.7177	4 out of 5	80	5	1.7921	22902942	1	392G>A	p.R131H	missense_variant	CGC	CAC
kirp	KIAA2018	unknown	ENST00000316407	0.04	3	113376409	113377559	1150	17.0674	6 out of 7	85.7142857142857	7	2.509	113377559	1	2970A>G	p.S990S	synonymous_variant	TCA	TCG
kirp	STAG2	Cancer gene	ENST00000218089	0.037	X	123197834	123205104	506	13.2913	4 out of 5	80	5	1.7921	123197834	1	1958C>A	p.S653*	stop_gained	TCA	TAA
kirp	MLLT4	unknown	ENST00000392108	0.037	6	168344092	168349109	606	12.2276	4 out of 5	80	5	1.7921	168344092	1	3155T>A	p.L1052Q	missense_variant	CTA	CAA
kirp	F12	unknown	ENST00000253496	0.037	5	176830954	176831557	413	22.3485	7 out of 7	100	7	2.509	176830985	1	1125C>T	p.G375G	synonymous_variant	GGC	GGT
kirp	AKAP13	unknown	ENST00000361243	0.0308	15	86122543	86123313	770	9.1081	4 out of 5	80	5	1.7921	86122543	1	1244T>C	p.L415P	missense_variant	CTT	CCT
kirp	KLB	unknown	ENST00000257408	0.0411	4	39409050	39435931	446	14.2265	4 out of 5	80	5	1.7921	39409050	1	481G>A	p.D161N	missense_variant	GAT	AAT
kirp	PCNX	unknown	ENST00000304743	0.0411	14	71514621	71568714	1339	19.0578	4 out of 5	80	5	1.7921	71514621	1	4258C>A	p.L1420M	missense_variant	CTG	ATG
kirp	IGF2R	unknown	ENST00000356956	0.0411	6	160445676	160467612	1400	18.7266	6 out of 6	100	6	2.1505	160461724	1	1448G>C	p.R483P	missense_variant	CGC	CCC
kirp	NLRP1	unknown	ENST00000572272	0.0222	17	5445303	5461934	491	11.1036	4 out of 5	80	5	1.7921	5461934	1	2082G>A	p.L694L	synonymous_variant	CTG	CTA
kirp	NFE2L2	Cancer gene	ENST00000397062	0.0092	2	178098799	178098806	7	0.385	4 out of 5	80	5	1.7921	178098806	1	239C>A	p.T80K	missense_variant	ACA	AAA
kirp	SMARCA4	Cancer gene	ENST00000429416	0.0092	19	11113759	11144150	1864	37.7023	12 out of 12	100	11	3.9427	11113759	1	1867G>T	p.E623*	stop_gained	GAG	TAG
lgggbm	BRAF	Cancer gene	ENST00000288602	0.0157	7	140453136	140453154	18	0.7823	5 out of 5	100	5	0.6266	140453136	3	1799T>A	p.V600E	missense_variant	GTG	GAG
lgggbm	KRT15	unknown	ENST00000254043	0.0252	17	39673104	39674590	204	14.8796	7 out of 8	87.5	8	1.0025	39673185	3	613G>A	p.V205I	missense_variant	GTT	ATT
lgggbm	NUP210L	unknown	ENST00000368559	0.0157	1	154061934	154067448	174	3.0704	7 out of 9	77.7777777777778	9	1.1278	154062058	3	2200C>T	p.R734*	stop_gained	CGA	TGA
lgggbm	SELE	unknown	ENST00000333360	0.0393	1	169698637	169698774	137	7.4741	6 out of 7	85.7142857142857	7	0.8772	169698774	2	756C>T	p.F252F	synonymous_variant	TTC	TTT
lgggbm	JPH2	unknown	ENST00000372980	0.0397	20	42788430	42788599	169	8.0823	6 out of 6	100	6	0.7519	42788430	2	997G>A	p.D333N	missense_variant	GAC	AAC
lgggbm	KCNH8	unknown	ENST00000328405	0.0393	3	19574895	19575121	226	6.799	6 out of 7	85.7142857142857	7	0.8772	19575087	2	2820C>T	p.G940G	synonymous_variant	GGC	GGT
lgggbm	NRAS	Cancer gene	ENST00000369535	0.0157	1	115256529	115256530	1	0.1754	4 out of 5	80	5	0.6266	115256530	2	181C>A	p.Q61K	missense_variant	CAA	AAA
lgggbm	EIF2AK4	unknown	ENST00000263791	0.0397	15	40241413	40258023	539	10.8889	4 out of 5	80	5	0.6266	40241413	1	457C>T	p.R153W	missense_variant	CGG	TGG
lgggbm	PCDHGB4	unknown	ENST00000519479	0.0157	5	140768969	140769361	392	14.1414	8 out of 8	100	8	1.0025	140768969	1	1518C>T	p.S506S	synonymous_variant	AGC	AGT
lgggbm	PLXNB3	unknown	ENST00000538966	0.048	X	153032873	153033730	522	9.0016	6 out of 7	85.7142857142857	7	0.8772	153033712	1	1164C>T	p.P388P	synonymous_variant	CCC	CCT
lgggbm	KIAA1377	unknown	ENST00000263468	0.0393	11	101793446	101818852	282	8.4079	4 out of 5	80	5	0.6266	101793446	1	203G>A	p.R68Q	missense_variant	CGA	CAA
lgggbm	PDGFRA	Cancer gene	ENST00000257290	0.0157	4	55131143	55139758	733	22.4159	12 out of 14	85.7142857142857	11	1.3784	55133834	1	1047G>C	p.W349C	missense_variant	TGG	TGC
lgggbm	PCDHA5	unknown	ENST00000529859	0.0397	5	140202644	140203424	780	27.7481	8 out of 8	100	8	1.0025	140202644	1	1284C>T	p.D428D	synonymous_variant	GAC	GAT
lgggbm	ITGB2	unknown	ENST00000397850	0.0252	21	46320283	46321434	135	5.8442	6 out of 7	85.7142857142857	6	0.7519	46321434	1	714C>T	p.D238D	synonymous_variant	GAC	GAT
lgggbm	SHANK2	unknown	ENST00000338508	0.0157	11	70319235	70319315	80	1.4407	4 out of 5	80	5	0.6266	70319315	1	5212C>G	p.L1738V	missense_variant	CTC	GTC
lgggbm	POTED	unknown	ENST00000299443	0.0393	21	14982765	14982933	168	9.5726	4 out of 5	80	5	0.6266	14982765	1	216C>T	p.C72C	synonymous_variant	TGC	TGT
lgggbm	KIAA1462	unknown	ENST00000375377	0.0441	10	30315252	30315760	508	12.451	4 out of 5	80	5	0.6266	30315760	1	3317C>T	p.A1106V	missense_variant	GCG	GTG
lgggbm	SACS	unknown	ENST00000382298	0.0157	13	23907744	23908788	1044	7.5983	4 out of 5	80	5	0.6266	23907744	1	10271G>A	p.G3424E	missense_variant	GGA	GAA
lgggbm	ARHGEF28	unknown	ENST00000545377	0.0393	5	73045681	73128199	1008	19.3995	7 out of 7	100	7	0.8772	73128174	1	1036G>A	p.D346N	missense_variant	GAT	AAT
lgggbm	AVPR1A	unknown	ENST00000299178	0.0393	12	63543857	63543965	108	8.5919	4 out of 5	80	5	0.6266	63543965	1	652A>G	p.T218A	missense_variant	ACC	GCC
lgggbm	NOTCH1	Cancer gene	ENST00000277541	0.0157	9	139411837	139412664	262	3.4168	7 out of 9	77.7777777777778	9	1.1278	139412664	1	1180G>T	p.G394C	missense_variant	GGC	TGC
lihc	CTNNB1	Cancer gene	ENST00000349496	0.0343	3	41266097	41266165	68	2.8986	68 out of 83	81.9277108433735	80	22.9885	41266136	10	133T>C	p.S45P	missense_variant	TCT	CCT
lihc	EPHA8	unknown	ENST00000166244	0.0412	1	22902776	22902961	185	6.1299	4 out of 5	80	5	1.4368	22902776	1	226A>C	p.M76L	missense_variant	ATG	CTG
lihc	PCDHGB7	unknown	ENST00000398594	0.0343	5	140798829	140799184	355	12.724	4 out of 5	80	5	1.4368	140798829	1	1403G>A	p.G468D	missense_variant	GGT	GAT
lihc	NCOA7	unknown	ENST00000368357	0.0412	6	126176369	126202239	209	7.3878	4 out of 5	80	5	1.4368	126176369	1	254A>G	p.K85R	missense_variant	AAG	AGG
lihc	NFE2L2	Cancer gene	ENST00000397062	0.0343	2	178098799	178098810	11	0.6051	7 out of 9	77.7777777777778	8	2.2989	178098810	1	235G>T	p.E79*	stop_gained	GAG	TAG
luad	KRAS	Cancer gene	ENST00000256078	0.0281	12	25398281	25398285	4	0.7018	119 out of 127	93.7007874015748	123	25.0509	25398285	53	34G>T	p.G12C	missense_variant	GGT	TGT
luad	EYS	unknown	ENST00000503581	0.0281	6	66054009	66205227	1444	15.3047	27 out of 27	100	25	5.0916	66204723	2	581G>T	p.W194L	missense_variant	TGG	TTG
luad	ELOVL4	unknown	ENST00000369816	0.0464	6	80634699	80635962	102	10.7937	4 out of 5	80	5	1.0183	80634726	2	312G>T	p.A104A	synonymous_variant	GCG	GCT
luad	LMNB2	unknown	ENST00000325327	0.0493	19	2438277	2444431	196	10.5207	4 out of 5	80	5	1.0183	2438277	2	568G>T	p.G190C	missense_variant	GGT	TGT
luad	PPP3CA	unknown	ENST00000394854	0.0464	4	101947148	101953470	147	9.387	4 out of 5	80	5	1.0183	101947159	2	1429G>T	p.D477Y	missense_variant	GAC	TAC
luad	FSIP2	unknown	ENST00000343098	0.0281	2	186670278	186697907	4433	21.1186	18 out of 18	100	18	3.666	186670278	1	16512C>A	p.I5504I	synonymous_variant	ATC	ATA
luad	C12orf55	unknown	ENST00000524981	0.0281	12	97043686	97158966	3543	38.1337	14 out of 14	100	13	2.6477	97043686	1	4708A>G	p.T1570A	missense_variant	ACA	GCA
luad	CHGB	unknown	ENST00000378961	0.0374	20	5897523	5903218	280	13.766	9 out of 10	90	9	1.833	5897523	1	148G>A	p.A50T	missense_variant	GCT	ACT
luad	GRIK3	unknown	ENST00000373091	0.0493	1	37324731	37356671	940	34.058	10 out of 11	90.9090909090909	9	1.833	37324731	1	1082G>A	p.R361H	missense_variant	CGC	CAC
luad	PIEZO2	unknown	ENST00000503781	0.0281	18	10672706	10697878	1631	19.7482	8 out of 8	100	8	1.6293	10697878	1	6356G>A	p.G2119D	missense_variant	GGC	GAC
luad	SAG	unknown	ENST00000409110	0.0421	2	234238162	234240343	119	9.7701	4 out of 5	80	5	1.0183	234238162	1	672C>A	p.I224I	synonymous_variant	ATC	ATA
luad	SPATA31A3	unknown	ENST00000356699	0.0281	9	40702753	40702898	145	3.5856	4 out of 5	80	5	1.0183	40702753	1	410C>A	p.S137Y	missense_variant	TCC	TAC
luad	TTC40	unknown	ENST00000368586	0.0374	10	134623945	134664699	1947	23.8954	11 out of 11	100	10	2.0367	134664699	1	5685G>T	p.Q1895H	missense_variant	CAG	CAT
luad	RGPD3	Cancer gene	ENST00000409886	0.0374	2	107040257	107040917	660	12.5071	7 out of 8	87.5	7	1.4257	107040917	1	3506G>T	p.R1169L	missense_variant	CGG	CTG
luad	PHF21B	unknown	ENST00000313237	0.0493	22	45309877	45312398	330	20.6767	7 out of 8	87.5	8	1.6293	45312398	1	326C>A	p.P109H	missense_variant	CCC	CAC
luad	SLC5A10	unknown	ENST00000395647	0.0464	17	18916823	18922736	159	8.646	4 out of 5	80	5	1.0183	18916823	1	1131G>A	p.M377I	missense_variant	ATG	ATA
luad	VWC2	unknown	ENST00000340652	0.0493	7	49815691	49951642	179	18.3027	7 out of 7	100	6	1.222	49815691	1	660C>A	p.F220L	missense_variant	TTC	TTA
luad	C8orf74	unknown	ENST00000304519	0.0493	8	10555224	10555470	246	27.7966	10 out of 11	90.9090909090909	9	1.833	10555224	1	357C>T	p.I119I	synonymous_variant	ATC	ATT
luad	SPATA31A2	unknown	ENST00000456183	0.0493	9	39887023	39888427	1149	28.4125	8 out of 8	100	8	1.6293	39888021	1	1008C>A	p.A336A	synonymous_variant	GCC	GCA
luad	EPHA10	unknown	ENST00000373048	0.0464	1	38227278	38230655	565	18.6653	7 out of 8	87.5	8	1.6293	38227598	1	329G>T	p.R110L	missense_variant	CGT	CTT
luad	PCDH15	unknown	ENST00000414778	0.0281	10	55566664	55566681	17	0.3369	7 out of 9	77.7777777777778	8	1.6293	55566681	1	4704C>A	p.S1568S	synonymous_variant	TCC	TCA
luad	HOXD13	Cancer gene	ENST00000392539	0.0281	2	176957890	176957977	87	8.4302	4 out of 5	80	5	1.0183	176957890	1	272C>G	p.S91C	missense_variant	TCT	TGT
luad	TRIM42	unknown	ENST00000286349	0.0421	3	140397351	140406626	822	37.8453	11 out of 11	100	11	2.2403	140401979	1	1017C>A	p.S339R	missense_variant	AGC	AGA
luad	MAP4K1	unknown	ENST00000591517	0.0421	19	39100299	39105076	620	24.7802	8 out of 9	88.8888888888889	9	1.833	39105076	1	323C>T	p.S108F	missense_variant	TCC	TTC
luad	GPR97	unknown	ENST00000333493	0.0421	16	57717902	57718061	159	9.6364	4 out of 5	80	5	1.0183	57718061	1	1099G>T	p.A367S	missense_variant	GCT	TCT
luad	FADS6	unknown	ENST00000310226	0.0421	17	72878809	72888698	80	7.5973	4 out of 5	80	5	1.0183	72888698	1	309C>T	p.L103L	synonymous_variant	CTC	CTT
luad	UNC80	unknown	ENST00000439458	0.0281	2	210640689	210658455	592	6.055	8 out of 8	100	8	1.6293	210640689	1	218C>A	p.S73Y	missense_variant	TCC	TAC
luad	CNBD1	Cancer gene	ENST00000518476	0.0374	8	88218342	88296931	244	18.6117	8 out of 11	72.7272727272727	10	2.0367	88218342	1	553G>C	p.E185Q	missense_variant	GAA	CAA
luad	AQP12B	unknown	ENST00000407834	0.0493	2	241621949	241622123	174	18.8312	7 out of 7	100	6	1.222	241622123	1	132G>T	p.A44A	synonymous_variant	GCG	GCT
luad	PCDH15	unknown	ENST00000395440	0.0281	10	55568676	55569237	561	25.9722	12 out of 12	100	12	2.444	55569237	1	1375G>A	p.V459I	missense_variant	GTA	ATA
luad	CFC1	unknown	ENST00000259216	0.0493	2	131356256	131356362	106	15.7738	7 out of 7	100	7	1.4257	131356362	1	100G>T	p.G34C	missense_variant	GGT	TGT
luad	DSPP	unknown	ENST00000399271	0.0493	4	88533832	88535365	1057	27.0609	8 out of 8	100	8	1.6293	88535003	1	1189G>T	p.E397*	stop_gained	GAA	TAA
luad	FMNL3	unknown	ENST00000335154	0.0493	12	50045036	50045884	277	8.9818	4 out of 5	80	5	1.0183	50045884	1	1435G>T	p.E479*	stop_gained	GAG	TAG
luad	HAUS7	unknown	ENST00000370211	0.0374	X	152721042	152721086	44	3.9747	4 out of 5	80	5	1.0183	152721086	1	874G>C	p.E292Q	missense_variant	GAG	CAG
luad	PGBD5	unknown	ENST00000525115	0.0281	1	230472903	230472975	72	5.2632	4 out of 5	80	5	1.0183	230472975	1	747G>T	p.K249N	missense_variant	AAG	AAT
luad	BRCA1	Cancer gene	ENST00000471181	0.0421	17	41222985	41243908	1369	24.2087	8 out of 10	80	9	1.833	41243908	1	3640G>T	p.E1214*	stop_gained	GAG	TAG
luad	WDR64	unknown	ENST00000366552	0.0374	1	241886621	241929587	938	28.8971	12 out of 12	100	10	2.0367	241886621	1	1047G>T	p.L349F	missense_variant	TTG	TTT
luad	GSG1L	unknown	ENST00000447459	0.0493	16	27802705	27840252	294	29.5181	8 out of 8	100	8	1.6293	27840252	1	688T>C	p.C230R	missense_variant	TGC	CGC
luad	FHDC1	unknown	ENST00000511601	0.0281	4	153897411	153897474	63	1.8357	4 out of 5	80	5	1.0183	153897411	1	2968A>T	p.R990W	missense_variant	AGG	TGG
luad	EOMES	unknown	ENST00000295743	0.0493	3	27758862	27760382	599	29.0636	8 out of 8	100	8	1.6293	27760382	1	1161G>T	p.M387I	missense_variant	ATG	ATT
luad	MSL3	unknown	ENST00000312196	0.0464	X	11790315	11793118	164	10.4725	4 out of 5	80	5	1.0183	11790315	1	1322G>A	p.G441D	missense_variant	GGT	GAT
lusc	NFE2L2	Cancer gene	ENST00000397062	0.0285	2	178097249	178098973	393	21.6172	50 out of 55	90.9090909090909	52	11.329	178098945	6	100C>G	p.R34G	missense_variant	CGA	GGA
lusc	SV2A	unknown	ENST00000369146	0.0421	1	149884991	149885215	224	10.0493	4 out of 5	80	5	1.0893	149884991	2	402G>T	p.G134G	synonymous_variant	GGG	GGT
lusc	PTPN22	unknown	ENST00000359785	0.0413	1	114380790	114381204	278	11.4686	4 out of 5	80	5	1.0893	114380790	2	1232A>G	p.K411R	missense_variant	AAG	AGG
lusc	HRAS	Cancer gene	ENST00000451590	0.0285	11	534285	534288	3	0.5263	5 out of 6	83.3333333333333	6	1.3072	534285	2	38G>T	p.G13V	missense_variant	GGT	GTT
lusc	PLXND1	unknown	ENST00000324093	0.0421	3	129290099	129292471	581	10.0554	4 out of 5	80	5	1.0893	129292471	1	2803G>A	p.E935K	missense_variant	GAG	AAG
lusc	GLB1L	unknown	ENST00000295759	0.0285	2	220103496	220103869	61	3.1043	4 out of 5	80	5	1.0893	220103869	1	1007C>G	p.S336C	missense_variant	TCT	TGT
lusc	ZNF728	unknown	ENST00000594710	0.0421	19	23159228	23170151	726	38.8443	10 out of 10	100	10	2.1786	23170151	1	185C>A	p.P62H	missense_variant	CCC	CAC
lusc	PCDH12	unknown	ENST00000231484	0.0285	5	141329130	141334818	398	11.1955	7 out of 9	77.7777777777778	8	1.7429	141334818	1	2599G>A	p.E867K	missense_variant	GAG	AAG
lusc	RBMX	unknown	ENST00000320676	0.04	X	135958712	135960086	115	9.7789	4 out of 5	80	5	1.0893	135960086	1	376G>A	p.G126R	missense_variant	GGA	AGA
lusc	PDS5A	unknown	ENST00000303538	0.0285	4	39839563	39839795	232	5.7798	4 out of 5	80	5	1.0893	39839795	1	3691A>G	p.I1231V	missense_variant	ATC	GTC
lusc	EYS	unknown	ENST00000503581	0.0285	6	66044949	66205279	1665	17.6471	21 out of 21	100	21	4.5752	66115079	1	1044C>A	p.I348I	synonymous_variant	ATC	ATA
lusc	PIEZO2	unknown	ENST00000503781	0.0413	18	10671559	10697821	1811	21.9276	9 out of 9	100	9	1.9608	10697821	1	6413A>C	p.Q2138P	missense_variant	CAA	CCA
lusc	CD109	unknown	ENST00000287097	0.0413	6	74512966	74533185	1264	29.1379	10 out of 10	100	9	1.9608	74512966	1	2902C>A	p.Q968K	missense_variant	CAG	AAG
lusc	KCNJ2	unknown	ENST00000243457	0.0487	17	68171704	68171829	125	9.7352	4 out of 5	80	5	1.0893	68171704	1	524T>C	p.I175T	missense_variant	ATC	ACC
lusc	ZMYM2	Cancer gene	ENST00000382869	0.04	13	20567525	20568028	503	12.1674	9 out of 10	90	5	1.0893	20567525	1	313G>C	p.E105Q	missense_variant	GAG	CAG
lusc	ZNF43	unknown	ENST00000354959	0.0413	19	21990601	21990774	173	7.1193	4 out of 5	80	5	1.0893	21990774	1	2065C>G	p.L689V	missense_variant	CTG	GTG
lusc	CMPK2	unknown	ENST00000256722	0.0285	2	6991813	7001401	88	6.5185	4 out of 5	80	5	1.0893	7001401	1	906T>C	p.I302I	synonymous_variant	ATT	ATC
lusc	C12orf55	unknown	ENST00000524981	0.0285	12	97043704	97151303	3251	34.9909	15 out of 15	100	13	2.8322	97043704	1	4726A>G	p.M1576V	missense_variant	ATG	GTG
lusc	FSIP2	unknown	ENST00000343098	0.0285	2	186670267	186697939	4476	21.3234	26 out of 27	96.2962962962963	24	5.2288	186670267	1	16501C>A	p.P5501T	missense_variant	CCA	ACA
lusc	ZNF474	unknown	ENST00000296600	0.0413	5	121487891	121487975	84	7.6712	4 out of 5	80	5	1.0893	121487891	1	206C>G	p.S69*	stop_gained	TCA	TGA
lusc	MS4A1	unknown	ENST00000534668	0.04	11	60229864	60229940	76	8.5011	4 out of 4	100	5	1.0893	60229864	1	17A>T	p.N6I	missense_variant	AAT	ATT
lusc	WDR52	unknown	ENST00000393845	0.0413	3	113092310	113145065	2079	37.3585	12 out of 12	100	12	2.6144	113120447	1	1310A>C	p.N437T	missense_variant	AAC	ACC
lusc	CAPN11	unknown	ENST00000398776	0.0487	6	44147857	44148730	268	12.0721	4 out of 5	80	5	1.0893	44147857	1	1597G>C	p.D533H	missense_variant	GAC	CAC
lusc	COL13A1	unknown	ENST00000398978	0.0285	10	71688730	71703882	456	21.1699	11 out of 13	84.6153846153846	12	2.6144	71688730	1	1427G>T	p.G476V	missense_variant	GGA	GTA
lusc	DDX27	unknown	ENST00000371764	0.0421	20	47835940	47838119	269	11.2505	4 out of 5	80	5	1.0893	47836040	1	148G>C	p.V50L	missense_variant	GTG	CTG
lusc	LIPI	unknown	ENST00000344577	0.0413	21	15554143	15558379	135	9.3361	4 out of 5	80	5	1.0893	15558379	1	507A>G	p.A169A	synonymous_variant	GCA	GCG
lusc	DNAH6	unknown	ENST00000389394	0.0413	2	84775433	84811311	1210	9.6978	7 out of 8	87.5	8	1.7429	84775433	1	1208G>T	p.S403I	missense_variant	AGT	ATT
lusc	ZNF582	unknown	ENST00000301310	0.0487	19	56895310	56895457	147	9.4595	4 out of 5	80	5	1.0893	56895457	1	1329T>C	p.V443V	synonymous_variant	GTT	GTC
lusc	IKZF2	unknown	ENST00000457361	0.0413	2	213921596	213921737	141	8.9184	4 out of 5	80	5	1.0893	213921737	1	226G>A	p.E76K	missense_variant	GAG	AAG
lusc	BMPER	unknown	ENST00000297161	0.0421	7	34006133	34094867	517	25.1215	9 out of 11	81.8181818181818	11	2.3965	34006133	1	362G>A	p.W121*	stop_gained	TGG	TAG
lusc	ZNF385D	unknown	ENST00000281523	0.0285	3	21606115	21706457	141	11.8687	7 out of 9	77.7777777777778	8	1.7429	21706410	1	133G>T	p.A45S	missense_variant	GCT	TCT
lusc	HECTD1	unknown	ENST00000399332	0.0285	14	31617981	31642764	1590	20.2987	10 out of 10	100	8	1.7429	31642491	1	1027G>T	p.A343S	missense_variant	GCT	TCT
lusc	ATG9B	unknown	ENST00000377974	0.0421	7	150716443	150720548	339	12.2294	4 out of 5	80	5	1.0893	150720548	1	643G>T	p.D215Y	missense_variant	GAT	TAT
lusc	UNC80	unknown	ENST00000439458	0.0285	2	210642034	210658516	520	5.3186	7 out of 7	100	6	1.3072	210642034	1	351C>A	p.H117Q	missense_variant	CAC	CAA
lusc	HMX3	unknown	ENST00000357878	0.04	10	124896893	124896996	103	9.5903	6 out of 8	75	6	1.3072	124896893	1	720C>T	p.F240F	synonymous_variant	TTC	TTT
lusc	C2CD2L	unknown	ENST00000336702	0.0421	11	118984580	118984870	199	9.3691	4 out of 5	80	5	1.0893	118984580	1	1508C>T	p.S503F	missense_variant	TCC	TTC
lusc	ASB5	unknown	ENST00000296525	0.0421	4	177136878	177142366	253	25.5556	8 out of 8	100	8	1.7429	177142366	1	610C>T	p.P204S	missense_variant	CCT	TCT
lusc	C10orf88	unknown	ENST00000481909	0.0421	10	124697585	124708224	150	11.2108	4 out of 5	80	5	1.0893	124708224	1	589G>T	p.G197W	missense_variant	GGG	TGG
lusc	ADAMTS17	unknown	ENST00000268070	0.0285	15	100801732	100871232	505	15.3589	7 out of 8	87.5	7	1.5251	100871232	1	478C>G	p.Q160E	missense_variant	CAG	GAG
lusc	JADE3	unknown	ENST00000218343	0.04	X	46893118	46913584	214	8.657	4 out of 5	80	5	1.0893	46893118	1	783A>T	p.K261N	missense_variant	AAA	AAT
lusc	PPIP5K1	unknown	ENST00000420765	0.04	15	43826933	43827232	299	6.9503	4 out of 5	80	5	1.0893	43827232	1	3942C>G	p.S1314R	missense_variant	AGC	AGG
prad	SPOP	Cancer gene	ENST00000393331	0.0075	17	47696424	47696689	140	12.4444	38 out of 38	100	38	8.776	47696432	7	391T>G	p.W131G	missense_variant	TGG	GGG
prad	MED12	Cancer gene	ENST00000374080	0.0075	X	70349255	70349258	3	0.0459	4 out of 5	80	5	1.1547	70349255	2	3667G>C	p.V1223L	missense_variant	GTT	CTT
prad	FOXA1	Cancer gene	ENST00000250448	0.04	14	38061191	38061623	432	30.444	9 out of 10	90	10	2.3095	38061623	1	366C>T	p.A122A	synonymous_variant	GCC	GCT
sarc	DNAH9	unknown	ENST00000262442	0.049	17	11583113	11603120	1552	11.5296	4 out of 5	80	5	2.2222	11583113	1	3393C>T	p.S1131S	synonymous_variant	AGC	AGT
skcm	NRAS	Cancer gene	ENST00000369535	0.0116	1	115256528	115256531	3	0.5263	113 out of 122	92.6229508196721	108	24.4898	115256529	55	182A>G	p.Q61R	missense_variant	cAa	cGa
skcm	IDH1	Cancer gene	ENST00000415913	0.0116	2	209113112	209113113	1	0.0803	15 out of 20	75	15	3.4014	209113113	13	394C>T	p.R132C	missense_variant	Cgt	Tgt
skcm	RAC1	Cancer gene	ENST00000356142	0.0116	7	6426892	6426893	1	0.1572	13 out of 16	81.25	13	2.9478	6426892	11	85C>T	p.P29S	missense_variant	Cct	Tct
skcm	SLC27A5	unknown	ENST00000263093	0.0116	19	59010864	59010878	14	0.6753	18 out of 23	78.2608695652174	13	2.9478	59010865	10	1661C>T	p.T554I	missense_variant	aCc	aTc
skcm	RQCD1	unknown	ENST00000273064	0.0116	2	219447748	219449406	133	14.7778	11 out of 12	91.6666666666667	10	2.2676	219449406	8	392C>T	p.P131L	missense_variant	cCc	cTc
skcm	SMURF2	unknown	ENST00000262435	0.0271	17	62553739	62579628	898	39.9644	10 out of 11	90.9090909090909	10	2.2676	62557655	6	1279C>T	p.R427C	missense_variant	Cgt	Tgt
skcm	OASL	unknown	ENST00000257570	0.0116	12	121469308	121476582	401	25.9547	15 out of 17	88.2352941176471	12	2.7211	121469308	5	594C>T	p.F198F	synonymous_variant	ttC	ttT
skcm	KNSTRN	Cancer gene	ENST00000249776	0.0116	15	40675047	40675139	92	9.674	21 out of 21	100	19	4.3084	40675107	5	71C>T	p.S24F	missense_variant	tCc	tTc
skcm	C12orf55	unknown	ENST00000524981	0.0116	12	97043713	97158896	3446	37.0897	72 out of 72	100	55	12.4717	97136260	5	7115C>T	p.S2372F	missense_variant	tCc	tTc
skcm	PCDH15	unknown	ENST00000395440	0.0116	10	55568492	55569283	791	36.6204	23 out of 23	100	22	4.9887	55568842	5	1770G>A	p.R590R	synonymous_variant	agG	agA
skcm	CCDC28A	unknown	ENST00000332797	0.0116	6	139094820	139094905	85	10.303	12 out of 15	80	11	2.4943	139094904	4	93C>T	p.F31F	synonymous_variant	ttC	ttT
skcm	SWI5	unknown	ENST00000320188	0.0271	9	131038442	131038524	82	11.5819	6 out of 7	85.7142857142857	6	1.3605	131038524	4	100C>T	p.P34S	missense_variant	Cct	Tct
skcm	ARL16	unknown	ENST00000397498	0.0116	17	79650825	79650851	26	4.3771	7 out of 7	100	6	1.3605	79650840	4	16G>A	p.G6R	missense_variant	Ggg	Agg
skcm	SYT13	unknown	ENST00000020926	0.0199	11	45265864	45274151	353	27.5566	10 out of 10	100	9	2.0408	45274136	4	682C>T	p.P228S	missense_variant	Ccc	Tcc
skcm	PTGER3	unknown	ENST00000460330	0.0116	1	71318529	71318539	10	0.8889	6 out of 6	100	6	1.3605	71318539	4	1108G>A	p.E370K	missense_variant	Gaa	Aaa
skcm	AIFM1	unknown	ENST00000287295	0.0347	X	129270128	129272623	285	15.4723	6 out of 7	85.7142857142857	5	1.1338	129270669	3	1113C>T	p.S371S	synonymous_variant	tcC	tcT
skcm	PCDHB17	unknown	ENST00000539533	0.0116	5	140536730	140537321	591	33.5034	13 out of 13	100	11	2.4943	140537261	3	1685C>T	p.S562L	missense_variant	tCg	tTg
skcm	EREG	unknown	ENST00000244869	0.0161	4	75250454	75250501	47	9.2157	7 out of 9	77.7777777777778	6	1.3605	75250454	3	439C>T	p.R147*	stop_gained	Cga	Tga
skcm	ZNF189	unknown	ENST00000339664	0.0292	9	104170392	104170952	560	29.7714	8 out of 9	88.8888888888889	7	1.5873	104170392	3	342C>T	p.F114F	synonymous_variant	ttC	ttT
skcm	SHD	unknown	ENST00000543264	0.0199	19	4288268	4290474	122	11.9257	7 out of 8	87.5	7	1.5873	4290474	3	867C>T	p.F289F	synonymous_variant	ttC	ttT
skcm	SCAMP5	unknown	ENST00000361900	0.0271	15	75309008	75310824	250	35.3107	10 out of 10	100	9	2.0408	75310792	3	429G>A	p.T143T	synonymous_variant	acG	acA
skcm	S100Z	unknown	ENST00000317593	0.022	5	76173556	76173582	26	8.6667	4 out of 5	80	4	0.907	76173582	3	225C>T	p.F75F	synonymous_variant	ttC	ttT
skcm	CDK4	Cancer gene	ENST00000257904	0.0116	12	58145430	58145437	7	0.7675	7 out of 9	77.7777777777778	7	1.5873	58145436	3	65A>T	p.K22M	missense_variant	aAg	aTg
skcm	GNA11	Cancer gene	ENST00000078429	0.0161	19	3114975	3118967	141	13.0556	9 out of 10	90	7	1.5873	3118942	3	626A>T	p.Q209L	missense_variant	cAg	cTg
skcm	GPCPD1	unknown	ENST00000379019	0.0334	20	5545699	5556488	451	22.3378	7 out of 9	77.7777777777778	6	1.3605	5545700	3	1292C>T	p.S431F	missense_variant	tCc	tTc
skcm	SAA1	unknown	ENST00000405158	0.0372	11	18288488	18290760	56	15.1762	6 out of 7	85.7142857142857	5	1.1338	18288502	3	68C>T	p.S23L	missense_variant	tCg	tTg
skcm	TTYH2	unknown	ENST00000269346	0.0393	17	72246149	72256272	524	32.648	8 out of 8	100	8	1.8141	72249964	2	1516C>T	p.P506S	missense_variant	Ccg	Tcg
skcm	DCAF13	unknown	ENST00000297579	0.0199	8	104427552	104427664	112	6.243	6 out of 7	85.7142857142857	6	1.3605	104427557	2	339C>T	p.S113S	synonymous_variant	tcC	tcT
skcm	DKFZP761J1410	unknown	ENST00000591608	0.0424	19	11468409	11472104	468	36.4486	8 out of 9	88.8888888888889	8	1.8141	11468409	2	60C>T	p.F20F	synonymous_variant	ttC	ttT
skcm	STRC	unknown	ENST00000450892	0.0116	15	43892181	43903181	1908	35.8108	25 out of 26	96.1538461538462	23	5.2154	43893730	2	4565G>A	p.G1522E	missense_variant	gGa	gAa
skcm	KCNJ14	unknown	ENST00000391884	0.032	19	48967516	48967992	476	36.3082	9 out of 9	100	9	2.0408	48967516	2	793C>T	p.R265C	missense_variant	Cgt	Tgt
skcm	TTC40	unknown	ENST00000368586	0.0116	10	134622165	134671224	2464	30.2405	27 out of 29	93.1034482758621	22	4.9887	134646883	2	7096C>T	p.R2366C	missense_variant	Cgc	Tgc
skcm	CAMKK2	unknown	ENST00000324774	0.0161	12	121711906	121712177	271	15.3367	8 out of 8	100	7	1.5873	121712086	2	244C>T	p.P82S	missense_variant	Ccc	Tcc
skcm	NXPE2	unknown	ENST00000389586	0.0161	11	114568808	114569394	586	34.881	11 out of 11	100	10	2.2676	114568808	2	174G>A	p.G58G	synonymous_variant	ggG	ggA
skcm	FBXL18	unknown	ENST00000382368	0.045	7	5521422	5540617	858	39.7775	8 out of 9	88.8888888888889	8	1.8141	5540214	2	1686C>T	p.S562S	synonymous_variant	tcC	tcT
skcm	FSIP2	unknown	ENST00000343098	0.0116	2	186669973	186696596	4634	22.0761	50 out of 50	100	47	10.6576	186671341	2	17575G>A	p.D5859N	missense_variant	Gat	Aat
skcm	CDH23	unknown	ENST00000224721	0.0116	10	73491806	73550072	2173	21.5575	15 out of 15	100	13	2.9478	73548720	2	5859C>T	p.F1953F	synonymous_variant	ttC	ttT
skcm	DERA	unknown	ENST00000428559	0.0439	12	16109941	16111241	146	15.256	6 out of 7	85.7142857142857	5	1.1338	16111229	2	237C>T	p.I79I	synonymous_variant	atC	atT
skcm	DHX15	unknown	ENST00000336812	0.0372	4	24543549	24543635	86	3.6013	5 out of 7	71.4285714285714	5	1.1338	24543617	2	1364C>T	p.S455F	missense_variant	tCc	tTc
skcm	TRMT44	unknown	ENST00000389737	0.0292	4	8467171	8477615	784	34.4767	10 out of 10	100	10	2.2676	8469678	2	1532C>T	p.S511F	missense_variant	tCc	tTc
skcm	ARIH2OS	unknown	ENST00000408959	0.0116	3	48956243	48956276	33	3.7801	6 out of 6	100	5	1.1338	48956273	2	310G>A	p.E104K	missense_variant	Gaa	Aaa
skcm	HOXC11	Cancer gene	ENST00000546378	0.0347	12	54367345	54367577	232	25.3552	7 out of 9	77.7777777777778	6	1.3605	54367532	2	507C>T	p.P169P	synonymous_variant	ccC	ccT
skcm	SOGA3	unknown	ENST00000556132	0.0116	6	127796649	127797421	772	27.1449	14 out of 15	93.3333333333333	11	2.4943	127797247	2	1924C>T	p.L642L	synonymous_variant	Ctg	Ttg
skcm	FATE1	unknown	ENST00000370350	0.0334	X	150885784	150889963	184	33.3333	9 out of 9	100	8	1.8141	150889962	2	330C>T	p.F110F	synonymous_variant	ttC	ttT
skcm	PMEPA1	unknown	ENST00000341744	0.0116	20	56227485	56228100	181	20.9491	10 out of 11	90.9090909090909	9	2.0408	56227540	2	433G>A	p.D145N	missense_variant	Gac	Aac
skcm	YIPF1	unknown	ENST00000072644	0.0116	1	54344369	54344371	2	0.2172	5 out of 6	83.3333333333333	5	1.1338	54344370	2	221C>T	p.S74F	missense_variant	tCc	tTc
skcm	IQCG	unknown	ENST00000265239	0.0401	3	197659062	197670664	360	27.027	7 out of 8	87.5	7	1.5873	197665573	2	361C>T	p.P121S	missense_variant	Ccg	Tcg
skcm	KLRC3	unknown	ENST00000381903	0.0359	12	10568306	10571034	280	36.1757	8 out of 8	100	7	1.5873	10569334	2	519G>A	p.W173*	stop_gained	tgG	tgA
skcm	MYZAP	unknown	ENST00000267853	0.0116	15	57910263	57913897	215	15.3462	8 out of 8	100	8	1.8141	57913864	2	377G>A	p.R126K	missense_variant	aGa	aAa
skcm	GNAI2	unknown	ENST00000313601	0.032	3	50293647	50294242	193	18.0712	9 out of 12	75	6	1.3605	50293694	2	535C>T	p.R179C	missense_variant	Cgc	Tgc
skcm	CEACAM4	unknown	ENST00000221954	0.0116	19	42132257	42133321	131	17.8231	10 out of 11	90.9090909090909	8	1.8141	42132257	2	142G>A	p.G48R	missense_variant	Gga	Aga
skcm	CRAMP1L	unknown	ENST00000397412	0.0359	16	1712516	1720746	1142	29.9738	8 out of 10	80	7	1.5873	1712516	2	2439C>T	p.L813L	synonymous_variant	ctC	ctT
skcm	SPINT1	unknown	ENST00000344051	0.0116	15	41145988	41148498	539	33.8994	15 out of 15	100	13	2.9478	41148137	2	1213C>T	p.P405S	missense_variant	Ccg	Tcg
skcm	SLC22A17	unknown	ENST00000397267	0.0116	14	23816858	23818598	618	38.2189	14 out of 14	100	12	2.7211	23817500	2	708C>T	p.F236F	synonymous_variant	ttC	ttT
skcm	ZFP64	unknown	ENST00000361387	0.0372	20	50701142	50701678	536	27.6574	7 out of 7	100	7	1.5873	50701678	2	1356C>T	p.T452T	synonymous_variant	acC	acT
skcm	HAS1	unknown	ENST00000222115	0.0359	19	52217175	52222609	690	39.7237	10 out of 10	100	10	2.2676	52217175	2	1242C>T	p.F414F	synonymous_variant	ttC	ttT
skcm	ZNF611	unknown	ENST00000543227	0.0161	19	53208329	53208747	418	19.7356	8 out of 9	88.8888888888889	6	1.3605	53208331	2	1977C>T	p.F659F	synonymous_variant	ttC	ttT
skcm	MROH1	unknown	ENST00000528919	0.0271	8	145218744	145278091	1281	26.0049	8 out of 8	100	7	1.5873	145223308	2	133C>T	p.R45C	missense_variant	Cgt	Tgt
skcm	NOS1AP	unknown	ENST00000361897	0.0116	1	162313642	162325117	265	17.4227	12 out of 17	70.5882352941177	11	2.4943	162313642	2	471C>T	p.I157I	synonymous_variant	atC	atT
skcm	DNM1	unknown	ENST00000372923	0.0424	9	130982548	131008774	996	38.3815	9 out of 10	90	8	1.8141	130984863	2	1116C>T	p.F372F	synonymous_variant	ttC	ttT
skcm	GPA33	unknown	ENST00000367868	0.0199	1	167042665	167059496	126	13.125	7 out of 9	77.7777777777778	7	1.5873	167042719	2	101C>T	p.S34L	missense_variant	tCg	tTg
skcm	CCR4	Cancer gene	ENST00000330953	0.045	3	32994926	32995348	422	38.9658	8 out of 8	100	8	1.8141	32995250	2	336G>A	p.M112I	missense_variant	atG	atA
skcm	FANK1	unknown	ENST00000368693	0.0199	10	127677120	127677213	93	8.9595	4 out of 5	80	4	0.907	127677178	2	250C>T	p.R84C	missense_variant	Cgc	Tgc
skcm	TPX2	unknown	ENST00000300403	0.0199	20	30371683	30381768	255	11.3636	7 out of 8	87.5	6	1.3605	30371683	2	1372C>T	p.H458Y	missense_variant	Cat	Tat
skcm	PTGER3	unknown	ENST00000356595	0.0271	1	71418649	71512400	337	26.8099	8 out of 9	88.8888888888889	8	1.8141	71478162	2	903G>A	p.M301I	missense_variant	atG	atA
skcm	CCL7	unknown	ENST00000378569	0.022	17	32598266	32598743	44	14.6667	8 out of 9	88.8888888888889	7	1.5873	32598743	2	222C>T	p.I74I	synonymous_variant	atC	atT
skcm	SH3RF3	unknown	ENST00000309415	0.022	2	109964133	110049099	969	36.5798	12 out of 12	100	11	2.4943	109964176	2	620G>A	p.G207E	missense_variant	gGg	gAg
skcm	SLC39A6	unknown	ENST00000269187	0.0116	18	33689570	33689595	25	1.1023	4 out of 5	80	4	0.907	33689570	2	2254C>T	p.R752C	missense_variant	Cgt	Tgt
skcm	ARC	unknown	ENST00000356613	0.0161	8	143694629	143694691	62	5.2057	4 out of 5	80	4	0.907	143694691	2	942G>A	p.V314V	synonymous_variant	gtG	gtA
skcm	SOWAHB	unknown	ENST00000334306	0.022	4	77816665	77817420	755	31.6961	10 out of 10	100	9	2.0408	77816807	2	2196C>T	p.F732F	synonymous_variant	ttC	ttT
skcm	JPH2	unknown	ENST00000372980	0.0116	20	42747261	42788535	280	13.3907	10 out of 12	83.3333333333333	10	2.2676	42788274	2	1153G>A	p.E385K	missense_variant	Gag	Aag
skcm	EPO	unknown	ENST00000252723	0.0116	7	100320681	100320703	22	3.7801	4 out of 5	80	4	0.907	100320699	2	525C>T	p.F175F	synonymous_variant	ttC	ttT
skcm	ZBTB12	unknown	ENST00000375527	0.0401	6	31868369	31868444	75	5.4348	5 out of 6	83.3333333333333	4	0.907	31868369	2	714C>T	p.S238S	synonymous_variant	tcC	tcT
skcm	CTAGE6	unknown	ENST00000470691	0.0116	7	143453510	143453548	38	1.6281	4 out of 5	80	4	0.907	143453526	2	1226G>A	p.R409Q	missense_variant	cGa	cAa
skcm	NEBL	unknown	ENST00000377159	0.0488	10	21250658	21309123	128	18.0028	6 out of 6	100	6	1.3605	21250658	2	198C>T	p.I66I	synonymous_variant	atC	atT
skcm	MSTN	unknown	ENST00000260950	0.022	2	190922019	190922180	161	14.273	7 out of 9	77.7777777777778	7	1.5873	190922148	2	964C>T	p.P322S	missense_variant	Cct	Tct
skcm	TMEM100	unknown	ENST00000575734	0.045	17	53798339	53798413	74	18.2716	6 out of 6	100	5	1.1338	53798372	2	60G>A	p.T20T	synonymous_variant	acG	acA
skcm	MASP1	unknown	ENST00000337774	0.0244	3	186938046	186944261	424	20.1905	9 out of 9	100	9	2.0408	186943152	2	1701C>T	p.F567F	synonymous_variant	ttC	ttT
skcm	DMC1	unknown	ENST00000216024	0.032	22	38934315	38948707	375	36.6569	10 out of 10	100	9	2.0408	38948707	2	385C>T	p.R129C	missense_variant	Cgt	Tgt
skcm	CEP135	unknown	ENST00000257287	0.0244	4	56876019	56890737	936	27.3444	10 out of 10	100	10	2.2676	56878146	2	2797C>T	p.Q933*	stop_gained	Caa	Taa
skcm	GRB14	unknown	ENST00000263915	0.022	2	165365354	165476271	575	35.4282	11 out of 12	91.6666666666667	10	2.2676	165476271	2	250G>A	p.E84K	missense_variant	Gag	Aag
skcm	CLDN1	unknown	ENST00000295522	0.0359	3	190026224	190030809	238	37.4214	9 out of 9	100	9	2.0408	190030677	2	372G>A	p.A124A	synonymous_variant	gcG	gcA
skcm	CLCN3	unknown	ENST00000347613	0.043	4	170601278	170618537	977	37.5625	8 out of 8	100	7	1.5873	170601278	2	238C>T	p.P80S	missense_variant	Cca	Tca
skcm	NKD2	unknown	ENST00000296849	0.0334	5	1032271	1034917	327	24.115	9 out of 9	100	9	2.0408	1034917	2	473C>T	p.S158L	missense_variant	tCg	tTg
skcm	CDA	unknown	ENST00000375071	0.022	1	20931479	20931527	48	10.8844	4 out of 5	80	4	0.907	20931527	2	261C>T	p.I87I	synonymous_variant	atC	atT
skcm	MFN1	unknown	ENST00000471841	0.0401	3	179095136	179096514	345	15.4987	6 out of 7	85.7142857142857	6	1.3605	179096514	2	1574C>T	p.S525F	missense_variant	tCc	tTc
skcm	RTN4RL1	unknown	ENST00000331238	0.0458	17	1840389	1840794	405	30.543	7 out of 7	100	7	1.5873	1840680	2	436G>A	p.G146S	missense_variant	Ggc	Agc
skcm	KCNE1	unknown	ENST00000337385	0.0359	21	35821779	35821832	53	13.5897	4 out of 5	80	4	0.907	35821832	2	101C>T	p.S34F	missense_variant	tCc	tTc
skcm	PRDM13	unknown	ENST00000369215	0.0199	6	100055034	100057179	269	12.6648	7 out of 7	100	7	1.5873	100056660	2	188C>T	p.S63F	missense_variant	tCc	tTc
skcm	EDN1	unknown	ENST00000379375	0.0458	6	12294286	12294322	36	5.6338	5 out of 7	71.4285714285714	5	1.1338	12294286	2	346G>A	p.D116N	missense_variant	Gac	Aac
skcm	FETUB	unknown	ENST00000265029	0.0244	3	186370139	186370278	139	12.0975	7 out of 7	100	5	1.1338	186370277	2	1006G>A	p.G336R	missense_variant	Gga	Aga
skcm	TNNI3K	unknown	ENST00000370891	0.0199	1	74902181	75009635	628	22.3408	10 out of 10	100	10	2.2676	74905264	2	2272G>A	p.E758K	missense_variant	Gaa	Aaa
skcm	FAM124B	unknown	ENST00000409685	0.043	2	225266082	225266283	201	14.693	6 out of 6	100	6	1.3605	225266236	2	250C>T	p.R84C	missense_variant	Cgc	Tgc
skcm	INPP4A	unknown	ENST00000074304	0.043	2	99154342	99170739	884	30.1295	7 out of 8	87.5	6	1.3605	99163138	1	1144T>C	p.F382L	missense_variant	Ttt	Ctt
skcm	BMS1	unknown	ENST00000374518	0.0347	10	43292897	43318679	1231	31.9823	9 out of 9	100	9	2.0408	43292897	1	2015C>T	p.S672F	missense_variant	tCc	tTc
skcm	SYT7	unknown	ENST00000540677	0.0116	11	61290579	61291955	403	28.0445	11 out of 12	91.6666666666667	11	2.4943	61291412	1	1019G>A	p.G340E	missense_variant	gGg	gAg
skcm	SCYL2	unknown	ENST00000360820	0.0458	12	100707241	100729628	1075	38.5305	8 out of 8	100	6	1.3605	100708392	1	1095G>A	p.K365K	synonymous_variant	aaG	aaA
skcm	ETV6	Cancer gene	ENST00000396373	0.045	12	12006442	12022795	491	36.1295	8 out of 9	88.8888888888889	8	1.8141	12006442	1	410G>A	p.G137E	missense_variant	gGa	gAa
skcm	EPX	unknown	ENST00000225371	0.0199	17	56270888	56274326	501	23.324	8 out of 10	80	8	1.8141	56270888	1	327C>T	p.S109S	synonymous_variant	tcC	tcT
skcm	LRRC42	unknown	ENST00000371370	0.0199	1	54417686	54418140	454	35.2758	11 out of 11	100	10	2.2676	54417800	1	128C>T	p.P43L	missense_variant	cCt	cTt
skcm	ASTL	unknown	ENST00000342380	0.0271	2	96789615	96795629	462	35.6481	10 out of 12	83.3333333333333	9	2.0408	96789884	1	1001C>T	p.P334L	missense_variant	cCc	cTc
skcm	SPATA2	unknown	ENST00000422556	0.0372	20	48522674	48522909	235	15.0352	6 out of 7	85.7142857142857	6	1.3605	48522674	1	1045C>T	p.R349W	missense_variant	Cgg	Tgg
skcm	PIEZO2	unknown	ENST00000503781	0.0116	18	10671621	10696489	1625	19.6755	20 out of 20	100	18	4.0816	10696489	1	6537C>T	p.I2179I	synonymous_variant	atC	atT
skcm	NCR3	unknown	ENST00000340027	0.047	6	31557860	31560469	57	9.4059	5 out of 6	83.3333333333333	4	0.907	31560469	1	30C>T	p.I10I	synonymous_variant	atC	atT
skcm	ARHGAP8	unknown	ENST00000389773	0.0292	22	45218332	45244933	402	24.1007	8 out of 8	100	6	1.3605	45244825	1	1128C>T	p.N376N	synonymous_variant	aaC	aaT
skcm	TTC6	unknown	ENST00000553443	0.0116	14	38265500	38310788	1644	29.0408	12 out of 12	100	12	2.7211	38265500	1	3793G>A	p.G1265R	missense_variant	Gga	Aga
skcm	RHOA	Cancer gene	ENST00000418115	0.0401	3	49400013	49405921	107	18.3849	6 out of 7	85.7142857142857	4	0.907	49405921	1	217T>C	p.S73P	missense_variant	Tcc	Ccc
skcm	FZD2	unknown	ENST00000315323	0.0116	17	42636091	42636670	579	34.0989	12 out of 12	100	11	2.4943	42636091	1	1035G>A	p.W345*	stop_gained	tgG	tgA
skcm	TPCN1	unknown	ENST00000550785	0.0347	12	113717964	113730827	896	33.5958	9 out of 9	100	8	1.8141	113717964	1	1522A>G	p.I508V	missense_variant	Atc	Gtc
skcm	ASIC4	unknown	ENST00000347842	0.0292	2	220379875	220399924	621	31.9444	8 out of 8	100	8	1.8141	220396518	1	1002G>A	p.A334A	synonymous_variant	gcG	gcA
skcm	ZNF852	unknown	ENST00000436261	0.0334	3	44541560	44541747	187	11.4583	4 out of 5	80	4	0.907	44541747	1	522C>T	p.L174L	synonymous_variant	ctC	ctT
skcm	FEZF1	unknown	ENST00000442488	0.0439	7	121943777	121944267	490	34.3137	7 out of 7	100	6	1.3605	121944267	1	225C>T	p.I75I	synonymous_variant	atC	atT
skcm	OLR1	unknown	ENST00000309539	0.0458	12	10319488	10321753	149	18.1265	4 out of 5	80	4	0.907	10321719	1	132C>T	p.V44V	synonymous_variant	gtC	gtT
skcm	FBXL16	unknown	ENST00000397621	0.0372	16	746973	747153	180	12.5	6 out of 7	85.7142857142857	5	1.1338	747153	1	253G>A	p.A85T	missense_variant	Gca	Aca
skcm	METTL16	unknown	ENST00000263092	0.0401	17	2323675	2323872	197	11.6637	4 out of 5	80	4	0.907	2323872	1	1081C>T	p.P361S	missense_variant	Ccc	Tcc
skcm	BMP7	unknown	ENST00000395863	0.0161	20	55777664	55803436	167	12.8858	7 out of 8	87.5	7	1.5873	55803436	1	460C>T	p.R154*	stop_gained	Cga	Tga
skcm	USP18	unknown	ENST00000215794	0.0244	22	18644647	18650683	162	14.4772	4 out of 5	80	4	0.907	18644647	1	345G>A	p.Q115Q	synonymous_variant	caG	caA
skcm	EPC2	unknown	ENST00000258484	0.047	2	149519472	149528936	912	37.6238	8 out of 8	100	6	1.3605	149528364	1	1234C>T	p.R412C	missense_variant	Cgt	Tgt
skcm	ENTPD1	unknown	ENST00000371207	0.0347	10	97602178	97607294	565	36.0102	9 out of 9	100	9	2.0408	97602178	1	376G>A	p.E126K	missense_variant	Gaa	Aaa
skcm	RRP1	unknown	ENST00000497547	0.0359	21	45211307	45217384	294	21.2121	7 out of 7	100	6	1.3605	45211307	1	210C>T	p.L70L	synonymous_variant	ctC	ctT
skcm	GAS2L1	unknown	ENST00000341313	0.043	22	29704232	29704611	379	37.3767	8 out of 8	100	5	1.1338	29704232	1	137C>T	p.P46L	missense_variant	cCg	cTg
skcm	SPATA31A2	unknown	ENST00000456183	0.0116	9	39888070	39888270	200	4.9456	4 out of 5	80	4	0.907	39888070	1	1057C>T	p.R353*	stop_gained	Cga	Tga
skcm	SERPINE2	unknown	ENST00000447280	0.0161	2	224849630	224856569	87	7.0732	4 out of 5	80	4	0.907	224856569	1	672G>A	p.G224G	synonymous_variant	ggG	ggA
skcm	CA9	unknown	ENST00000378357	0.0439	9	35674098	35676143	545	39.4928	9 out of 10	90	8	1.8141	35674098	1	142C>T	p.P48S	missense_variant	Ccc	Tcc
skcm	ZHX1	unknown	ENST00000395571	0.0372	8	124267362	124268124	762	29.0618	8 out of 10	80	6	1.3605	124267897	1	290T>G	p.V97G	missense_variant	gTg	gGg
skcm	ARAF	Cancer gene	ENST00000377045	0.0372	X	47424737	47428183	598	32.8391	9 out of 9	100	9	2.0408	47428156	1	1116C>T	p.F372F	synonymous_variant	ttC	ttT
skcm	OLFM2	unknown	ENST00000264833	0.0347	19	9965150	9967558	465	34.0659	8 out of 8	100	7	1.5873	9965161	1	1066G>A	p.E356K	missense_variant	Gag	Aag
skcm	EFHD2	unknown	ENST00000375980	0.0199	1	15752394	15752469	75	10.3734	4 out of 5	80	4	0.907	15752394	1	336C>T	p.I112I	synonymous_variant	atC	atT
skcm	TFAP2C	unknown	ENST00000201031	0.0161	20	55208508	55212868	466	34.442	11 out of 11	100	11	2.4943	55211758	1	1015C>T	p.L339F	missense_variant	Ctt	Ttt
skcm	BTNL9	unknown	ENST00000327705	0.0161	5	180474955	180475063	108	6.7164	7 out of 10	70	5	1.1338	180474955	1	138C>T	p.P46P	synonymous_variant	ccC	ccT
skcm	SEPT9	Cancer gene	ENST00000427177	0.0359	17	75303273	75398634	500	28.393	8 out of 9	88.8888888888889	6	1.3605	75398220	1	156C>T	p.L52L	synonymous_variant	ctC	ctT
skcm	APCDD1L	unknown	ENST00000371149	0.0199	20	57035971	57036482	511	33.9309	11 out of 12	91.6666666666667	10	2.2676	57036320	1	1032G>A	p.R344R	synonymous_variant	agG	agA
skcm	NEK10	unknown	ENST00000429845	0.0292	3	27173475	27233622	745	21.1708	7 out of 7	100	7	1.5873	27233622	1	2403G>T	p.L801F	missense_variant	ttG	ttT
skcm	ASIC2	unknown	ENST00000225823	0.0292	17	31350947	31618509	656	38.7707	10 out of 10	100	10	2.2676	31355372	1	1026C>T	p.S342S	synonymous_variant	tcC	tcT
skcm	TPSAB1	unknown	ENST00000338844	0.0271	16	1291208	1291284	76	9.1787	4 out of 5	80	4	0.907	1291208	1	116G>A	p.R39K	missense_variant	aGg	aAg
skcm	ALOX12B	unknown	ENST00000319144	0.0116	17	7984452	7990713	358	16.9991	10 out of 11	90.9090909090909	10	2.2676	7989535	1	151G>A	p.G51S	missense_variant	Ggc	Agc
skcm	EMC1	unknown	ENST00000477853	0.0401	1	19566418	19577956	800	26.8276	7 out of 8	87.5	6	1.3605	19570194	1	294C>T	p.I98I	synonymous_variant	atC	atT
skcm	SDC3	unknown	ENST00000339394	0.0372	1	31347219	31349635	453	34.0858	8 out of 8	100	7	1.5873	31347219	1	1087A>T	p.N363Y	missense_variant	Aat	Tat
skcm	GPR153	unknown	ENST00000377893	0.0401	1	6310636	6314623	685	37.4317	9 out of 9	100	8	1.8141	6310636	1	1028C>T	p.S343F	missense_variant	tCc	tTc
skcm	SLC5A4	unknown	ENST00000266086	0.0271	22	32630983	32650130	556	28.0808	9 out of 10	90	8	1.8141	32650130	1	206C>G	p.P69R	missense_variant	cCg	cGg
skcm	PHIP	unknown	ENST00000275034	0.0292	6	79650681	79675668	1884	34.4676	10 out of 13	76.9230769230769	8	1.8141	79675668	1	3311A>T	p.N1104I	missense_variant	aAt	aTt
skcm	ARHGEF9	unknown	ENST00000253401	0.022	X	62875522	62885866	196	12.637	4 out of 5	80	4	0.907	62885799	1	1023C>T	p.F341F	synonymous_variant	ttC	ttT
skcm	IVL	unknown	ENST00000368764	0.0116	1	152882344	152882760	416	23.6633	13 out of 17	76.4705882352941	12	2.7211	152882375	1	102G>A	p.M34I	missense_variant	atG	atA
skcm	NCF4	unknown	ENST00000397147	0.0458	22	37271732	37271929	197	18.8157	6 out of 6	100	5	1.1338	37271732	1	665C>T	p.S222F	missense_variant	tCc	tTc
skcm	HESX1	unknown	ENST00000295934	0.022	3	57232422	57232472	50	8.9606	4 out of 5	80	4	0.907	57232472	1	406G>A	p.D136N	missense_variant	Gat	Aat
skcm	ING1	unknown	ENST00000375774	0.032	13	111368020	111368079	59	4.6493	5 out of 6	83.3333333333333	4	0.907	111368020	1	230C>T	p.S77F	missense_variant	tCt	tTt
skcm	GRIN2D	unknown	ENST00000263269	0.0116	19	48919391	48945520	840	20.9424	11 out of 14	78.5714285714286	9	2.0408	48919391	1	1714G>A	p.V572M	missense_variant	Gtg	Atg
skcm	OSCAR	unknown	ENST00000359649	0.043	19	54600173	54600297	124	14.4019	4 out of 5	80	4	0.907	54600297	1	237C>T	p.F79F	synonymous_variant	ttC	ttT
skcm	OXTR	unknown	ENST00000316793	0.045	3	8794707	8809178	430	36.7521	9 out of 9	100	8	1.8141	8794813	1	1020C>T	p.L340L	synonymous_variant	ctC	ctT
skcm	AASS	unknown	ENST00000393376	0.022	7	121753694	121756782	325	11.6864	7 out of 8	87.5	6	1.3605	121755150	1	1021G>A	p.G341S	missense_variant	Ggc	Agc
skcm	CRMP1	unknown	ENST00000324989	0.022	4	5843132	5868472	663	32.1689	10 out of 10	100	8	1.8141	5843135	1	1053C>T	p.F351F	synonymous_variant	ttC	ttT
skcm	VEPH1	unknown	ENST00000362010	0.0334	3	157146176	157213110	602	24.0608	7 out of 9	77.7777777777778	6	1.3605	157188163	1	294G>A	p.G98G	synonymous_variant	ggG	ggA
skcm	MTMR1	unknown	ENST00000544228	0.0292	X	149912857	149931156	478	23.9239	7 out of 9	77.7777777777778	6	1.3605	149912857	1	1474C>T	p.H492Y	missense_variant	Cat	Tat
skcm	FARP2	unknown	ENST00000264042	0.0116	2	242380943	242402844	389	12.2907	10 out of 12	83.3333333333333	8	1.8141	242380943	1	1383C>T	p.L461L	synonymous_variant	ctC	ctT
skcm	EDC3	unknown	ENST00000315127	0.047	15	74948373	74967365	420	27.5049	7 out of 7	100	6	1.3605	74967365	1	101C>T	p.T34I	missense_variant	aCc	aTc
skcm	HRASLS2	unknown	ENST00000255695	0.0244	11	63326037	63326096	59	12.0654	4 out of 5	80	4	0.907	63326096	1	155C>T	p.S52F	missense_variant	tCt	tTt
skcm	STAT5B	Cancer gene	ENST00000293328	0.032	17	40369418	40370753	257	10.8714	6 out of 8	75	5	1.1338	40370242	1	1096C>A	p.P366T	missense_variant	Ccc	Acc
skcm	SLC16A8	unknown	ENST00000320521	0.0359	22	38474436	38474640	204	13.4653	6 out of 7	85.7142857142857	4	0.907	38474640	1	1270G>A	p.G424R	missense_variant	Ggg	Agg
skcm	PPM1K	unknown	ENST00000608933	0.0347	4	89199420	89199590	170	15.1921	4 out of 5	80	4	0.907	89199590	1	146G>A	p.R49Q	missense_variant	cGg	cAg
skcm	DES	unknown	ENST00000373960	0.0458	2	220285356	220290683	509	36.0226	9 out of 9	100	9	2.0408	220286065	1	1027G>A	p.D343N	missense_variant	Gat	Aat
skcm	TBC1D14	unknown	ENST00000409757	0.0458	4	7006646	7032106	723	34.7262	8 out of 8	100	7	1.5873	7006646	1	1346A>G	p.N449S	missense_variant	aAc	aGc
skcm	ANKS3	unknown	ENST00000304283	0.0334	16	4764059	4777098	451	22.8818	7 out of 9	77.7777777777778	7	1.5873	4777098	1	251T>G	p.I84S	missense_variant	aTc	aGc
skcm	MB21D1	unknown	ENST00000370315	0.0439	6	74150069	74155401	250	15.9337	6 out of 7	85.7142857142857	6	1.3605	74155401	1	727T>A	p.S243T	missense_variant	Tcc	Acc
skcm	VTN	unknown	ENST00000226218	0.0244	17	26696014	26696734	382	26.5832	9 out of 9	100	6	1.3605	26696734	1	323G>A	p.G108E	missense_variant	gGg	gAg
skcm	TXNRD2	unknown	ENST00000400521	0.022	22	19865655	19865688	33	2.0952	5 out of 6	83.3333333333333	5	1.1338	19865688	1	1370C>T	p.P457L	missense_variant	cCa	cTa
skcm	MUC20	unknown	ENST00000447234	0.0401	3	195453125	195453418	293	13.7559	6 out of 7	85.7142857142857	6	1.3605	195453125	1	1651C>T	p.P551S	missense_variant	Ccg	Tcg
skcm	UNC80	unknown	ENST00000439458	0.0161	2	210640652	210658531	705	7.2108	6 out of 6	100	6	1.3605	210640652	1	181C>T	p.L61F	missense_variant	Ctc	Ttc
skcm	NCKIPSD	Cancer gene	ENST00000294129	0.0199	3	48719001	48719488	223	10.2812	7 out of 9	77.7777777777778	6	1.3605	48719488	1	588C>T	p.A196A	synonymous_variant	gcC	gcT
skcm	PPFIBP1	Cancer gene	ENST00000318304	0.0334	12	27829441	27841288	904	29.776	8 out of 8	100	5	1.1338	27829441	1	1542C>T	p.N514N	synonymous_variant	aaC	aaT
skcm	SLC27A4	unknown	ENST00000300456	0.0244	9	131115413	131115808	215	11.1284	4 out of 5	80	4	0.907	131115413	1	1097C>T	p.S366F	missense_variant	tCc	tTc
skcm	CCDC57	unknown	ENST00000392343	0.0458	17	80151677	80159682	667	29.5656	7 out of 8	87.5	6	1.3605	80159682	1	139C>T	p.Q47*	stop_gained	Cag	Tag
skcm	WASF2	unknown	ENST00000430629	0.0393	1	27736314	27736542	228	15.2305	6 out of 6	100	5	1.1338	27736451	1	1074C>T	p.H358H	synonymous_variant	caC	caT
skcm	C4B	unknown	ENST00000435363	0.0116	6	31995183	31997551	1122	21.4327	11 out of 11	100	11	2.4943	31995183	1	2763C>T	p.F921F	synonymous_variant	ttC	ttT
skcm	ADCK4	unknown	ENST00000324464	0.022	19	41206313	41208507	46	2.8135	5 out of 7	71.4285714285714	5	1.1338	41208507	1	891C>T	p.F297F	synonymous_variant	ttC	ttT
skcm	HAP1	unknown	ENST00000347901	0.0244	17	39881132	39884019	411	22.0968	9 out of 11	81.8181818181818	8	1.8141	39884019	1	1270G>A	p.E424K	missense_variant	Gaa	Aaa
skcm	CLIC6	unknown	ENST00000349499	0.0488	21	36079590	36081686	362	17.5643	6 out of 6	100	6	1.3605	36079590	1	1387G>A	p.G463S	missense_variant	Ggt	Agt
skcm	GTPBP1	unknown	ENST00000216044	0.0161	22	39122148	39123256	229	11.393	4 out of 5	80	4	0.907	39122148	1	1211C>T	p.S404F	missense_variant	tCc	tTc
skcm	EAF2	unknown	ENST00000273668	0.022	3	121575880	121575953	73	9.3231	4 out of 5	80	4	0.907	121575880	1	361C>T	p.Q121*	stop_gained	Cag	Tag
skcm	CEACAM1	unknown	ENST00000161559	0.0244	19	43025622	43031325	463	29.2853	8 out of 8	100	6	1.3605	43031325	1	292C>T	p.R98*	stop_gained	Cga	Tga
skcm	SCIN	unknown	ENST00000297029	0.0244	7	12666342	12684210	646	30.0745	8 out of 8	100	8	1.8141	12666342	1	1115C>T	p.P372L	missense_variant	cCc	cTc
skcm	TMEM132C	unknown	ENST00000435159	0.0161	12	128899597	128899737	140	4.208	6 out of 6	100	6	1.3605	128899597	1	406C>T	p.L136L	synonymous_variant	Ctg	Ttg
skcm	LTB	unknown	ENST00000429299	0.0161	6	31550142	31550182	40	5.4422	4 out of 5	80	4	0.907	31550182	1	13G>A	p.G5R	missense_variant	Ggg	Agg
skcm	TACR1	unknown	ENST00000305249	0.0359	2	75425688	75426030	342	27.9412	8 out of 9	88.8888888888889	8	1.8141	75425896	1	165G>A	p.W55*	stop_gained	tgG	tgA
skcm	PRPF31	unknown	ENST00000321030	0.045	19	54621802	54625942	245	16.3333	4 out of 5	80	4	0.907	54621802	1	144C>T	p.V48V	synonymous_variant	gtC	gtT
skcm	HOMER1	unknown	ENST00000334082	0.0161	5	78671906	78672008	102	9.5775	4 out of 5	80	4	0.907	78672008	1	889C>T	p.R297W	missense_variant	Cgg	Tgg
skcm	GIPC3	unknown	ENST00000322315	0.0347	19	3586958	3590119	312	33.2268	9 out of 10	90	8	1.8141	3586958	1	558C>T	p.F186F	synonymous_variant	ttC	ttT
skcm	TFPI2	unknown	ENST00000222543	0.0401	7	93516149	93516626	113	15.9605	4 out of 5	80	4	0.907	93516626	1	578G>A	p.G193E	missense_variant	gGg	gAg
skcm	URM1	unknown	ENST00000452446	0.0161	9	131151609	131151622	13	2.9478	4 out of 5	80	4	0.907	131151609	1	258C>T	p.I86I	synonymous_variant	atC	atT
skcm	PRR14L	unknown	ENST00000327423	0.0244	22	32097666	32108232	490	7.5898	6 out of 6	100	6	1.3605	32108232	1	5593T>G	p.S1865A	missense_variant	Tct	Gct
skcm	CCDC3	unknown	ENST00000378825	0.0439	10	12940435	13040360	267	32.8413	8 out of 8	100	7	1.5873	13040360	1	527G>T	p.W176L	missense_variant	tGg	tTg
skcm	ERCC4	Cancer gene	ENST00000311895	0.0292	16	14029557	14042072	851	30.9342	8 out of 10	80	8	1.8141	14029557	1	1768C>T	p.Q590*	stop_gained	Cag	Tag
skcm	ITPKC	unknown	ENST00000263370	0.0271	19	41239111	41245309	380	18.5185	7 out of 8	87.5	6	1.3605	41239111	1	1516C>A	p.P506T	missense_variant	Ccc	Acc
skcm	GATA5	unknown	ENST00000252997	0.043	20	61039954	61041534	359	30.067	7 out of 7	100	6	1.3605	61039994	1	1092C>T	p.F364F	synonymous_variant	ttC	ttT
skcm	DTX1	unknown	ENST00000257600	0.0116	12	113532612	113534574	447	23.9936	11 out of 14	78.5714285714286	11	2.4943	113532612	1	1246G>A	p.E416K	missense_variant	Gag	Aag
skcm	THOP1	unknown	ENST00000307741	0.043	19	2807713	2808439	292	14.1063	4 out of 5	80	4	0.907	2807713	1	1160C>T	p.A387V	missense_variant	gCc	gTc
skcm	NAIP	unknown	ENST00000517649	0.0161	5	70307110	70308714	631	14.981	7 out of 7	100	6	1.3605	70308714	1	29A>T	p.E10V	missense_variant	gAg	gTg
skcm	IKZF4	unknown	ENST00000262032	0.0199	12	56427047	56428832	536	30.4892	10 out of 10	100	7	1.5873	56428417	1	1060G>A	p.E354K	missense_variant	Gaa	Aaa
skcm	SLC30A4	unknown	ENST00000261867	0.047	15	45778918	45783027	435	33.7209	7 out of 7	100	7	1.5873	45778918	1	1026C>T	p.D342D	synonymous_variant	gaC	gaT
skcm	IL10RB	unknown	ENST00000290200	0.0458	21	34655546	34668535	205	20.9611	6 out of 6	100	5	1.1338	34655546	1	646G>A	p.E216K	missense_variant	Gaa	Aaa
skcm	KIAA0247	unknown	ENST00000342745	0.0116	14	70171350	70171406	56	6.1404	4 out of 5	80	4	0.907	70171350	1	349C>T	p.P117S	missense_variant	Ccc	Tcc
skcm	CCDC64	unknown	ENST00000397558	0.0401	12	120436357	120509467	489	28.3972	9 out of 9	100	9	2.0408	120436357	1	462A>G	p.R154R	synonymous_variant	agA	agG
skcm	PRDM8	unknown	ENST00000339711	0.043	4	81121416	81123414	616	29.7585	7 out of 9	77.7777777777778	6	1.3605	81121416	1	182A>G	p.K61R	missense_variant	aAg	aGg
skcm	ASIC2	unknown	ENST00000359872	0.0161	17	32483156	32483453	297	19.2982	9 out of 9	100	8	1.8141	32483370	1	182C>T	p.S61F	missense_variant	tCt	tTt
skcm	CCDC66	unknown	ENST00000394672	0.0244	3	56605266	56628047	523	18.3702	7 out of 9	77.7777777777778	6	1.3605	56627552	1	1102G>A	p.D368N	missense_variant	Gat	Aat
skcm	CHKA	unknown	ENST00000265689	0.0372	11	67821482	67832066	189	13.7555	4 out of 5	80	4	0.907	67832066	1	1158C>T	p.F386F	synonymous_variant	ttC	ttT
skcm	HELZ	unknown	ENST00000358691	0.0161	17	65082989	65119265	1999	34.294	11 out of 12	91.6666666666667	9	2.0408	65119265	1	3451C>T	p.P1151S	missense_variant	Cct	Tct
skcm	ASXL1	Cancer gene	ENST00000375687	0.022	20	31023388	31024547	1159	25.054	9 out of 10	90	8	1.8141	31023388	1	2873C>T	p.S958L	missense_variant	tCa	tTa
skcm	SLC37A2	unknown	ENST00000308074	0.0334	11	124946728	124949030	202	13.307	4 out of 5	80	4	0.907	124946728	1	135C>T	p.I45I	synonymous_variant	atC	atT
skcm	LST3	unknown	ENST00000540229	0.0161	12	21008007	21011501	225	10.0134	7 out of 7	100	7	1.5873	21008007	1	130G>A	p.G44S	missense_variant	Ggt	Agt
skcm	HSPA12B	unknown	ENST00000254963	0.0116	20	3719337	3728930	726	35.2256	12 out of 12	100	11	2.4943	3722942	1	153C>T	p.V51V	synonymous_variant	gtC	gtT
skcm	ARL9	unknown	ENST00000360096	0.0393	4	57389908	57389959	51	13.7097	4 out of 5	80	4	0.907	57389908	1	238G>T	p.A80S	missense_variant	Gca	Tca
skcm	EYS	unknown	ENST00000503581	0.0116	6	66044898	66205081	1518	16.089	15 out of 15	100	14	3.1746	66112497	1	1058A>C	p.D353A	missense_variant	gAt	gCt
skcm	TRAPPC3	unknown	ENST00000373166	0.0199	1	36603448	36603489	41	7.5506	4 out of 5	80	4	0.907	36603489	1	331C>T	p.P111S	missense_variant	Ccc	Tcc
skcm	ZSCAN21	unknown	ENST00000292450	0.0271	7	99654752	99655488	444	31.2236	8 out of 9	88.8888888888889	7	1.5873	99654752	1	123G>A	p.L41L	synonymous_variant	ctG	ctA
skcm	GOLGA8I	unknown	ENST00000450802	0.0334	15	23261104	23262329	407	21.4323	7 out of 7	100	7	1.5873	23261906	1	1018G>A	p.E340K	missense_variant	Gaa	Aaa
skcm	HPCAL4	unknown	ENST00000372844	0.0347	1	40149782	40150167	96	16.6667	4 out of 5	80	4	0.907	40150167	1	109G>A	p.D37N	missense_variant	Gac	Aac
skcm	GRAMD4	unknown	ENST00000406902	0.0244	22	47058961	47064596	450	25.9067	9 out of 9	100	7	1.5873	47058961	1	491C>T	p.S164L	missense_variant	tCg	tTg
skcm	TMEM163	unknown	ENST00000281924	0.0161	2	135470807	135470881	74	8.5057	4 out of 5	80	4	0.907	135470881	1	211G>A	p.E71K	missense_variant	Gaa	Aaa
skcm	LRRC8B	unknown	ENST00000330947	0.047	1	90048330	90049038	708	29.3532	7 out of 8	87.5	7	1.5873	90048330	1	121C>T	p.L41L	synonymous_variant	Ctg	Ttg
skcm	NEU3	unknown	ENST00000294064	0.0488	11	74716515	74716623	108	7.7922	5 out of 6	83.3333333333333	4	0.907	74716515	1	364C>T	p.P122S	missense_variant	Ccc	Tcc
skcm	GPSM1	unknown	ENST00000440944	0.0439	9	139250282	139252560	320	15.7791	6 out of 6	100	5	1.1338	139250282	1	1596C>T	p.T532T	synonymous_variant	acC	acT
skcm	CCDC61	unknown	ENST00000595358	0.0199	19	46509959	46511509	127	8.2521	4 out of 5	80	4	0.907	46509959	1	374C>T	p.S125F	missense_variant	tCc	tTc
skcm	PKD1L2	unknown	ENST00000337114	0.0116	16	81232606	81253869	1097	36.8616	15 out of 15	100	14	3.1746	81253869	1	107G>A	p.R36K	missense_variant	aGa	aAa
skcm	CD300LB	unknown	ENST00000392621	0.045	17	72522183	72527465	49	6.834	5 out of 6	83.3333333333333	5	1.1338	72527465	1	136C>T	p.L46F	missense_variant	Ctt	Ttt
skcm	SLC12A2	unknown	ENST00000262461	0.0244	5	127448572	127474366	663	18.2193	8 out of 10	80	7	1.5873	127469919	1	1251C>T	p.V417V	synonymous_variant	gtC	gtT
skcm	SLC39A2	unknown	ENST00000298681	0.0292	14	21469473	21469592	119	12.7957	7 out of 9	77.7777777777778	6	1.3605	21469473	1	665G>A	p.R222Q	missense_variant	cGa	cAa
skcm	COIL	unknown	ENST00000240316	0.0439	17	55027324	55027963	639	36.9151	8 out of 8	100	7	1.5873	55027441	1	1162C>T	p.P388S	missense_variant	Cct	Tct
skcm	ZCCHC6	unknown	ENST00000375963	0.045	9	88916314	88937312	1341	29.8797	7 out of 7	100	6	1.3605	88937312	1	2956C>T	p.Q986*	stop_gained	Cag	Tag
skcm	NOL10	unknown	ENST00000381685	0.0372	2	10712207	10729252	296	14.3203	4 out of 5	80	4	0.907	10729252	1	1761C>T	p.V587V	synonymous_variant	gtC	gtT
skcm	ALG2	unknown	ENST00000476832	0.0359	9	101980476	101980896	420	33.5731	8 out of 8	100	7	1.5873	101980896	1	571C>T	p.L191L	synonymous_variant	Ctg	Ttg
skcm	HNRNPK	unknown	ENST00000376263	0.032	9	86585198	86586929	419	30.0358	8 out of 8	100	6	1.3605	86585231	1	1207A>G	p.I403V	missense_variant	Att	Gtt
skcm	TTC24	unknown	ENST00000368236	0.0347	1	156552866	156555606	615	35.163	8 out of 8	100	7	1.5873	156552955	1	1032G>A	p.R344R	synonymous_variant	cgG	cgA
skcm	DPCR1	unknown	ENST00000462446	0.0116	6	30919743	30920883	669	15.9971	9 out of 9	100	7	1.5873	30919743	1	3502G>A	p.E1168K	missense_variant	Gaa	Aaa
skcm	IBSP	unknown	ENST00000226284	0.022	4	88731792	88732595	206	21.5933	8 out of 9	88.8888888888889	8	1.8141	88731792	1	281C>T	p.S94L	missense_variant	tCg	tTg
skcm	KDM1A	unknown	ENST00000400181	0.0439	1	23357052	23384014	586	22.2729	7 out of 8	87.5	6	1.3605	23384007	1	1021C>T	p.R341C	missense_variant	Cgc	Tgc
skcm	PCDH15	unknown	ENST00000414778	0.022	10	55566486	55566598	112	2.2196	5 out of 6	83.3333333333333	4	0.907	55566598	1	4787C>T	p.S1596L	missense_variant	tCa	tTa
skcm	EPS15L1	unknown	ENST00000455140	0.022	19	16472729	16503152	381	13.9407	7 out of 9	77.7777777777778	7	1.5873	16503152	1	2066C>T	p.S689L	missense_variant	tCg	tTg
skcm	ZNF619	unknown	ENST00000447116	0.0359	3	40529250	40529712	462	24.9595	7 out of 9	77.7777777777778	7	1.5873	40529250	1	1369G>A	p.V457M	missense_variant	Gtg	Atg
skcm	SPIRE2	unknown	ENST00000378247	0.0393	16	89920709	89925708	747	34.8252	8 out of 8	100	8	1.8141	89924818	1	1175C>T	p.S392L	missense_variant	tCa	tTa
skcm	ZC3H12D	unknown	ENST00000409806	0.043	6	149777834	149795658	626	39.5202	8 out of 8	100	7	1.5873	149795562	1	118C>T	p.L40F	missense_variant	Ctt	Ttt
skcm	PSMC1	unknown	ENST00000261303	0.0334	14	90730042	90730419	184	13.9078	4 out of 5	80	4	0.907	90730042	1	316C>T	p.P106S	missense_variant	Ccg	Tcg
skcm	ZDHHC4	unknown	ENST00000396706	0.0161	7	6624750	6628278	172	16.6184	8 out of 9	88.8888888888889	7	1.5873	6624750	1	600C>T	p.T200T	synonymous_variant	acC	acT
skcm	MAPK6	unknown	ENST00000261845	0.0116	15	52356175	52356254	79	3.6473	6 out of 8	75	4	0.907	52356175	1	1144C>T	p.P382S	missense_variant	Cca	Tca
skcm	GRTP1	unknown	ENST00000375431	0.0161	13	113999219	114005259	151	14.9357	8 out of 8	100	7	1.5873	114005259	1	370A>G	p.K124E	missense_variant	Aag	Gag
skcm	HLA-B	unknown	ENST00000412585	0.047	6	31323289	31323340	51	4.6832	5 out of 7	71.4285714285714	5	1.1338	31323340	1	649C>T	p.P217S	missense_variant	Ccc	Tcc
skcm	ARHGEF16	unknown	ENST00000378378	0.0424	1	3391301	3397060	704	33.0516	7 out of 7	100	6	1.3605	3391301	1	1335C>T	p.S445S	synonymous_variant	tcC	tcT
skcm	SPR	unknown	ENST00000234454	0.043	2	73118507	73118628	121	15.3944	6 out of 6	100	5	1.1338	73118507	1	627C>T	p.A209A	synonymous_variant	gcC	gcT
skcm	GATA3	Cancer gene	ENST00000379328	0.043	10	8111539	8115931	252	18.8764	4 out of 5	80	4	0.907	8111539	1	1028G>A	p.G343E	missense_variant	gGg	gAg
skcm	CDK7	unknown	ENST00000256443	0.0393	5	68568843	68572507	163	15.658	4 out of 5	80	4	0.907	68572507	1	1002C>T	p.A334A	synonymous_variant	gcC	gcT
skcm	DPY19L2	unknown	ENST00000324472	0.022	12	63974487	63976268	212	9.3105	6 out of 7	85.7142857142857	4	0.907	63976268	1	1643C>T	p.A548V	missense_variant	gCc	gTc
skcm	RP11-1220K2.2	unknown	ENST00000477922	0.0116	7	141896542	141896610	68	0.9009	6 out of 6	100	6	1.3605	141896542	1	4558G>A	p.E1520K	missense_variant	Gag	Aag
skcm	DNAH6	unknown	ENST00000389394	0.0116	2	84777072	84811238	969	7.7663	13 out of 13	100	13	2.9478	84777072	1	1376C>T	p.A459V	missense_variant	gCt	gTt
skcm	GPD1	unknown	ENST00000301149	0.0401	12	50500608	50501537	280	26.6667	7 out of 9	77.7777777777778	6	1.3605	50500608	1	520G>A	p.G174R	missense_variant	Gga	Aga
skcm	TULP3	unknown	ENST00000397132	0.0292	12	3018702	3030044	160	10.6242	4 out of 5	80	4	0.907	3029954	1	119G>T	p.R40M	missense_variant	aGg	aTg
skcm	PCDH15	unknown	ENST00000395445	0.0116	10	55570336	55570420	84	1.5677	5 out of 5	100	5	1.1338	55570420	1	4399G>A	p.E1467K	missense_variant	Gaa	Aaa
skcm	DEPDC4	unknown	ENST00000416321	0.0439	12	100657564	100660735	145	16.3842	4 out of 5	80	4	0.907	100660735	1	120G>C	p.R40S	missense_variant	agG	agC
skcm	TIMP3	unknown	ENST00000266085	0.0116	22	33253278	33254006	72	11.3208	4 out of 5	80	4	0.907	33253278	1	247C>T	p.H83Y	missense_variant	Cat	Tat
skcm	JADE2	unknown	ENST00000395003	0.0347	5	133909384	133914418	300	12.6422	4 out of 5	80	4	0.907	133909384	1	1484C>T	p.A495V	missense_variant	gCc	gTc
skcm	MANEA	unknown	ENST00000358812	0.0334	6	96034328	96034537	209	15.0468	4 out of 5	80	4	0.907	96034328	1	13C>T	p.R5W	missense_variant	Cgg	Tgg
skcm	ADCY2	unknown	ENST00000338316	0.0334	5	7707833	7757592	704	21.4896	7 out of 7	100	7	1.5873	7707833	1	1283C>T	p.S428F	missense_variant	tCt	tTt
stes	KRAS	Cancer gene	ENST00000256078	0.0221	12	25398281	25398285	4	0.7018	12 out of 15	80	15	3.2189	25398284	5	35G>A	p.G12D	missense_variant	GGT	GAT
stes	TOP2A	unknown	ENST00000423485	0.036	17	38560458	38567403	1068	23.2376	8 out of 10	80	6	1.2876	38560458	2	2229G>T	p.K743N	missense_variant	AAG	AAT
stes	FCRL1	unknown	ENST00000368176	0.036	1	157771260	157771711	114	8.8372	4 out of 5	80	5	1.073	157771340	2	914T>G	p.L305R	missense_variant	CTT	CGT
stes	C12orf55	unknown	ENST00000524981	0.0221	12	97038008	97038039	31	0.3337	5 out of 7	71.4285714285714	6	1.2876	97038026	2	4387A>C	p.S1463R	missense_variant	AGT	CGT
stes	RHOA	Cancer gene	ENST00000418115	0.0411	3	49405948	49412922	89	15.2921	7 out of 7	100	7	1.5021	49412922	2	101A>G	p.Y34C	missense_variant	TAT	TGT
stes	NFE2L2	Cancer gene	ENST00000397062	0.0221	2	178098800	178098975	175	9.626	15 out of 16	93.75	16	3.4335	178098810	2	235G>C	p.E79Q	missense_variant	GAG	CAG
stes	HRNR	unknown	ENST00000368801	0.0221	1	152190595	152193722	3127	36.5603	12 out of 13	92.3076923076923	13	2.7897	152192643	1	1462T>G	p.S488A	missense_variant	TCC	GCC
stes	MGAT5B	unknown	ENST00000428789	0.036	17	74921094	74928738	231	9.601	4 out of 5	80	5	1.073	74921094	1	1105C>A	p.P369T	missense_variant	CCC	ACC
stes	FOXE1	unknown	ENST00000375123	0.0221	9	100616561	100616633	72	6.4171	4 out of 5	80	5	1.073	100616561	1	365G>A	p.G122D	missense_variant	GGT	GAT
stes	PCDHA12	unknown	ENST00000398631	0.0221	5	140256833	140257282	449	15.8882	8 out of 8	100	8	1.7167	140256833	1	1776G>A	p.A592A	synonymous_variant	GCG	GCA
stes	CYP4F2	unknown	ENST00000221700	0.036	19	15989600	15990453	269	17.2105	7 out of 8	87.5	8	1.7167	15990453	1	1275C>T	p.F425F	synonymous_variant	TTC	TTT
stes	CHD6	unknown	ENST00000373233	0.0221	20	40033524	40033753	229	2.8105	4 out of 5	80	5	1.073	40033753	1	7628C>A	p.A2543E	missense_variant	GCA	GAA
stes	ETNPPL	unknown	ENST00000296486	0.0221	4	109674127	109674150	23	1.5333	5 out of 5	100	5	1.073	109674150	1	519T>G	p.T173T	synonymous_variant	ACT	ACG
stes	CTNNB1	Cancer gene	ENST00000349496	0.0221	3	41266097	41268766	910	38.7894	12 out of 13	92.3076923076923	12	2.5751	41268766	1	1004A>C	p.K335T	missense_variant	AAA	ACA
stes	ZFYVE26	unknown	ENST00000347230	0.0221	14	68234521	68241785	422	5.5381	4 out of 5	80	5	1.073	68241785	1	5268C>T	p.P1756P	synonymous_variant	CCC	CCT
stes	TRIOBP	unknown	ENST00000406386	0.036	22	38130534	38151151	1340	18.8786	7 out of 7	100	7	1.5021	38130534	1	4191G>A	p.R1397R	synonymous_variant	AGG	AGA
stes	MYPN	unknown	ENST00000358913	0.0221	10	69959330	69970097	357	9.0083	4 out of 5	80	5	1.073	69959330	1	3491T>C	p.V1164A	missense_variant	GTA	GCA
stes	AFF1	Cancer gene	ENST00000395146	0.0221	4	88029349	88035615	215	5.8791	4 out of 5	80	5	1.073	88029349	1	1415A>G	p.H472R	missense_variant	CAT	CGT
stes	CLSTN2	unknown	ENST00000458420	0.0308	3	140277590	140282851	599	20.8856	8 out of 8	100	8	1.7167	140277590	1	1932G>C	p.W644C	missense_variant	TGG	TGC
stes	NCOA2	Cancer gene	ENST00000452400	0.0221	8	71044188	71053578	339	7.7133	4 out of 5	80	5	1.073	71053578	1	2869C>T	p.Q957*	stop_gained	CAG	TAG
stes	ARHGAP6	unknown	ENST00000337414	0.0458	X	11162130	11174711	301	10.2906	4 out of 5	80	5	1.073	11174711	1	1845C>G	p.S615R	missense_variant	AGC	AGG
stes	FBN3	unknown	ENST00000600128	0.036	19	8152011	8162226	1470	17.4377	7 out of 9	77.7777777777778	9	1.9313	8162226	1	5234G>A	p.R1745H	missense_variant	CGC	CAC
ucec	KRAS	Cancer gene	ENST00000256078	0.0302	12	25398280	25398285	5	0.8772	61 out of 68	89.7058823529412	65	16.2907	25398284	22	35G>A	p.G12D	missense_variant	GGT	GAT
ucec	CTNNB1	Cancer gene	ENST00000349496	0.0302	3	41266097	41266137	40	1.705	64 out of 72	88.8888888888889	71	17.7945	41266113	8	110C>T	p.S37F	missense_variant	TCT	TTT
ucec	MYCN	Cancer gene	ENST00000281043	0.0302	2	16082317	16082359	42	3.0108	8 out of 10	80	9	2.2556	16082317	6	131C>T	p.P44L	missense_variant	CCC	CTC
ucec	NFE2L2	Cancer gene	ENST00000397062	0.0302	2	178097266	178098960	363	19.967	16 out of 17	94.1176470588235	16	4.01	178098945	6	100C>G	p.R34G	missense_variant	CGA	GGA
ucec	CCND1	Cancer gene	ENST00000227507	0.0302	11	69465941	69466040	99	11.1486	17 out of 20	85	19	4.7619	69466019	4	857C>T	p.T286I	missense_variant	ACA	ATA
ucec	ING1	unknown	ENST00000375774	0.038	13	111371617	111372118	501	39.4799	11 out of 11	100	11	2.7569	111372025	4	1015C>T	p.R339*	stop_gained	CGA	TGA
ucec	RRAS2	Cancer gene	ENST00000256196	0.0302	11	14316389	14316390	1	0.1626	5 out of 6	83.3333333333333	6	1.5038	14316390	4	215A>T	p.Q72L	missense_variant	CAA	CTA
ucec	DACT1	unknown	ENST00000335867	0.0302	14	59112797	59113772	975	38.8292	15 out of 15	100	13	3.2581	59113461	2	2120C>T	p.A707V	missense_variant	GCG	GTG
ucec	ESR1	Cancer gene	ENST00000440973	0.038	6	152382210	152419990	357	19.9664	8 out of 9	88.8888888888889	9	2.2556	152419926	2	1613A>G	p.D538G	missense_variant	GAC	GGC
ucec	GPR39	unknown	ENST00000329321	0.0302	2	133402828	133402882	54	3.9648	4 out of 5	80	5	1.2531	133402828	2	1011G>A	p.S337S	synonymous_variant	TCG	TCA
ucec	NLRP3	unknown	ENST00000336119	0.0302	1	247582274	247587513	590	18.965	10 out of 13	76.9230769230769	11	2.7569	247582372	2	276G>A	p.P92P	synonymous_variant	CCG	CCA
ucec	LMTK3	unknown	ENST00000270238	0.0467	19	49000792	49001749	957	21.4094	10 out of 12	83.3333333333333	11	2.7569	49001282	2	3131C>T	p.T1044M	missense_variant	ACG	ATG
ucec	CLCA2	unknown	ENST00000370565	0.038	1	86909659	86913266	111	3.9195	4 out of 5	80	5	1.2531	86909659	2	1678C>T	p.R560W	missense_variant	CGG	TGG
ucec	ZNF496	unknown	ENST00000294753	0.0467	1	247463851	247464265	414	23.4694	8 out of 9	88.8888888888889	7	1.7544	247464265	1	1320C>T	p.C440C	synonymous_variant	TGC	TGT
ucec	RICTOR	unknown	ENST00000357387	0.0302	5	38991083	39002730	252	4.9152	7 out of 9	77.7777777777778	8	2.005	39002730	1	299G>A	p.R100Q	missense_variant	CGA	CAA
ucec	FRMD8	unknown	ENST00000317568	0.038	11	65164369	65164451	82	5.8781	4 out of 5	80	5	1.2531	65164369	1	681G>A	p.E227E	synonymous_variant	GAG	GAA
ucec	MLLT3	Cancer gene	ENST00000380338	0.038	9	20414280	20414373	93	5.4482	4 out of 5	80	5	1.2531	20414373	1	471C>T	p.S157S	synonymous_variant	AGC	AGT
ucec	JMJD7-PLA2G4B	unknown	ENST00000382448	0.0467	15	42127222	42127375	153	5.0346	4 out of 5	80	5	1.2531	42127222	1	273G>A	p.A91A	synonymous_variant	GCG	GCA
ucec	CDH23	unknown	ENST00000224721	0.0467	10	73490237	73550106	2394	23.75	10 out of 10	100	9	2.2556	73490237	1	3606C>T	p.Y1202Y	synonymous_variant	TAC	TAT
ucec	NPEPPS	unknown	ENST00000322157	0.0302	17	45689908	45691041	67	2.4275	4 out of 5	80	5	1.2531	45689908	1	2178T>A	p.R726R	synonymous_variant	CGT	CGA
ucec	SLC22A14	unknown	ENST00000273173	0.038	3	38357842	38359721	206	11.5406	4 out of 5	80	5	1.2531	38357842	1	1560G>A	p.L520L	synonymous_variant	CTG	CTA
ucec	ACTB	unknown	ENST00000331789	0.0467	7	5568086	5568132	46	4.078	4 out of 5	80	5	1.2531	5568132	1	582C>T	p.T194T	synonymous_variant	ACC	ACT
ucec	PTCHD4	unknown	ENST00000339488	0.038	6	47846108	47846506	398	15.6631	9 out of 10	90	10	2.5063	47846506	1	2074G>A	p.V692I	missense_variant	GTC	ATC
ucec	CAPRIN1	unknown	ENST00000341394	0.0302	11	34118080	34118760	158	7.4178	4 out of 5	80	5	1.2531	34118080	1	1760A>G	p.H587R	missense_variant	CAC	CGC
ucec	C7orf62	unknown	ENST00000297203	0.038	7	88423915	88423976	61	8.0052	4 out of 5	80	5	1.2531	88423976	1	281C>T	p.T94I	missense_variant	ACT	ATT
ucec	GCM2	unknown	ENST00000379491	0.0302	6	10876230	10876722	64	4.2078	4 out of 5	80	5	1.2531	10876722	1	412G>A	p.V138I	missense_variant	GTA	ATA
ucec	VSTM4	unknown	ENST00000332853	0.0302	10	50315795	50315807	12	1.2461	4 out of 5	80	5	1.2531	50315807	1	289C>T	p.R97W	missense_variant	CGG	TGG
ucec	PAPD5	unknown	ENST00000436909	0.0302	16	50245322	50250035	132	6.2947	4 out of 5	80	5	1.2531	50245322	1	682G>A	p.E228K	missense_variant	GAG	AAG
ucec	BMP4	unknown	ENST00000245451	0.0302	14	54418682	54418739	57	4.6455	4 out of 5	80	5	1.2531	54418739	1	202C>T	p.R68C	missense_variant	CGC	TGC
ucec	SMARCB1	Cancer gene	ENST00000263121	0.038	22	24143142	24143232	90	7.772	4 out of 5	80	5	1.2531	24143142	1	374C>A	p.A125D	missense_variant	GCC	GAC
ucec	DNAJB2	unknown	ENST00000336576	0.0302	2	220145301	220145359	58	5.9487	4 out of 5	80	5	1.2531	220145359	1	125C>T	p.A42V	missense_variant	GCT	GTT
ucec	RPH3A	unknown	ENST00000389385	0.038	12	113321125	113325609	90	4.3165	4 out of 5	80	5	1.2531	113321125	1	1354C>T	p.R452W	missense_variant	CGG	TGG
ucec	ZSCAN22	unknown	ENST00000329665	0.0467	19	58850028	58850150	122	8.2656	4 out of 5	80	5	1.2531	58850028	1	812G>A	p.R271H	missense_variant	CGC	CAC
