# Supplementary material for: Reannotation of cancer mutations based on expressed RNA transcripts reveals functional non-coding mutations in melanoma
Source: Am J Hum Genet. 2025 May 12;112(6):1447–67. doi: 10.1016/j.ajhg.2025.04.005 (PMC12256795; doi:10.1016/j.ajhg.2025.04.005)
Supplement: Table S3. Results of hotspot 12 method — Table reporting results obtained for the hotspot 12 method that was applied on the pre-processed MC3 working group variant list. Results obtained when considering non-synonymous mutations (nSMs), synonymous mutations (SMs), and non-synonymous and synonymous mutations together (All) are reported in different tabs in the Excel file. Columns O–U in the sheet always report on the most frequent mutation in the identified mutation cluster. Note that mutation positions are indicated in respect to hg19, as in the MC3 working group dataset. [file mmc3.xlsx]

## Sheet: nSMs
Tumor Type	Gene	Canc_gene	Transcript	Adj_pvalue	Chr	Chr_min (hg19)	Chr_max (hg19)	Nnucl	Range_mut%	Nmut_cluster	Nmut_cluster%	Nsample	Nsample%	Chr_mut (hg19)	#Mut_freq	Mut_freq_cDNA	Mut_freq_AA	Type_mut	Orig_cod	Mut_cod
blca	FGFR3	Cancer gene	ENST00000340107	0.0011	4	1803564	1803569	5	61.1111	33	61.1111	33	8.3333	1803568	31	746C>G	p.S249C	missense_variant	TCC	TGC
blca	PIK3CA	Cancer gene	ENST00000263967	0.0011	3	178936082	178936093	11	57.3529	39	57.3529	38	9.596	178936091	19	1633G>A	p.E545K	missense_variant	GAG	AAG
blca	ERBB2	Cancer gene	ENST00000269571	0.0011	17	37868208	37868217	9	40.5405	15	40.5405	15	3.7879	37868208	13	929C>T	p.S310F	missense_variant	TCC	TTC
blca	RXRA	unknown	ENST00000481739	0.0011	9	137328351	137328352	1	64.7059	11	64.7059	11	2.7778	137328351	9	1280C>T	p.S427F	missense_variant	TCC	TTC
blca	KRAS	Cancer gene	ENST00000256078	0.0011	12	25398281	25398286	5	75	12	75	12	3.0303	25398284	6	35G>A	p.G12D	missense_variant	GGT	GAT
blca	C3orf70	unknown	ENST00000335012	0.0011	3	184870586	184870596	10	77.7778	7	77.7778	7	1.7677	184870595	6	17C>T	p.S6L	missense_variant	TCG	TTG
blca	SF3B1	Cancer gene	ENST00000335508	0.0011	2	198265452	198265454	2	46.1538	6	46.1538	6	1.5152	198265453	5	2704G>A	p.E902K	missense_variant	GAA	AAA
blca	NFE2L2	Cancer gene	ENST00000397062	0.0011	2	178098944	178098955	11	42.1053	8	42.1053	8	2.0202	178098945	5	100C>G	p.R34G	missense_variant	CGA	GGA
blca	RARS2	unknown	ENST00000369536	0.0011	6	88299660	88299661	1	80	4	80	4	1.0101	88299660	4	16C>T	p.R6C	missense_variant	CGC	TGC
blca	ACTB	unknown	ENST00000331789	0.0011	7	5568242	5568243	1	50	4	50	4	1.0101	5568242	4	472G>A	p.G158R	missense_variant	GGG	AGG
blca	GNA13	unknown	ENST00000439174	0.0011	17	63010910	63010912	2	57.1429	4	57.1429	4	1.0101	63010911	3	598A>G	p.R200G	missense_variant	AGA	GGA
blca	NUP93	unknown	ENST00000308159	0.0011	16	56782202	56782203	1	42.8571	3	42.8571	3	0.7576	56782202	3	43C>T	p.Q15*	stop_gained	CAG	TAG
blca	RERE	unknown	ENST00000337907	0.0011	1	8617577	8617578	1	42.8571	3	42.8571	3	0.7576	8617577	3	528G>C	p.K176N	missense_variant	AAG	AAC
blca	HRAS	Cancer gene	ENST00000451590	0.0011	11	533874	533876	2	46.1538	6	46.1538	6	1.5152	533875	3	181C>A	p.Q61K	missense_variant	CAG	AAG
blca	CUL1	unknown	ENST00000325222	0.0011	7	148484180	148484187	7	46.1538	6	46.1538	6	1.5152	148484180	3	1447G>A	p.D483N	missense_variant	GAT	AAT
blca	HIST1H3B	Cancer gene	ENST00000244661	0.009	6	26031885	26031896	11	44.4444	4	44.4444	4	1.0101	26031885	2	404G>C	p.R135T	missense_variant	AGA	ACA
blca	ZC3H4	unknown	ENST00000253048	0.0011	19	47572352	47572356	4	42.8571	3	42.8571	3	0.7576	47572355	2	2392G>A	p.E798K	missense_variant	GAG	AAG
blca	MBTPS1	unknown	ENST00000343411	0.0011	16	84118642	84118646	4	50	3	50	3	0.7576	84118642	2	1232C>G	p.S411*	stop_gained	TCA	TGA
blca	FOXQ1	unknown	ENST00000296839	0.0011	6	1313343	1313344	1	50	3	50	3	0.7576	1313343	2	404C>T	p.S135L	missense_variant	TCG	TTG
blca	KLF5	unknown	ENST00000377687	0.0011	13	73649902	73649904	2	42.8571	3	42.8571	3	0.7576	73649902	2	1252G>A	p.D418N	missense_variant	GAT	AAT
blca	CTNNB1	Cancer gene	ENST00000349496	0.0011	3	41266113	41266125	12	44.4444	4	44.4444	4	1.0101	41266113	2	110C>G	p.S37C	missense_variant	TCT	TGT
blca	MB21D2	Cancer gene	ENST00000392452	0.0011	3	192516720	192516721	1	60	3	60	3	0.7576	192516720	2	931C>G	p.Q311E	missense_variant	CAG	GAG
blca	LRTM2	unknown	ENST00000543818	0.0011	12	1940449	1940450	1	60	3	60	3	0.7576	1940449	2	416C>T	p.S139L	missense_variant	TCG	TTG
blca	ZNF276	unknown	ENST00000443381	0.0011	16	89789220	89789222	2	42.8571	3	42.8571	3	0.7576	89789220	2	487G>A	p.G163S	missense_variant	GGT	AGT
blca	ZBTB7B	unknown	ENST00000417934	0.0011	1	154988705	154988706	1	42.8571	3	42.8571	3	0.7576	154988705	2	1266G>T	p.K422N	missense_variant	AAG	AAT
blca	HCN3	unknown	ENST00000368358	0.0011	1	155247568	155247569	1	60	3	60	3	0.7576	155247568	2	187C>T	p.R63W	missense_variant	CGG	TGG
blca	MIPOL1	unknown	ENST00000327441	0.009	14	37838794	37838804	10	42.8571	3	42.8571	2	0.5051	37838794	1	901C>G	p.L301V	missense_variant	CTG	GTG
blca	LTN1	unknown	ENST00000389194	0.0011	21	30338207	30338216	9	42.8571	3	42.8571	2	0.5051	30338215	1	2273G>C	p.W758S	missense_variant	TGG	TCG
blca	PRDX4	unknown	ENST00000379341	0.0085	X	23693153	23693165	12	60	3	60	3	0.7576	23693153	1	406G>C	p.E136Q	missense_variant	GAA	CAA
blca	KIF26A	unknown	ENST00000423312	0.0011	14	104642802	104642806	4	42.8571	3	42.8571	3	0.7576	104642802	1	3677C>G	p.A1226G	missense_variant	GCT	GGT
blca	FAM124A	unknown	ENST00000280057	0.0033	13	51825990	51825997	7	60	3	60	3	0.7576	51825990	1	595C>T	p.R199W	missense_variant	CGG	TGG
brca	PIK3CA	Cancer gene	ENST00000263967	0.001	3	178952074	178952086	12	41.5179	93	41.5179	93	12.7923	178952085	79	3140A>G	p.H1047R	missense_variant	CAT	CGT
brca	AKT1	Cancer gene	ENST00000554581	0.001	14	105246551	105246552	1	90.9091	20	90.9091	20	2.751	105246551	20	49G>A	p.E17K	missense_variant	GAG	AAG
brca	SF3B1	Cancer gene	ENST00000335508	0.001	2	198266834	198266835	1	77.7778	7	77.7778	7	0.9629	198266834	7	2098A>G	p.K700E	missense_variant	AAA	GAA
cesc	PIK3CA	Cancer gene	ENST00000263967	0.001	3	178936082	178936092	10	72.2222	39	72.2222	39	14.4981	178936091	24	1633G>A	p.E545K	missense_variant	GAG	AAG
cesc	MAPK1	Cancer gene	ENST00000215832	0.001	22	22127164	22127168	4	85.7143	6	85.7143	6	2.2305	22127164	5	964G>A	p.E322K	missense_variant	GAG	AAG
cesc	KRAS	Cancer gene	ENST00000256078	0.001	12	25398279	25398286	7	78.5714	11	78.5714	11	4.0892	25398284	4	35G>A	p.G12D	missense_variant	GGT	GAT
cesc	ERBB2	Cancer gene	ENST00000269571	0.001	17	37868208	37868209	1	41.6667	5	41.6667	5	1.8587	37868208	4	929C>T	p.S310F	missense_variant	TCC	TTC
cesc	KLF5	unknown	ENST00000377687	0.001	13	73649905	73649907	2	83.3333	5	83.3333	4	1.487	73649905	4	1255G>A	p.E419K	missense_variant	GAG	AAG
cesc	NFE2L2	Cancer gene	ENST00000397062	0.001	2	178098799	178098811	12	44.4444	4	44.4444	4	1.487	178098810	1	235G>A	p.E79K	missense_variant	GAG	AAG
coadread	KRAS	Cancer gene	ENST00000256078	0.0012	12	25398281	25398286	5	88.1944	127	88.1944	126	40	25398284	36	35G>T	p.G12V	missense_variant	GGT	GTT
coadread	PIK3CA	Cancer gene	ENST00000263967	0.0012	3	178936082	178936093	11	43.0769	28	43.0769	28	8.8889	178936091	16	1633G>A	p.E545K	missense_variant	GAG	AAG
coadread	PCBP1	Cancer gene	ENST00000303577	0.0012	2	70315174	70315181	7	92.3077	12	92.3077	12	3.8095	70315174	8	299T>A	p.L100Q	missense_variant	CTG	CAG
coadread	BRAF	Cancer gene	ENST00000288602	0.0012	7	140453136	140453147	11	61.5385	8	61.5385	8	2.5397	140453136	7	1799T>A	p.V600E	missense_variant	GTG	GAG
coadread	NRAS	Cancer gene	ENST00000369535	0.0012	1	115256528	115256531	3	42.1053	8	42.1053	8	2.5397	115256530	5	181C>A	p.Q61K	missense_variant	CAA	AAA
coadread	DCAF12L2	Cancer gene	ENST00000538699	0.0012	X	125298907	125298908	1	42.8571	3	42.8571	3	0.9524	125298907	3	1001C>T	p.P334L	missense_variant	CCG	CTG
coadread	PPFIA2	unknown	ENST00000549396	0.002	12	81688676	81688688	12	42.8571	3	42.8571	3	0.9524	81688687	2	2852G>A	p.R951H	missense_variant	CGC	CAC
coadread	PCDHA11	unknown	ENST00000398640	0.0012	5	140250913	140250917	4	50	3	50	3	0.9524	140250916	2	2228C>T	p.A743V	missense_variant	GCG	GTG
coadread	GNAS	Cancer gene	ENST00000371100	0.0012	20	57484420	57484422	2	66.6667	4	66.6667	4	1.2698	57484421	2	2531G>A	p.R844H	missense_variant	CGT	CAT
coadread	PNLDC1	unknown	ENST00000610273	0.002	6	160230077	160230087	10	60	3	60	3	0.9524	160230077	2	637C>T	p.R213C	missense_variant	CGT	TGT
coadread	CCBE1	unknown	ENST00000439986	0.002	18	57103324	57103330	6	50	3	50	3	0.9524	57103329	1	1032C>A	p.D344E	missense_variant	GAC	GAA
coadread	SMAD2	Cancer gene	ENST00000402690	0.0012	18	45368211	45368214	3	42.8571	3	42.8571	3	0.9524	45368213	1	1389C>A	p.C463*	stop_gained	TGC	TGA
hnsc	PIK3CA	Cancer gene	ENST00000263967	0.0012	3	178936082	178936092	10	47.9167	23	47.9167	23	4.8523	178936091	12	1633G>A	p.E545K	missense_variant	GAG	AAG
hnsc	HRAS	Cancer gene	ENST00000451590	0.0012	11	534285	534292	7	72.7273	16	72.7273	14	2.9536	534285	5	38G>T	p.G13V	missense_variant	GGT	GTT
hnsc	FGFR3	Cancer gene	ENST00000340107	0.0012	4	1803568	1803569	1	42.8571	3	42.8571	3	0.6329	1803568	3	746C>G	p.S249C	missense_variant	TCC	TGC
hnsc	HLA-B	unknown	ENST00000412585	0.0012	6	31323241	31323248	7	57.1429	4	57.1429	4	0.8439	31323241	2	748C>G	p.Q250E	missense_variant	CAG	GAG
hnsc	RAC1	Cancer gene	ENST00000356142	0.008	7	6426850	6426861	11	50	3	50	3	0.6329	6426850	1	43G>A	p.G15S	missense_variant	GGT	AGT
kirp	KRAS	Cancer gene	ENST00000256078	0.0012	12	25398284	25398285	1	100	5	100	5	1.7921	25398284	3	35G>A	p.G12D	missense_variant	GGT	GAT
kirp	ITPR2	unknown	ENST00000381340	0.0012	12	26810812	26810822	10	50	3	50	2	0.7168	26810821	1	2011G>A	p.V671I	missense_variant	GTC	ATC
kirp	NRAP	unknown	ENST00000359988	0.0012	10	115365937	115365940	3	42.8571	3	42.8571	1	0.3584	115365939	1	3805G>T	p.D1269Y	missense_variant	GAC	TAC
kirp	NFE2L2	Cancer gene	ENST00000397062	0.0012	2	178098799	178098807	8	80	4	80	4	1.4337	178098806	1	239C>A	p.T80K	missense_variant	ACA	AAA
kirp	SLC5A12	unknown	ENST00000396005	0.003	11	26720060	26720066	6	42.8571	3	42.8571	3	1.0753	26720065	1	839T>C	p.L280S	missense_variant	TTG	TCG
lgggbm	IDH1	Cancer gene	ENST00000415913	0.0011	2	209113112	209113114	2	100	388	100	388	48.6216	209113112	352	395G>A	p.R132H	missense_variant	CGT	CAT
lgggbm	IDH2	Cancer gene	ENST00000330062	0.0011	15	90631837	90631840	3	100	17	100	17	2.1303	90631838	11	515G>A	p.R172K	missense_variant	AGG	AAG
lgggbm	KRTAP4-6	unknown	ENST00000345847	0.0011	17	39296555	39296557	2	100	5	100	5	0.6266	39296555	4	185G>A	p.R62H	missense_variant	CGT	CAT
lgggbm	TPTE2	unknown	ENST00000400230	0.0011	13	20039678	20039689	11	57.1429	4	57.1429	4	0.5013	20039688	3	529C>T	p.R177*	stop_gained	CGA	TGA
lgggbm	KRT15	unknown	ENST00000254043	0.0021	17	39673185	39673195	10	50	4	50	4	0.5013	39673185	3	613G>A	p.V205I	missense_variant	GTT	ATT
lgggbm	KRT13	unknown	ENST00000246635	0.0011	17	39659672	39659674	2	66.6667	4	66.6667	4	0.5013	39659673	3	601C>T	p.R201C	missense_variant	CGC	TGC
lgggbm	NUP210L	unknown	ENST00000368559	0.0011	1	154062057	154062059	2	55.5556	5	55.5556	5	0.6266	154062058	3	2200C>T	p.R734*	stop_gained	CGA	TGA
lgggbm	ABCC10	unknown	ENST00000372530	0.0011	6	43403588	43403590	2	80	4	80	4	0.5013	43403588	3	1708C>T	p.R570W	missense_variant	CGG	TGG
lgggbm	AOX1	unknown	ENST00000374700	0.0011	2	201478598	201478599	1	60	3	60	3	0.3759	201478598	3	1520C>T	p.A507V	missense_variant	GCG	GTG
lgggbm	SEMG2	unknown	ENST00000372769	0.0011	20	43851147	43851149	2	80	4	80	4	0.5013	43851147	3	874C>T	p.R292C	missense_variant	CGT	TGT
lgggbm	SPAM1	unknown	ENST00000340011	0.0011	7	123595133	123595134	1	50	3	50	3	0.3759	123595133	3	1037G>A	p.R346Q	missense_variant	CGA	CAA
lgggbm	SLC9A4	unknown	ENST00000295269	0.0011	2	103141552	103141557	5	50	4	50	4	0.5013	103141552	2	1888C>T	p.R630C	missense_variant	CGC	TGC
lgggbm	JPH1	unknown	ENST00000342232	0.0011	8	75171694	75171696	2	60	3	60	3	0.3759	75171695	2	1183G>A	p.A395T	missense_variant	GCG	ACG
lgggbm	NRAS	Cancer gene	ENST00000369535	0.0011	1	115256529	115256531	2	80	4	80	4	0.5013	115256530	2	181C>A	p.Q61K	missense_variant	CAA	AAA
lgggbm	TNFSF14	unknown	ENST00000599359	0.006	19	6664984	6664994	10	60	3	60	3	0.3759	6664993	1	667C>T	p.R223C	missense_variant	CGC	TGC
lihc	CTNNB1	Cancer gene	ENST00000349496	0.0012	3	41266097	41266108	11	42.1687	35	42.1687	35	10.0575	41266098	6	95A>G	p.D32G	missense_variant	GAC	GGC
lihc	EEF1A1	unknown	ENST00000316292	0.0012	6	74227627	74227629	2	58.3333	7	58.3333	4	1.1494	74227628	4	1294A>T	p.T432S	missense_variant	ACA	TCA
lihc	IDH1	Cancer gene	ENST00000415913	0.0012	2	209113113	209113114	1	42.8571	3	42.8571	3	0.8621	209113113	2	394C>T	p.R132C	missense_variant	CGT	TGT
lihc	NFE2L2	Cancer gene	ENST00000397062	0.0012	2	178098799	178098811	12	77.7778	7	77.7778	6	1.7241	178098810	1	235G>T	p.E79*	stop_gained	GAG	TAG
lihc	COL22A1	unknown	ENST00000303045	0.0012	8	139890313	139890315	2	42.8571	3	42.8571	2	0.5747	139890314	1	337G>T	p.G113C	missense_variant	GGC	TGC
lihc	CDKN2A	Cancer gene	ENST00000498124	0.024	9	21971101	21971112	11	50	3	50	3	0.8621	21971111	1	247C>G	p.H83D	missense_variant	CAC	GAC
luad	KRAS	Cancer gene	ENST00000256078	0.0023	12	25398281	25398286	5	93.7008	119	93.7008	116	23.6253	25398285	53	34G>T	p.G12C	missense_variant	GGT	TGT
luad	EGFR	Cancer gene	ENST00000275493	0.0023	7	55259515	55259525	10	45.4545	15	45.4545	15	3.055	55259515	13	2573T>G	p.L858R	missense_variant	CTG	CGG
luad	U2AF1	Cancer gene	ENST00000291552	0.0023	21	44524456	44524457	1	90	9	90	9	1.833	44524456	9	101C>T	p.S34F	missense_variant	TCT	TTT
luad	BRAF	Cancer gene	ENST00000288602	0.0023	7	140481402	140481412	10	42.8571	12	42.8571	11	2.2403	140481411	4	1397G>T	p.G466V	missense_variant	GGA	GTA
luad	CTNNB1	Cancer gene	ENST00000349496	0.0023	3	41266104	41266114	10	46.1538	6	46.1538	6	1.222	41266113	3	110C>T	p.S37F	missense_variant	TCT	TTT
luad	SPANXN2	unknown	ENST00000370498	0.0108	X	142795247	142795255	8	50	3	50	3	0.611	142795254	2	424G>T	p.D142Y	missense_variant	GAC	TAC
luad	LELP1	unknown	ENST00000368747	0.0031	1	153177365	153177372	7	66.6667	4	66.6667	4	0.8147	153177368	2	185C>A	p.P62H	missense_variant	CCC	CAC
luad	STIM1	unknown	ENST00000300737	0.0023	11	4104590	4104592	2	50	3	50	2	0.4073	4104591	2	1337G>T	p.G446V	missense_variant	GGC	GTC
luad	IL17A	unknown	ENST00000340057	0.0031	6	52053913	52053915	2	50	3	50	2	0.4073	52053913	2	291G>T	p.L97F	missense_variant	TTG	TTT
luad	PPP3CA	unknown	ENST00000394854	0.0038	4	101947148	101947160	12	60	3	60	3	0.611	101947159	2	1429G>T	p.D477Y	missense_variant	GAC	TAC
luad	TRAF3IP3	unknown	ENST00000367024	0.0031	1	209933482	209933491	9	42.8571	3	42.8571	3	0.611	209933485	1	101G>C	p.R34P	missense_variant	CGC	CCC
luad	AFP	unknown	ENST00000395792	0.0038	4	74308073	74308082	9	42.8571	3	42.8571	3	0.611	74308073	1	543G>A	p.W181*	stop_gained	TGG	TGA
luad	FBL	unknown	ENST00000221801	0.016	19	40331126	40331138	12	50	3	50	3	0.611	40331137	1	200G>T	p.G67V	missense_variant	GGT	GTT
luad	KLF17	unknown	ENST00000372299	0.0058	1	44595232	44595238	6	42.8571	3	42.8571	2	0.4073	44595232	1	289G>T	p.G97C	missense_variant	GGT	TGT
luad	RPGR	unknown	ENST00000378505	0.0023	X	38146127	38146138	11	42.8571	3	42.8571	3	0.611	38146137	1	2115G>T	p.R705S	missense_variant	AGG	AGT
luad	RNGTT	unknown	ENST00000369485	0.0031	6	89600240	89600248	8	50	3	50	2	0.4073	89600247	1	863C>A	p.P288Q	missense_variant	CCA	CAA
luad	SPEM1	unknown	ENST00000323675	0.0038	17	7324683	7324695	12	60	3	60	3	0.611	7324683	1	689C>T	p.A230V	missense_variant	GCA	GTA
luad	CHST8	unknown	ENST00000262622	0.0031	19	34180192	34180199	7	50	3	50	2	0.4073	34180192	1	25C>T	p.R9W	missense_variant	CGG	TGG
luad	WNT10B	unknown	ENST00000301061	0.0031	12	49359933	49359940	7	50	3	50	2	0.4073	49359939	1	1109G>T	p.W370L	missense_variant	TGG	TTG
luad	SOX11	unknown	ENST00000322002	0.0023	2	5833563	5833568	5	60	3	60	3	0.611	5833563	1	710T>A	p.L237Q	missense_variant	CTG	CAG
luad	RGS1	unknown	ENST00000367459	0.0124	1	192547444	192547449	5	42.8571	3	42.8571	2	0.4073	192547444	1	373G>A	p.E125K	missense_variant	GAG	AAG
luad	KCNA6	unknown	ENST00000433855	0.0049	12	4920654	4920665	11	42.8571	3	42.8571	3	0.611	4920654	1	1447G>T	p.G483W	missense_variant	GGG	TGG
luad	PCDH15	unknown	ENST00000414778	0.0038	10	55566664	55566674	10	57.1429	4	57.1429	3	0.611	55566673	1	4712G>C	p.R1571P	missense_variant	CGA	CCA
lusc	PIK3CA	Cancer gene	ENST00000263967	0.0021	3	178936082	178936092	10	52.5	21	52.5	21	4.5752	178936082	11	1624G>A	p.E542K	missense_variant	GAA	AAA
lusc	KLF5	unknown	ENST00000377687	0.0021	13	73649905	73649906	1	57.1429	4	57.1429	4	0.8715	73649905	4	1255G>C	p.E419Q	missense_variant	GAG	CAG
lusc	FGFR3	Cancer gene	ENST00000340107	0.0021	4	1803564	1803569	5	57.1429	4	57.1429	4	0.8715	1803568	3	746C>G	p.S249C	missense_variant	TCC	TGC
lusc	HRAS	Cancer gene	ENST00000451590	0.0021	11	534285	534289	4	83.3333	5	83.3333	5	1.0893	534285	2	38G>T	p.G13V	missense_variant	GGT	GTT
lusc	MB21D2	Cancer gene	ENST00000392452	0.0021	3	192516720	192516727	7	57.1429	4	57.1429	4	0.8715	192516720	2	931C>G	p.Q311E	missense_variant	CAG	GAG
lusc	RAD21	Cancer gene	ENST00000297338	0.0021	8	117868521	117868523	2	50	3	50	2	0.4357	117868521	2	821G>T	p.G274V	missense_variant	GGG	GTG
lusc	TCEAL6	unknown	ENST00000372774	0.038	X	101396053	101396064	11	42.8571	3	42.8571	3	0.6536	101396053	2	251C>A	p.P84Q	missense_variant	CCA	CAA
lusc	HSPB8	unknown	ENST00000281938	0.0021	12	119617367	119617368	1	42.8571	3	42.8571	3	0.6536	119617367	2	250G>A	p.E84K	missense_variant	GAG	AAG
lusc	KCNIP4	unknown	ENST00000382152	0.0058	4	20852178	20852183	5	50	3	50	3	0.6536	20852182	1	272A>T	p.Y91F	missense_variant	TAC	TTC
lusc	WDR70	unknown	ENST00000265107	0.0038	5	37605177	37605189	12	60	3	60	3	0.6536	37605177	1	929C>A	p.T310K	missense_variant	ACG	AAG
lusc	TTPA	unknown	ENST00000260116	0.0081	8	63973891	63973895	4	42.8571	3	42.8571	3	0.6536	63973894	1	754A>T	p.M252L	missense_variant	ATG	TTG
lusc	PRR23B	unknown	ENST00000329447	0.0114	3	138739131	138739143	12	50	3	50	3	0.6536	138739142	1	362G>T	p.G121V	missense_variant	GGG	GTG
lusc	HBE1	unknown	ENST00000380237	0.0202	11	5289715	5289723	8	50	3	50	3	0.6536	5289722	1	421G>T	p.A141S	missense_variant	GCC	TCC
lusc	MYLK	unknown	ENST00000360304	0.0021	3	123452792	123452796	4	60	3	60	3	0.6536	123452795	1	1048G>A	p.A350T	missense_variant	GCA	ACA
lusc	TRIM49	unknown	ENST00000329758	0.0021	11	89531662	89531665	3	42.8571	3	42.8571	2	0.4357	89531664	1	993G>T	p.W331C	missense_variant	TGG	TGT
lusc	ARHGAP6	unknown	ENST00000337414	0.0047	X	11682385	11682394	9	42.8571	3	42.8571	2	0.4357	11682393	1	556C>A	p.R186S	missense_variant	CGC	AGC
prad	SPOP	Cancer gene	ENST00000393331	0.001	17	47696424	47696434	10	60.5263	23	60.5263	23	5.3118	47696432	7	391T>G	p.W131G	missense_variant	TGG	GGG
prad	MED12	Cancer gene	ENST00000374080	0.001	X	70349255	70349259	4	80	4	80	4	0.9238	70349255	2	3667G>C	p.V1223L	missense_variant	GTT	CTT
skcm	BRAF	Cancer gene	ENST00000288602	0.0014	7	140453134	140453146	gTg/gAg	92.9461	224	92.9461	189	42.8571	140453136	179	1799T>A	p.V600E	missense_variant	gTg	gAg
skcm	NRAS	Cancer gene	ENST00000369535	0.0014	1	115256528	115256531	cAa/cGa	92.562	112	92.562	108	24.4898	115256529	55	182A>G	p.Q61R	missense_variant	cAa	cGa
skcm	IDH1	Cancer gene	ENST00000415913	0.0014	2	209113112	209113114	Cgt/Tgt	88.2353	15	88.2353	15	3.4014	209113113	13	394C>T	p.R132C	missense_variant	Cgt	Tgt
skcm	RAC1	Cancer gene	ENST00000356142	0.0014	7	6426892	6426901	Cct/Tct	93.3333	14	93.3333	14	3.1746	6426892	11	85C>T	p.P29S	missense_variant	Cct	Tct
skcm	SLC27A5	unknown	ENST00000263093	0.0014	19	59010865	59010866	aCc/aTc	71.4286	10	71.4286	10	2.2676	59010865	10	1661C>T	p.T554I	missense_variant	aCc	aTc
skcm	MAP2K1	Cancer gene	ENST00000307102	0.0014	15	66729156	66729164	Ccg/Tcg	63.6364	14	63.6364	12	2.7211	66729162	9	370C>T	p.P124S	missense_variant	Ccg	Tcg
skcm	RQCD1	unknown	ENST00000273064	0.0014	2	219449405	219449407	cCc/cTc	81.8182	9	81.8182	8	1.8141	219449406	8	392C>T	p.P131L	missense_variant	cCc	cTc
skcm	SMURF2	unknown	ENST00000262435	0.0014	17	62557655	62557656	Cgt/Tgt	60	6	60	6	1.3605	62557655	6	1279C>T	p.R427C	missense_variant	Cgt	Tgt
skcm	KNSTRN	Cancer gene	ENST00000249776	0.0014	15	40675103	40675113	tCc/tTc	50	7	50	7	1.5873	40675107	5	71C>T	p.S24F	missense_variant	tCc	tTc
skcm	IL37	unknown	ENST00000263326	0.0014	2	113676334	113676335	tCa/tTa	45.4545	5	45.4545	5	1.1338	113676334	5	605C>T	p.S202L	missense_variant	tCa	tTa
skcm	IL17RD	unknown	ENST00000296318	0.0014	3	57143616	57143623	Cct/Tct	62.5	5	62.5	5	1.1338	57143616	4	499C>T	p.P167S	missense_variant	Cct	Tct
skcm	TACC3	unknown	ENST00000313288	0.0014	4	1730378	1730379	Ccg/Tcg	50	4	50	4	0.907	1730378	4	1249C>T	p.P417S	missense_variant	Ccg	Tcg
skcm	RIPPLY3	unknown	ENST00000329553	0.0014	21	38390367	38390368	Gaa/Aaa	44.4444	4	44.4444	4	0.907	38390367	4	433G>A	p.E145K	missense_variant	Gaa	Aaa
skcm	SWI5	unknown	ENST00000320188	0.0014	9	131038524	131038525	Cct/Tct	80	4	80	4	0.907	131038524	4	100C>T	p.P34S	missense_variant	Cct	Tct
skcm	SYT13	unknown	ENST00000020926	0.0014	11	45274136	45274137	Ccc/Tcc	66.6667	4	66.6667	4	0.907	45274136	4	682C>T	p.P228S	missense_variant	Ccc	Tcc
skcm	ARL16	unknown	ENST00000397498	0.0014	17	79650840	79650852	Ggg/Agg	83.3333	5	83.3333	5	1.1338	79650840	4	16G>A	p.G6R	missense_variant	Ggg	Agg
skcm	DCLK2	unknown	ENST00000302176	0.0014	4	151114356	151114357	Cgt/Tgt	50	4	50	4	0.907	151114356	4	823C>T	p.R275C	missense_variant	Cgt	Tgt
skcm	OXA1L	unknown	ENST00000285848	0.0014	14	23235899	23235903	Ctt/Ttt	77.7778	7	77.7778	7	1.5873	23235899	4	169C>T	p.L57F	missense_variant	Ctt	Ttt
skcm	PTGER3	unknown	ENST00000460330	0.0014	1	71318529	71318540	Gaa/Aaa	100	6	100	6	1.3605	71318539	4	1108G>A	p.E370K	missense_variant	Gaa	Aaa
skcm	TIGIT	unknown	ENST00000486257	0.0014	3	114014634	114014635	Gat/Aat	66.6667	4	66.6667	4	0.907	114014634	4	304G>A	p.D102N	missense_variant	Gat	Aat
skcm	PLK1	unknown	ENST00000300093	0.0014	16	23695342	23695352	tCg/tTg	66.6667	4	66.6667	4	0.907	23695351	3	977C>T	p.S326L	missense_variant	tCg	tTg
skcm	DYNLRB2	unknown	ENST00000305904	0.0014	16	80583473	80583474	Cgt/Tgt	60	3	60	3	0.6803	80583473	3	172C>T	p.R58C	missense_variant	Cgt	Tgt
skcm	CA4	unknown	ENST00000300900	0.0014	17	58234034	58234035	Gat/Aat	50	3	50	3	0.6803	58234034	3	226G>A	p.D76N	missense_variant	Gat	Aat
skcm	SMPD4	unknown	ENST00000409031	0.0014	2	130930247	130930249	cCg/cTg	50	4	50	3	0.6803	130930247	3	575C>T	p.P192L	missense_variant	cCg	cTg
skcm	RGS18	unknown	ENST00000367460	0.0014	1	192153620	192153621	cGa/cAa	42.8571	3	42.8571	3	0.6803	192153620	3	644G>A	p.R215Q	missense_variant	cGa	cAa
skcm	TSPAN2	unknown	ENST00000369516	0.0014	1	115615589	115615590	Cgg/Tgg	60	3	60	3	0.6803	115615589	3	109C>T	p.R37W	missense_variant	Cgg	Tgg
skcm	SAA1	unknown	ENST00000405158	0.0014	11	18288502	18288503	tCg/tTg	42.8571	3	42.8571	3	0.6803	18288502	3	68C>T	p.S23L	missense_variant	tCg	tTg
skcm	ZIC4	unknown	ENST00000525172	0.0014	3	147120535	147120536	cGa/cAa	42.8571	3	42.8571	3	0.6803	147120535	3	200G>A	p.R67Q	missense_variant	cGa	cAa
skcm	GNAQ	Cancer gene	ENST00000286548	0.0014	9	80409488	80409489	cAa/cCa	42.8571	3	42.8571	3	0.6803	80409488	3	626A>C	p.Q209P	missense_variant	cAa	cCa
skcm	EREG	unknown	ENST00000244869	0.0014	4	75250454	75250465	Cga/Tga	57.1429	4	57.1429	3	0.6803	75250454	3	439C>T	p.R147*	stop_gained	Cga	Tga
skcm	ALG10	unknown	ENST00000266483	0.0014	12	34179674	34179675	Cgt/Tgt	42.8571	3	42.8571	3	0.6803	34179674	3	1246C>T	p.R416C	missense_variant	Cgt	Tgt
skcm	ZNF329	unknown	ENST00000598312	0.0014	19	58640350	58640351	tCg/tTg	60	3	60	3	0.6803	58640350	3	521C>T	p.S174L	missense_variant	tCg	tTg
skcm	FOXP1	Cancer gene	ENST00000491238	0.0014	3	71026984	71026985	tCg/tTg	42.8571	3	42.8571	3	0.6803	71026984	3	1349C>T	p.S450L	missense_variant	tCg	tTg
skcm	FAM188A	unknown	ENST00000277632	0.0014	10	15879309	15879310	tCg/tTg	50	3	50	3	0.6803	15879309	3	470C>T	p.S157L	missense_variant	tCg	tTg
skcm	STAU2	unknown	ENST00000524300	0.0014	8	74464404	74464405	tCg/tTg	50	3	50	3	0.6803	74464404	3	1373C>T	p.S458L	missense_variant	tCg	tTg
skcm	SUN3	unknown	ENST00000297325	0.0014	7	48068433	48068434	Gaa/Aaa	42.8571	3	42.8571	3	0.6803	48068433	3	103G>A	p.E35K	missense_variant	Gaa	Aaa
skcm	CDK4	Cancer gene	ENST00000257904	0.0014	12	58145430	58145438	aAg/aTg	87.5	7	87.5	7	1.5873	58145436	3	65A>T	p.K22M	missense_variant	aAg	aTg
skcm	DDX41	unknown	ENST00000507955	0.0014	5	176939793	176939794	Cat/Tat	50	3	50	3	0.6803	176939793	3	1387C>T	p.H463Y	missense_variant	Cat	Tat
skcm	GNA11	Cancer gene	ENST00000078429	0.0014	19	3118942	3118944	cAg/cTg	57.1429	4	57.1429	3	0.6803	3118942	3	626A>T	p.Q209L	missense_variant	cAg	cTg
skcm	TM6SF1	unknown	ENST00000322019	0.0035	15	83791518	83791525	gGa/gAa	60	3	60	3	0.6803	83791518	2	491G>A	p.G164E	missense_variant	gGa	gAa
skcm	GPA33	unknown	ENST00000367868	0.0056	1	167042713	167042720	tCg/tTg	50	3	50	3	0.6803	167042719	2	101C>T	p.S34L	missense_variant	tCg	tTg
skcm	SYN1	unknown	ENST00000295987	0.0014	X	47434645	47434647	gGt/gAt	50	3	50	2	0.4535	47434645	2	1187G>A	p.G396D	missense_variant	gGt	gAt
skcm	TNFRSF10B	unknown	ENST00000276431	0.0025	8	22884663	22884672	cCc/cTc	57.1429	4	57.1429	4	0.907	22884668	2	914C>T	p.P305L	missense_variant	cCc	cTc
skcm	SH2D4B	unknown	ENST00000339284	0.0035	10	82331323	82331327	Gaa/Aaa	42.8571	3	42.8571	3	0.6803	82331326	2	487G>A	p.E163K	missense_variant	Gaa	Aaa
skcm	CREB5	unknown	ENST00000357727	0.0014	7	28547242	28547244	cCg/cTg	42.8571	3	42.8571	3	0.6803	28547243	2	179C>T	p.P60L	missense_variant	cCg	cTg
skcm	LYN	Cancer gene	ENST00000519728	0.0014	8	56864630	56864642	Ccc/Tcc	44.4444	4	44.4444	3	0.6803	56864641	2	604C>T	p.P202S	missense_variant	Ccc	Tcc
skcm	TRIM48	unknown	ENST00000417545	0.0035	11	55032382	55032388	atG/atA	50	3	50	3	0.6803	55032382	2	51G>A	p.M17I	missense_variant	atG	atA
skcm	ZNF684	unknown	ENST00000372699	0.0125	1	41012390	41012400	tCa/tTa	42.8571	3	42.8571	3	0.6803	41012390	2	395C>T	p.S132L	missense_variant	tCa	tTa
skcm	IRX2	unknown	ENST00000382611	0.0035	5	2749113	2749125	tCg/tTg	60	3	60	3	0.6803	2749124	2	698C>T	p.S233L	missense_variant	tCg	tTg
skcm	KRAS	Cancer gene	ENST00000256078	0.0014	12	25380271	25380278	Gag/Aag	54.5455	6	54.5455	4	0.907	25380274	2	184G>A	p.E62K	missense_variant	Gag	Aag
skcm	SPRY1	unknown	ENST00000394339	0.0014	4	124323680	124323682	tCc/tTc	42.8571	3	42.8571	3	0.6803	124323681	2	935C>T	p.S312F	missense_variant	tCc	tTc
skcm	ZNF114	unknown	ENST00000595607	0.0014	19	48789581	48789586	tCc/tTc	44.4444	4	44.4444	3	0.6803	48789585	2	704C>T	p.S235F	missense_variant	tCc	tTc
skcm	ARIH2OS	unknown	ENST00000408959	0.0025	3	48956273	48956277	Gaa/Aaa	60	3	60	3	0.6803	48956273	2	310G>A	p.E104K	missense_variant	Gaa	Aaa
skcm	SGCG	unknown	ENST00000218867	0.0134	13	23808834	23808845	Gaa/Aaa	42.8571	3	42.8571	3	0.6803	23808834	2	280G>A	p.E94K	missense_variant	Gaa	Aaa
skcm	SELL	unknown	ENST00000236147	0.0014	1	169673786	169673788	gGa/gAa	42.8571	3	42.8571	2	0.4535	169673786	2	728G>A	p.G243E	missense_variant	gGa	gAa
skcm	MSTN	unknown	ENST00000260950	0.0025	2	190922147	190922149	Cct/Tct	50	3	50	3	0.6803	190922148	2	964C>T	p.P322S	missense_variant	Cct	Tct
skcm	HRAS	Cancer gene	ENST00000451590	0.0014	11	534285	534287	gGt/gAt	50	3	50	2	0.4535	534285	2	38G>A	p.G13D	missense_variant	gGt	gAt
skcm	MFN1	unknown	ENST00000471841	0.0025	3	179096507	179096515	tCc/tTc	50	3	50	3	0.6803	179096514	2	1574C>T	p.S525F	missense_variant	tCc	tTc
skcm	FETUB	unknown	ENST00000265029	0.0014	3	186370277	186370279	Gga/Aga	42.8571	3	42.8571	2	0.4535	186370277	2	1006G>A	p.G336R	missense_variant	Gga	Aga
skcm	AGXT	unknown	ENST00000307503	0.0014	2	241808382	241808386	Cct/Tct	50	4	50	2	0.4535	241808385	2	103C>T	p.P35S	missense_variant	Cct	Tct
skcm	CLYBL	unknown	ENST00000376360	0.0035	13	100523245	100523250	Cct/Tct	50	3	50	3	0.6803	100523245	2	856C>T	p.P286S	missense_variant	Cct	Tct
skcm	P4HA1	unknown	ENST00000412021	0.0046	10	74806745	74806757	Cgc/Tgc	42.8571	3	42.8571	3	0.6803	74806745	2	1015C>T	p.R339C	missense_variant	Cgc	Tgc
skcm	ASB4	unknown	ENST00000325885	0.0095	7	95167003	95167014	tCc/tTc	42.8571	3	42.8571	3	0.6803	95167013	2	1223C>T	p.S408F	missense_variant	tCc	tTc
skcm	TMEM154	unknown	ENST00000304385	0.0014	4	153573855	153573856	Ctt/Ttt	60	3	60	3	0.6803	153573855	2	289C>T	p.L97F	missense_variant	Ctt	Ttt
skcm	RAVER1	unknown	ENST00000293677	0.0065	19	10433932	10433942	Cgg/Tgg	42.8571	3	42.8571	3	0.6803	10433941	2	1009C>T	p.R337W	missense_variant	Cgg	Tgg
skcm	TVP23A	unknown	ENST00000299866	0.0075	16	10867218	10867225	atG/atA	50	3	50	3	0.6803	10867224	2	399G>A	p.M133I	missense_variant	atG	atA
skcm	CDC25C	unknown	ENST00000323760	0.0014	5	137621721	137621723	Cca/Tca	50	4	50	2	0.4535	137621722	2	1261C>T	p.P421S	missense_variant	Cca	Tca
skcm	GNAI2	unknown	ENST00000313601	0.0014	3	50293694	50293705	Cgc/Tgc	57.1429	4	57.1429	4	0.907	50293694	2	535C>T	p.R179C	missense_variant	Cgc	Tgc
skcm	CCR4	Cancer gene	ENST00000330953	0.0056	3	32995250	32995260	atG/atA	50	3	50	3	0.6803	32995250	2	336G>A	p.M112I	missense_variant	atG	atA
skcm	LDHAL6A	unknown	ENST00000280706	0.0014	11	18498019	18498022	tgG/tgA	60	3	60	3	0.6803	18498019	1	681G>A	p.W227*	stop_gained	tgG	tgA
skcm	MID2	unknown	ENST00000262843	0.0014	X	107084242	107084246	tCc/tTc	42.8571	3	42.8571	2	0.4535	107084242	1	347C>T	p.S116F	missense_variant	tCc	tTc
skcm	DHRS2	unknown	ENST00000344777	0.0143	14	24114495	24114507	cCa/cTa	42.8571	3	42.8571	3	0.6803	24114495	1	887C>T	p.P296L	missense_variant	cCa	cTa
skcm	LONRF1	unknown	ENST00000398246	0.0035	8	12600729	12600739	Caa/Taa	50	3	50	3	0.6803	12600738	1	775C>T	p.Q259*	stop_gained	Caa	Taa
skcm	RP11-1220K2.2	unknown	ENST00000477922	0.0014	7	141896581	141896592	Cca/Tca	60	3	60	3	0.6803	141896581	1	4597C>T	p.P1533S	missense_variant	Cca	Tca
skcm	KCTD11	unknown	ENST00000333751	0.0014	17	7256760	7256764	Ccc/Tcc	50	3	50	3	0.6803	7256760	1	499C>T	p.P167S	missense_variant	Ccc	Tcc
skcm	CYP4V2	unknown	ENST00000378802	0.0025	4	187130106	187130115	cCt/cTt	42.8571	3	42.8571	3	0.6803	187130106	1	1178C>T	p.P393L	missense_variant	cCt	cTt
skcm	CCL7	unknown	ENST00000378569	0.0014	17	32598266	32598271	Ccc/Tcc	66.6667	4	66.6667	4	0.907	32598266	1	178C>T	p.P60S	missense_variant	Ccc	Tcc
skcm	STAT5B	Cancer gene	ENST00000293328	0.0014	17	40370239	40370243	Ccc/Acc	50	3	50	3	0.6803	40370242	1	1096C>A	p.P366T	missense_variant	Ccc	Acc
skcm	SENP1	unknown	ENST00000004980	0.0014	12	48477454	48477461	Cca/Tca	42.8571	3	42.8571	2	0.4535	48477460	1	466C>T	p.P156S	missense_variant	Cca	Tca
skcm	CDK11B	unknown	ENST00000407249	0.0025	1	1572329	1572333	tCc/tTc	50	3	50	2	0.4535	1572332	1	1736C>T	p.S579F	missense_variant	tCc	tTc
skcm	GORASP2	unknown	ENST00000234160	0.0014	2	171822314	171822319	Cct/Tct	50	3	50	2	0.4535	171822314	1	1033C>T	p.P345S	missense_variant	Cct	Tct
skcm	MYBL2	unknown	ENST00000217026	0.0025	20	42331389	42331399	gGc/gAc	42.8571	3	42.8571	2	0.4535	42331389	1	1211G>A	p.G404D	missense_variant	gGc	gAc
skcm	NTM	unknown	ENST00000425719	0.0056	11	132180057	132180066	aAg/aCg	50	3	50	3	0.6803	132180057	1	713A>C	p.K238T	missense_variant	aAg	aCg
skcm	POLA2	unknown	ENST00000265465	0.0014	11	65046208	65046215	Ccc/Gcc	44.4444	4	44.4444	3	0.6803	65046208	1	469C>G	p.P157A	missense_variant	Ccc	Gcc
skcm	THPO	unknown	ENST00000204615	0.0065	3	184090582	184090589	Gga/Aga	42.8571	3	42.8571	2	0.4535	184090588	1	775G>A	p.G259R	missense_variant	Gga	Aga
skcm	SKOR1	unknown	ENST00000341418	0.0075	15	68119347	68119359	cCc/cAc	42.8571	3	42.8571	3	0.6803	68119347	1	1502C>A	p.P501H	missense_variant	cCc	cAc
skcm	COX4I2	unknown	ENST00000376075	0.0192	20	30227861	30227869	Gga/Aga	50	3	50	2	0.4535	30227861	1	208G>A	p.G70R	missense_variant	Gga	Aga
stes	KRAS	Cancer gene	ENST00000256078	0.0017	12	25398281	25398286	5	80	12	80	12	2.5751	25398284	5	35G>A	p.G12D	missense_variant	GGT	GAT
stes	TRIM49C	unknown	ENST00000448984	0.0017	11	89774338	89774339	1	62.5	5	62.5	5	1.073	89774338	4	979A>C	p.S327R	missense_variant	AGT	CGT
stes	SOHLH2	unknown	ENST00000554962	0.0017	13	36776025	36776026	1	66.6667	4	66.6667	4	0.8584	36776025	3	485A>G	p.K162R	missense_variant	AAG	AGG
stes	C12orf55	unknown	ENST00000524981	0.0017	12	97038026	97038027	1	42.8571	3	42.8571	3	0.6438	97038026	2	4387A>C	p.S1463R	missense_variant	AGT	CGT
stes	ARHGAP28	unknown	ENST00000419673	0.0017	18	6882152	6882153	1	50	3	50	3	0.6438	6882152	2	830T>C	p.L277P	missense_variant	CTT	CCT
stes	KCNMB2	unknown	ENST00000432997	0.0069	3	178560462	178560471	9	50	3	50	3	0.6438	178560470	2	453T>G	p.N151K	missense_variant	AAT	AAG
stes	NFE2L2	Cancer gene	ENST00000397062	0.0017	2	178098800	178098811	11	50	8	50	8	1.7167	178098810	2	235G>C	p.E79Q	missense_variant	GAG	CAG
stes	OPCML	unknown	ENST00000331898	0.0107	11	132290089	132290101	12	42.8571	3	42.8571	3	0.6438	132290100	1	1025T>C	p.F342S	missense_variant	TTC	TCC
stes	NTNG1	unknown	ENST00000370068	0.0025	1	107691253	107691263	10	50	3	50	3	0.6438	107691253	1	38G>A	p.W13*	stop_gained	TGG	TAG
stes	ENOX1	unknown	ENST00000261488	0.0025	13	43986988	43986995	7	50	3	50	2	0.4292	43986994	1	57G>T	p.Q19H	missense_variant	CAG	CAT
stes	RHOA	Cancer gene	ENST00000418115	0.026	3	49412898	49412908	10	42.8571	3	42.8571	3	0.6438	49412907	1	116T>G	p.F39C	missense_variant	TTT	TGT
stes	PCDHB11	unknown	ENST00000354757	0.0025	5	140580725	140580729	4	42.8571	3	42.8571	3	0.6438	140580725	1	1378G>A	p.V460I	missense_variant	GTC	ATC
stes	CTNNB1	Cancer gene	ENST00000349496	0.0017	3	41266097	41266105	8	54.5455	6	54.5455	6	1.2876	41266103	1	100G>A	p.G34R	missense_variant	GGA	AGA
stes	NAP1L3	unknown	ENST00000373079	0.0017	X	92926799	92926800	1	50	3	50	3	0.6438	92926799	1	1505A>C	p.K502T	missense_variant	AAG	ACG
thca	BRAF	Cancer gene	ENST00000288602	0.0012	7	140453134	140453137	3	100	257	100	257	55.8696	140453136	255	1799T>A	p.V600E	missense_variant	GTG	GAG
thca	NRAS	Cancer gene	ENST00000369535	0.0012	1	115256529	115256531	2	100	39	100	39	8.4783	115256529	31	182A>G	p.Q61R	missense_variant	CAA	CGA
thca	HRAS	Cancer gene	ENST00000451590	0.0012	11	533874	533876	2	100	17	100	17	3.6957	533874	14	182A>G	p.Q61R	missense_variant	CAG	CGG
thca	AKT1	Cancer gene	ENST00000554581	0.0012	14	105246551	105246552	1	60	3	60	3	0.6522	105246551	3	49G>A	p.E17K	missense_variant	GAG	AAG
thca	EIF1AX	Cancer gene	ENST00000379607	0.003	X	20156731	20156736	5	50	3	50	3	0.6522	20156735	1	22G>A	p.G8R	missense_variant	GGA	AGA
ucec	PPP2R1A	Cancer gene	ENST00000322088	0.0013	19	52715971	52715983	12	49.0909	27	49.0909	27	6.7669	52715971	22	536C>G	p.P179R	missense_variant	CCC	CGC
ucec	KRAS	Cancer gene	ENST00000256078	0.0013	12	25398281	25398286	5	92.3077	60	92.3077	60	15.0376	25398284	22	35G>A	p.G12D	missense_variant	GGT	GAT
ucec	BCOR	Cancer gene	ENST00000378444	0.0013	X	39921444	39921454	10	59.4595	22	59.4595	22	5.5138	39921444	21	4376A>G	p.N1459S	missense_variant	AAT	AGT
ucec	FGFR2	Cancer gene	ENST00000457416	0.0013	10	123279677	123279678	1	51.4286	18	51.4286	18	4.5113	123279677	18	755C>G	p.S252W	missense_variant	TCG	TGG
ucec	AKT1	Cancer gene	ENST00000554581	0.0013	14	105246551	105246552	1	63.6364	7	63.6364	7	1.7544	105246551	7	49G>A	p.E17K	missense_variant	GAG	AAG
ucec	MYCN	Cancer gene	ENST00000281043	0.0013	2	16082317	16082318	1	66.6667	6	66.6667	6	1.5038	16082317	6	131C>T	p.P44L	missense_variant	CCC	CTC
ucec	SOX17	unknown	ENST00000297316	0.0013	8	55372518	55372519	1	54.5455	6	54.5455	6	1.5038	55372518	6	1208G>T	p.S403I	missense_variant	AGC	ATC
ucec	CTNNB1	Cancer gene	ENST00000349496	0.0013	3	41266097	41266108	11	50	35	50	35	8.7719	41266103	5	100G>A	p.G34R	missense_variant	GGA	AGA
ucec	PIK3R2	unknown	ENST00000222254	0.0013	19	18273784	18273794	10	42.8571	6	42.8571	6	1.5038	18273784	5	1117G>A	p.G373R	missense_variant	GGG	AGG
ucec	RBM39	unknown	ENST00000253363	0.0013	20	34302142	34302146	4	66.6667	6	66.6667	6	1.5038	34302145	5	1058C>T	p.T353I	missense_variant	ACA	ATA
ucec	ABCB1	unknown	ENST00000265724	0.0013	7	87179322	87179323	1	57.1429	4	57.1429	4	1.0025	87179322	4	1399C>T	p.R467W	missense_variant	CGG	TGG
ucec	NRAS	Cancer gene	ENST00000369535	0.0013	1	115256529	115256530	1	50	4	50	4	1.0025	115256529	4	182A>G	p.Q61R	missense_variant	CAA	CGA
ucec	CCND1	Cancer gene	ENST00000227507	0.0013	11	69466017	69466023	6	63.1579	12	63.1579	12	3.0075	69466019	4	857C>T	p.T286I	missense_variant	ACA	ATA
ucec	RRAS2	Cancer gene	ENST00000256196	0.0013	11	14316389	14316391	2	83.3333	5	83.3333	5	1.2531	14316390	4	215A>T	p.Q72L	missense_variant	CAA	CTA
ucec	NFE2L2	Cancer gene	ENST00000397062	0.0013	2	178098799	178098807	8	41.1765	7	41.1765	7	1.7544	178098799	3	246A>T	p.E82D	missense_variant	GAA	GAT
ucec	U2AF1	Cancer gene	ENST00000291552	0.0013	21	44524456	44524457	1	66.6667	4	66.6667	4	1.0025	44524456	3	101C>T	p.S34F	missense_variant	TCT	TTT
ucec	CDC25A	unknown	ENST00000302506	0.0013	3	48200932	48200933	1	50	3	50	3	0.7519	48200932	3	1336A>T	p.R446*	stop_gained	AGA	TGA
ucec	DET1	unknown	ENST00000564406	0.0013	15	89074021	89074022	1	42.8571	3	42.8571	3	0.7519	89074021	3	949C>T	p.R317W	missense_variant	CGG	TGG
ucec	MAX	Cancer gene	ENST00000358664	0.0013	14	65544747	65544748	1	42.8571	3	42.8571	3	0.7519	65544747	3	179G>A	p.R60Q	missense_variant	CGG	CAG
ucec	KRT28	unknown	ENST00000306658	0.0013	17	38953457	38953459	2	80	4	80	4	1.0025	38953457	3	767C>T	p.A256V	missense_variant	GCG	GTG
ucec	C8B	unknown	ENST00000371237	0.0023	1	57415242	57415249	7	60	3	60	3	0.7519	57415242	2	850C>T	p.R284*	stop_gained	CGA	TGA
ucec	KATNB1	unknown	ENST00000379661	0.0023	16	57787363	57787373	10	60	3	60	3	0.7519	57787372	2	1118G>A	p.R373H	missense_variant	CGC	CAC
ucec	ESR1	Cancer gene	ENST00000440973	0.0013	6	152419922	152419927	5	66.6667	4	66.6667	4	1.0025	152419926	2	1613A>G	p.D538G	missense_variant	GAC	GGC
ucec	TRPC5	unknown	ENST00000262839	0.0013	X	111155925	111155927	2	42.8571	3	42.8571	3	0.7519	111155925	2	494G>A	p.R165Q	missense_variant	CGG	CAG
ucec	ELP3	unknown	ENST00000256398	0.0033	8	28017842	28017849	7	50	3	50	3	0.7519	28017842	2	1354C>T	p.R452*	stop_gained	CGA	TGA
ucec	TCTE1	unknown	ENST00000371505	0.0013	6	44253910	44253920	10	50	3	50	3	0.7519	44253919	2	628G>A	p.D210N	missense_variant	GAC	AAC
ucec	EHBP1L1	unknown	ENST00000309295	0.0013	11	65346592	65346594	2	42.8571	3	42.8571	3	0.7519	65346593	2	149G>A	p.R50H	missense_variant	CGC	CAC
ucec	TTC6	unknown	ENST00000553443	0.0023	14	38091447	38091458	11	42.8571	3	42.8571	3	0.7519	38091447	2	178G>C	p.A60P	missense_variant	GCC	CCC
ucec	PTPN11	Cancer gene	ENST00000351677	0.0013	12	112926248	112926250	2	42.8571	3	42.8571	3	0.7519	112926248	2	1381G>A	p.A461T	missense_variant	GCT	ACT
ucec	TTC38	unknown	ENST00000381031	0.0043	22	46684365	46684375	10	50	3	50	3	0.7519	46684374	2	971G>A	p.S324N	missense_variant	AGC	AAC
ucec	MECOM	Cancer gene	ENST00000264674	0.0013	3	168834483	168834484	1	42.8571	3	42.8571	3	0.7519	168834483	2	808C>A	p.R270S	missense_variant	CGT	AGT
ucec	ARHGAP31	unknown	ENST00000264245	0.0013	3	119120921	119120930	9	42.8571	3	42.8571	2	0.5013	119120921	2	1322C>T	p.P441L	missense_variant	CCG	CTG
ucec	PZP	unknown	ENST00000261336	0.0013	12	9318693	9318700	7	57.1429	4	57.1429	4	1.0025	9318699	2	2207C>T	p.T736M	missense_variant	ACG	ATG
ucec	ZNF382	unknown	ENST00000292928	0.0013	19	37117178	37117180	2	42.8571	3	42.8571	3	0.7519	37117178	2	379C>T	p.R127C	missense_variant	CGT	TGT
ucec	CCDC19	unknown	ENST00000368099	0.0013	1	159856361	159856363	2	42.8571	3	42.8571	3	0.7519	159856361	2	707G>A	p.R236Q	missense_variant	CGG	CAG
ucec	ABTB2	unknown	ENST00000435224	0.0013	11	34186324	34186328	4	42.8571	3	42.8571	3	0.7519	34186327	1	1894G>A	p.D632N	missense_variant	GAC	AAC
ucec	SMARCB1	Cancer gene	ENST00000263121	0.0013	22	24143142	24143147	5	60	3	60	3	0.7519	24143142	1	374C>A	p.A125D	missense_variant	GCC	GAC
ucec	ESYT2	unknown	ENST00000251527	0.0033	7	158560352	158560363	11	50	3	50	3	0.7519	158560362	1	1051C>T	p.R351W	missense_variant	CGG	TGG
ucec	RPP25L	unknown	ENST00000297613	0.018	9	34611196	34611206	10	50	3	50	3	0.7519	34611205	1	89T>C	p.V30A	missense_variant	GTC	GCC
ucec	RPH3A	unknown	ENST00000389385	0.0043	12	113321125	113321136	11	60	3	60	3	0.7519	113321125	1	1354C>T	p.R452W	missense_variant	CGG	TGG
ucec	RAD23A	unknown	ENST00000586534	0.0013	19	13058777	13058787	10	60	3	60	3	0.7519	13058777	1	188A>T	p.D63V	missense_variant	GAC	GTC
ucec	RDH13	unknown	ENST00000415061	0.0092	19	55556636	55556648	12	42.8571	3	42.8571	3	0.7519	55556647	1	791C>A	p.P264H	missense_variant	CCC	CAC
ucec	FANCI	unknown	ENST00000310775	0.0013	15	89837153	89837162	9	50	3	50	3	0.7519	89837153	1	2381C>A	p.T794N	missense_variant	ACT	AAT
ucec	MYOD1	Cancer gene	ENST00000250003	0.0052	11	17741684	17741692	8	60	3	60	3	0.7519	17741684	1	355C>T	p.R119W	missense_variant	CGG	TGG

## Sheet: SMs
Tumor Type	Gene	Canc_gene	Transcript	Adj_pvalue	Chr	Chr_min (hg19)	Chr_max (hg19)	Nnucl	Range_mut%	Nmut_cluster	Nmut_cluster%	Nsample	Nsample%	Chr_mut (hg19)	#Mut_freq	Mut_freq_cDNA	Mut_freq_AA	Type_mut	Orig_cod	Mut_cod
blca	PDE3A	unknown	ENST00000359062	0.0012	12	20523043	20523044	1	62.5	5	62.5	5	1.2626	20523043	5	825G>A	p.L275L	synonymous_variant	CTG	CTA
blca	LPAR6	unknown	ENST00000378434	0.0012	13	48985612	48985613	1	80	4	80	4	1.0101	48985612	4	948C>T	p.F316F	synonymous_variant	TTC	TTT
blca	CAMK2G	unknown	ENST00000322680	0.0012	10	75609037	75609038	1	50	3	50	3	0.7576	75609037	3	396C>T	p.I132I	synonymous_variant	ATC	ATT
blca	HIST1H1C	unknown	ENST00000343677	0.0012	6	26056108	26056118	10	57.1429	4	57.1429	3	0.7576	26056117	2	540G>A	p.A180A	synonymous_variant	GCG	GCA
brca	RYR3	unknown	ENST00000389232	0.001	15	33954810	33954811	1	42.8571	3	42.8571	3	0.4127	33954810	3	5079G>A	p.T1693T	synonymous_variant	ACG	ACA
coadread	FREM2	unknown	ENST00000280481	0.001	13	39261817	39261821	4	50	3	50	3	0.9524	39261820	2	339C>T	p.D113D	synonymous_variant	GAC	GAT
hnsc	TP53	Cancer gene	ENST00000269305	0.001	17	7579312	7579313	1	45.4545	5	45.4545	5	1.0549	7579312	3	375G>T	p.T125T	synonymous_variant	ACG	ACT
luad	TP53	Cancer gene	ENST00000269305	0.001	17	7579312	7579313	1	100	7	100	7	1.4257	7579312	7	375G>T	p.T125T	synonymous_variant	ACG	ACT
luad	LCT	unknown	ENST00000264162	0.001	2	136562352	136562359	7	60	3	60	3	0.611	136562358	1	4443G>T	p.L1481L	synonymous_variant	CTG	CTT
lusc	TP53	Cancer gene	ENST00000269305	0.001	17	7579312	7579313	1	58.8235	10	58.8235	10	2.1786	7579312	9	375G>T	p.T125T	synonymous_variant	ACG	ACT
skcm	CAMK4	unknown	ENST00000282356	0.0015	5	110710562	110710563	atC/atT	56.25	9	56.25	9	2.0408	110710562	9	255C>T	p.I85I	synonymous_variant	atC	atT
skcm	BCL2L12	Cancer gene	ENST00000246785	0.0015	19	50169131	50169132	ttC/ttT	64.2857	9	64.2857	9	2.0408	50169131	9	51C>T	p.F17F	synonymous_variant	ttC	ttT
skcm	TC2N	unknown	ENST00000435962	0.0015	14	92251698	92251699	ttC/ttT	46.6667	7	46.6667	7	1.5873	92251698	7	1170C>T	p.F390F	synonymous_variant	ttC	ttT
skcm	SLC27A5	unknown	ENST00000263093	0.0015	19	59010864	59010865	acC/acT	77.7778	7	77.7778	7	1.5873	59010864	7	1662C>T	p.T554T	synonymous_variant	acC	acT
skcm	CTAGE1	unknown	ENST00000391403	0.0015	18	19995558	19995559	ttC/ttT	46.1538	6	46.1538	6	1.3605	19995558	6	2217C>T	p.F739F	synonymous_variant	ttC	ttT
skcm	OASL	unknown	ENST00000257570	0.0015	12	121469308	121469318	ttC/ttT	66.6667	6	66.6667	6	1.3605	121469308	5	594C>T	p.F198F	synonymous_variant	ttC	ttT
skcm	KNSTRN	Cancer gene	ENST00000249776	0.0015	15	40675132	40675140	cgG/cgA	100	7	100	7	1.5873	40675132	5	96G>A	p.R32R	synonymous_variant	cgG	cgA
skcm	CHST4	unknown	ENST00000338482	0.0015	16	71571180	71571181	atC/atT	45.4545	5	45.4545	5	1.1338	71571180	5	600C>T	p.I200I	synonymous_variant	atC	atT
skcm	NPAS1	unknown	ENST00000602212	0.0015	19	47535945	47535946	ttC/ttT	62.5	5	62.5	5	1.1338	47535945	5	477C>T	p.F159F	synonymous_variant	ttC	ttT
skcm	PCDH15	unknown	ENST00000395440	0.0015	10	55568842	55568843	agG/agA	45.4545	5	45.4545	5	1.1338	55568842	5	1770G>A	p.R590R	synonymous_variant	agG	agA
skcm	ZNF385B	unknown	ENST00000410066	0.0015	2	180348096	180348097	acG/acA	41.6667	5	41.6667	5	1.1338	180348096	5	573G>A	p.T191T	synonymous_variant	acG	acA
skcm	CCDC28A	unknown	ENST00000332797	0.0015	6	139094904	139094905	ttC/ttT	66.6667	4	66.6667	4	0.907	139094904	4	93C>T	p.F31F	synonymous_variant	ttC	ttT
skcm	MAGEA3	unknown	ENST00000393902	0.0015	X	151935417	151935418	ttC/ttT	44.4444	4	44.4444	4	0.907	151935417	4	750C>T	p.F250F	synonymous_variant	ttC	ttT
skcm	AKR1B1	unknown	ENST00000285930	0.0015	7	134134532	134134533	ttC/ttT	57.1429	4	57.1429	4	0.907	134134532	4	369C>T	p.F123F	synonymous_variant	ttC	ttT
skcm	ANKRD30B	unknown	ENST00000358984	0.0015	18	14763875	14763885	agG/agA	57.1429	4	57.1429	4	0.907	14763875	3	1011G>A	p.R337R	synonymous_variant	agG	agA
skcm	FAM13A	unknown	ENST00000264344	0.0015	4	89658686	89658687	cgG/cgA	50	3	50	3	0.6803	89658686	3	2583G>A	p.R861R	synonymous_variant	cgG	cgA
skcm	AIFM1	unknown	ENST00000287295	0.0015	X	129270669	129270670	tcC/tcT	50	3	50	3	0.6803	129270669	3	1113C>T	p.S371S	synonymous_variant	tcC	tcT
skcm	B3GAT1	unknown	ENST00000524765	0.0015	11	134253616	134253617	ttC/ttT	42.8571	3	42.8571	3	0.6803	134253616	3	579C>T	p.F193F	synonymous_variant	ttC	ttT
skcm	ZNF28	unknown	ENST00000457749	0.0015	19	53303922	53303923	ttC/ttT	60	3	60	3	0.6803	53303922	3	1176C>T	p.F392F	synonymous_variant	ttC	ttT
skcm	BAAT	unknown	ENST00000259407	0.0015	9	104125001	104125008	ttC/ttT	57.1429	4	57.1429	4	0.907	104125007	3	960C>T	p.F320F	synonymous_variant	ttC	ttT
skcm	MAGEA10	unknown	ENST00000370323	0.0015	X	151303172	151303173	agG/agA	42.8571	3	42.8571	3	0.6803	151303172	3	921G>A	p.R307R	synonymous_variant	agG	agA
skcm	FEM1A	unknown	ENST00000269856	0.0015	19	4793084	4793085	ttC/ttT	42.8571	3	42.8571	3	0.6803	4793084	3	1218C>T	p.F406F	synonymous_variant	ttC	ttT
skcm	KLHL22	unknown	ENST00000328879	0.0015	22	20819207	20819208	ttC/ttT	60	3	60	3	0.6803	20819207	3	1050C>T	p.F350F	synonymous_variant	ttC	ttT
skcm	STXBP4	unknown	ENST00000376352	0.0015	17	53237185	53237186	atC/atT	60	3	60	3	0.6803	53237185	3	1575C>T	p.I525I	synonymous_variant	atC	atT
skcm	CD300LG	unknown	ENST00000317310	0.0015	17	41926251	41926252	ttC/ttT	42.8571	3	42.8571	3	0.6803	41926251	3	369C>T	p.F123F	synonymous_variant	ttC	ttT
skcm	CHRM4	unknown	ENST00000433765	0.0015	11	46406896	46406906	acG/acA	57.1429	4	57.1429	4	0.907	46406905	3	1203G>A	p.T401T	synonymous_variant	acG	acA
skcm	TREM1	unknown	ENST00000244709	0.0015	6	41248704	41248705	atC/atT	60	3	60	3	0.6803	41248704	3	594C>T	p.I198I	synonymous_variant	atC	atT
skcm	WIZ	unknown	ENST00000263381	0.0015	19	15535023	15535024	ttC/ttT	50	3	50	3	0.6803	15535023	3	2196C>T	p.F732F	synonymous_variant	ttC	ttT
skcm	SHD	unknown	ENST00000543264	0.0015	19	4290474	4290475	ttC/ttT	60	3	60	3	0.6803	4290474	3	867C>T	p.F289F	synonymous_variant	ttC	ttT
skcm	TBCK	unknown	ENST00000273980	0.0015	4	107037521	107037522	atC/atT	50	3	50	3	0.6803	107037521	3	2250C>T	p.I750I	synonymous_variant	atC	atT
skcm	BRAF	Cancer gene	ENST00000288602	0.0015	7	140453135	140453139	gtG/gtA	57.1429	4	57.1429	4	0.907	140453135	3	1800G>A	p.V600V	synonymous_variant	gtG	gtA
skcm	MYB	Cancer gene	ENST00000341911	0.0015	6	135517065	135517066	atC/atT	60	3	60	3	0.6803	135517065	3	1128C>T	p.I376I	synonymous_variant	atC	atT
skcm	SLC9A9	unknown	ENST00000316549	0.0015	3	143292979	143292980	ttC/ttT	50	3	50	3	0.6803	143292979	3	951C>T	p.F317F	synonymous_variant	ttC	ttT
skcm	ATP2B1	unknown	ENST00000428670	0.0015	12	89998001	89998002	ttC/ttT	60	3	60	3	0.6803	89998001	3	2565C>T	p.F855F	synonymous_variant	ttC	ttT
skcm	PLD5	unknown	ENST00000536534	0.0015	1	242253243	242253244	ccG/ccA	42.8571	3	42.8571	3	0.6803	242253243	3	1524G>A	p.P508P	synonymous_variant	ccG	ccA
skcm	LPO	unknown	ENST00000262290	0.0015	17	56344924	56344925	ttC/ttT	42.8571	3	42.8571	3	0.6803	56344924	3	1908C>T	p.F636F	synonymous_variant	ttC	ttT
skcm	SCN3B	unknown	ENST00000392770	0.0015	11	123516298	123516299	ttC/ttT	50	3	50	3	0.6803	123516298	3	216C>T	p.F72F	synonymous_variant	ttC	ttT
skcm	FAM13C	unknown	ENST00000373868	0.0066	10	61028352	61028362	cgG/cgA	42.8571	3	42.8571	3	0.6803	61028361	2	894G>A	p.R298R	synonymous_variant	cgG	cgA
skcm	WSCD2	unknown	ENST00000332082	0.0015	12	108589750	108589760	ggG/ggA	66.6667	4	66.6667	4	0.907	108589750	2	141G>A	p.G47G	synonymous_variant	ggG	ggA
skcm	IL1B	unknown	ENST00000263341	0.0025	2	113587998	113588002	ttC/ttT	50	3	50	3	0.6803	113588001	2	747C>T	p.F249F	synonymous_variant	ttC	ttT
skcm	TMEM176B	unknown	ENST00000447204	0.018	7	150490287	150490297	atC/atT	42.8571	3	42.8571	3	0.6803	150490296	2	480C>T	p.I160I	synonymous_variant	atC	atT
skcm	CECR1	unknown	ENST00000399839	0.0025	22	17688080	17688090	ttC/ttT	42.8571	3	42.8571	3	0.6803	17688089	2	414C>T	p.F138F	synonymous_variant	ttC	ttT
skcm	SP140L	unknown	ENST00000415673	0.0034	2	231222634	231222641	ttC/ttT	50	3	50	3	0.6803	231222634	2	222C>T	p.F74F	synonymous_variant	ttC	ttT
skcm	FFAR3	unknown	ENST00000327809	0.0162	19	35849900	35849910	ttC/ttT	42.8571	3	42.8571	3	0.6803	35849909	2	117C>T	p.F39F	synonymous_variant	ttC	ttT
skcm	GGT1	unknown	ENST00000400382	0.0025	22	25019805	25019812	atC/atT	50	3	50	3	0.6803	25019811	2	948C>T	p.I316I	synonymous_variant	atC	atT
skcm	WDR81	unknown	ENST00000409644	0.0015	17	1637434	1637438	ttC/ttT	42.8571	3	42.8571	3	0.6803	1637437	2	5106C>T	p.F1702F	synonymous_variant	ttC	ttT
skcm	NXNL1	unknown	ENST00000301944	0.0015	19	17571378	17571380	ttC/ttT	50	3	50	3	0.6803	17571379	2	300C>T	p.F100F	synonymous_variant	ttC	ttT
skcm	CTSG	unknown	ENST00000216336	0.0075	14	25043008	25043015	ggG/ggA	42.8571	3	42.8571	3	0.6803	25043014	2	597G>A	p.G199G	synonymous_variant	ggG	ggA
skcm	SLAMF7	unknown	ENST00000368043	0.0015	1	160720152	160720154	ctC/ctT	50	3	50	2	0.4535	160720152	2	708C>T	p.L236L	synonymous_variant	ctC	ctT
skcm	MRGPRX3	unknown	ENST00000396275	0.0034	11	18159520	18159527	ttC/ttT	42.8571	3	42.8571	3	0.6803	18159526	2	777C>T	p.F259F	synonymous_variant	ttC	ttT
skcm	SNAP47	unknown	ENST00000366759	0.0015	1	227935647	227935649	Ctg/Ttg	50	3	50	2	0.4535	227935648	2	346C>T	p.L116L	synonymous_variant	Ctg	Ttg
skcm	MBL2	unknown	ENST00000373968	0.0015	10	54528094	54528096	ttC/ttT	60	3	60	3	0.6803	54528095	2	549C>T	p.F183F	synonymous_variant	ttC	ttT
skcm	MGRN1	unknown	ENST00000262370	0.0045	16	4731625	4731635	tcC/tcT	50	3	50	3	0.6803	4731625	2	1206C>T	p.S402S	synonymous_variant	tcC	tcT
skcm	DIRAS2	unknown	ENST00000375765	0.0034	9	93375570	93375577	atC/atT	60	3	60	3	0.6803	93375576	2	534C>T	p.I178I	synonymous_variant	atC	atT
skcm	C2CD2	unknown	ENST00000380486	0.0056	21	43327228	43327235	atC/atT	42.8571	3	42.8571	3	0.6803	43327234	2	1185C>T	p.I395I	synonymous_variant	atC	atT
skcm	RAB40AL	unknown	ENST00000218249	0.0025	X	102193017	102193024	atC/atT	60	3	60	3	0.6803	102193023	2	777C>T	p.I259I	synonymous_variant	atC	atT
skcm	ZC3H3	unknown	ENST00000262577	0.0025	8	144550575	144550585	ccC/ccT	50	3	50	3	0.6803	144550575	2	2082C>T	p.P694P	synonymous_variant	ccC	ccT
skcm	KCNJ10	unknown	ENST00000368089	0.0015	1	160011957	160011961	tcC/tcT	42.8571	3	42.8571	3	0.6803	160011957	2	366C>T	p.S122S	synonymous_variant	tcC	tcT
skcm	CRYBB2	unknown	ENST00000398215	0.0093	22	25623916	25623926	tcC/tcT	60	3	60	3	0.6803	25623925	2	279C>T	p.S93S	synonymous_variant	tcC	tcT
skcm	SLC12A9	unknown	ENST00000354161	0.0015	7	100458768	100458770	ctC/ctT	42.8571	3	42.8571	2	0.4535	100458768	2	1227C>T	p.L409L	synonymous_variant	ctC	ctT
skcm	MRGPRX4	unknown	ENST00000314254	0.0015	11	18195094	18195098	atC/atT	42.8571	3	42.8571	3	0.6803	18195094	2	291C>T	p.I97I	synonymous_variant	atC	atT
skcm	ZNF80	unknown	ENST00000482457	0.0025	3	113955646	113955650	ttC/ttT	60	3	60	3	0.6803	113955646	2	276C>T	p.F92F	synonymous_variant	ttC	ttT
skcm	ZNF585A	unknown	ENST00000292841	0.0025	19	37643778	37643785	ctC/ctT	42.8571	3	42.8571	3	0.6803	37643778	2	858C>T	p.L286L	synonymous_variant	ctC	ctT
skcm	LGALS4	unknown	ENST00000307751	0.0034	19	39293023	39293031	ttC/ttT	60	3	60	3	0.6803	39293030	2	585C>T	p.F195F	synonymous_variant	ttC	ttT
skcm	HOXA6	unknown	ENST00000222728	0.0085	7	27187306	27187316	caG/caA	60	3	60	3	0.6803	27187315	1	54G>A	p.Q18Q	synonymous_variant	caG	caA
skcm	GPR153	unknown	ENST00000377893	0.0025	1	6314056	6314061	atC/atT	50	3	50	2	0.4535	6314060	1	504C>T	p.I168I	synonymous_variant	atC	atT
skcm	PRSS58	unknown	ENST00000552471	0.0093	7	141955396	141955403	gtC/gtT	42.8571	3	42.8571	3	0.6803	141955402	1	132C>T	p.V44V	synonymous_variant	gtC	gtT
skcm	TNFSF15	unknown	ENST00000374045	0.0034	9	117553068	117553075	ttC/ttT	50	3	50	3	0.6803	117553074	1	414C>T	p.F138F	synonymous_variant	ttC	ttT
stes	RIMS2	unknown	ENST00000406091	0.001	8	104898096	104898097	1	42.8571	6	42.8571	6	1.2876	104898096	3	1269T>C	p.S423S	synonymous_variant	TCT	TCC
ucec	NEO1	unknown	ENST00000339362	0.0013	15	73562475	73562476	1	50	3	50	3	0.7519	73562475	3	2619G>A	p.T873T	synonymous_variant	ACG	ACA
ucec	SHROOM4	unknown	ENST00000376020	0.0013	X	50350731	50350732	1	50	3	50	3	0.7519	50350731	3	3411G>A	p.E1137E	synonymous_variant	GAG	GAA
ucec	RBMXL2	unknown	ENST00000306904	0.003	11	7111047	7111054	7	60	3	60	3	0.7519	7111053	2	702G>A	p.S234S	synonymous_variant	TCG	TCA
ucec	KSR2	unknown	ENST00000339824	0.0013	12	118199016	118199020	4	50	3	50	3	0.7519	118199019	2	783G>A	p.P261P	synonymous_variant	CCG	CCA
ucec	FGD3	unknown	ENST00000375482	0.0023	9	95797745	95797755	10	50	3	50	3	0.7519	95797745	2	2052C>T	p.S684S	synonymous_variant	AGC	AGT
ucec	FUS	Cancer gene	ENST00000254108	0.0013	16	31196417	31196421	4	60	3	60	3	0.7519	31196420	2	684C>T	p.G228G	synonymous_variant	GGC	GGT
ucec	DCAF8L2	unknown	ENST00000451261	0.0013	X	27765444	27765448	4	60	3	60	3	0.7519	27765447	2	435A>G	p.E145E	synonymous_variant	GAA	GAG
ucec	TLE4	unknown	ENST00000376552	0.0013	9	82323668	82323675	7	42.8571	3	42.8571	3	0.7519	82323668	1	1230C>T	p.A410A	synonymous_variant	GCC	GCT

## Sheet: All
Tumor type	Gene	Canc_gene	Transcript	Adj_pvalue	Chr	Chr_min (hg19)	Chr_max (hg19)	Nnucl	Range_mut%	Nmut_cluster	Nmut_cluster%	Nsample	Nsample%	Chr_mut (hg19)	#Mut_freq	Mut_freq_cDNA	Mut_freq_AA	Type_mut	Orig_cod	Mut_cod
blca	FGFR3	Cancer gene	ENST00000340107	0.0015	4	1803564	1803569	5	55.9322	33	55.9322	33	8.3333	1803568	31	746C>G	p.S249C	missense_variant	TCC	TGC
blca	PIK3CA	Cancer gene	ENST00000263967	0.0015	3	178936082	178936093	11	54.9296	39	54.9296	38	9.596	178936091	19	1633G>A	p.E545K	missense_variant	GAG	AAG
blca	RXRA	unknown	ENST00000481739	0.0015	9	137328351	137328352	1	55	11	55	11	2.7778	137328351	9	1280C>T	p.S427F	missense_variant	TCC	TTC
blca	KRAS	Cancer gene	ENST00000256078	0.0015	12	25398281	25398286	5	75	12	75	12	3.0303	25398284	6	35G>A	p.G12D	missense_variant	GGT	GAT
blca	C3orf70	unknown	ENST00000335012	0.0015	3	184870586	184870596	10	77.7778	7	77.7778	7	1.7677	184870595	6	17C>T	p.S6L	missense_variant	TCG	TTG
blca	SF3B1	Cancer gene	ENST00000335508	0.0015	2	198265452	198265454	2	42.8571	6	42.8571	6	1.5152	198265453	5	2704G>A	p.E902K	missense_variant	GAA	AAA
blca	NFE2L2	Cancer gene	ENST00000397062	0.0015	2	178098944	178098955	11	42.1053	8	42.1053	8	2.0202	178098945	5	100C>G	p.R34G	missense_variant	CGA	GGA
blca	ACTB	unknown	ENST00000331789	0.0015	7	5568242	5568243	1	44.4444	4	44.4444	4	1.0101	5568242	4	472G>A	p.G158R	missense_variant	GGG	AGG
blca	LPAR6	unknown	ENST00000378434	0.0015	13	48985612	48985613	1	55.5556	5	55.5556	5	1.2626	48985612	4	948C>T	p.F316F	synonymous_variant	TTC	TTT
blca	RARS2	unknown	ENST00000369536	0.0015	6	88299660	88299661	1	80	4	80	4	1.0101	88299660	4	16C>T	p.R6C	missense_variant	CGC	TGC
blca	CUL1	unknown	ENST00000325222	0.0015	7	148484180	148484187	7	42.8571	6	42.8571	6	1.5152	148484180	3	1447G>A	p.D483N	missense_variant	GAT	AAT
blca	HRAS	Cancer gene	ENST00000451590	0.0015	11	533874	533876	2	42.8571	6	42.8571	6	1.5152	533875	3	181C>A	p.Q61K	missense_variant	CAG	AAG
blca	RALGPS1	unknown	ENST00000259351	0.0015	9	129958857	129958858	1	60	3	60	3	0.7576	129958857	3	1142G>A	p.R381Q	missense_variant	CGA	CAA
blca	GNA13	unknown	ENST00000439174	0.0015	17	63010910	63010912	2	57.1429	4	57.1429	4	1.0101	63010911	3	598A>G	p.R200G	missense_variant	AGA	GGA
blca	ALDH1A2	unknown	ENST00000249750	0.0036	15	58357781	58357785	4	42.8571	3	42.8571	3	0.7576	58357784	2	65C>T	p.S22L	missense_variant	TCG	TTG
blca	HIST1H1C	unknown	ENST00000343677	0.0015	6	26056108	26056118	10	50	5	50	4	1.0101	26056117	2	540G>A	p.A180A	synonymous_variant	GCG	GCA
blca	ZNF551	unknown	ENST00000282296	0.0026	19	58199365	58199375	10	42.8571	3	42.8571	3	0.7576	58199365	2	1722C>G	p.L574L	synonymous_variant	CTC	CTG
blca	NLRC4	unknown	ENST00000404025	0.0026	2	32475708	32475711	3	50	3	50	3	0.7576	32475708	2	1225G>C	p.E409Q	missense_variant	GAA	CAA
blca	MB21D2	Cancer gene	ENST00000392452	0.0015	3	192516720	192516721	1	42.8571	3	42.8571	3	0.7576	192516720	2	931C>G	p.Q311E	missense_variant	CAG	GAG
blca	LRTM2	unknown	ENST00000543818	0.0015	12	1940449	1940450	1	42.8571	3	42.8571	3	0.7576	1940449	2	416C>T	p.S139L	missense_variant	TCG	TTG
blca	C2orf71	unknown	ENST00000331664	0.0015	2	29293647	29293658	11	50	3	50	3	0.7576	29293647	2	3481G>A	p.E1161K	missense_variant	GAA	AAA
blca	HCN3	unknown	ENST00000368358	0.0015	1	155247568	155247577	9	57.1429	4	57.1429	3	0.7576	155247568	2	187C>T	p.R63W	missense_variant	CGG	TGG
blca	KLF5	unknown	ENST00000377687	0.0015	13	73649892	73649904	12	44.4444	4	44.4444	4	1.0101	73649902	2	1252G>A	p.D418N	missense_variant	GAT	AAT
blca	HIST1H3B	Cancer gene	ENST00000244661	0.0065	6	26031885	26031896	11	44.4444	4	44.4444	4	1.0101	26031885	2	404G>C	p.R135T	missense_variant	AGA	ACA
blca	CTNNB1	Cancer gene	ENST00000349496	0.0015	3	41266113	41266125	12	44.4444	4	44.4444	4	1.0101	41266113	2	110C>G	p.S37C	missense_variant	TCT	TGT
blca	ZBTB7B	unknown	ENST00000417934	0.0015	1	154988705	154988706	1	42.8571	3	42.8571	3	0.7576	154988705	2	1266G>T	p.K422N	missense_variant	AAG	AAT
blca	LDB2	unknown	ENST00000304523	0.0073	4	16900009	16900020	11	42.8571	3	42.8571	3	0.7576	16900009	1	100G>A	p.E34K	missense_variant	GAG	AAG
blca	PHLDA3	unknown	ENST00000367311	0.02	1	201437599	201437607	8	50	3	50	3	0.7576	201437606	1	309C>A	p.V103V	synonymous_variant	GTC	GTA
blca	SLC19A1	unknown	ENST00000311124	0.0045	21	46951324	46951335	11	42.8571	3	42.8571	3	0.7576	46951334	1	918C>T	p.N306N	synonymous_variant	AAC	AAT
blca	NETO1	unknown	ENST00000327305	0.0036	18	70532046	70532057	11	50	3	50	3	0.7576	70532056	1	207C>G	p.I69M	missense_variant	ATC	ATG
blca	GSS	unknown	ENST00000216951	0.0015	20	33519777	33519779	2	42.8571	3	42.8571	2	0.5051	33519778	1	993C>G	p.L331L	synonymous_variant	CTC	CTG
blca	C15orf52	unknown	ENST00000559313	0.0055	15	40627555	40627567	12	50	3	50	3	0.7576	40627566	1	1398C>T	p.H466H	synonymous_variant	CAC	CAT
blca	DDX46	unknown	ENST00000354283	0.0036	5	134143524	134143533	9	42.8571	3	42.8571	3	0.7576	134143524	1	2041C>G	p.R681G	missense_variant	CGA	GGA
blca	SRGAP2	unknown	ENST00000295713	0.0015	1	206628299	206628311	12	50	3	50	2	0.5051	206628299	1	2178G>A	p.V726V	synonymous_variant	GTG	GTA
blca	OPCML	unknown	ENST00000331898	0.0026	11	132399053	132399058	5	50	3	50	2	0.5051	132399057	1	424T>C	p.S142P	missense_variant	TCC	CCC
blca	MAP7D1	unknown	ENST00000373151	0.0015	1	36636770	36636779	9	60	3	60	3	0.7576	36636770	1	245C>T	p.P82L	missense_variant	CCG	CTG
blca	FAM124A	unknown	ENST00000280057	0.0026	13	51825990	51825997	7	42.8571	3	42.8571	3	0.7576	51825990	1	595C>T	p.R199W	missense_variant	CGG	TGG
blca	MAPK8IP1	unknown	ENST00000241014	0.0045	11	45924439	45924448	9	50	3	50	2	0.5051	45924439	1	1121T>C	p.L374P	missense_variant	CTG	CCG
blca	PRDX4	unknown	ENST00000379341	0.0092	X	23693153	23693165	12	60	3	60	3	0.7576	23693153	1	406G>C	p.E136Q	missense_variant	GAA	CAA
brca	PIK3CA	Cancer gene	ENST00000263967	0.0013	3	178952074	178952086	12	41.4097	94	41.4097	93	12.7923	178952085	79	3140A>G	p.H1047R	missense_variant	CAT	CGT
brca	AKT1	Cancer gene	ENST00000554581	0.0013	14	105246551	105246552	1	90.9091	20	90.9091	20	2.751	105246551	20	49G>A	p.E17K	missense_variant	GAG	AAG
brca	SF3B1	Cancer gene	ENST00000335508	0.0013	2	198266834	198266835	1	77.7778	7	77.7778	7	0.9629	198266834	7	2098A>G	p.K700E	missense_variant	AAA	GAA
brca	LRRIQ1	unknown	ENST00000393217	0.002	12	85449848	85449857	9	50	3	50	2	0.2751	85449848	1	1277T>A	p.L426Q	missense_variant	CTA	CAA
brca	IMPG1	unknown	ENST00000369950	0.0013	6	76640789	76640798	9	60	3	60	3	0.4127	76640797	1	2116G>A	p.E706K	missense_variant	GAG	AAG
brca	TNRC6A	unknown	ENST00000395799	0.0013	16	24817928	24817934	6	50	3	50	2	0.2751	24817928	1	4363C>A	p.Q1455K	missense_variant	CAA	AAA
brca	HRAS	Cancer gene	ENST00000451590	0.002	11	534286	534290	4	60	3	60	3	0.4127	534289	1	34G>T	p.G12C	missense_variant	GGC	TGC
cesc	PIK3CA	Cancer gene	ENST00000263967	0.001	3	178936082	178936092	10	72.2222	39	72.2222	39	14.4981	178936091	24	1633G>A	p.E545K	missense_variant	GAG	AAG
cesc	MAPK1	Cancer gene	ENST00000215832	0.001	22	22127164	22127168	4	75	6	75	6	2.2305	22127164	5	964G>A	p.E322K	missense_variant	GAG	AAG
cesc	KLF5	unknown	ENST00000377687	0.001	13	73649896	73649907	11	85.7143	6	85.7143	4	1.487	73649905	4	1255G>A	p.E419K	missense_variant	GAG	AAG
cesc	KRAS	Cancer gene	ENST00000256078	0.001	12	25398279	25398286	7	78.5714	11	78.5714	11	4.0892	25398284	4	35G>A	p.G12D	missense_variant	GGT	GAT
coadread	KRAS	Cancer gene	ENST00000256078	0.0014	12	25398281	25398286	5	86.9863	127	86.9863	126	40	25398284	36	35G>T	p.G12V	missense_variant	GGT	GTT
coadread	PIK3CA	Cancer gene	ENST00000263967	0.0014	3	178936082	178936093	11	42.4242	28	42.4242	28	8.8889	178936091	16	1633G>A	p.E545K	missense_variant	GAG	AAG
coadread	PCBP1	Cancer gene	ENST00000303577	0.0014	2	70315174	70315181	7	85.7143	12	85.7143	12	3.8095	70315174	8	299T>A	p.L100Q	missense_variant	CTG	CAG
coadread	BRAF	Cancer gene	ENST00000288602	0.0014	7	140453136	140453147	11	57.1429	8	57.1429	8	2.5397	140453136	7	1799T>A	p.V600E	missense_variant	GTG	GAG
coadread	NRAS	Cancer gene	ENST00000369535	0.0014	1	115256528	115256531	3	42.1053	8	42.1053	8	2.5397	115256530	5	181C>A	p.Q61K	missense_variant	CAA	AAA
coadread	DCAF12L2	Cancer gene	ENST00000538699	0.0014	X	125298907	125298908	1	42.8571	3	42.8571	3	0.9524	125298907	3	1001C>T	p.P334L	missense_variant	CCG	CTG
coadread	PNLDC1	unknown	ENST00000610273	0.0024	6	160230077	160230087	10	50	3	50	3	0.9524	160230077	2	637C>T	p.R213C	missense_variant	CGT	TGT
coadread	HTR5A	unknown	ENST00000287907	0.0024	7	154863297	154863300	3	42.8571	3	42.8571	3	0.9524	154863297	2	688C>T	p.R230C	missense_variant	CGC	TGC
coadread	IBSP	unknown	ENST00000226284	0.0014	4	88732594	88732596	2	60	3	60	3	0.9524	88732594	2	486C>T	p.N162N	synonymous_variant	AAC	AAT
coadread	FAM124A	unknown	ENST00000280057	0.0032	13	51825614	51825626	12	42.8571	3	42.8571	3	0.9524	51825625	2	230C>T	p.A77V	missense_variant	GCG	GTG
coadread	KLK6	unknown	ENST00000376851	0.011	19	51470537	51470548	11	60	3	60	3	0.9524	51470547	2	75C>T	p.G25G	synonymous_variant	GGC	GGT
coadread	GNAS	Cancer gene	ENST00000371100	0.0014	20	57484420	57484422	2	57.1429	4	57.1429	4	1.2698	57484421	2	2531G>A	p.R844H	missense_variant	CGT	CAT
coadread	CCBE1	unknown	ENST00000439986	0.0032	18	57103324	57103330	6	42.8571	3	42.8571	3	0.9524	57103329	1	1032C>A	p.D344E	missense_variant	GAC	GAA
coadread	SMAD2	Cancer gene	ENST00000402690	0.0014	18	45368211	45368214	3	42.8571	3	42.8571	3	0.9524	45368213	1	1389C>A	p.C463*	stop_gained	TGC	TGA
hnsc	PIK3CA	Cancer gene	ENST00000263967	0.0012	3	178936082	178936092	10	47.9167	23	47.9167	23	4.8523	178936091	12	1633G>A	p.E545K	missense_variant	GAG	AAG
hnsc	HRAS	Cancer gene	ENST00000451590	0.0012	11	534285	534292	7	72.7273	16	72.7273	14	2.9536	534285	5	38G>T	p.G13V	missense_variant	GGT	GTT
hnsc	FGFR3	Cancer gene	ENST00000340107	0.0012	4	1803568	1803569	1	42.8571	3	42.8571	3	0.6329	1803568	3	746C>G	p.S249C	missense_variant	TCC	TGC
hnsc	CNKSR1	unknown	ENST00000361530	0.0012	1	26510920	26510930	10	80	4	80	4	0.8439	26510920	2	1029G>A	p.L343L	synonymous_variant	CTG	CTA
hnsc	NUPL1	unknown	ENST00000381736	0.0012	13	25901152	25901161	9	50	3	50	2	0.4219	25901160	2	1138A>G	p.I380V	missense_variant	ATA	GTA
hnsc	TCF21	unknown	ENST00000367882	0.0012	6	134210906	134210908	2	60	3	60	3	0.6329	134210907	2	372G>A	p.A124A	synonymous_variant	GCG	GCA
hnsc	HLA-B	unknown	ENST00000412585	0.0012	6	31323241	31323248	7	57.1429	4	57.1429	4	0.8439	31323241	2	748C>G	p.Q250E	missense_variant	CAG	GAG
hnsc	MTMR11	unknown	ENST00000439741	0.0033	1	149905304	149905310	6	42.8571	3	42.8571	2	0.4219	149905309	1	975C>T	p.L325L	synonymous_variant	CTC	CTT
hnsc	MYLK	unknown	ENST00000360304	0.0012	3	123383035	123383039	4	42.8571	3	42.8571	3	0.6329	123383038	1	3899C>T	p.A1300V	missense_variant	GCG	GTG
hnsc	PER1	Cancer gene	ENST00000317276	0.0012	17	8044494	8044498	4	50	3	50	2	0.4219	8044497	1	3762C>T	p.A1254A	synonymous_variant	GCC	GCT
hnsc	RAC1	Cancer gene	ENST00000356142	0.014	7	6426850	6426861	11	50	3	50	3	0.6329	6426850	1	43G>A	p.G15S	missense_variant	GGT	AGT
kirc	ZFAND2B	unknown	ENST00000289528	0.001	2	220072989	220072991	2	60	3	60	3	0.8242	220072989	2	446T>C	p.I149T	missense_variant	ATC	ACC
kirp	KRAS	Cancer gene	ENST00000256078	0.001	12	25398284	25398285	1	100	5	100	5	1.7921	25398284	3	35G>A	p.G12D	missense_variant	GGT	GAT
kirp	ITPR2	unknown	ENST00000381340	0.001	12	26810812	26810822	10	42.8571	3	42.8571	2	0.7168	26810821	1	2011G>A	p.V671I	missense_variant	GTC	ATC
kirp	NRAP	unknown	ENST00000359988	0.001	10	115365937	115365940	3	42.8571	3	42.8571	1	0.3584	115365939	1	3805G>T	p.D1269Y	missense_variant	GAC	TAC
kirp	NFE2L2	Cancer gene	ENST00000397062	0.001	2	178098799	178098807	8	80	4	80	4	1.4337	178098806	1	239C>A	p.T80K	missense_variant	ACA	AAA
lgggbm	IDH1	Cancer gene	ENST00000415913	0.0012	2	209113112	209113114	2	100	388	100	388	48.6216	209113112	352	395G>A	p.R132H	missense_variant	CGT	CAT
lgggbm	IDH2	Cancer gene	ENST00000330062	0.0012	15	90631837	90631840	3	100	17	100	17	2.1303	90631838	11	515G>A	p.R172K	missense_variant	AGG	AAG
lgggbm	KRTAP4-6	unknown	ENST00000345847	0.0012	17	39296555	39296557	2	100	5	100	5	0.6266	39296555	4	185G>A	p.R62H	missense_variant	CGT	CAT
lgggbm	KRT13	unknown	ENST00000246635	0.0012	17	39659672	39659674	2	50	4	50	4	0.5013	39659673	3	601C>T	p.R201C	missense_variant	CGC	TGC
lgggbm	BRAF	Cancer gene	ENST00000288602	0.0012	7	140453136	140453142	6	80	4	80	4	0.5013	140453136	3	1799T>A	p.V600E	missense_variant	GTG	GAG
lgggbm	SEMG2	unknown	ENST00000372769	0.0012	20	43851147	43851149	2	66.6667	4	66.6667	4	0.5013	43851147	3	874C>T	p.R292C	missense_variant	CGT	TGT
lgggbm	AOX1	unknown	ENST00000374700	0.0012	2	201478596	201478600	4	71.4286	5	71.4286	5	0.6266	201478598	3	1520C>T	p.A507V	missense_variant	GCG	GTG
lgggbm	ABCC10	unknown	ENST00000372530	0.0012	6	43403588	43403590	2	50	4	50	4	0.5013	43403588	3	1708C>T	p.R570W	missense_variant	CGG	TGG
lgggbm	TPTE2	unknown	ENST00000400230	0.0012	13	20039678	20039689	11	57.1429	4	57.1429	4	0.5013	20039688	3	529C>T	p.R177*	stop_gained	CGA	TGA
lgggbm	KRT15	unknown	ENST00000254043	0.0012	17	39673185	39673195	10	50	4	50	4	0.5013	39673185	3	613G>A	p.V205I	missense_variant	GTT	ATT
lgggbm	NUP210L	unknown	ENST00000368559	0.0012	1	154062057	154062059	2	55.5556	5	55.5556	5	0.6266	154062058	3	2200C>T	p.R734*	stop_gained	CGA	TGA
lgggbm	SPAM1	unknown	ENST00000340011	0.0012	7	123595133	123595134	1	50	3	50	3	0.3759	123595133	3	1037G>A	p.R346Q	missense_variant	CGA	CAA
lgggbm	RTP1	unknown	ENST00000312295	0.0012	3	186917604	186917606	2	60	3	60	3	0.3759	186917604	2	538C>T	p.R180C	missense_variant	CGC	TGC
lgggbm	SELE	unknown	ENST00000333360	0.0062	1	169698637	169698649	12	42.8571	3	42.8571	3	0.3759	169698637	2	893C>T	p.T298M	missense_variant	ACG	ATG
lgggbm	MAN2B2	unknown	ENST00000285599	0.0024	4	6578364	6578376	12	42.8571	3	42.8571	3	0.3759	6578364	2	198C>T	p.R66R	synonymous_variant	CGC	CGT
lgggbm	F9	unknown	ENST00000218099	0.0012	X	138643011	138643015	4	60	3	60	3	0.3759	138643011	2	835G>A	p.A279T	missense_variant	GCA	ACA
lgggbm	KCNH8	unknown	ENST00000328405	0.0012	3	19575087	19575089	2	42.8571	3	42.8571	3	0.3759	19575087	2	2820C>T	p.G940G	synonymous_variant	GGC	GGT
lgggbm	TLR6	unknown	ENST00000436693	0.0012	4	38830189	38830191	2	50	3	50	3	0.3759	38830190	2	905C>T	p.T302M	missense_variant	ACG	ATG
lgggbm	KLK15	unknown	ENST00000598239	0.0033	19	51330300	51330306	6	42.8571	3	42.8571	3	0.3759	51330300	2	315C>T	p.N105N	synonymous_variant	AAC	AAT
lgggbm	ANO2	unknown	ENST00000327087	0.0012	12	5908716	5908718	2	50	3	50	3	0.3759	5908716	2	1000C>T	p.R334C	missense_variant	CGC	TGC
lgggbm	JPH1	unknown	ENST00000342232	0.0012	8	75171694	75171696	2	50	3	50	3	0.3759	75171695	2	1183G>A	p.A395T	missense_variant	GCG	ACG
lgggbm	NRAS	Cancer gene	ENST00000369535	0.0012	1	115256529	115256531	2	80	4	80	4	0.5013	115256530	2	181C>A	p.Q61K	missense_variant	CAA	AAA
lgggbm	FAM81B	unknown	ENST00000283357	0.0033	5	94749817	94749824	7	60	3	60	3	0.3759	94749817	1	460T>A	p.S154T	missense_variant	TCG	ACG
lgggbm	NTSR1	unknown	ENST00000370501	0.0012	20	61340983	61340987	4	42.8571	3	42.8571	2	0.2506	61340983	1	424C>T	p.R142C	missense_variant	CGC	TGC
lgggbm	SLC6A19	unknown	ENST00000304460	0.0012	5	1216997	1217006	9	42.8571	3	42.8571	3	0.3759	1216997	1	1110C>T	p.S370S	synonymous_variant	TCC	TCT
lgggbm	TNFSF14	unknown	ENST00000599359	0.01	19	6664984	6664994	10	50	3	50	3	0.3759	6664993	1	667C>T	p.R223C	missense_variant	CGC	TGC
lgggbm	NMBR	unknown	ENST00000258042	0.0043	6	142397171	142397181	10	60	3	60	3	0.3759	142397180	1	778A>T	p.T260S	missense_variant	ACA	TCA
lgggbm	KRT25	unknown	ENST00000312150	0.0012	17	38906790	38906800	10	60	3	60	3	0.3759	38906799	1	1008G>A	p.A336A	synonymous_variant	GCG	GCA
lihc	CTNNB1	Cancer gene	ENST00000349496	0.0012	3	41266097	41266108	11	42.1687	35	42.1687	35	10.0575	41266098	6	95A>G	p.D32G	missense_variant	GAC	GGC
lihc	EEF1A1	unknown	ENST00000316292	0.0012	6	74227627	74227629	2	58.3333	7	58.3333	4	1.1494	74227628	4	1294A>T	p.T432S	missense_variant	ACA	TCA
lihc	GNAS	Cancer gene	ENST00000371100	0.0012	20	57484420	57484421	1	50	3	50	3	0.8621	57484420	3	2530C>T	p.R844C	missense_variant	CGT	TGT
lihc	IDH1	Cancer gene	ENST00000415913	0.0012	2	209113113	209113114	1	42.8571	3	42.8571	3	0.8621	209113113	2	394C>T	p.R132C	missense_variant	CGT	TGT
lihc	NFE2L2	Cancer gene	ENST00000397062	0.0012	2	178098799	178098811	12	77.7778	7	77.7778	6	1.7241	178098810	1	235G>T	p.E79*	stop_gained	GAG	TAG
lihc	CDKN2A	Cancer gene	ENST00000498124	0.021	9	21971101	21971112	11	50	3	50	3	0.8621	21971111	1	247C>G	p.H83D	missense_variant	CAC	GAC
luad	KRAS	Cancer gene	ENST00000256078	0.0019	12	25398281	25398286	5	93.7008	119	93.7008	116	23.6253	25398285	53	34G>T	p.G12C	missense_variant	GGT	TGT
luad	EGFR	Cancer gene	ENST00000275493	0.0019	7	55259515	55259525	10	44.1176	15	44.1176	15	3.055	55259515	13	2573T>G	p.L858R	missense_variant	CTG	CGG
luad	U2AF1	Cancer gene	ENST00000291552	0.0019	21	44524456	44524457	1	90	9	90	9	1.833	44524456	9	101C>T	p.S34F	missense_variant	TCT	TTT
luad	BRAF	Cancer gene	ENST00000288602	0.0019	7	140481402	140481412	10	42.8571	12	42.8571	11	2.2403	140481411	4	1397G>T	p.G466V	missense_variant	GGA	GTA
luad	CTNNB1	Cancer gene	ENST00000349496	0.0019	3	41266104	41266114	10	46.1538	6	46.1538	6	1.222	41266113	3	110C>T	p.S37F	missense_variant	TCT	TTT
luad	LRRC6	unknown	ENST00000250173	0.0033	8	133650261	133650268	7	50	3	50	3	0.611	133650267	2	343C>T	p.L115L	synonymous_variant	CTG	TTG
luad	NIM1K	unknown	ENST00000512796	0.0033	5	43245938	43245940	2	42.8571	3	42.8571	2	0.4073	43245938	2	61C>A	p.R21R	synonymous_variant	CGG	AGG
luad	STIM1	unknown	ENST00000300737	0.0019	11	4104590	4104602	12	50	4	50	3	0.611	4104591	2	1337G>T	p.G446V	missense_variant	GGC	GTC
luad	CRLF2	Cancer gene	ENST00000381567	0.0019	X	1317534	1317536	2	50	3	50	2	0.4073	1317534	2	531C>A	p.A177A	synonymous_variant	GCC	GCA
luad	DNAAF3	unknown	ENST00000527223	0.0019	19	55672062	55672064	2	50	3	50	3	0.611	55672063	2	1197G>T	p.G399G	synonymous_variant	GGG	GGT
luad	LELP1	unknown	ENST00000368747	0.0043	1	153177365	153177372	7	57.1429	4	57.1429	4	0.8147	153177368	2	185C>A	p.P62H	missense_variant	CCC	CAC
luad	KNSTRN	Cancer gene	ENST00000249776	0.0019	15	40675101	40675104	3	60	3	60	3	0.611	40675101	2	65G>A	p.C22Y	missense_variant	TGC	TAC
luad	SLC16A9	unknown	ENST00000395348	0.0019	10	61413486	61413493	7	66.6667	4	66.6667	3	0.611	61413486	2	1298G>T	p.G433V	missense_variant	GGG	GTG
luad	SPANXN2	unknown	ENST00000370498	0.0136	X	142795247	142795255	8	50	3	50	3	0.611	142795254	2	424G>T	p.D142Y	missense_variant	GAC	TAC
luad	IL17A	unknown	ENST00000340057	0.0019	6	52053913	52053915	2	50	3	50	2	0.4073	52053913	2	291G>T	p.L97F	missense_variant	TTG	TTT
luad	PPP3CA	unknown	ENST00000394854	0.0043	4	101947148	101947160	12	60	3	60	3	0.611	101947159	2	1429G>T	p.D477Y	missense_variant	GAC	TAC
luad	NMT1	unknown	ENST00000592782	0.0019	17	43175843	43175847	4	50	3	50	2	0.4073	43175843	1	807G>T	p.R269S	missense_variant	AGG	AGT
luad	ZNF695	unknown	ENST00000339986	0.0073	1	247162696	247162706	10	42.8571	3	42.8571	2	0.4073	247162705	1	204G>C	p.L68L	synonymous_variant	CTG	CTC
luad	RNGTT	unknown	ENST00000369485	0.0043	6	89600240	89600248	8	42.8571	3	42.8571	2	0.4073	89600247	1	863C>A	p.P288Q	missense_variant	CCA	CAA
luad	RGAG4	unknown	ENST00000545866	0.0019	X	71351060	71351065	5	50	3	50	2	0.4073	71351064	1	327G>T	p.Q109H	missense_variant	CAG	CAT
luad	ZNF667	unknown	ENST00000504904	0.0043	19	56972069	56972081	12	42.8571	3	42.8571	3	0.611	56972080	1	138T>C	p.N46N	synonymous_variant	AAT	AAC
luad	IL1RL1	unknown	ENST00000233954	0.0063	2	102956626	102956637	11	42.8571	3	42.8571	2	0.4073	102956626	1	341C>A	p.P114Q	missense_variant	CCA	CAA
luad	SNIP1	unknown	ENST00000296215	0.0063	1	38019710	38019722	12	60	3	60	3	0.611	38019721	1	110A>T	p.E37V	missense_variant	GAA	GTA
luad	HK1	unknown	ENST00000404387	0.0019	10	71103608	71103617	9	50	3	50	2	0.4073	71103608	1	101G>A	p.R34Q	missense_variant	CGG	CAG
luad	WNT10B	unknown	ENST00000301061	0.0033	12	49359933	49359940	7	42.8571	3	42.8571	2	0.4073	49359939	1	1109G>T	p.W370L	missense_variant	TGG	TTG
luad	USH1G	unknown	ENST00000319642	0.0033	17	72915569	72915574	5	50	3	50	2	0.4073	72915573	1	1358C>T	p.P453L	missense_variant	CCG	CTG
luad	PCDH15	unknown	ENST00000414778	0.0019	10	55566664	55566674	10	44.4444	4	44.4444	3	0.611	55566673	1	4712G>C	p.R1571P	missense_variant	CGA	CCA
luad	AAR2	unknown	ENST00000373932	0.0053	20	34843629	34843636	7	42.8571	3	42.8571	2	0.4073	34843629	1	1117G>A	p.V373M	missense_variant	GTG	ATG
luad	SPEM1	unknown	ENST00000323675	0.0083	17	7324683	7324695	12	42.8571	3	42.8571	3	0.611	7324683	1	689C>T	p.A230V	missense_variant	GCA	GTA
luad	BBOX1	unknown	ENST00000263182	0.0099	11	27141304	27141316	12	50	3	50	2	0.4073	27141304	1	748C>A	p.Q250K	missense_variant	CAG	AAG
luad	ARAF	Cancer gene	ENST00000377045	0.0019	X	47426121	47426123	2	50	3	50	2	0.4073	47426121	1	641C>G	p.S214C	missense_variant	TCC	TGC
luad	TIGD3	unknown	ENST00000309880	0.0019	11	65123701	65123706	5	50	3	50	2	0.4073	65123701	1	422T>C	p.L141P	missense_variant	CTT	CCT
luad	AQP12B	unknown	ENST00000407834	0.009	2	241621967	241621976	9	42.8571	3	42.8571	2	0.4073	241621975	1	280C>A	p.P94T	missense_variant	CCC	ACC
luad	CTSG	unknown	ENST00000216336	0.0053	14	25042850	25042853	3	42.8571	3	42.8571	2	0.4073	25042852	1	759C>A	p.T253T	synonymous_variant	ACC	ACA
luad	RAB6C	unknown	ENST00000410061	0.0107	2	130737810	130737818	8	42.8571	3	42.8571	2	0.4073	130737810	1	122C>A	p.T41N	missense_variant	ACC	AAC
luad	KCNMB1	unknown	ENST00000274629	0.026	5	169805721	169805730	9	42.8571	3	42.8571	3	0.611	169805729	1	555C>A	p.S185S	synonymous_variant	TCC	TCA
luad	MYO1G	unknown	ENST00000258787	0.0019	7	45004682	45004685	3	42.8571	3	42.8571	2	0.4073	45004684	1	2386C>T	p.R796W	missense_variant	CGG	TGG
luad	FBL	unknown	ENST00000221801	0.0194	19	40331126	40331138	12	50	3	50	3	0.611	40331137	1	200G>T	p.G67V	missense_variant	GGT	GTT
luad	SOX11	unknown	ENST00000322002	0.0019	2	5833563	5833568	5	60	3	60	3	0.611	5833563	1	710T>A	p.L237Q	missense_variant	CTG	CAG
lusc	PIK3CA	Cancer gene	ENST00000263967	0.0016	3	178936082	178936092	10	47.7273	21	47.7273	21	4.5752	178936082	11	1624G>A	p.E542K	missense_variant	GAA	AAA
lusc	KLF5	unknown	ENST00000377687	0.0016	13	73649905	73649906	1	50	4	50	4	0.8715	73649905	4	1255G>C	p.E419Q	missense_variant	GAG	CAG
lusc	RAD21	Cancer gene	ENST00000297338	0.0016	8	117868521	117868523	2	42.8571	3	42.8571	2	0.4357	117868521	2	821G>T	p.G274V	missense_variant	GGG	GTG
lusc	MB21D2	Cancer gene	ENST00000392452	0.0016	3	192516720	192516727	7	44.4444	4	44.4444	4	0.8715	192516720	2	931C>G	p.Q311E	missense_variant	CAG	GAG
lusc	CACNG3	unknown	ENST00000005284	0.0016	16	24373168	24373177	9	41.6667	5	41.6667	5	1.0893	24373168	2	932G>C	p.R311P	missense_variant	CGC	CCC
lusc	CETN1	unknown	ENST00000327228	0.0039	18	580657	580661	4	42.8571	3	42.8571	3	0.6536	580660	2	252C>T	p.I84I	synonymous_variant	ATC	ATT
lusc	HRAS	Cancer gene	ENST00000451590	0.0016	11	534285	534289	4	83.3333	5	83.3333	5	1.0893	534285	2	38G>T	p.G13V	missense_variant	GGT	GTT
lusc	HSPB8	unknown	ENST00000281938	0.0016	12	119617367	119617368	1	42.8571	3	42.8571	3	0.6536	119617367	2	250G>A	p.E84K	missense_variant	GAG	AAG
lusc	MUSK	unknown	ENST00000374448	0.0016	9	113547908	113547911	3	42.8571	3	42.8571	1	0.2179	113547908	1	1688C>A	p.P563H	missense_variant	CCC	CAC
lusc	PRR23B	unknown	ENST00000329447	0.036	3	138739131	138739143	12	42.8571	3	42.8571	3	0.6536	138739142	1	362G>T	p.G121V	missense_variant	GGG	GTG
lusc	FYN	unknown	ENST00000354650	0.0016	6	111995730	111995736	6	42.8571	3	42.8571	2	0.4357	111995735	1	1372G>T	p.E458*	stop_gained	GAG	TAG
lusc	P4HB	unknown	ENST00000331483	0.0016	17	79801949	79801954	5	42.8571	3	42.8571	2	0.4357	79801953	1	1462G>C	p.E488Q	missense_variant	GAA	CAA
lusc	PABPC4	unknown	ENST00000372858	0.0016	1	40029580	40029583	3	42.8571	3	42.8571	1	0.2179	40029582	1	1466C>T	p.P489L	missense_variant	CCG	CTG
lusc	PNLDC1	unknown	ENST00000610273	0.0016	6	160237602	160237604	2	60	3	60	3	0.6536	160237602	1	1055C>T	p.A352V	missense_variant	GCG	GTG
lusc	C1orf94	unknown	ENST00000488417	0.0027	1	34663015	34663023	8	42.8571	3	42.8571	3	0.6536	34663015	1	510T>C	p.S170S	synonymous_variant	AGT	AGC
lusc	HBE1	unknown	ENST00000380237	0.0317	11	5289715	5289723	8	42.8571	3	42.8571	3	0.6536	5289722	1	421G>T	p.A141S	missense_variant	GCC	TCC
lusc	SLC30A10	unknown	ENST00000366926	0.0016	1	220089208	220089211	3	42.8571	3	42.8571	2	0.4357	220089210	1	1039G>T	p.A347S	missense_variant	GCC	TCC
lusc	FGGY	unknown	ENST00000371218	0.0016	1	60139745	60139751	6	60	3	60	3	0.6536	60139745	1	1524C>A	p.S508S	synonymous_variant	TCC	TCA
lusc	MYLK	unknown	ENST00000360304	0.0016	3	123452792	123452796	4	50	3	50	3	0.6536	123452795	1	1048G>A	p.A350T	missense_variant	GCA	ACA
lusc	DEFB112	unknown	ENST00000322246	0.0196	6	50011462	50011467	5	42.8571	3	42.8571	3	0.6536	50011466	1	164C>A	p.T55K	missense_variant	ACA	AAA
lusc	KCNIP4	unknown	ENST00000382152	0.0027	4	20852178	20852183	5	50	3	50	3	0.6536	20852182	1	272A>T	p.Y91F	missense_variant	TAC	TTC
lusc	WDR70	unknown	ENST00000265107	0.0016	5	37605177	37605189	12	60	3	60	3	0.6536	37605177	1	929C>A	p.T310K	missense_variant	ACG	AAG
lusc	TTPA	unknown	ENST00000260116	0.0016	8	63973891	63973895	4	42.8571	3	42.8571	3	0.6536	63973894	1	754A>T	p.M252L	missense_variant	ATG	TTG
prad	SPOP	Cancer gene	ENST00000393331	0.001	17	47696424	47696434	10	60.5263	23	60.5263	23	5.3118	47696432	7	391T>G	p.W131G	missense_variant	TGG	GGG
prad	MED12	Cancer gene	ENST00000374080	0.001	X	70349255	70349259	4	80	4	80	4	0.9238	70349255	2	3667G>C	p.V1223L	missense_variant	GTT	CTT
skcm	BRAF	Cancer gene	ENST00000288602	0.0015	7	140453134	140453146	gTg/gAg	91.9355	228	91.9355	189	42.8571	140453136	179	1799T>A	p.V600E	missense_variant	gTg	gAg
skcm	NRAS	Cancer gene	ENST00000369535	0.0015	1	115256528	115256532	cAa/cGa	92.623	113	92.623	108	24.4898	115256529	55	182A>G	p.Q61R	missense_variant	cAa	cGa
skcm	IDH1	Cancer gene	ENST00000415913	0.0015	2	209113112	209113114	Cgt/Tgt	75	15	75	15	3.4014	209113113	13	394C>T	p.R132C	missense_variant	Cgt	Tgt
skcm	RAC1	Cancer gene	ENST00000356142	0.0015	7	6426892	6426901	Cct/Tct	87.5	14	87.5	14	3.1746	6426892	11	85C>T	p.P29S	missense_variant	Cct	Tct
skcm	SLC27A5	unknown	ENST00000263093	0.0015	19	59010864	59010866	aCc/aTc	73.913	17	73.913	12	2.7211	59010865	10	1661C>T	p.T554I	missense_variant	aCc	aTc
skcm	BCL2L12	Cancer gene	ENST00000246785	0.0015	19	50169131	50169133	ttC/ttT	52.1739	12	52.1739	12	2.7211	50169131	9	51C>T	p.F17F	synonymous_variant	ttC	ttT
skcm	MAP2K1	Cancer gene	ENST00000307102	0.0015	15	66729156	66729164	Ccg/Tcg	53.8462	14	53.8462	12	2.7211	66729162	9	370C>T	p.P124S	missense_variant	Ccg	Tcg
skcm	RQCD1	unknown	ENST00000273064	0.0015	2	219449405	219449407	cCc/cTc	75	9	75	8	1.8141	219449406	8	392C>T	p.P131L	missense_variant	cCc	cTc
skcm	SMURF2	unknown	ENST00000262435	0.0015	17	62557655	62557656	Cgt/Tgt	54.5455	6	54.5455	6	1.3605	62557655	6	1279C>T	p.R427C	missense_variant	Cgt	Tgt
skcm	KNSTRN	Cancer gene	ENST00000249776	0.0015	15	40675131	40675140	cgG/cgA	42.8571	9	42.8571	8	1.8141	40675132	5	96G>A	p.R32R	synonymous_variant	cgG	cgA
skcm	NPAS1	unknown	ENST00000602212	0.0015	19	47535937	47535946	ttC/ttT	46.1538	6	46.1538	6	1.3605	47535945	5	477C>T	p.F159F	synonymous_variant	ttC	ttT
skcm	CCDC28A	unknown	ENST00000332797	0.0015	6	139094904	139094906	ttC/ttT	46.6667	7	46.6667	6	1.3605	139094904	4	93C>T	p.F31F	synonymous_variant	ttC	ttT
skcm	SWI5	unknown	ENST00000320188	0.0015	9	131038524	131038525	Cct/Tct	57.1429	4	57.1429	4	0.907	131038524	4	100C>T	p.P34S	missense_variant	Cct	Tct
skcm	ARL16	unknown	ENST00000397498	0.0015	17	79650840	79650852	Ggg/Agg	71.4286	5	71.4286	5	1.1338	79650840	4	16G>A	p.G6R	missense_variant	Ggg	Agg
skcm	SYT13	unknown	ENST00000020926	0.0015	11	45274136	45274138	Ccc/Tcc	60	6	60	5	1.1338	45274136	4	682C>T	p.P228S	missense_variant	Ccc	Tcc
skcm	AKR1B1	unknown	ENST00000285930	0.0015	7	134134532	134134533	ttC/ttT	50	4	50	4	0.907	134134532	4	369C>T	p.F123F	synonymous_variant	ttC	ttT
skcm	TIGIT	unknown	ENST00000486257	0.0015	3	114014634	114014635	Gat/Aat	44.4444	4	44.4444	4	0.907	114014634	4	304G>A	p.D102N	missense_variant	Gat	Aat
skcm	OXA1L	unknown	ENST00000285848	0.0015	14	23235899	23235903	Ctt/Ttt	63.6364	7	63.6364	7	1.5873	23235899	4	169C>T	p.L57F	missense_variant	Ctt	Ttt
skcm	PTGER3	unknown	ENST00000460330	0.0015	1	71318529	71318540	Gaa/Aaa	100	6	100	6	1.3605	71318539	4	1108G>A	p.E370K	missense_variant	Gaa	Aaa
skcm	RASL12	unknown	ENST00000220062	0.0015	15	65347555	65347556	ttC/ttT	60	3	60	3	0.6803	65347555	3	483C>T	p.F161F	synonymous_variant	ttC	ttT
skcm	VDAC3	unknown	ENST00000521158	0.0015	8	42259489	42259490	ttC/ttT	60	3	60	3	0.6803	42259489	3	510C>T	p.F170F	synonymous_variant	ttC	ttT
skcm	AIFM1	unknown	ENST00000287295	0.0015	X	129270669	129270671	tcC/tcT	57.1429	4	57.1429	3	0.6803	129270669	3	1113C>T	p.S371S	synonymous_variant	tcC	tcT
skcm	ATP1B2	unknown	ENST00000250111	0.0015	17	7557429	7557430	Gaa/Aaa	50	3	50	3	0.6803	7557429	3	406G>A	p.E136K	missense_variant	Gaa	Aaa
skcm	EREG	unknown	ENST00000244869	0.0039	4	75250454	75250465	Cga/Tga	44.4444	4	44.4444	3	0.6803	75250454	3	439C>T	p.R147*	stop_gained	Cga	Tga
skcm	STXBP4	unknown	ENST00000376352	0.0015	17	53237185	53237191	atC/atT	50	5	50	5	1.1338	53237185	3	1575C>T	p.I525I	synonymous_variant	atC	atT
skcm	RABL2A	unknown	ENST00000393167	0.0015	2	114398994	114398995	ttC/ttT	50	3	50	3	0.6803	114398994	3	471C>T	p.F157F	synonymous_variant	ttC	ttT
skcm	TREM1	unknown	ENST00000244709	0.0015	6	41248702	41248705	atC/atT	44.4444	4	44.4444	4	0.907	41248704	3	594C>T	p.I198I	synonymous_variant	atC	atT
skcm	SHD	unknown	ENST00000543264	0.0015	19	4290466	4290475	ttC/ttT	50	4	50	4	0.907	4290474	3	867C>T	p.F289F	synonymous_variant	ttC	ttT
skcm	ZNF329	unknown	ENST00000598312	0.0015	19	58640350	58640351	tCg/tTg	42.8571	3	42.8571	3	0.6803	58640350	3	521C>T	p.S174L	missense_variant	tCg	tTg
skcm	S100Z	unknown	ENST00000317593	0.0015	5	76173582	76173583	ttC/ttT	60	3	60	3	0.6803	76173582	3	225C>T	p.F75F	synonymous_variant	ttC	ttT
skcm	TSPAN2	unknown	ENST00000369516	0.0015	1	115615584	115615590	Cgg/Tgg	44.4444	4	44.4444	4	0.907	115615589	3	109C>T	p.R37W	missense_variant	Cgg	Tgg
skcm	SMPD4	unknown	ENST00000409031	0.0015	2	130930247	130930249	cCg/cTg	44.4444	4	44.4444	3	0.6803	130930247	3	575C>T	p.P192L	missense_variant	cCg	cTg
skcm	IFNL1	unknown	ENST00000333625	0.0015	19	39787498	39787499	ggG/ggA	50	3	50	3	0.6803	39787498	3	225G>A	p.G75G	synonymous_variant	ggG	ggA
skcm	CDK4	Cancer gene	ENST00000257904	0.0015	12	58145430	58145438	aAg/aTg	77.7778	7	77.7778	7	1.5873	58145436	3	65A>T	p.K22M	missense_variant	aAg	aTg
skcm	FAM188A	unknown	ENST00000277632	0.0015	10	15879309	15879310	tCg/tTg	42.8571	3	42.8571	3	0.6803	15879309	3	470C>T	p.S157L	missense_variant	tCg	tTg
skcm	DYNLRB2	unknown	ENST00000305904	0.0015	16	80583473	80583474	Cgt/Tgt	50	3	50	3	0.6803	80583473	3	172C>T	p.R58C	missense_variant	Cgt	Tgt
skcm	GPCPD1	unknown	ENST00000379019	0.0015	20	5545699	5545701	tCc/tTc	44.4444	4	44.4444	3	0.6803	5545700	3	1292C>T	p.S431F	missense_variant	tCc	tTc
skcm	SAA1	unknown	ENST00000405158	0.0015	11	18288502	18288503	tCg/tTg	42.8571	3	42.8571	3	0.6803	18288502	3	68C>T	p.S23L	missense_variant	tCg	tTg
skcm	GOT1	unknown	ENST00000370508	0.0015	10	101163500	101163502	tcC/tcT	42.8571	3	42.8571	2	0.4535	101163500	2	774C>T	p.S258S	synonymous_variant	tcC	tcT
skcm	DCAF13	unknown	ENST00000297579	0.0015	8	104427552	104427558	tcC/tcT	57.1429	4	57.1429	4	0.907	104427557	2	339C>T	p.S113S	synonymous_variant	tcC	tcT
skcm	CLASRP	unknown	ENST00000221455	0.0015	19	45570826	45570828	Cct/Tct	42.8571	3	42.8571	2	0.4535	45570827	2	1642C>T	p.P548S	missense_variant	Cct	Tct
skcm	WDTC1	unknown	ENST00000361771	0.0015	1	27622884	27622888	tCc/tTc	50	3	50	3	0.6803	27622884	2	941C>T	p.S314F	missense_variant	tCc	tTc
skcm	KCNE3	unknown	ENST00000310128	0.0068	11	74168377	74168381	Ctg/Ttg	60	3	60	3	0.6803	74168380	2	229C>T	p.L77L	synonymous_variant	Ctg	Ttg
skcm	CCDC113	unknown	ENST00000219299	0.0015	16	58287927	58287929	tcC/tcT	50	3	50	2	0.4535	58287928	2	255C>T	p.S85S	synonymous_variant	tcC	tcT
skcm	DHX15	unknown	ENST00000336812	0.0015	4	24543616	24543618	tCc/tTc	42.8571	3	42.8571	3	0.6803	24543617	2	1364C>T	p.S455F	missense_variant	tCc	tTc
skcm	CUL5	unknown	ENST00000393094	0.0015	11	107920788	107920794	Cga/Tga	50	3	50	3	0.6803	107920788	2	406C>T	p.R136*	stop_gained	Cga	Tga
skcm	NXNL1	unknown	ENST00000301944	0.0015	19	17571378	17571380	ttC/ttT	50	3	50	3	0.6803	17571379	2	300C>T	p.F100F	synonymous_variant	ttC	ttT
skcm	ARIH2OS	unknown	ENST00000408959	0.0015	3	48956273	48956277	Gaa/Aaa	66.6667	4	66.6667	3	0.6803	48956273	2	310G>A	p.E104K	missense_variant	Gaa	Aaa
skcm	NARS2	unknown	ENST00000281038	0.0015	11	78147746	78147749	ttC/ttT	50	3	50	3	0.6803	78147746	2	1404C>T	p.F468F	synonymous_variant	ttC	ttT
skcm	CTSG	unknown	ENST00000216336	0.0015	14	25043008	25043015	ggG/ggA	44.4444	4	44.4444	3	0.6803	25043014	2	597G>A	p.G199G	synonymous_variant	ggG	ggA
skcm	IRX2	unknown	ENST00000382611	0.0079	5	2749113	2749125	tCg/tTg	42.8571	3	42.8571	3	0.6803	2749124	2	698C>T	p.S233L	missense_variant	tCg	tTg
skcm	FATE1	unknown	ENST00000370350	0.0015	X	150889962	150889964	ttC/ttT	44.4444	4	44.4444	4	0.907	150889962	2	330C>T	p.F110F	synonymous_variant	ttC	ttT
skcm	YIPF1	unknown	ENST00000072644	0.0015	1	54344369	54344372	tCc/tTc	83.3333	5	83.3333	5	1.1338	54344370	2	221C>T	p.S74F	missense_variant	tCc	tTc
skcm	MUC1	Cancer gene	ENST00000368395	0.0015	1	155159801	155159803	cCa/cTa	50	3	50	2	0.4535	155159801	2	1253C>T	p.P418L	missense_variant	cCa	cTa
skcm	GNAI2	unknown	ENST00000313601	0.0015	3	50293693	50293705	Cgc/Tgc	50	5	41.6667	4	0.907	50293694	2	535C>T	p.R179C	missense_variant	Cgc	Tgc
skcm	ANAPC4	unknown	ENST00000315368	0.0015	4	25379078	25379080	tCc/tTc	50	4	50	3	0.6803	25379078	2	29C>T	p.S10F	missense_variant	tCc	tTc
skcm	ZFP64	unknown	ENST00000361387	0.0015	20	50701142	50701145	tCc/tTc	42.8571	3	42.8571	3	0.6803	50701142	2	1892C>T	p.S631F	missense_variant	tCc	tTc
skcm	FOXC2	unknown	ENST00000320354	0.0015	16	86601502	86601504	Ccg/Tcg	50	3	50	2	0.4535	86601503	2	562C>T	p.P188S	missense_variant	Ccg	Tcg
skcm	C2	unknown	ENST00000299367	0.0015	6	31912779	31912781	Ctt/Ttt	42.8571	3	42.8571	3	0.6803	31912780	2	2053C>T	p.L685F	missense_variant	Ctt	Ttt
skcm	PPP1R1A	unknown	ENST00000257905	0.0015	12	54974739	54974741	aaG/aaA	66.6667	4	66.6667	3	0.6803	54974740	2	498G>A	p.K166K	synonymous_variant	aaG	aaA
skcm	GSK3B	Cancer gene	ENST00000316626	0.0015	3	119634959	119634961	cgG/cgA	50	3	50	2	0.4535	119634959	2	540G>A	p.R180R	synonymous_variant	cgG	cgA
skcm	TNFRSF10B	unknown	ENST00000276431	0.0015	8	22884663	22884672	cCc/cTc	55.5556	5	55.5556	4	0.907	22884668	2	914C>T	p.P305L	missense_variant	cCc	cTc
skcm	SEPHS1	unknown	ENST00000327347	0.0028	10	13380726	13380733	atC/atT	42.8571	3	42.8571	3	0.6803	13380726	2	276C>T	p.I92I	synonymous_variant	atC	atT
skcm	TM6SF1	unknown	ENST00000322019	0.0028	15	83791518	83791525	gGa/gAa	50	3	50	3	0.6803	83791518	2	491G>A	p.G164E	missense_variant	gGa	gAa
skcm	PCTP	unknown	ENST00000268896	0.0015	17	53852192	53852194	cCg/cTg	42.8571	3	42.8571	3	0.6803	53852192	2	551C>T	p.P184L	missense_variant	cCg	cTg
skcm	SLC39A6	unknown	ENST00000269187	0.0015	18	33689570	33689578	Cgt/Tgt	60	3	60	3	0.6803	33689570	2	2254C>T	p.R752C	missense_variant	Cgt	Tgt
skcm	CASP3	Cancer gene	ENST00000308394	0.0061	4	185552963	185552974	Cgt/Tgt	60	3	60	3	0.6803	185552963	2	439C>T	p.R147C	missense_variant	Cgt	Tgt
skcm	EPO	unknown	ENST00000252723	0.0068	7	100320699	100320704	ttC/ttT	60	3	60	3	0.6803	100320699	2	525C>T	p.F175F	synonymous_variant	ttC	ttT
skcm	ZBTB12	unknown	ENST00000375527	0.0015	6	31868369	31868371	tcC/tcT	50	3	50	2	0.4535	31868369	2	714C>T	p.S238S	synonymous_variant	tcC	tcT
skcm	RAB40AL	unknown	ENST00000218249	0.005	X	102193017	102193024	atC/atT	50	3	50	3	0.6803	102193023	2	777C>T	p.I259I	synonymous_variant	atC	atT
skcm	RAB37	unknown	ENST00000392614	0.0028	17	72739288	72739295	caG/caA	60	3	60	3	0.6803	72739288	2	282G>A	p.Q94Q	synonymous_variant	caG	caA
skcm	ALDH1A1	unknown	ENST00000297785	0.0015	9	75531867	75531874	Cct/Tct	66.6667	4	66.6667	3	0.6803	75531868	2	1003C>T	p.P335S	missense_variant	Cct	Tct
skcm	TWF2	unknown	ENST00000305533	0.0015	3	52263075	52263078	Ccg/Tcg	57.1429	4	57.1429	2	0.4535	52263076	2	1024C>T	p.P342S	missense_variant	Ccg	Tcg
skcm	KRAS	Cancer gene	ENST00000256078	0.0015	12	25380271	25380279	Gag/Aag	58.3333	7	58.3333	4	0.907	25380274	2	184G>A	p.E62K	missense_variant	Gag	Aag
skcm	NEBL	unknown	ENST00000377159	0.009	10	21250658	21250668	atC/atT	50	3	50	3	0.6803	21250658	2	198C>T	p.I66I	synonymous_variant	atC	atT
skcm	SHQ1	unknown	ENST00000325599	0.0015	3	72799677	72799689	ccC/ccT	50	4	50	3	0.6803	72799687	2	1482C>T	p.P494P	synonymous_variant	ccC	ccT
skcm	HMG20A	unknown	ENST00000381714	0.0015	15	77769935	77769937	Cct/Tct	42.8571	3	42.8571	3	0.6803	77769936	2	655C>T	p.P219S	missense_variant	Cct	Tct
skcm	CX3CL1	unknown	ENST00000006053	0.0015	16	57416244	57416247	Ggg/Agg	42.8571	3	42.8571	3	0.6803	57416246	2	496G>A	p.G166R	missense_variant	Ggg	Agg
skcm	FRS2	unknown	ENST00000299293	0.0039	12	69965945	69965955	Ccc/Tcc	50	3	50	3	0.6803	69965945	2	460C>T	p.P154S	missense_variant	Ccc	Tcc
skcm	MSRA	unknown	ENST00000317173	0.005	8	10159055	10159067	gtC/gtT	60	3	60	3	0.6803	10159066	2	354C>T	p.V118V	synonymous_variant	gtC	gtT
skcm	LPL	unknown	ENST00000311322	0.0015	8	19805790	19805792	tcC/tcT	42.8571	3	42.8571	2	0.4535	19805791	2	189C>T	p.S63S	synonymous_variant	tcC	tcT
skcm	DDX28	unknown	ENST00000332395	0.0015	16	68055780	68055782	tcC/tcT	60	3	60	3	0.6803	68055780	2	1326C>T	p.S442S	synonymous_variant	tcC	tcT
skcm	TVP23A	unknown	ENST00000299866	0.0068	16	10867218	10867225	atG/atA	42.8571	3	42.8571	3	0.6803	10867224	2	399G>A	p.M133I	missense_variant	atG	atA
skcm	MAPKAPK2	unknown	ENST00000367103	0.0028	1	206902119	206902127	atC/atT	50	3	50	3	0.6803	206902126	2	351C>T	p.I117I	synonymous_variant	atC	atT
skcm	C2orf40	unknown	ENST00000238044	0.0028	2	106690397	106690399	ttC/ttT	50	3	50	3	0.6803	106690397	2	183C>T	p.F61F	synonymous_variant	ttC	ttT
skcm	SUV420H2	unknown	ENST00000255613	0.0015	19	55854202	55854208	atC/atT	50	3	50	3	0.6803	55854202	2	369C>T	p.I123I	synonymous_variant	atC	atT
skcm	LGALS4	unknown	ENST00000307751	0.0068	19	39293023	39293031	ttC/ttT	42.8571	3	42.8571	3	0.6803	39293030	2	585C>T	p.F195F	synonymous_variant	ttC	ttT
skcm	TTC38	unknown	ENST00000381031	0.005	22	46684411	46684423	ttC/ttT	60	3	60	3	0.6803	46684411	2	1008C>T	p.F336F	synonymous_variant	ttC	ttT
skcm	CLN6	unknown	ENST00000249806	0.0015	15	68506701	68506703	cCa/cTa	50	3	50	2	0.4535	68506701	2	224C>T	p.P75L	missense_variant	cCa	cTa
skcm	MFN1	unknown	ENST00000471841	0.0015	3	179096507	179096515	tCc/tTc	42.8571	3	42.8571	3	0.6803	179096514	2	1574C>T	p.S525F	missense_variant	tCc	tTc
skcm	DAP3	unknown	ENST00000368336	0.0015	1	155707950	155707952	Cct/Tct	42.8571	3	42.8571	2	0.4535	155707950	2	1114C>T	p.P372S	missense_variant	Cct	Tct
skcm	KCNE1	unknown	ENST00000337385	0.0145	21	35821823	35821833	tCc/tTc	60	3	60	3	0.6803	35821832	2	101C>T	p.S34F	missense_variant	tCc	tTc
skcm	TDRD7	unknown	ENST00000355295	0.0015	9	100194381	100194383	Ccg/Tcg	50	3	50	2	0.4535	100194381	2	424C>T	p.P142S	missense_variant	Ccg	Tcg
skcm	HRAS	Cancer gene	ENST00000451590	0.0015	11	534285	534287	gGt/gAt	50	3	50	2	0.4535	534285	2	38G>A	p.G13D	missense_variant	gGt	gAt
skcm	FETUB	unknown	ENST00000265029	0.0015	3	186370277	186370279	Gga/Aga	42.8571	3	42.8571	2	0.4535	186370277	2	1006G>A	p.G336R	missense_variant	Gga	Aga
skcm	TMEM154	unknown	ENST00000304385	0.0015	4	153573855	153573856	Ctt/Ttt	60	3	60	3	0.6803	153573855	2	289C>T	p.L97F	missense_variant	Ctt	Ttt
skcm	CDC25C	unknown	ENST00000323760	0.0015	5	137621721	137621723	Cca/Tca	50	4	50	2	0.4535	137621722	2	1261C>T	p.P421S	missense_variant	Cca	Tca
skcm	CDK8	unknown	ENST00000381527	0.0015	13	26923280	26923282	aaG/aaA	42.8571	3	42.8571	2	0.4535	26923280	1	276G>A	p.K92K	synonymous_variant	aaG	aaA
skcm	BTN2A1	unknown	ENST00000312541	0.0015	6	26460001	26460008	tgT/tgG	60	3	60	3	0.6803	26460001	1	375T>G	p.C125W	missense_variant	tgT	tgG
skcm	HOXA6	unknown	ENST00000222728	0.0153	7	27187306	27187316	caG/caA	42.8571	3	42.8571	3	0.6803	27187315	1	54G>A	p.Q18Q	synonymous_variant	caG	caA
skcm	RHOA	Cancer gene	ENST00000418115	0.0015	3	49405915	49405922	Tcc/Ccc	57.1429	4	57.1429	2	0.4535	49405921	1	217T>C	p.S73P	missense_variant	Tcc	Ccc
skcm	DERA	unknown	ENST00000428559	0.0099	12	16109941	16109950	Cgc/Tgc	42.8571	3	42.8571	2	0.4535	16109941	1	103C>T	p.R35C	missense_variant	Cgc	Tgc
skcm	C19orf45	unknown	ENST00000361664	0.0015	19	7573212	7573221	Gag/Aag	44.4444	4	44.4444	2	0.4535	7573212	1	1414G>A	p.E472K	missense_variant	Gag	Aag
skcm	C19orf55	unknown	ENST00000544099	0.0015	19	36256056	36256068	Ggc/Agc	66.6667	4	66.6667	3	0.6803	36256056	1	748G>A	p.G250S	missense_variant	Ggc	Agc
skcm	CSTF2	unknown	ENST00000372972	0.0039	X	100077320	100077328	gCc/gTc	50	3	50	2	0.4535	100077320	1	218C>T	p.A73V	missense_variant	gCc	gTc
skcm	RNASEH2A	unknown	ENST00000221486	0.0015	19	12924217	12924224	gcC/gcT	44.4444	4	44.4444	2	0.4535	12924217	1	837C>T	p.A279A	synonymous_variant	gcC	gcT
skcm	SMAP2	unknown	ENST00000372718	0.005	1	40881029	40881041	tcC/tcT	50	3	50	3	0.6803	40881029	1	657C>T	p.S219S	synonymous_variant	tcC	tcT
skcm	C1QTNF1	unknown	ENST00000339142	0.0118	17	77043683	77043691	gGg/gAg	42.8571	3	42.8571	2	0.4535	77043683	1	359G>A	p.G120E	missense_variant	gGg	gAg
skcm	CARKD	unknown	ENST00000309957	0.005	13	111289531	111289543	ctC/ctT	57.1429	3	42.8571	3	0.6803	111289531	1	828C>T	p.L276L	synonymous_variant	ctC	ctT
skcm	LGI4	unknown	ENST00000310123	0.0015	19	35616208	35616215	ctG/ctA	50	3	50	2	0.4535	35616214	1	1497G>A	p.L499L	synonymous_variant	ctG	ctA
skcm	ING1	unknown	ENST00000375774	0.0039	13	111368050	111368057	tCc/tTc	50	3	50	2	0.4535	111368050	1	260C>T	p.S87F	missense_variant	tCc	tTc
skcm	ATP6V1B2	unknown	ENST00000276390	0.0039	8	20072455	20072467	Cct/Tct	50	3	50	3	0.6803	20072455	1	1054C>T	p.P352S	missense_variant	Cct	Tct
skcm	FOXI2	unknown	ENST00000388920	0.0099	10	129537084	129537092	tCt/tTt	42.8571	3	42.8571	3	0.6803	129537084	1	812C>T	p.S271F	missense_variant	tCt	tTt
skcm	CREG2	unknown	ENST00000324768	0.0039	2	102000000	102000008	gGg/gAg	60	3	60	3	0.6803	102000007	1	599G>A	p.G200E	missense_variant	gGg	gAg
skcm	MRPL23	unknown	ENST00000397298	0.0109	11	1977612	1977617	Ccg/Tcg	42.8571	3	42.8571	2	0.4535	1977612	1	424C>T	p.P142S	missense_variant	Ccg	Tcg
skcm	LONRF1	unknown	ENST00000398246	0.0061	8	12600729	12600739	Caa/Taa	42.8571	3	42.8571	3	0.6803	12600738	1	775C>T	p.Q259*	stop_gained	Caa	Taa
skcm	CADM1	unknown	ENST00000452722	0.0015	11	115099906	115099912	Ggg/Agg	50	3	50	2	0.4535	115099911	1	643G>A	p.G215R	missense_variant	Ggg	Agg
skcm	PI15	unknown	ENST00000260113	0.0127	8	75761461	75761471	acG/acA	42.8571	3	42.8571	2	0.4535	75761461	1	750G>A	p.T250T	synonymous_variant	acG	acA
skcm	IFITM3	unknown	ENST00000399808	0.0475	11	320715	320726	gCt/gTt	50	3	50	2	0.4535	320725	1	89C>T	p.A30V	missense_variant	gCt	gTt
skcm	ERGIC1	unknown	ENST00000393784	0.0039	5	172324007	172324010	Tcc/Ccc	42.8571	3	42.8571	1	0.2268	172324007	1	85T>C	p.S29P	missense_variant	Tcc	Ccc
skcm	IRF2BPL	unknown	ENST00000238647	0.0015	14	77492270	77492275	cCg/cTg	50	3	50	2	0.4535	77492274	1	1862C>T	p.P621L	missense_variant	cCg	cTg
skcm	TXNRD2	unknown	ENST00000400521	0.0068	22	19865655	19865665	tTc/tGc	50	3	50	3	0.6803	19865664	1	1394T>G	p.F465C	missense_variant	tTc	tGc
skcm	TMEM248	unknown	ENST00000341567	0.0099	7	66410093	66410105	tCc/tTc	50	3	50	3	0.6803	66410093	1	290C>T	p.S97F	missense_variant	tCc	tTc
skcm	LPPR5	unknown	ENST00000263177	0.0015	1	99422249	99422252	aGg/aAg	42.8571	3	42.8571	2	0.4535	99422251	1	284G>A	p.R95K	missense_variant	aGg	aAg
skcm	RALB	unknown	ENST00000272519	0.0275	2	121047196	121047208	Cca/Tca	50	3	50	2	0.4535	121047196	1	364C>T	p.P122S	missense_variant	Cca	Tca
skcm	ADCK4	unknown	ENST00000324464	0.0028	19	41206328	41206338	Ccc/Tcc	42.8571	3	42.8571	3	0.6803	41206337	1	913C>T	p.P305S	missense_variant	Ccc	Tcc
skcm	CCL7	unknown	ENST00000378569	0.0015	17	32598266	32598271	Ccc/Tcc	55.5556	5	55.5556	4	0.907	32598266	1	178C>T	p.P60S	missense_variant	Ccc	Tcc
skcm	GPC2	unknown	ENST00000292377	0.0039	7	99773899	99773907	gcC/gcT	50	3	50	2	0.4535	99773906	1	249C>T	p.A83A	synonymous_variant	gcC	gcT
skcm	FAM217B	unknown	ENST00000358293	0.0068	20	58519433	58519443	ttC/ttT	42.8571	3	42.8571	2	0.4535	58519433	1	435C>T	p.F145F	synonymous_variant	ttC	ttT
skcm	CLDN11	unknown	ENST00000064724	0.0039	3	170150513	170150516	tCc/tTc	50	3	50	3	0.6803	170150513	1	593C>T	p.S198F	missense_variant	tCc	tTc
skcm	RHBDL1	unknown	ENST00000219551	0.0061	16	727788	727796	tcC/tcA	50	3	50	2	0.4535	727788	1	1053C>A	p.S351S	synonymous_variant	tcC	tcA
skcm	TTC9	unknown	ENST00000256367	0.0068	14	71134364	71134370	Ttc/Ctc	50	3	50	3	0.6803	71134364	1	490T>C	p.F164L	missense_variant	Ttc	Ctc
skcm	ELOVL2	unknown	ENST00000354666	0.0137	6	10995337	10995347	ttC/ttT	50	3	50	2	0.4535	10995346	1	399C>T	p.F133F	synonymous_variant	ttC	ttT
skcm	GORASP2	unknown	ENST00000234160	0.0015	2	171822314	171822319	Cct/Tct	50	4	50	2	0.4535	171822314	1	1033C>T	p.P345S	missense_variant	Cct	Tct
skcm	NR4A1	unknown	ENST00000360284	0.0028	12	52450340	52450344	Cca/Tca	42.8571	3	42.8571	2	0.4535	52450340	1	1108C>T	p.P370S	missense_variant	Cca	Tca
skcm	SS18L1	Cancer gene	ENST00000331758	0.0015	20	60737912	60737920	Ggc/Agc	50	3	50	2	0.4535	60737912	1	481G>A	p.G161S	missense_variant	Ggc	Agc
skcm	PNKD	unknown	ENST00000273077	0.0068	2	219204778	219204785	Ctc/Ttc	50	3	50	3	0.6803	219204778	1	379C>T	p.L127F	missense_variant	Ctc	Ttc
skcm	ENO1	unknown	ENST00000234590	0.0015	1	8925417	8925420	Ccc/Tcc	50	3	50	2	0.4535	8925419	1	790C>T	p.P264S	missense_variant	Ccc	Tcc
skcm	PARVG	unknown	ENST00000444313	0.0153	22	44579252	44579264	Ggg/Agg	42.8571	3	42.8571	2	0.4535	44579252	1	43G>A	p.G15R	missense_variant	Ggg	Agg
skcm	LCP2	unknown	ENST00000046794	0.0028	5	169680136	169680139	tcC/tcT	42.8571	3	42.8571	2	0.4535	169680138	1	1230C>T	p.S410S	synonymous_variant	tcC	tcT
skcm	GSG1L	unknown	ENST00000447459	0.0061	16	27802760	27802770	gcG/gcA	42.8571	3	42.8571	3	0.6803	27802769	1	918G>A	p.A306A	synonymous_variant	gcG	gcA
skcm	CANT1	Cancer gene	ENST00000302345	0.0061	17	76993521	76993530	cTc/cCc	42.8571	3	42.8571	3	0.6803	76993529	1	176T>C	p.L59P	missense_variant	cTc	cCc
skcm	LRRC25	unknown	ENST00000339007	0.0068	19	18507677	18507684	Gat/Aat	50	3	50	2	0.4535	18507683	1	91G>A	p.D31N	missense_variant	Gat	Aat
skcm	NR5A1	unknown	ENST00000373588	0.0015	9	127262837	127262845	cCc/cTc	50	4	50	3	0.6803	127262844	1	395C>T	p.P132L	missense_variant	cCc	cTc
skcm	NANOS3	unknown	ENST00000339133	0.0145	19	13988132	13988142	Gag/Aag	50	3	50	3	0.6803	13988132	1	70G>A	p.E24K	missense_variant	Gag	Aag
skcm	CD300LB	unknown	ENST00000392621	0.0118	17	72522183	72522190	tCt/tTt	50	3	50	3	0.6803	72522189	1	179C>T	p.S60F	missense_variant	tCt	tTt
skcm	KCTD11	unknown	ENST00000333751	0.0039	17	7256760	7256764	Ccc/Tcc	42.8571	3	42.8571	3	0.6803	7256760	1	499C>T	p.P167S	missense_variant	Ccc	Tcc
skcm	SLC11A2	unknown	ENST00000394904	0.0015	12	51384698	51384702	gtC/gtT	50	3	50	2	0.4535	51384701	1	1539C>T	p.V513V	synonymous_variant	gtC	gtT
skcm	CENPB	unknown	ENST00000379751	0.0028	20	3765721	3765731	tcC/tcT	50	3	50	2	0.4535	3765730	1	1401C>T	p.S467S	synonymous_variant	tcC	tcT
skcm	ENO3	unknown	ENST00000323997	0.0015	17	4859292	4859300	ttC/ttT	50	3	50	3	0.6803	4859292	1	921C>T	p.F307F	synonymous_variant	ttC	ttT
skcm	SPR	unknown	ENST00000234454	0.0015	2	73118507	73118519	gcC/gcT	66.6667	4	66.6667	3	0.6803	73118507	1	627C>T	p.A209A	synonymous_variant	gcC	gcT
skcm	RAPH1	unknown	ENST00000319170	0.0015	2	204305455	204305457	ttC/ttA	50	3	50	2	0.4535	204305456	1	2457C>A	p.F819L	missense_variant	ttC	ttA
skcm	DPY19L2	unknown	ENST00000324472	0.0015	12	63976266	63976269	gCc/gTc	42.8571	3	42.8571	1	0.2268	63976268	1	1643C>T	p.A548V	missense_variant	gCc	gTc
skcm	RP11-1220K2.2	unknown	ENST00000477922	0.0015	7	141896581	141896592	Cca/Tca	50	3	50	3	0.6803	141896581	1	4597C>T	p.P1533S	missense_variant	Cca	Tca
skcm	LDHAL6A	unknown	ENST00000280706	0.0015	11	18498019	18498022	tgG/tgA	60	3	60	3	0.6803	18498019	1	681G>A	p.W227*	stop_gained	tgG	tgA
skcm	COX4I2	unknown	ENST00000376075	0.0145	20	30227861	30227869	Gga/Aga	50	3	50	2	0.4535	30227861	1	208G>A	p.G70R	missense_variant	Gga	Aga
stes	KRAS	Cancer gene	ENST00000256078	0.0015	12	25398281	25398286	5	80	12	80	12	2.5751	25398284	5	35G>A	p.G12D	missense_variant	GGT	GAT
stes	TRIM49C	unknown	ENST00000448984	0.0015	11	89774338	89774339	1	62.5	5	62.5	5	1.073	89774338	4	979A>C	p.S327R	missense_variant	AGT	CGT
stes	SOHLH2	unknown	ENST00000554962	0.0015	13	36776025	36776026	1	66.6667	4	66.6667	4	0.8584	36776025	3	485A>G	p.K162R	missense_variant	AAG	AGG
stes	PRKCQ	unknown	ENST00000263125	0.0026	10	6520982	6520991	9	42.8571	3	42.8571	3	0.6438	6520982	2	1325C>T	p.T442M	missense_variant	ACG	ATG
stes	MYCT1	unknown	ENST00000367245	0.0015	6	153019200	153019201	1	60	3	60	3	0.6438	153019200	2	163A>C	p.S55R	missense_variant	AGT	CGT
stes	C12orf55	unknown	ENST00000524981	0.0015	12	97038026	97038027	1	42.8571	3	42.8571	3	0.6438	97038026	2	4387A>C	p.S1463R	missense_variant	AGT	CGT
stes	KCNMB2	unknown	ENST00000432997	0.0138	3	178560462	178560471	9	50	3	50	3	0.6438	178560470	2	453T>G	p.N151K	missense_variant	AAT	AAG
stes	NFE2L2	Cancer gene	ENST00000397062	0.0015	2	178098800	178098811	11	50	8	50	8	1.7167	178098810	2	235G>C	p.E79Q	missense_variant	GAG	CAG
stes	ENOX1	unknown	ENST00000261488	0.0034	13	43986988	43986995	7	42.8571	3	42.8571	2	0.4292	43986994	1	57G>T	p.Q19H	missense_variant	CAG	CAT
stes	EGF	unknown	ENST00000265171	0.0026	4	110915908	110915915	7	60	3	60	3	0.6438	110915908	1	2877C>T	p.H959H	synonymous_variant	CAC	CAT
stes	CCDC129	unknown	ENST00000451887	0.0034	7	31690788	31690799	11	42.8571	3	42.8571	3	0.6438	31690788	1	2694G>A	p.T898T	synonymous_variant	ACG	ACA
stes	ETNPPL	unknown	ENST00000296486	0.0015	4	109674127	109674134	7	60	3	60	3	0.6438	109674133	1	536G>C	p.R179T	missense_variant	AGA	ACA
stes	CTNNB1	Cancer gene	ENST00000349496	0.0015	3	41266097	41266105	8	46.1538	6	46.1538	6	1.2876	41266103	1	100G>A	p.G34R	missense_variant	GGA	AGA
stes	NTNG1	unknown	ENST00000370068	0.0015	1	107691253	107691263	10	50	3	50	3	0.6438	107691253	1	38G>A	p.W13*	stop_gained	TGG	TAG
stes	RHOA	Cancer gene	ENST00000418115	0.032	3	49412898	49412908	10	42.8571	3	42.8571	3	0.6438	49412907	1	116T>G	p.F39C	missense_variant	TTT	TGT
stes	PCDHB11	unknown	ENST00000354757	0.0015	5	140580725	140580729	4	42.8571	3	42.8571	3	0.6438	140580725	1	1378G>A	p.V460I	missense_variant	GTC	ATC
thca	BRAF	Cancer gene	ENST00000288602	0.0012	7	140453134	140453137	3	100	258	100	257	55.8696	140453136	255	1799T>A	p.V600E	missense_variant	GTG	GAG
thca	NRAS	Cancer gene	ENST00000369535	0.0012	1	115256529	115256531	2	100	39	100	39	8.4783	115256529	31	182A>G	p.Q61R	missense_variant	CAA	CGA
thca	HRAS	Cancer gene	ENST00000451590	0.0012	11	533874	533876	2	100	17	100	17	3.6957	533874	14	182A>G	p.Q61R	missense_variant	CAG	CGG
thca	AKT1	Cancer gene	ENST00000554581	0.0012	14	105246551	105246552	1	60	3	60	3	0.6522	105246551	3	49G>A	p.E17K	missense_variant	GAG	AAG
thca	EIF1AX	Cancer gene	ENST00000379607	0.007	X	20156731	20156736	5	50	3	50	3	0.6522	20156735	1	22G>A	p.G8R	missense_variant	GGA	AGA
ucec	PPP2R1A	Cancer gene	ENST00000322088	0.0019	19	52715971	52715983	12	46.5517	27	46.5517	27	6.7669	52715971	22	536C>G	p.P179R	missense_variant	CCC	CGC
ucec	KRAS	Cancer gene	ENST00000256078	0.0019	12	25398280	25398286	6	89.7059	61	89.7059	60	15.0376	25398284	22	35G>A	p.G12D	missense_variant	GGT	GAT
ucec	BCOR	Cancer gene	ENST00000378444	0.0019	X	39921444	39921454	10	51.1628	22	51.1628	22	5.5138	39921444	21	4376A>G	p.N1459S	missense_variant	AAT	AGT
ucec	FGFR2	Cancer gene	ENST00000457416	0.0019	10	123279677	123279678	1	50	18	50	18	4.5113	123279677	18	755C>G	p.S252W	missense_variant	TCG	TGG
ucec	AKT1	Cancer gene	ENST00000554581	0.0019	14	105246551	105246552	1	53.8462	7	53.8462	7	1.7544	105246551	7	49G>A	p.E17K	missense_variant	GAG	AAG
ucec	SOX17	unknown	ENST00000297316	0.0019	8	55372518	55372520	2	58.3333	7	58.3333	6	1.5038	55372518	6	1208G>T	p.S403I	missense_variant	AGC	ATC
ucec	MYCN	Cancer gene	ENST00000281043	0.0019	2	16082317	16082319	2	70	7	70	6	1.5038	16082317	6	131C>T	p.P44L	missense_variant	CCC	CTC
ucec	CTNNB1	Cancer gene	ENST00000349496	0.0019	3	41266097	41266108	11	48.6111	35	48.6111	35	8.7719	41266103	5	100G>A	p.G34R	missense_variant	GGA	AGA
ucec	RBM39	unknown	ENST00000253363	0.0019	20	34302142	34302146	4	66.6667	6	66.6667	6	1.5038	34302145	5	1058C>T	p.T353I	missense_variant	ACA	ATA
ucec	CCND1	Cancer gene	ENST00000227507	0.0019	11	69466017	69466023	6	60	12	60	12	3.0075	69466019	4	857C>T	p.T286I	missense_variant	ACA	ATA
ucec	NRAS	Cancer gene	ENST00000369535	0.0019	1	115256529	115256530	1	50	4	50	4	1.0025	115256529	4	182A>G	p.Q61R	missense_variant	CAA	CGA
ucec	RRAS2	Cancer gene	ENST00000256196	0.0019	11	14316389	14316391	2	83.3333	5	83.3333	5	1.2531	14316390	4	215A>T	p.Q72L	missense_variant	CAA	CTA
ucec	U2AF1	Cancer gene	ENST00000291552	0.0019	21	44524456	44524457	1	50	4	50	4	1.0025	44524456	3	101C>T	p.S34F	missense_variant	TCT	TTT
ucec	KRT28	unknown	ENST00000306658	0.0019	17	38953457	38953459	2	57.1429	4	57.1429	4	1.0025	38953457	3	767C>T	p.A256V	missense_variant	GCG	GTG
ucec	NFE2L2	Cancer gene	ENST00000397062	0.0019	2	178098799	178098807	8	41.1765	7	41.1765	7	1.7544	178098799	3	246A>T	p.E82D	missense_variant	GAA	GAT
ucec	CDC25A	unknown	ENST00000302506	0.0019	3	48200932	48200933	1	50	3	50	3	0.7519	48200932	3	1336A>T	p.R446*	stop_gained	AGA	TGA
ucec	DCBLD1	unknown	ENST00000296955	0.0019	6	117853550	117853555	5	42.8571	3	42.8571	3	0.7519	117853550	2	713C>T	p.S238L	missense_variant	TCG	TTG
ucec	MAGEC2	unknown	ENST00000247452	0.0087	X	141291724	141291733	9	42.8571	3	42.8571	3	0.7519	141291732	2	42C>T	p.N14N	synonymous_variant	AAC	AAT
ucec	TBC1D22B	unknown	ENST00000373491	0.0069	6	37250052	37250063	11	50	3	50	3	0.7519	37250062	2	523G>C	p.A175P	missense_variant	GCC	CCC
ucec	RBMXL2	unknown	ENST00000306904	0.0069	11	7111047	7111054	7	42.8571	3	42.8571	3	0.7519	7111053	2	702G>A	p.S234S	synonymous_variant	TCG	TCA
ucec	PPP2R2B	unknown	ENST00000336640	0.0019	5	145979959	145979961	2	42.8571	3	42.8571	3	0.7519	145979959	2	864G>A	p.S288S	synonymous_variant	TCG	TCA
ucec	URI1	unknown	ENST00000542441	0.0042	19	30500146	30500157	11	50	3	50	3	0.7519	30500146	2	921C>T	p.D307D	synonymous_variant	GAC	GAT
ucec	KATNB1	unknown	ENST00000379661	0.003	16	57787363	57787373	10	50	3	50	3	0.7519	57787372	2	1118G>A	p.R373H	missense_variant	CGC	CAC
ucec	ESR1	Cancer gene	ENST00000440973	0.0019	6	152419922	152419927	5	44.4444	4	44.4444	4	1.0025	152419926	2	1613A>G	p.D538G	missense_variant	GAC	GGC
ucec	SOCS5	unknown	ENST00000306503	0.0019	2	46985885	46985889	4	42.8571	3	42.8571	3	0.7519	46985885	2	216G>A	p.S72S	synonymous_variant	TCG	TCA
ucec	RGL3	unknown	ENST00000393423	0.0019	19	11516069	11516071	2	42.8571	3	42.8571	3	0.7519	11516069	2	1030C>T	p.R344C	missense_variant	CGC	TGC
ucec	ZBTB37	unknown	ENST00000367701	0.0019	1	173840043	173840045	2	50	3	50	3	0.7519	173840043	2	680C>T	p.A227V	missense_variant	GCG	GTG
ucec	NXF2	unknown	ENST00000395088	0.0019	X	101581402	101581411	9	60	3	60	3	0.7519	101581402	2	1855G>A	p.A619T	missense_variant	GCA	ACA
ucec	C8B	unknown	ENST00000371237	0.0042	1	57415242	57415249	7	50	3	50	3	0.7519	57415242	2	850C>T	p.R284*	stop_gained	CGA	TGA
ucec	CNR1	unknown	ENST00000537554	0.0019	6	88854250	88854253	3	50	3	50	3	0.7519	88854252	2	742G>A	p.A248T	missense_variant	GCC	ACC
ucec	ELP3	unknown	ENST00000256398	0.003	8	28017842	28017849	7	42.8571	3	42.8571	3	0.7519	28017842	2	1354C>T	p.R452*	stop_gained	CGA	TGA
ucec	MECOM	Cancer gene	ENST00000264674	0.0019	3	168834483	168834484	1	42.8571	3	42.8571	3	0.7519	168834483	2	808C>A	p.R270S	missense_variant	CGT	AGT
ucec	ZNF382	unknown	ENST00000292928	0.003	19	37117178	37117180	2	42.8571	3	42.8571	3	0.7519	37117178	2	379C>T	p.R127C	missense_variant	CGT	TGT
ucec	SYT10	unknown	ENST00000228567	0.0019	12	33535402	33535407	5	50	3	50	3	0.7519	33535406	1	1248G>A	p.K416K	synonymous_variant	AAG	AAA
ucec	ZNF274	unknown	ENST00000326804	0.003	19	58718307	58718314	7	50	3	50	3	0.7519	58718307	1	477C>T	p.A159A	synonymous_variant	GCC	GCT
ucec	TRIM11	unknown	ENST00000284551	0.005	1	228582823	228582832	9	50	3	50	3	0.7519	228582831	1	982G>T	p.G328C	missense_variant	GGC	TGC
ucec	MMAB	unknown	ENST00000545712	0.0152	12	109999629	109999637	8	42.8571	3	42.8571	2	0.5013	109999636	1	370G>A	p.V124I	missense_variant	GTC	ATC
ucec	FNTB	unknown	ENST00000246166	0.0096	14	65511143	65511155	12	50	3	50	3	0.7519	65511143	1	937C>T	p.R313C	missense_variant	CGC	TGC
ucec	SLC7A6	unknown	ENST00000566454	0.0042	16	68321716	68321727	11	42.8571	3	42.8571	3	0.7519	68321716	1	591C>T	p.Y197Y	synonymous_variant	TAC	TAT
ucec	C3orf22	unknown	ENST00000318225	0.0069	3	126272145	126272151	6	60	3	60	3	0.7519	126272150	1	84G>A	p.P28P	synonymous_variant	CCG	CCA
ucec	CAPN3	unknown	ENST00000397163	0.0019	15	42693952	42693962	10	60	3	60	3	0.7519	42693952	1	1468C>T	p.R490W	missense_variant	CGG	TGG
ucec	ACTB	unknown	ENST00000331789	0.005	7	5568126	5568133	7	60	3	60	3	0.7519	5568132	1	582C>T	p.T194T	synonymous_variant	ACC	ACT
ucec	XK	unknown	ENST00000378616	0.003	X	37545411	37545421	10	60	3	60	3	0.7519	37545411	1	197G>A	p.R66H	missense_variant	CGC	CAC
ucec	MYOD1	Cancer gene	ENST00000250003	0.0113	11	17741684	17741692	8	42.8571	3	42.8571	3	0.7519	17741684	1	355C>T	p.R119W	missense_variant	CGG	TGG
ucec	SIX3	unknown	ENST00000260653	0.005	2	45169647	45169659	12	60	3	60	3	0.7519	45169647	1	404G>A	p.R135H	missense_variant	CGC	CAC
ucec	ART1	unknown	ENST00000250693	0.0105	11	3681248	3681258	10	42.8571	3	42.8571	3	0.7519	3681248	1	499A>G	p.S167G	missense_variant	AGC	GGC
ucec	RFTN2	unknown	ENST00000295049	0.0019	2	198511383	198511385	2	42.8571	3	42.8571	2	0.5013	198511384	1	146C>A	p.S49*	stop_gained	TCA	TAA
ucec	RAD23A	unknown	ENST00000586534	0.0069	19	13058777	13058787	10	50	3	50	3	0.7519	13058777	1	188A>T	p.D63V	missense_variant	GAC	GTC
ucec	PSPC1	unknown	ENST00000338910	0.005	13	20277463	20277471	8	60	3	60	3	0.7519	20277470	1	1417T>G	p.S473A	missense_variant	TCT	GCT
ucec	RPP25L	unknown	ENST00000297613	0.03	9	34611196	34611206	10	42.8571	3	42.8571	3	0.7519	34611205	1	89T>C	p.V30A	missense_variant	GTC	GCC
ucec	LHX9	unknown	ENST00000367387	0.003	1	197889268	197889273	5	60	3	60	3	0.7519	197889268	1	341A>G	p.K114R	missense_variant	AAG	AGG
ucec	EEA1	unknown	ENST00000322349	0.0019	12	93244947	93244956	9	50	3	50	3	0.7519	93244955	1	730C>T	p.R244C	missense_variant	CGT	TGT
ucec	CALML3	unknown	ENST00000315238	0.0087	10	5567427	5567437	10	60	3	60	3	0.7519	5567427	1	379C>T	p.R127W	missense_variant	CGG	TGG
ucec	PHYH	unknown	ENST00000263038	0.0079	10	13330428	13330438	10	60	3	60	3	0.7519	13330437	1	601C>A	p.R201R	synonymous_variant	CGG	AGG
ucec	DEPTOR	unknown	ENST00000286234	0.003	8	121021278	121021282	4	50	3	50	3	0.7519	121021278	1	1007A>G	p.D336G	missense_variant	GAC	GGC
ucec	FANCI	unknown	ENST00000310775	0.0019	15	89837153	89837164	11	44.4444	4	44.4444	4	1.0025	89837153	1	2381C>A	p.T794N	missense_variant	ACT	AAT
ucec	VSTM4	unknown	ENST00000332853	0.005	10	50315795	50315807	12	60	3	60	3	0.7519	50315807	1	289C>T	p.R97W	missense_variant	CGG	TGG
ucec	SMARCB1	Cancer gene	ENST00000263121	0.0019	22	24143142	24143147	5	60	3	60	3	0.7519	24143142	1	374C>A	p.A125D	missense_variant	GCC	GAC
ucec	RPH3A	unknown	ENST00000389385	0.003	12	113321125	113321136	11	60	3	60	3	0.7519	113321125	1	1354C>T	p.R452W	missense_variant	CGG	TGG
