# Supplementary material for: Reannotation of cancer mutations based on expressed RNA transcripts reveals functional non-coding mutations in melanoma
Source: Am J Hum Genet. 2025 May 12;112(6):1447–67. doi: 10.1016/j.ajhg.2025.04.005 (PMC12256795; doi:10.1016/j.ajhg.2025.04.005)
Supplement: Table S4. Results of hotspot 3 method — Table reporting results obtained for the hotspot 3 method that was applied on the pre-processed MC3 working group variant list. Results obtained when considering non-synonymous mutations (nSMs), synonymous mutations (SMs), and non-synonymous and synonymous mutations together (All) are reported in different tabs in the Excel file. Note that mutation positions are indicated in respect to hg19, as in the MC3 working group dataset. [file mmc4.xlsx]

## Sheet: nSMs
Tumor Type	Gene	Transcript	Genomic_Position (hg19)	log10_pvalue	Nmut_hotspot	Nmut_total	AA_Position	Reference_AA	Variant_AA	Codon_Change	Median_VAF	SNP_ID	Mutability_codon	Mut_gene
blca	FGFR3	ENST00000340107	chr4:1803568_31	-74.3835	31	54	249	S:31	C:31	tCc/tGc:31	1	rs121913483:31	0.1051	0.058
blca	PIK3CA	ENST00000263967	chr3:178936091_21|chr3:178936092_2	-45.833	23	68	545	E:23	K:19|Q:2|G:1|A:1	Gag/Aag:19|Gag/Cag:2|gAg/gGg:1|gAg/gCg:1	1	rs104886003:21|rs121913274:2	0.0874	0.0372
blca	TP53	ENST00000269305	chr17:7577538_18|chr17:7577539_4	-19.3828	22	180	248	R:22	Q:17|W:3|P:1|G:1	cGg/cAg:17|Cgg/Tgg:3|Cgg/Ggg:1|cGg/cCg:1	1	rs11540652:18|rs121912651:4	0.1503	0.0468
blca	PIK3CA	ENST00000263967	chr3:178936082_16	-29.0456	16	68	542	E:16	K:16	Gaa/Aaa:16	1	rs121913273:16	0.0942	0.0372
blca	ERBB2	ENST00000269571	chr17:37868208_14	-28.1116	14	37	310	S:14	F:13|Y:1	tCc/tTc:13|tCc/tAc:1	1	.:14	0.1051	0.0511
blca	TP53	ENST00000269305	chr17:7577085_13|chr17:7577084_1	-12.1142	14	180	285	E:14	K:11|V:1|Q:1|*:1	Gag/Aag:11|Gag/Tag:1|gAg/gTg:1|Gag/Cag:1	1	rs112431538:13|rs121912667:1	0.1034	0.0468
blca	TP53	ENST00000269305	chr17:7577099_14	-11.7548	14	180	280	R:14	T:10|K:4	aGa/aCa:10|aGa/aAa:4	1	rs121912660:14	0.1101	0.0468
blca	RXRA	ENST00000481739	chr9:137328351_11	-20.5738	11	17	427	S:11	F:9|Y:2	tCc/tTc:9|tCc/tAc:2	1	.:11	0.1051	0.0572
blca	KRAS	ENST00000256078	chr12:25398284_8|chr12:25398285_3	-19.4383	11	16	12	G:11	D:6|V:2|C:2|R:1	gGt/gAt:6|Ggt/Tgt:2|gGt/gTt:2|Ggt/Cgt:1	1	.:11	0.0391	0.0385
blca	FGFR3	ENST00000340107	chr4:1806099_8	-19.8703	8	54	375	Y:8	C:8	tAt/tGt:8	1	rs121913485:8	0.0254	0.058
blca	ERCC2	ENST00000391945	chr19:45867687_8	-18.5589	8	26	238	N:8	S:8	aAc/aGc:8	1	.:8	0.0288	0.054
blca	KDM6A	ENST00000377967	chrX:44922802_8	-12.6956	8	59	555	Q:8	*:8	Cag/Tag:8	1	.:8	0.0942	0.0399
blca	TP53	ENST00000269305	chr17:7577127_7	-4.6711	7	180	271	E:7	K:5|Q:2	Gag/Aag:5|Gag/Cag:2	1	.:7	0.0942	0.0468
blca	SF3B1	ENST00000335508	chr2:198265453_5|chr2:198265452_1	-12.709	6	13	902	E:6	K:5|G:1	Gaa/Aaa:5|gAa/gGa:1	1	.:5|novel:1	0.094	0.0407
blca	HRAS	ENST00000451590	chr11:533875_3|chr11:533874_3	-11.5696	6	13	61	Q:6	L:3|K:3	cAg/cTg:3|Cag/Aag:3	1	.:3|rs28933406:3	0.0313	0.06
blca	NFE2L2	ENST00000397062	chr2:178098945_5|chr2:178098944_1	-6.96113	6	19	34	R:6	G:5|P:1	Cga/Gga:5|cGa/cCa:1	1	rs748696421:5|.:1	0.3138	0.0458
blca	C3orf70	ENST00000335012	chr3:184870595_6	-6.51903	6	9	6	S:6	L:6	tCg/tTg:6	1	rs757159118:6	0.3138	0.044
blca	RHOB	ENST00000272233	chr2:20647740_6	-4.5065	6	21	172	E:6	K:6	Gag/Aag:6	1	.:6	0.3138	0.0577
blca	FGFR3	ENST00000340107	chr4:1806089_5	-9.63288	5	54	372	G:5	C:5	Ggc/Tgc:5	1	rs121913479:5	0.0635	0.058
blca	AHR	ENST00000242057	chr7:17375399_5	-8.77551	5	15	383	Q:5	H:5	caG/caC:5	1	.:5	0.1101	0.0419
blca	STAG2	ENST00000218089	chrX:123197011_5	-8.32573	5	31	593	Q:5	*:5	Cag/Tag:5	1	.:5	0.0942	0.0403
blca	GNA13	ENST00000439174	chr17:63010911_3|chr17:63010910_1	-8.38169	4	7	200	R:4	G:3|K:1	Aga/Gga:3|aGa/aAa:1	1	.:4	0.041	0.0424
blca	PIK3CA	ENST00000263967	chr3:178952085_4	-7.99342	4	68	1047	H:4	R:2|L:2	cAt/cTt:2|cAt/cGt:2	1	rs121913279:4	0.0198	0.0372
blca	SF1	ENST00000377387	chr11:64537455_3|chr11:64537454_1	-7.97287	4	13	279	G:4	R:2|W:1|A:1	Ggg/Tgg:1|gGg/gCg:1|Ggg/Cgg:1|Ggg/Agg:1	1	novel:4	0.0635	0.0541
blca	ACTB	ENST00000331789	chr7:5568242_4	-6.41129	4	8	158	G:4	R:4	Ggg/Agg:4	1	.:4	0.1503	0.057
blca	RARS2	ENST00000369536	chr6:88299660_4	-6.22331	4	5	6	R:4	C:4	Cgc/Tgc:4	1	rs201899366:4	0.3138	0.0433
blca	HRAS	ENST00000451590	chr11:534286_2|chr11:534285_2	-5.30873	4	13	13	G:4	R:2|V:1|D:1	Ggt/Cgt:2|gGt/gTt:1|gGt/gAt:1	1	.:2|rs104894226:2	0.0936	0.06
blca	RHOB	ENST00000272233	chr2:20647449_3|chr2:20647450_1	-4.65291	4	21	75	P:4	S:2|T:1|L:1	Ccg/Tcg:2|cCg/cTg:1|Ccg/Acg:1	1	.:4	0.0852	0.0577
blca	NUP93	ENST00000308159	chr16:56782202_3	-7.78103	3	7	15	Q:3	*:3	Cag/Tag:3	1	.:3	0.0271	0.0499
blca	ZNF276	ENST00000443381	chr16:89789220_2|chr16:89789221_1	-7.05626	3	7	163	G:3	S:2|A:1	Ggt/Agt:2|gGt/gCt:1	1	rs748405201:2|rs199530258:1	0.0421	0.0591
blca	ZBTB7B	ENST00000417934	chr1:154988705_3	-7.01389	3	7	422	K:3	N:3	aaG/aaT:2|aaG/aaC:1	1	.:3	0.0368	0.0536
blca	PTPRE	ENST00000254667	chr10:129845659_2|chr10:129845660_1	-6.67321	3	3	39	P:3	S:1|L:1|A:1	Ccg/Tcg:1|Ccg/Gcg:1|cCg/cTg:1	1	novel:2|rs775207835:1	0.1201	0.0472
blca	RERE	ENST00000337907	chr1:8617577_3	-6.85531	3	7	176	K:3	N:3	aaG/aaC:3	1	.:3	0.1101	0.0519
blca	TTYH1	ENST00000376531	chr19:54942066_3	-6.22882	3	4	339	Q:3	*:3	Cag/Tag:3	1	novel:3	0.0942	0.0533
blca	CLASP2	ENST00000468888	chr3:33614798_3	-6.52982	3	8	844	D:3	Y:1|N:1|H:1	Gat/Tat:1|Gat/Cat:1|Gat/Aat:1	1	.:3	0.0942	0.0409
blca	FAM83H	ENST00000388913	chr8:144810877_3	-6.34157	3	11	252	E:3	Q:2|K:1	Gag/Cag:2|Gag/Aag:1	1	.:3	0.0942	0.0624
blca	PIK3CA	ENST00000263967	chr3:178936095_2|chr3:178936094_1	-5.611	3	68	546	Q:3	R:1|P:1|K:1	cAg/cGg:1|cAg/cCg:1|Cag/Aag:1	1	rs397517201:2|rs121913286:1	0.0218	0.0372
blca	MB21D2	ENST00000392452	chr3:192516720_3	-5.78814	3	5	311	Q:3	E:2|*:1	Cag/Gag:2|Cag/Tag:1	1	.:3	0.0942	0.0444
blca	KLF5	ENST00000377687	chr13:73649902_2|chr13:73649903_1	-5.65027	3	7	418	D:3	N:2|G:1	Gat/Aat:2|gAt/gGt:1	1	.:3	0.0758	0.0483
blca	MROH2B	ENST00000399564	chr5:41009477_3	-6.2174	3	11	1109	E:3	K:3	Gaa/Aaa:3	1	.:3	0.0942	0.0422
blca	CREBBP	ENST00000262367	chr16:3788651_2|chr16:3788650_1	-5.9291	3	32	1435	D:3	H:2|G:1	Gat/Cat:2|gAt/gGt:1	1	.:2|rs200207299:1	0.0758	0.0513
blca	CTNNB1	ENST00000349496	chr3:41266113_3	-5.36923	3	9	37	S:3	C:2|F:1	tCt/tGt:2|tCt/tTt:1	1	.:3	0.1101	0.0425
blca	NAALADL1	ENST00000358658	chr11:64822077_3	-5.22683	3	4	246	R:3	Q:3	cGa/cAa:3	1	rs752886257:3	0.3138	0.051
blca	PAQR7	ENST00000374296	chr1:26189571_1|chr1:26189570_1	-5.47462	2	2	254	F:2	V:1|S:1	tTc/tCc:1|Ttc/Gtc:1	0.5	novel:2	0.0199	0.0442
blca	LYN	ENST00000519728	chr8:56910945_1|chr8:56910944_1	-5.46919	2	3	364	I:2	N:1|L:1	Att/Ctt:1|aTt/aAt:1	1	novel:1|rs746274497:1	0.0215	0.048
blca	PLK3	ENST00000372201	chr1:45269884_1|chr1:45269882_1	-5.50079	2	5	436	C:2	W:1|S:1	tgT/tgG:1|Tgt/Agt:1	1	.:1|rs778808681:1	0.018	0.0553
blca	ADIPOR1	ENST00000340990	chr1:202910772_1|chr1:202910771_1	-5.14957	2	3	353	Y:2	N:1|F:1	tAt/tTt:1|Tat/Aat:1	0.5	novel:2	0.0223	0.0472
blca	ARHGEF25	ENST00000333972	chr12:58007281_1|chr12:58007280_1	-5.25773	2	5	195	K:2	T:1|E:1	Aag/Gag:1|aAg/aCg:1	1	novel:2	0.0199	0.0481
blca	KNG1	ENST00000265023	chr3:186442901_1|chr3:186442900_1	-5.2026	2	3	139	Q:2	R:1|K:1	cAg/cGg:1|Cag/Aag:1	1	novel:2	0.0313	0.041
blca	SCARA5	ENST00000354914	chr8:27737194_1|chr8:27737193_1	-5.02708	2	2	415	G:2	V:1|S:1	gGc/gTc:1|Ggc/Agc:1	1	novel:1|rs754427244:1	0.0532	0.0493
blca	SKOR1	ENST00000341418	chr15:68126153_1|chr15:68126152_1	-5.30223	2	3	862	F:2	L:1|C:1	ttC/ttG:1|tTc/tGc:1	1	novel:2	0.0539	0.0623
blca	FGFR3	ENST00000340107	chr4:1807889_2	-4.66184	2	54	652	K:2	E:2	Aag/Gag:2	1	rs78311289:2	0.0135	0.058
blca	ECSIT	ENST00000270517	chr19:11617241_1|chr19:11617240_1	-4.88928	2	2	352	E:2	V:1|*:1	Gag/Tag:1|gAg/gTg:1	0.5	novel:1|rs772211646:1	0.0607	0.0551
blca	ZNF33B	ENST00000359467	chr10:43088815_1|chr10:43088814_1	-5.13724	2	5	528	Y:2	F:1|*:1	tAt/tTt:1|taT/taA:1	0.5	rs149558146:1|rs759683645:1	0.0226	0.0379
blca	NPEPPS	ENST00000322157	chr17:45678995_1|chr17:45678994_1	-5.18313	2	8	541	M:2	R:1|L:1	Atg/Ctg:1|aTg/aGg:1	0.5	novel:2	0.0185	0.0442
blca	FGFR3	ENST00000340107	chr4:1806092_2	-4.41666	2	54	373	S:2	C:2	Agt/Tgt:2	1	rs121913484:2	0.0179	0.058
brca	PIK3CA	ENST00000263967	chr3:178952085_88|chr3:178952084_1	-242.901	89	224	1047	H:89	R:79|L:9|Y:1	cAt/cGt:79|cAt/cTt:9|Cat/Tat:1	1	rs121913279:88|rs121913281:1	0.0199	0.0372
brca	PIK3CA	ENST00000263967	chr3:178936091_38|chr3:178936092_5	-76.6111	43	224	545	E:43	K:38|A:5	Gag/Aag:38|gAg/gCg:5	1	rs104886003:38|rs121913274:5	0.0852	0.0372
brca	PIK3CA	ENST00000263967	chr3:178936082_31|chr3:178936083_1	-52.0557	32	224	542	E:32	K:31|G:1	Gaa/Aaa:31|gAa/gGa:1	1	rs121913273:31|.:1	0.0917	0.0372
brca	AKT1	ENST00000554581	chr14:105246551_20	-39.2015	20	22	17	E:20	K:20	Gag/Aag:20	1	rs34409589,rs121434592:20	0.1051	0.0519
brca	PIK3CA	ENST00000263967	chr3:178921553_12|chr3:178921552_1|chr3:178921551_1	-27.5028	14	224	345	N:14	K:12|T:1|H:1	aaT/aaA:12|Aat/Cat:1|aAt/aCt:1	1	rs121913284:12|.:2	0.0196	0.0372
brca	TP53	ENST00000269305	chr17:7578406_14	-8.67167	14	174	175	R:14	H:14	cGc/cAc:14	1	rs28934578:14	0.1728	0.0468
brca	TP53	ENST00000269305	chr17:7577120_10|chr17:7577121_1	-5.62624	11	174	273	R:11	H:7|L:2|P:1|C:1	cGt/cAt:7|cGt/cTt:2|Cgt/Tgt:1|cGt/cCt:1	1	rs28934576:10|rs121913343:1	0.1864	0.0468
brca	TP53	ENST00000269305	chr17:7577539_4|chr17:7577538_4	-3.94813	8	174	248	R:8	W:4|Q:4	Cgg/Tgg:4|cGg/cAg:4	1	rs11540652:4|rs121912651:4	0.1503	0.0468
brca	SF3B1	ENST00000335508	chr2:198266834_7	-22.1966	7	9	700	K:7	E:7	Aaa/Gaa:7	1	rs559063155:7	0.0135	0.0407
brca	CDH1	ENST00000261769	chr16:68772218_7	-14.6513	7	25	23	Q:7	*:7	Cag/Tag:7	1	.:7	0.0447	0.046
brca	TP53	ENST00000269305	chr17:7578271_5|chr17:7578272_1	-7.10903	6	174	193	H:6	R:4|Y:1|L:1	cAt/cGt:4|Cat/Tat:1|cAt/cTt:1	1	.:6	0.0214	0.0468
brca	PIK3CA	ENST00000263967	chr3:178936095_3|chr3:178936094_2	-7.68689	5	224	546	Q:5	R:3|K:2	cAg/cGg:3|Cag/Aag:2	1	rs397517201:3|rs121913286:2	0.0226	0.0372
brca	TP53	ENST00000269305	chr17:7578265_5	-6.09896	5	174	195	I:5	T:5	aTc/aCc:5	1	rs760043106:5	0.0172	0.0468
brca	TP53	ENST00000269305	chr17:7578394_4|chr17:7578395_1	-5.32723	5	174	179	H:5	R:4|Y:1	cAt/cGt:4|Cat/Tat:1	1	.:4|rs587780070:1	0.0248	0.0468
brca	ERBB2	ENST00000269571	chr17:37881000_4	-10.424	4	13	777	V:4	L:4	Gtg/Ttg:3|Gtg/Ctg:1	1	rs121913471:4	0.0271	0.0511
brca	PIK3CA	ENST00000263967	chr3:178927980_4	-6.26682	4	224	420	C:4	R:4	Tgt/Cgt:4	1	rs121913272:4	0.0179	0.0372
brca	TP53	ENST00000269305	chr17:7578190_3|chr17:7578191_1	-4.05097	4	174	220	Y:4	C:2|S:1|H:1	tAt/tGt:2|tAt/tCt:1|Tat/Cat:1	1	rs121912666:3|rs530941076:1	0.0239	0.0468
brca	ERBB2	ENST00000269571	chr17:37880220_2|chr17:37880219_1	-8.02267	3	13	755	L:3	W:1|S:1|M:1	tTg/tGg:1|tTg/tCg:1|Ttg/Atg:1	0.333333333333333	rs121913470:2|.:1	0.019	0.0511
brca	KRAS	ENST00000256078	chr12:25398284_2|chr12:25398285_1	-6.15337	3	3	12	G:3	V:2|C:1	gGt/gTt:2|Ggt/Tgt:1	1	.:3	0.0396	0.0385
brca	CD1E	ENST00000368167	chr1:158325222_1|chr1:158325221_1	-5.49334	2	2	163	I:2	N:1|F:1	Atc/Ttc:1|aTc/aAc:1	0.5	.:1|novel:1	0.0172	0.0453
brca	NADK2	ENST00000381937	chr5:36195293_2	-5.49014	2	2	428	M:2	V:1|L:1	Atg/Gtg:1|Atg/Ctg:1	1	.:2	0.0172	0.0451
brca	FGFR2	ENST00000457416	chr10:123258034_2	-5.55301	2	6	550	N:2	K:2	aaT/aaA:2	1	rs121913476:2	0.0172	0.0528
brca	CHST2	ENST00000309575	chr3:142840144_1|chr3:142840143_1	-5.32341	2	4	162	D:2	V:1|E:1	gAc/gTc:1|gaC/gaA:1	1	.:2	0.0244	0.0596
brca	SLC25A36	ENST00000324194	chr3:140695184_1|chr3:140695183_1	-5.04939	2	3	275	E:2	G:1|D:1	gAa/gGa:1|gaA/gaT:1	0.5	.:2	0.0199	0.0452
brca	VEGFB	ENST00000309422	chr11:64004670_1|chr11:64004669_1	-4.74114	2	3	129	K:2	T:1|Q:1	Aag/Cag:1|aAg/aCg:1	1	rs751195975:1|rs765659282:1	0.0239	0.057
brca	BTBD1	ENST00000261721	chr15:83710594_1|chr15:83710593_1	-4.89855	2	3	250	A:2	V:1|T:1	gCa/gTa:1|Gca/Aca:1	0.5	.:2	0.0332	0.0442
cesc	PIK3CA	ENST00000263967	chr3:178936091_24	-51.8287	24	54	545	E:24	K:24	Gag/Aag:24	1	rs104886003:24	0.0942	0.0372
cesc	PIK3CA	ENST00000263967	chr3:178936082_15	-29.5351	15	54	542	E:15	K:15	Gaa/Aaa:15	1	rs121913273:15	0.0942	0.0372
cesc	KRAS	ENST00000256078	chr12:25398284_6|chr12:25398285_2	-13.6988	8	14	12	G:8	D:4|V:2|C:2	gGt/gAt:4|Ggt/Tgt:2|gGt/gTt:2	1	.:8	0.0389	0.0385
cesc	KLF5	ENST00000377687	chr13:73649905_4|chr13:73649906_1	-10.459	5	6	419	E:5	K:4|G:1	Gag/Aag:4|gAg/gGg:1	1	.:4|novel:1	0.0786	0.0483
cesc	ERBB2	ENST00000269571	chr17:37868208_5	-10.6354	5	12	310	S:5	F:4|Y:1	tCc/tTc:4|tCc/tAc:1	1	.:5	0.1051	0.0511
cesc	MAPK1	ENST00000215832	chr22:22127164_5	-6.39631	5	7	322	E:5	K:5	Gag/Aag:5	1	.:5	0.3138	0.0431
cesc	FBXW7	ENST00000281708	chr4:153247289_4|chr4:153247288_1	-6.6251	5	27	505	R:5	G:3|L:1|C:1	Cgc/Ggc:3|Cgc/Tgc:1|cGc/cTc:1	1	rs149680468:4|.:1	0.1548	0.0466
cesc	FBXW7	ENST00000281708	chr4:153249384_3|chr4:153249385_2	-6.28403	5	27	465	R:5	H:2|C:2|L:1	Cgt/Tgt:2|cGt/cAt:2|cGt/cTt:1	1	.:5	0.1818	0.0466
cesc	ERBB3	ENST00000267101	chr12:56478854_4	-7.4805	4	10	104	V:4	M:4	Gtg/Atg:4	1	.:4	0.1877	0.0463
cesc	EP300	ENST00000263253	chr22:41565529_4	-5.99256	4	26	1399	D:4	N:4	Gat/Aat:4	1	.:4	0.3138	0.0471
cesc	PIK3CA	ENST00000263967	chr3:178952085_2|chr3:178952086_1	-6.32404	3	54	1047	H:3	R:1|Q:1|L:1	cAt/cTt:1|cAt/cGt:1|caT/caG:1	1	rs121913279:2|.:1	0.0189	0.0372
cesc	HSF2	ENST00000368455	chr6:122734717_1|chr6:122734715_1	-5.85444	2	2	126	L:2	I:1|F:1	ttA/ttC:1|Tta/Ata:1	1	novel:1|rs765283128:1	0.019	0.0422
cesc	DNM2	ENST00000389253	chr19:10893714_1|chr19:10893713_1	-5.89917	2	2	256	R:2	T:1|G:1	Agg/Ggg:1|aGg/aCg:1	0.5	novel:2	0.0365	0.0573
cesc	CCAR2	ENST00000308511	chr8:22464166_1|chr8:22464165_1	-5.897	2	3	66	H:2	N:1|L:1	cAt/cTt:1|Cat/Aat:1	1	novel:2	0.0247	0.0502
cesc	GKAP1	ENST00000376371	chr9:86421237_1|chr9:86421236_1	-5.10419	2	3	66	Q:2	R:1|K:1	cAa/cGa:1|Caa/Aaa:1	0.5	novel:2	0.0219	0.0449
cesc	CCND1	ENST00000227507	chr11:69466021_2	-4.87964	2	2	287	P:2	T:2	Ccc/Acc:2	1	.:2	0.037	0.0485
cesc	GALNT15	ENST00000339732	chr3:16216966_1|chr3:16216965_1	-5.23358	2	3	103	Q:2	R:1|K:1	cAg/cGg:1|Cag/Aag:1	0.5	novel:2	0.0313	0.0428
cesc	SRRT	ENST00000347433	chr7:100482407_1|chr7:100482406_1	-5.37028	2	3	330	G:2	V:1|C:1	Ggt/Tgt:1|gGt/gTt:1	0.5	novel:2	0.0503	0.0587
cesc	TP63	ENST00000264731	chr3:189526299_2	-5.17057	2	4	188	K:2	M:2	aAg/aTg:2	1	novel:2	0.0263	0.0419
cesc	CDKN2A	ENST00000498124	chr9:21974805_1|chr9:21974804_1	-4.30682	2	4	8	S:2	R:1|I:1	Agc/Cgc:1|aGc/aTc:1	0.5	.:1|novel:1	0.0274	0.0653
coadread	KRAS	ENST00000256078	chr12:25398284_79|chr12:25398285_20	-225.161	99	144	12	G:99	V:36|D:34|C:10|A:9|S:8|R:2	gGt/gTt:36|gGt/gAt:34|Ggt/Tgt:10|gGt/gCt:9|Ggt/Agt:8|Ggt/Cgt:2	1	.:99	0.0386	0.0385
coadread	KRAS	ENST00000256078	chr12:25398281_27|chr12:25398282_1	-46.2508	28	144	13	G:28	D:27|C:1	gGc/gAc:27|Ggc/Tgc:1	1	.:28	0.0429	0.0385
coadread	TP53	ENST00000269305	chr17:7578406_23|chr17:7578407_1	-19.4728	24	202	175	R:24	H:23|C:1	cGc/cAc:23|Cgc/Tgc:1	1	rs28934578:23|rs138729528:1	0.1728	0.0468
coadread	TP53	ENST00000269305	chr17:7577538_15|chr17:7577539_8	-19.5965	23	202	248	R:23	Q:15|W:8	cGg/cAg:15|Cgg/Tgg:8	1	rs11540652:15|rs121912651:8	0.1503	0.0468
coadread	TP53	ENST00000269305	chr17:7577120_15|chr17:7577121_7	-16.6074	22	202	273	R:22	H:15|C:7	cGt/cAt:15|Cgt/Tgt:7	1	rs28934576:15|rs121913343:7	0.183	0.0468
coadread	APC	ENST00000457016	chr5:112175639_20	-29.2527	20	233	1450	R:20	*:20	Cga/Tga:20	1	rs121913332:20	0.1728	0.0473
coadread	PIK3CA	ENST00000263967	chr3:178936091_16|chr3:178936092_2	-31.4546	18	65	545	E:18	K:16|A:2	Gag/Aag:16|gAg/gCg:2	1	rs104886003:16|rs121913274:2	0.0856	0.0372
coadread	TP53	ENST00000269305	chr17:7577094_18	-13.6624	18	202	282	R:18	W:18	Cgg/Tgg:18	1	rs28934574:18	0.1503	0.0468
coadread	APC	ENST00000457016	chr5:112173917_14	-18.5217	14	233	876	R:14	*:14	Cga/Tga:14	1	rs121913333:14	0.1728	0.0473
coadread	APC	ENST00000457016	chr5:112116592_12	-14.7569	12	233	213	R:12	*:12	Cga/Tga:12	1	rs587781392:12	0.1877	0.0473
coadread	PCBP1	ENST00000303577	chr2:70315174_10	-25.9936	10	13	100	L:10	Q:8|P:2	cTg/cAg:8|cTg/cCg:2	1	.:10	0.0179	0.0564
coadread	PIK3CA	ENST00000263967	chr3:178936082_9|chr3:178936083_1	-15.1904	10	65	542	E:10	K:9|G:1	Gaa/Aaa:9|gAa/gGa:1	1	rs121913273:9|.:1	0.0861	0.0372
coadread	NRAS	ENST00000369535	chr1:115258747_7|chr1:115258748_2	-14.3186	9	19	12	G:9	D:6|C:2|V:1	gGt/gAt:6|Ggt/Tgt:2|gGt/gTt:1	1	.:9	0.0414	0.038
coadread	APC	ENST00000457016	chr5:112175423_9	-12.7606	9	233	1378	Q:9	*:9	Cag/Tag:9	1	rs121913329:9	0.0942	0.0473
coadread	APC	ENST00000457016	chr5:112128143_9	-10.4407	9	233	216	R:9	*:9	Cga/Tga:9	1	rs62619935:9	0.1728	0.0473
coadread	APC	ENST00000457016	chr5:112174631_9	-8.20125	9	233	1114	R:9	*:9	Cga/Tga:9	1	rs121913331:9	0.3138	0.0473
coadread	NRAS	ENST00000369535	chr1:115256530_5|chr1:115256529_2|chr1:115256528_1	-14.2973	8	19	61	Q:8	K:5|R:2|H:1	Caa/Aaa:5|cAa/cGa:2|caA/caC:1	1	rs121913254:5|.:2|rs121913255:1	0.0238	0.038
coadread	BRAF	ENST00000288602	chr7:140453136_7	-18.3944	7	13	600	V:7	E:7	gTg/gAg:7	1	.:7	0.0219	0.0461
coadread	PIK3CA	ENST00000263967	chr3:178952085_5|chr3:178952084_2	-13.8703	7	65	1047	H:7	R:5|Y:2	cAt/cGt:5|Cat/Tat:2	1	rs121913279:5|rs121913281:2	0.0219	0.0372
coadread	KRAS	ENST00000256078	chr12:25380276_3|chr12:25380275_3|chr12:25380277_1	-8.84259	7	144	61	Q:7	H:3|R:2|P:1|K:1	caA/caC:3|cAa/cGa:2|cAa/cCa:1|Caa/Aaa:1	1	.:3|rs17851045:3|rs121913238:1	0.0308	0.0385
coadread	APC	ENST00000457016	chr5:112175390_7	-9.30567	7	233	1367	Q:7	*:6|E:1	Cag/Tag:6|Cag/Gag:1	1	rs121913328:7	0.0942	0.0473
coadread	FBXW7	ENST00000281708	chr4:153249384_4|chr4:153249385_3	-8.89747	7	34	465	R:7	H:4|C:3	cGt/cAt:4|Cgt/Tgt:3	1	.:7	0.1813	0.0466
coadread	APC	ENST00000457016	chr5:112175576_6	-10.8632	6	233	1429	Q:6	*:6	Caa/Taa:6	0.75	rs74535574:6	0.0271	0.0473
coadread	KRAS	ENST00000256078	chr12:25378562_5|chr12:25378561_1	-6.89849	6	144	146	A:6	T:5|V:1	Gca/Aca:5|gCa/gTa:1	1	rs121913527:5|.:1	0.0356	0.0385
coadread	SMAD4	ENST00000342988	chr18:48591919_4|chr18:48591918_2	-6.68103	6	24	361	R:6	H:4|C:2	cGc/cAc:4|Cgc/Tgc:2	1	rs377767347:4|.:2	0.2198	0.0397
coadread	APC	ENST00000457016	chr5:112164616_6	-6.13206	6	233	564	R:6	*:6	Cga/Tga:6	1	rs137854574:6	0.1728	0.0473
coadread	APC	ENST00000457016	chr5:112162891_6	-5.92609	6	233	499	R:6	*:6	Cga/Tga:6	1	rs137854580:6	0.1877	0.0473
coadread	APC	ENST00000457016	chr5:112175348_5	-6.08927	5	233	1353	E:5	*:5	Gaa/Taa:5	1	.:5	0.0942	0.0473
coadread	GNAS	ENST00000371100	chr20:57484421_3|chr20:57484420_1	-8.38939	4	6	844	R:4	H:2|L:1|C:1	cGt/cAt:2|Cgt/Tgt:1|cGt/cTt:1	1	rs121913495:3|.:1	0.1783	0.0578
coadread	PIK3CA	ENST00000263967	chr3:178936095_2|chr3:178936094_2	-7.04482	4	65	546	Q:4	R:2|K:1|E:1	cAg/cGg:2|Cag/Gag:1|Cag/Aag:1	1	rs121913286:2|rs397517201:2	0.0238	0.0372
coadread	APC	ENST00000457016	chr5:112174096_4	-6.7166	4	233	935	Y:4	*:4	taC/taA:3|taC/taG:1	0.75	rs398123120:4	0.0271	0.0473
coadread	ATM	ENST00000278616	chr11:108117798_4	-6.74243	4	18	337	R:4	C:4	Cgt/Tgt:4	1	rs138398778:4	0.3138	0.0399
coadread	SMAD4	ENST00000342988	chr18:48604787_3|chr18:48604789_1	-4.8333	4	24	537	D:4	H:3|E:1	Gac/Cac:3|gaC/gaG:1	1	.:3|rs369598262:1	0.1295	0.0397
coadread	AMER1	ENST00000330258	chrX:63412095_4	-5.48016	4	27	358	R:4	*:4	Cga/Tga:4	1	rs137852217:4	0.1728	0.0425
coadread	APC	ENST00000457016	chr5:112175271_4	-4.59491	4	233	1327	S:4	*:3|L:1	tCa/tAa:2|tCa/tTa:1|tCa/tGa:1	1	.:4	0.0942	0.0473
coadread	APC	ENST00000457016	chr5:112175480_4	-4.59491	4	233	1397	E:4	*:4	Gag/Tag:4	1	.:4	0.0942	0.0473
coadread	APC	ENST00000457016	chr5:112175513_4	-4.59491	4	233	1408	E:4	*:4	Gaa/Taa:4	1	.:4	0.0942	0.0473
coadread	MAGEC1	ENST00000285879	chrX:140996328_3	-7.58414	3	11	1046	K:3	N:3	aaA/aaC:3	1	rs753057119:3	0.0263	0.0467
coadread	PIK3CA	ENST00000263967	chr3:178927980_3	-5.3917	3	65	420	C:3	R:3	Tgt/Cgt:3	1	rs121913272:3	0.0179	0.0372
coadread	DCAF12L2	ENST00000538699	chrX:125298907_3	-5.05271	3	7	334	P:3	L:3	cCg/cTg:3	1	.:3	0.1503	0.0595
coadread	APC	ENST00000457016	chr5:112175303_3	-4.66998	3	233	1338	Q:3	*:3	Cag/Tag:3	1	rs121913327:3	0.0296	0.0473
coadread	SLC35G2	ENST00000446465	chr3:136573509_1|chr3:136573507_1	-5.6829	2	2	69	F:2	L:2	ttT/ttA:1|Ttt/Ctt:1	0.5	.:2	0.0202	0.0479
coadread	PPP2R5A	ENST00000261461	chr1:212519158_1|chr1:212519157_1	-5.76135	2	2	196	F:2	Y:1|I:1	tTt/tAt:1|Ttt/Att:1	0.5	.:2	0.0214	0.0472
coadread	CHST13	ENST00000319340	chr3:126260766_1|chr3:126260765_1	-5.20383	2	3	124	L:2	R:1|M:1	cTg/cGg:1|Ctg/Atg:1	0.5	.:2	0.0274	0.0677
coadread	PLXNA3	ENST00000369682	chrX:153688672_1|chrX:153688671_1	-6.02822	2	5	50	V:2	L:1|G:1	Gtg/Ttg:1|gTg/gGg:1	1	.:2	0.0265	0.0565
coadread	FGF3	ENST00000334134	chr11:69625206_1|chr11:69625205_1	-4.91633	2	3	196	S:2	R:1|I:1	aGt/aTt:1|agT/agG:1	0.5	.:1|novel:1	0.0265	0.067
coadread	FRS3	ENST00000373018	chr6:41743240_1|chr6:41743239_1	-5.25237	2	2	57	W:2	S:1|C:1	tgG/tgT:1|tGg/tCg:1	1	novel:2	0.0438	0.0529
coadread	GRM3	ENST00000361669	chr7:86416142_1|chr7:86416141_1	-5.49129	2	5	345	N:2	I:1|H:1	Aac/Cac:1|aAc/aTc:1	1	.:1|rs756450196:1	0.0215	0.0479
coadread	NUMA1	ENST00000393695	chr11:71725053_1|chr11:71725052_1	-5.91942	2	4	1166	T:2	P:1|I:1	Act/Cct:1|aCt/aTt:1	0.5	.:1|rs765083064:1	0.0264	0.0496
coadread	FASTKD2	ENST00000236980	chr2:207631683_1|chr2:207631682_1	-5.28243	2	2	89	G:2	V:1|R:1	gGc/gTc:1|Ggc/Cgc:1	0.5	.:2	0.0438	0.0395
coadread	GADL1	ENST00000282538	chr3:30891561_1|chr3:30891560_1	-5.11544	2	3	193	Y:2	C:1|*:1	tAc/tGc:1|taC/taA:1	0.5	.:1|rs749602116:1	0.0274	0.0401
coadread	SASH1	ENST00000367467	chr6:148865132_1|chr6:148865131_1	-5.52596	2	5	842	D:2	G:1|E:1	gAc/gGc:1|gaC/gaG:1	0.5	novel:2	0.0294	0.0481
coadread	SNRPA1	ENST00000254193	chr15:101821973_1|chr15:101821972_1	-4.63252	2	2	242	G:2	V:1|C:1	Ggt/Tgt:1|gGt/gTt:1	0.5	.:2	0.0409	0.0466
coadread	DDX23	ENST00000308025	chr12:49231065_1|chr12:49231064_1	-5.19734	2	4	289	L:2	P:1|M:1	cTg/cCg:1|Ctg/Atg:1	0.5	.:1|rs775337578:1	0.0374	0.0509
coadread	CRMP1	ENST00000324989	chr4:5827227_1|chr4:5827225_1	-5.10874	2	6	655	L:2	I:1|F:1	ttA/ttC:1|Tta/Ata:1	0.5	.:2	0.0259	0.0571
coadread	ZMAT1	ENST00000372782	chrX:101138610_1|chrX:101138609_1	-5.0177	2	5	597	K:2	I:1|*:1	Aaa/Taa:1|aAa/aTa:1	0.5	.:2	0.0214	0.0382
hnsc	CDKN2A	ENST00000498124	chr9:21971120_20	-19.6679	20	67	80	R:20	*:20	Cga/Tga:20	1	rs121913388:20	0.1503	0.0653
hnsc	TP53	ENST00000269305	chr17:7577538_7|chr17:7577539_6	-6.66768	13	249	248	R:13	Q:7|W:6	cGg/cAg:7|Cgg/Tgg:6	1	rs11540652:7|rs121912651:6	0.1503	0.0468
hnsc	PIK3CA	ENST00000263967	chr3:178936091_12	-20.1162	12	48	545	E:12	K:12	Gag/Aag:12	1	rs104886003:12	0.0942	0.0372
hnsc	PIK3CA	ENST00000263967	chr3:178936082_11	-18.0824	11	48	542	E:11	K:11	Gaa/Aaa:11	1	rs121913273:11	0.0942	0.0372
hnsc	CDKN2A	ENST00000498124	chr9:21971186_10	-7.32584	10	67	58	R:10	*:10	Cga/Tga:10	1	rs121913387:10	0.1503	0.0653
hnsc	TP53	ENST00000269305	chr17:7577094_10	-4.3096	10	249	282	R:10	W:10	Cgg/Tgg:10	1	rs28934574:10	0.1503	0.0468
hnsc	PIK3CA	ENST00000263967	chr3:178952085_9	-20.201	9	48	1047	H:9	R:8|L:1	cAt/cGt:8|cAt/cTt:1	1	rs121913279:9	0.0198	0.0372
hnsc	TP53	ENST00000269305	chr17:7578394_7|chr17:7578395_2	-9.92154	9	249	179	H:9	R:5|Y:1|P:1|N:1|L:1	cAt/cGt:5|Cat/Tat:1|cAt/cTt:1|cAt/cCt:1|Cat/Aat:1	1	.:7|rs587780070:2	0.0253	0.0468
hnsc	TP53	ENST00000269305	chr17:7577548_5|chr17:7577547_4	-4.85192	9	249	245	G:9	S:4|V:2|D:2|C:1	Ggc/Agc:4|gGc/gTc:2|gGc/gAc:2|Ggc/Tgc:1	1	rs28934575:5|rs121912656:4	0.1025	0.0468
hnsc	HRAS	ENST00000451590	chr11:534289_5|chr11:534288_3	-10.0956	8	22	12	G:8	S:4|D:2|V:1|C:1	Ggc/Agc:4|gGc/gAc:2|Ggc/Tgc:1|gGc/gTc:1	1	.:8	0.11	0.06
hnsc	TP53	ENST00000269305	chr17:7578271_7|chr17:7578272_1	-9.1183	8	249	193	H:8	L:5|Y:1|R:1|P:1	cAt/cTt:5|Cat/Tat:1|cAt/cGt:1|cAt/cCt:1	1	.:8	0.021	0.0468
hnsc	HRAS	ENST00000451590	chr11:534285_5|chr11:534286_2	-9.88375	7	22	13	G:7	V:5|R:1|C:1	gGt/gTt:5|Ggt/Tgt:1|Ggt/Cgt:1	1	rs104894226:5|.:2	0.0694	0.06
hnsc	CDKN2A	ENST00000498124	chr9:21971028_4|chr9:21971029_3	-7.13796	7	67	110	W:7	*:7	tgG/tgA:4|tGg/tAg:3	1	rs121913389:4|.:3	0.0555	0.0653
hnsc	TP53	ENST00000269305	chr17:7578442_4|chr17:7578443_1|chr17:7578441_1	-5.7164	6	249	163	Y:6	C:4|H:1|*:1	tAc/tGc:4|taC/taG:1|Tac/Cac:1	1	rs148924904:4|.:2	0.0261	0.0468
hnsc	FBXW7	ENST00000281708	chr4:153247289_4|chr4:153247288_1	-7.73621	5	16	505	R:5	G:4|L:1	Cgc/Ggc:4|cGc/cTc:1	1	rs149680468:4|.:1	0.1548	0.0466
hnsc	TP53	ENST00000269305	chr17:7578413_4|chr17:7578412_1	-4.48002	5	249	173	V:5	M:3|L:1|G:1	Gtg/Atg:3|Gtg/Ttg:1|gTg/gGg:1	1	.:5	0.0261	0.0468
hnsc	TP53	ENST00000269305	chr17:7578190_5	-4.5315	5	249	220	Y:5	C:5	tAt/tGt:5	1	rs121912666:5	0.0254	0.0468
hnsc	HRAS	ENST00000451590	chr11:533874_3|chr11:533873_1	-6.49525	4	22	61	Q:4	L:3|H:1	cAg/cTg:3|caG/caT:1	0.75	.:3|rs121913496:1	0.0276	0.06
hnsc	FAM21C	ENST00000374362	chr10:46250521_3	-6.90023	3	3	460	D:3	N:3	Gac/Aac:3	1	rs782597041:3	0.0942	0.0452
hnsc	MYC	ENST00000377970	chr8:128750945_3	-6.29324	3	4	161	S:3	L:3	tCa/tTa:3	1	.:3	0.0942	0.0568
hnsc	FGFR3	ENST00000340107	chr4:1803568_3	-6.20091	3	7	249	S:3	C:3	tCc/tGc:3	1	rs121913483:3	0.1051	0.058
hnsc	HLA-B	ENST00000412585	chr6:31323241_3	-5.04098	3	7	250	Q:3	E:2|*:1	Cag/Gag:2|Cag/Tag:1	1	novel:3	0.0942	0.0473
hnsc	CANT1	ENST00000302345	chr17:76993211_1|chr17:76993210_1	-5.36065	2	2	165	M:2	K:1|I:1	atG/atT:1|aTg/aAg:1	0.5	.:1|novel:1	0.0322	0.0542
hnsc	HIST1H3C	ENST00000540144	chr6:26045748_2	-4.77153	2	2	37	K:2	M:2	aAg/aTg:2	1	.:2	0.0263	0.0657
hnsc	GSDMC	ENST00000276708	chr8:130774941_1|chr8:130774940_1	-5.42504	2	3	203	K:2	T:1|E:1	Aag/Gag:1|aAg/aCg:1	0.5	novel:2	0.0199	0.0427
hnsc	PER1	ENST00000317276	chr17:8044495_1|chr17:8044494_1	-5.85029	2	3	1255	Q:2	L:1|H:1	cAa/cTa:1|caA/caT:1	0.5	novel:2	0.0202	0.0527
hnsc	RPGRIP1	ENST00000400017	chr14:21771560_2	-5.68284	2	6	220	M:2	V:1|L:1	Atg/Ttg:1|Atg/Gtg:1	1	rs371762530:2	0.0198	0.0452
hnsc	ZNF578	ENST00000421239	chr19:53013843_1|chr19:53013842_1	-5.27053	2	4	70	M:2	R:1|L:1	Atg/Ttg:1|aTg/aGg:1	0.5	novel:2	0.0198	0.0408
hnsc	RPAIN	ENST00000405578	chr17:5323592_1|chr17:5323591_1	-4.78675	2	2	21	W:2	R:1|L:1	tGg/tTg:1|Tgg/Cgg:1	0.5	novel:1|rs368078192:1	0.0294	0.0442
hnsc	NLN	ENST00000380985	chr5:65077119_1|chr5:65077118_1	-5.32154	2	5	231	L:2	F:1|*:1	ttA/ttT:1|tTa/tAa:1	1	novel:2	0.0179	0.0409
hnsc	SAMHD1	ENST00000262878	chr20:35526866_1|chr20:35526865_1	-5.19475	2	3	529	A:2	T:1|E:1	gCa/gAa:1|Gca/Aca:1	0.5	novel:2	0.0332	0.0444
hnsc	CHAD	ENST00000508540	chr17:48545853_1|chr17:48545852_1	-4.91082	2	3	108	H:2	N:1|L:1	cAt/cTt:1|Cat/Aat:1	0.5	novel:2	0.0322	0.0541
hnsc	H3F3B	ENST00000254810	chr17:73775146_2	-4.4118	2	2	37	K:2	M:2	aAg/aTg:2	1	novel:2	0.0263	0.0434
hnsc	MGST3	ENST00000367889	chr1:165624686_1|chr1:165624685_1	-4.46782	2	2	135	Q:2	L:1|K:1	cAg/cTg:1|Cag/Aag:1	1	novel:2	0.0313	0.0494
hnsc	MEX3D	ENST00000402693	chr19:1556788_1|chr19:1556787_1	-5.18513	2	4	244	A:2	T:1|D:1	gCc/gAc:1|Gcc/Acc:1	0.5	novel:2	0.0428	0.0725
hnsc	CAPRIN2	ENST00000298892	chr12:30867899_1|chr12:30867898_1	-5.42698	2	6	832	Y:2	N:1|F:1	tAt/tTt:1|Tat/Aat:1	0.5	novel:1|rs754556464:1	0.021	0.0427
hnsc	BMP6	ENST00000283147	chr6:7727427_1|chr6:7727426_1	-5.02517	2	5	80	Q:2	R:1|K:1	cAg/cGg:1|Cag/Aag:1	0.5	novel:1|rs759829490:1	0.0238	0.0531
hnsc	CXorf67	ENST00000342995	chrX:51150458_1|chrX:51150457_1	-5.00322	2	4	197	Q:2	R:1|K:1	cAg/cGg:1|Cag/Aag:1	0.666666666666667	novel:2	0.0313	0.0556
hnsc	DNAAF2	ENST00000298292	chr14:50100985_1|chr14:50100984_1	-5.25465	2	3	295	A:2	T:1|D:1	gCc/gAc:1|Gcc/Acc:1	0.5	novel:2	0.0428	0.0563
hnsc	CCNG2	ENST00000316355	chr4:78081923_1|chr4:78081922_1	-4.79198	2	2	109	A:2	V:1|S:1	Gct/Tct:1|gCt/gTt:1	0.5	novel:2	0.0398	0.0405
hnsc	TTC37	ENST00000358746	chr5:94849322_1|chr5:94849321_1	-5.52836	2	6	911	Y:2	N:1|F:1	tAt/tTt:1|Tat/Aat:1	0.5	.:1|novel:1	0.021	0.0378
hnsc	GPR56	ENST00000388812	chr16:57695824_1|chr16:57695823_1	-5.11568	2	3	633	G:2	V:1|C:1	Ggc/Tgc:1|gGc/gTc:1	0.5	novel:2	0.0438	0.049
hnsc	ZNF45	ENST00000269973	chr19:44418582_1|chr19:44418581_1	-5.10581	2	4	336	A:2	V:1|T:1	gCa/gTa:1|Gca/Aca:1	0.5	novel:2	0.0296	0.0437
hnsc	PCDH18	ENST00000344876	chr4:138451205_1|chr4:138451204_1	-5.28336	2	5	680	A:2	V:1|T:1	gCa/gTa:1|Gca/Aca:1	1	novel:2	0.0296	0.0403
hnsc	SDCCAG8	ENST00000366541	chr1:243437867_1|chr1:243437866_1	-5.04231	2	4	110	T:2	S:1|I:1	Acc/Tcc:1|aCc/aTc:1	0.5	novel:2	0.0329	0.0432
hnsc	CCSER2	ENST00000224756	chr10:86237392_2	-5.11006	2	5	766	Y:2	C:2	tAt/tGt:2	1	novel:2	0.0254	0.0386
hnsc	GFPT2	ENST00000253778	chr5:179751887_1|chr5:179751886_1	-4.99869	2	4	202	S:2	R:1|I:1	aGc/aTc:1|agC/agA:1	0.5	novel:1|rs771620544:1	0.0398	0.0519
kirc	VHL	ENST00000256474	chr3:10188309_3|chr3:10188308_1	-4.71017	4	82	151	I:4	T:2|N:1|F:1	aTc/aCc:2|Atc/Ttc:1|aTc/aAc:1	0.75	.:4	0.0192	0.0484
kirc	MTOR	ENST00000361445	chr1:11188164_3	-7.80859	3	20	1977	T:3	R:2|K:1	aCa/aGa:2|aCa/aAa:1	1	.:3	0.0271	0.0468
kirc	ZFAND2B	ENST00000289528	chr2:220072989_2	-5.51375	2	2	149	I:2	T:2	aTc/aCc:2	1	.:2	0.0172	0.0536
kirc	SFMBT2	ENST00000361972	chr10:7217996_1|chr10:7217995_1	-6.09157	2	2	647	E:2	D:1|A:1	gAa/gCa:1|gaA/gaT:1	0.5	.:2	0.0175	0.0461
kirc	DHX35	ENST00000252011	chr20:37630476_1|chr20:37630475_1	-5.91844	2	2	249	Y:2	N:1|F:1	tAt/tTt:1|Tat/Aat:1	0.5	.:2	0.021	0.0454
kirc	FOXRED1	ENST00000263578	chr11:126142905_1|chr11:126142904_1	-5.70135	2	2	116	C:2	F:1|*:1	tGt/tTt:1|tgT/tgA:1	1	.:2	0.0244	0.0502
kirc	ATXN2	ENST00000377617	chr12:111893891_1|chr12:111893890_1	-6.13872	2	2	1229	H:2	Q:1|L:1	cAt/cTt:1|caT/caG:1	0.5	.:2	0.0185	0.0514
kirc	LLGL1	ENST00000316843	chr17:18144881_1|chr17:18144880_1	-6.00048	2	2	873	Y:2	F:1|*:1	tAt/tTt:1|taT/taG:1	0.5	novel:2	0.0226	0.0537
kirc	PLA2G6	ENST00000332509	chr22:38536025_2	-5.83686	2	2	254	Y:2	S:2	tAc/tCc:2	1	rs778497578:2	0.0276	0.0543
kirc	TSHZ3	ENST00000240587	chr19:31769986_1|chr19:31769985_1	-5.96384	2	3	238	H:2	Q:1|L:1	cAt/cTt:1|caT/caA:1	0.5	.:2	0.0215	0.0488
kirc	C12orf10	ENST00000267103	chr12:53700822_1|chr12:53700821_1	-5.39902	2	2	340	C:2	Y:1|*:1	tgC/tgA:1|tGc/tAc:1	0.5	.:2	0.0296	0.0555
kirc	TMCO3	ENST00000434316	chr13:114150178_1|chr13:114150177_1	-5.65136	2	3	94	H:2	R:1|Q:1	cAc/cGc:1|caC/caA:1	0.5	novel:2	0.0245	0.0512
kirc	CLCN6	ENST00000346436	chr1:11876724_1|chr1:11876723_1	-5.7555	2	3	89	V:2	I:1|A:1	gTc/gCc:1|Gtc/Atc:1	1	.:1|rs749795306:1	0.0264	0.0485
kirc	MUC13	ENST00000311075	chr3:124646754_1|chr3:124646753_1	-5.48586	2	2	46	T:2	S:1|N:1	Act/Tct:1|aCt/aAt:1	0.5	.:1|novel:1	0.0265	0.0404
kirc	RAD9B	ENST00000392672	chr12:110956716_1|chr12:110956715_1	-5.35305	2	2	247	I:2	R:1|L:1	Ata/Tta:1|aTa/aGa:1	0.5	novel:2	0.0254	0.0396
kirc	SALL1	ENST00000251020	chr16:51173119_1|chr16:51173118_1	-5.89561	2	3	1005	I:2	N:1|M:1	atT/atG:1|aTt/aAt:1	1	.:2	0.0223	0.0469
kirc	CDC42BPB	ENST00000361246	chr14:103416199_1|chr14:103416197_1	-6.00638	2	2	1118	Y:2	N:1|*:1	taT/taG:1|Tat/Aat:1	0.5	novel:2	0.0226	0.0541
kirc	WDR46	ENST00000374617	chr6:33248691_1|chr6:33248690_1	-5.49492	2	3	397	T:2	S:1|I:1	Act/Tct:1|aCt/aTt:1	0.5	novel:2	0.0265	0.0513
kirc	HNF1B	ENST00000225893	chr17:36091725_2	-5.43612	2	2	302	N:2	K:2	aaC/aaG:2	1	.:2	0.037	0.0489
kirc	KL	ENST00000380099	chr13:33635705_1|chr13:33635704_1	-5.72851	2	3	830	V:2	M:1|E:1	gTg/gAg:1|Gtg/Atg:1	0.5	novel:2	0.0265	0.046
kirc	NUP210L	ENST00000368559	chr1:154027278_1|chr1:154027277_1	-6.00148	2	5	1091	K:2	T:1|*:1	Aaa/Taa:1|aAa/aCa:1	0.5	.:1|novel:1	0.0175	0.0415
kirc	TACR1	ENST00000305249	chr2:75278450_1|chr2:75278449_1	-5.20498	2	2	287	Y:2	F:1|*:1	tAc/tTc:1|taC/taA:1	0.5	.:2	0.0323	0.0447
kirc	ZHX3	ENST00000309060	chr20:39831543_1|chr20:39831542_1	-5.58055	2	2	672	T:2	S:1|A:1	Acc/Gcc:1|aCc/aGc:1	0.5	.:2	0.0294	0.043
kirc	NDE1	ENST00000396355	chr16:15761202_1|chr16:15761201_1	-5.02305	2	2	48	A:2	T:1|G:1	gCt/gGt:1|Gct/Act:1	0.5	.:2	0.0368	0.0502
kirc	RAP1GDS1	ENST00000339360	chr4:99355175_1|chr4:99355174_1	-5.2992	2	2	511	A:2	T:1|G:1	gCt/gGt:1|Gct/Act:1	0.5	.:2	0.0368	0.039
kirc	SFMBT1	ENST00000394752	chr3:52960073_1|chr3:52960072_1	-5.41093	2	2	369	A:2	T:1|G:1	gCt/gGt:1|Gct/Act:1	0.5	.:2	0.0368	0.0443
kirc	SAMD11	ENST00000342066	chr1:878409_1|chr1:878408_1	-5.26363	2	2	512	P:2	T:1|L:1	cCt/cTt:1|Cct/Act:1	1	rs181205550:1|rs190069697:1	0.0602	0.0611
kirc	IPP	ENST00000396478	chr1:46184983_1|chr1:46184982_1	-5.18257	2	3	360	T:2	S:2	Act/Tct:1|aCt/aGt:1	1	.:1|rs755889982:1	0.0294	0.0414
kirc	BRCA1	ENST00000471181	chr17:41243623_1|chr17:41243622_1	-5.75738	2	3	1309	N:2	I:1|H:1	Aat/Cat:1|aAt/aTt:1	0.5	.:1|rs397509119:1	0.0223	0.04
kirc	DPY19L4	ENST00000414645	chr8:95777481_1|chr8:95777480_1	-5.27144	2	2	314	A:2	S:1|D:1	Gct/Tct:1|gCt/gAt:1	0.5	.:1|rs144794373:1	0.0368	0.0377
kirc	CDYL	ENST00000397588	chr6:4892581_1|chr6:4892580_1	-5.12374	2	3	220	A:2	P:1|D:1	gCc/gAc:1|Gcc/Ccc:1	1	novel:2	0.0398	0.0564
kirc	TTC14	ENST00000296015	chr3:180322347_1|chr3:180322346_1	-5.27291	2	2	218	G:2	V:1|R:1	gGt/gTt:1|Ggt/Cgt:1	0.5	.:2	0.0409	0.0419
kirc	MME	ENST00000460393	chr3:154856021_1|chr3:154856020_1	-5.17591	2	3	284	A:2	S:1|G:1	Gcc/Tcc:1|gCc/gGc:1	0.5	.:1|rs572687446:1	0.0362	0.0395
kirc	FCN1	ENST00000371806	chr9:137803110_1|chr9:137803109_1	-4.75696	2	3	201	S:2	R:1|I:1	aGc/aTc:1|agC/agA:1	0.5	novel:1|rs151151544:1	0.0332	0.0513
kirc	SETBP1	ENST00000282030	chr18:42530907_1|chr18:42530906_1	-5.50268	2	6	534	C:2	Y:1|*:1	tgC/tgA:1|tGc/tAc:1	0.5	.:2	0.0296	0.0443
kirc	TSSC1	ENST00000382125	chr2:3217940_1|chr2:3217939_1	-4.77863	2	2	166	E:2	G:1|*:1	Gaa/Taa:1|gAa/gGa:1	0.5	.:2	0.0593	0.0528
kirc	NPC1	ENST00000269228	chr18:21141441_1|chr18:21141440_1	-5.36171	2	3	172	A:2	T:1|D:1	gCc/gAc:1|Gcc/Acc:1	0.5	.:1|rs753654470:1	0.0428	0.0487
kirc	SIPA1L3	ENST00000222345	chr19:38609984_2	-5.50121	2	5	777	G:2	A:2	gGc/gCc:2	1	.:2	0.0428	0.0572
kirc	NT5M	ENST00000389022	chr17:17207115_1|chr17:17207114_1	-4.47136	2	3	84	L:2	R:1|M:1	cTg/cGg:1|Ctg/Atg:1	0.5	novel:1|rs751847655:1	0.0374	0.0593
kirc	TCEB1	ENST00000518127	chr8:74858968_1|chr8:74858967_1	-4.09383	2	2	79	Y:2	F:1|*:1	tAc/tTc:1|taC/taA:1	1	.:2	0.0274	0.038
kirc	RABEPK	ENST00000373538	chr9:127996162_1|chr9:127996161_1	-4.69462	2	2	341	E:2	K:1|G:1	gAg/gGg:1|Gag/Aag:1	0.5	.:1|novel:1	0.0552	0.0464
kirc	PRUNE2	ENST00000376718	chr9:79438565_1|chr9:79438564_1	-5.73032	2	5	247	V:2	L:1|A:1	gTg/gCg:1|Gtg/Ctg:1	0.5	.:2	0.0245	0.0426
kirp	KRAS	ENST00000256078	chr12:25398284_5	-10.087	5	5	12	G:5	D:3|V:2	gGt/gAt:3|gGt/gTt:2	1	.:5	0.037	0.0385
kirp	MET	ENST00000318493	chr7:116423474_4	-10.0901	4	21	1268	M:4	T:4	aTg/aCg:4	1	rs121913245:4	0.0198	0.0441
kirp	PFKFB3	ENST00000379775	chr10:6258719_1|chr10:6258718_1|chr10:6258717_1	-7.69258	3	3	139	H:3	Q:1|N:1|L:1	cAt/cTt:1|caT/caA:1|Cat/Aat:1	0.333333333333333	novel:2|.:1	0.0457	0.0528
kirp	PCF11	ENST00000298281	chr11:82877707_2|chr11:82877708_1	-8.21446	3	8	590	S:3	R:1|N:1|G:1	Agt/Ggt:1|Agt/Cgt:1|aGt/aAt:1	1	.:2|novel:1	0.0279	0.043
kirp	MET	ENST00000318493	chr7:116415115_2|chr7:116415114_1	-7.00632	3	21	1088	V:3	M:1|G:1|E:1	gTg/gGg:1|gTg/gAg:1|Gtg/Atg:1	0.5	.:2|rs760285693:1	0.025	0.0441
kirp	MET	ENST00000318493	chr7:116423413_2|chr7:116423414_1	-6.90918	3	21	1248	Y:3	H:2|C:1	Tat/Cat:2|tAt/tGt:1	1	rs121913247:2|rs121913246:1	0.0269	0.0441
kirp	PIK3CA	ENST00000263967	chr3:178936082_3	-6.85601	3	4	542	E:3	K:3	Gaa/Aaa:3	1	rs121913273:3	0.0942	0.0372
kirp	NRAP	ENST00000359988	chr10:115365939_1|chr10:115365938_1|chr10:115365937_1	-6.95324	3	7	1269	D:3	Y:1|V:1|E:1	Gac/Tac:1|gAc/gTc:1|gaC/gaA:1	0.333333333333333	.:2|rs777328884:1	0.1012	0.0465
kirp	MET	ENST00000318493	chr7:116417463_3	-5.28308	3	21	1112	H:3	Y:3	Cat/Tat:3	1	rs121913244:3	0.0942	0.0441
kirp	SYNE3	ENST00000334258	chr14:95903278_2	-6.49964	2	3	806	F:2	Y:1|S:1	tTc/tCc:1|tTc/tAc:1	1	.:2	0.0135	0.0521
kirp	ERBB2	ENST00000269571	chr17:37880220_2	-6.59109	2	3	755	L:2	S:2	tTg/tCg:2	1	rs121913470:2	0.0141	0.0511
kirp	TACC3	ENST00000313288	chr4:1729485_1|chr4:1729484_1	-6.20856	2	2	119	Q:2	L:1|E:1	Cag/Gag:1|cAg/cTg:1	0.5	novel:2	0.0225	0.0524
kirp	BRAF	ENST00000288602	chr7:140453136_2	-6.1173	2	2	600	V:2	E:2	gTg/gAg:2	1	.:2	0.0219	0.0461
kirp	RTN4	ENST00000337526	chr2:55253514_1|chr2:55253513_1	-6.28589	2	2	574	E:2	D:1|A:1	gAa/gCa:1|gaA/gaT:1	0.5	.:2	0.0175	0.0444
kirp	CCDC166	ENST00000542437	chr8:144790027_1|chr8:144790026_1	-5.75997	2	2	85	Q:2	R:1|K:1	cAg/cGg:1|Cag/Aag:1	1	novel:2	0.0313	0.0761
kirp	DNAJC2	ENST00000379263	chr7:102963053_1|chr7:102963052_1	-5.91765	2	2	280	I:2	L:1|K:1	Ata/Tta:1|aTa/aAa:1	1	.:2	0.0213	0.0439
kirp	PLXNB2	ENST00000449103	chr22:50728593_1|chr22:50728592_1	-6.42962	2	3	141	K:2	M:1|E:1	Aag/Gag:1|aAg/aTg:1	0.5	novel:2	0.0199	0.0596
kirp	PLEKHG4B	ENST00000283426	chr5:163421_1|chr5:163420_1	-6.19984	2	2	722	K:2	N:1|I:1	aAa/aTa:1|aaA/aaT:1	0.5	novel:2	0.0214	0.0493
kirp	ZNF695	ENST00000339986	chr1:247150414_1|chr1:247150413_1	-5.74793	2	2	468	E:2	V:1|D:1	gAa/gTa:1|gaA/gaT:1	1	novel:2	0.0183	0.0375
kirp	CTNNAL1	ENST00000325551	chr9:111761413_1|chr9:111761412_1	-5.89868	2	2	89	I:2	V:1|R:1	Ata/Gta:1|aTa/aGa:1	1	novel:1|rs751084523:1	0.0254	0.0435
kirp	OAF	ENST00000328965	chr11:120097581_1|chr11:120097580_1	-5.31414	2	2	141	H:2	Q:1|P:1	cAc/cCc:1|caC/caA:1	0.5	.:2	0.0245	0.0573
kirp	FAM83A	ENST00000518448	chr8:124195569_1|chr8:124195568_1	-5.48924	2	2	158	T:2	P:1|I:1	Act/Cct:1|aCt/aTt:1	1	novel:2	0.0264	0.0475
kirp	RFPL3	ENST00000249007	chr22:32754195_1|chr22:32754194_1	-5.32781	2	2	46	Y:2	N:1|F:1	tAt/tTt:1|Tat/Aat:1	1	novel:2	0.0223	0.0456
kirp	EXOC7	ENST00000335146	chr17:74097812_1|chr17:74097811_1	-5.73846	2	3	87	V:2	G:1|F:1	Gtc/Ttc:1|gTc/gGc:1	0.5	novel:2	0.0244	0.052
kirp	LRRC55	ENST00000497933	chr11:56949792_1|chr11:56949791_1	-5.35661	2	2	142	N:2	Y:1|T:1	Aac/Tac:1|aAc/aCc:1	0.5	.:2	0.0215	0.0422
kirp	SYCE1	ENST00000343131	chr10:135372390_1|chr10:135372389_1	-5.36845	2	2	88	L:2	Q:1|M:1	cTg/cAg:1|Ctg/Atg:1	0.5	novel:2	0.0245	0.0474
kirp	PTGDR	ENST00000306051	chr14:52734894_1|chr14:52734893_1	-5.3594	2	2	121	L:2	R:1|M:1	cTg/cGg:1|Ctg/Atg:1	0.5	.:1|rs752171132:1	0.0245	0.0459
kirp	FMO4	ENST00000367749	chr1:171303822_1|chr1:171303821_1	-5.52695	2	3	367	I:2	V:1|T:1	Atc/Gtc:1|aTc/aCc:1	0.5	.:2	0.0185	0.0405
kirp	FBXO46	ENST00000317683	chr19:46216657_1|chr19:46216656_1	-5.56274	2	4	33	K:2	T:1|E:1	Aag/Gag:1|aAg/aCg:1	0.5	novel:2	0.0202	0.0571
kirp	SYT16	ENST00000430451	chr14:62462842_1|chr14:62462841_1	-5.56146	2	3	35	L:2	F:1|*:1	ttA/ttT:1|tTa/tAa:1	0.5	novel:1|rs761390939:1	0.021	0.0415
kirp	QSER1	ENST00000399302	chr11:32955852_1|chr11:32955850_1	-6.03958	2	3	887	K:2	N:1|E:1	Aaa/Gaa:1|aaA/aaT:1	0.5	novel:2	0.0198	0.038
kirp	MAPK14	ENST00000229795	chr6:36027091_1|chr6:36027090_1	-5.2341	2	2	91	T:2	P:1|K:1	Aca/Cca:1|aCa/aAa:1	1	novel:2	0.0274	0.0443
kirp	NRIP1	ENST00000400202	chr21:16337482_1|chr21:16337481_1	-5.80925	2	3	1011	S:2	R:1|I:1	aGt/aTt:1|agT/agA:1	1	novel:2	0.0264	0.0387
kirp	ETNK2	ENST00000367202	chr1:204118892_1|chr1:204118891_1	-5.25187	2	3	153	Y:2	H:1|C:1	tAt/tGt:1|Tat/Cat:1	0.5	novel:1|rs377403947:1	0.0223	0.0515
kirp	PDE1C	ENST00000396193	chr7:31862810_1|chr7:31862809_1	-5.57262	2	2	547	G:2	V:1|C:1	Ggt/Tgt:1|gGt/gTt:1	1	.:1|rs372917246:1	0.0409	0.0458
kirp	LHX4	ENST00000263726	chr1:180240575_1|chr1:180240574_1	-5.23224	2	3	171	T:2	I:1|A:1	Aca/Gca:1|aCa/aTa:1	0.5	novel:2	0.0244	0.0546
kirp	SLC3A2	ENST00000377891	chr11:62652108_1|chr11:62652107_1	-5.46611	2	3	357	A:2	V:1|T:1	gCa/gTa:1|Gca/Aca:1	0.5	novel:2	0.0296	0.0536
kirp	SUV39H2	ENST00000354919	chr10:14939338_1|chr10:14939337_1	-5.24283	2	2	224	T:2	S:1|I:1	Act/Tct:1|aCt/aTt:1	0.5	.:2	0.0294	0.0421
kirp	MADCAM1	ENST00000215637	chr19:504883_1|chr19:504882_1	-5.18351	2	2	356	P:2	T:1|L:1	cCa/cTa:1|Cca/Aca:1	1	novel:2	0.0409	0.0587
kirp	MYO5A	ENST00000399231	chr15:52680096_1|chr15:52680095_1	-5.94761	2	3	561	C:2	W:1|F:1	tGt/tTt:1|tgT/tgG:1	0.5	.:2	0.0245	0.0422
kirp	COL4A1	ENST00000375820	chr13:110844572_1|chr13:110844571_1	-5.89184	2	2	509	A:2	V:1|P:1	gCa/gTa:1|Gca/Cca:1	0.5	novel:1|rs757882197:1	0.0296	0.0478
kirp	MCM6	ENST00000264156	chr2:136620202_1|chr2:136620201_1	-5.53354	2	3	399	S:2	R:1|I:1	Agt/Cgt:1|aGt/aTt:1	0.5	.:2	0.0287	0.0431
kirp	IREB2	ENST00000258886	chr15:78765689_1|chr15:78765688_1	-5.60304	2	3	330	V:2	I:1|A:1	gTt/gCt:1|Gtt/Att:1	0.5	.:1|rs371991607:1	0.028	0.0389
kirp	SRPK1	ENST00000373825	chr6:35803125_1|chr6:35803124_1	-5.38175	2	2	642	A:2	V:1|T:1	gCc/gTc:1|Gcc/Acc:1	1	novel:2	0.0398	0.042
kirp	TTR	ENST00000237014	chr18:29178601_1|chr18:29178600_1	-4.60984	2	2	136	Y:2	D:1|C:1	tAt/tGt:1|Tat/Gat:1	1	rs730881167:1|rs766909913:1	0.0223	0.0428
kirp	KCNE3	ENST00000310128	chr11:74168350_1|chr11:74168349_1	-4.41273	2	2	87	K:2	M:1|*:1	Aag/Tag:1|aAg/aTg:1	1	novel:2	0.0202	0.044
kirp	LRPPRC	ENST00000260665	chr2:44116986_1|chr2:44116985_1	-5.67917	2	3	1339	A:2	V:1|P:1	gCa/gTa:1|Gca/Cca:1	0.5	.:1|rs760961765:1	0.0332	0.042
kirp	NFE2L2	ENST00000397062	chr2:178098800_1|chr2:178098799_1	-5.26701	2	5	82	E:2	G:1|D:1	gAa/gGa:1|gaA/gaC:1	1	.:2	0.0183	0.0458
kirp	SMC1B	ENST00000357450	chr22:45785630_1|chr22:45785629_1	-5.57461	2	3	565	A:2	T:1|G:1	gCt/gGt:1|Gct/Act:1	0.5	novel:2	0.0368	0.0412
kirp	ATP6V1H	ENST00000359530	chr8:54628574_1|chr8:54628573_1	-5.09643	2	2	468	G:2	V:1|R:1	gGc/gTc:1|Ggc/Cgc:1	0.5	.:1|novel:1	0.0438	0.045
kirp	HTR1A	ENST00000323865	chr5:63257507_1|chr5:63257506_1	-5.02051	2	2	14	S:2	P:1|*:1	tCa/tAa:1|Tca/Cca:1	0.5	novel:2	0.0557	0.0601
kirp	GTF2H2C	ENST00000510979	chr5:68861996_1|chr5:68861995_1	-4.98247	2	2	32	A:2	T:1|G:1	gCt/gGt:1|Gct/Act:1	0.5	novel:2	0.0368	0.0406
kirp	TIMM17B	ENST00000396779	chrX:48751031_1|chrX:48751030_1	-4.69271	2	2	217	S:2	R:1|N:1	agC/agG:1|aGc/aAc:1	1	.:2	0.0368	0.0516
kirp	DIP2C	ENST00000280886	chr10:390826_1|chr10:390825_1	-5.64262	2	7	1126	C:2	Y:1|R:1	tGc/tAc:1|Tgc/Cgc:1	1	novel:1|rs757873985:1	0.0238	0.0499
kirp	CR1L	ENST00000508064	chr1:207881586_1|chr1:207881585_1	-5.11188	2	3	464	S:2	R:1|I:1	aGc/aTc:1|agC/agG:1	0.5	.:2	0.0332	0.0443
kirp	USP34	ENST00000398571	chr2:61433164_1|chr2:61433163_1	-5.9866	2	5	3048	N:2	Y:1|S:1	Aat/Tat:1|aAt/aGt:1	0.5	novel:2	0.0223	0.0401
kirp	ABCC4	ENST00000376887	chr13:95886865_1|chr13:95886864_1	-5.50386	2	2	177	K:2	T:1|N:1	aAg/aCg:1|aaG/aaT:1	0.5	.:2	0.0415	0.0429
kirp	MTUS2	ENST00000431530	chr13:29674967_1|chr13:29674966_1	-5.50012	2	4	845	G:2	V:1|C:1	Ggt/Tgt:1|gGt/gTt:1	1	novel:2	0.0409	0.047
kirp	WDFY3	ENST00000295888	chr4:85598374_1|chr4:85598373_1	-5.93969	2	10	3479	C:2	R:1|F:1	tGt/tTt:1|Tgt/Cgt:1	0.5	novel:2	0.0225	0.0421
kirp	FGFR3	ENST00000340107	chr4:1806099_2	-5.14525	2	7	375	Y:2	C:2	tAt/tGt:2	0.833333333333333	rs121913485:2	0.0254	0.058
kirp	ZNF615	ENST00000594083	chr19:52496372_1|chr19:52496371_1	-5.08617	2	4	664	A:2	V:1|T:1	gCa/gTa:1|Gca/Aca:1	0.5	.:1|rs745933287:1	0.0296	0.0392
kirp	GART	ENST00000381831	chr21:34901234_1|chr21:34901233_1	-5.22685	2	2	245	D:2	V:1|N:1	gAt/gTt:1|Gat/Aat:1	0.5	novel:1|rs376223183:1	0.0557	0.0418
kirp	FRYL	ENST00000358350	chr4:48578148_1|chr4:48578147_1	-5.753	2	5	874	A:2	T:1|E:1	gCa/gAa:1|Gca/Aca:1	0.5	.:2	0.0296	0.0407
kirp	EP400	ENST00000389561	chr12:132522562_1|chr12:132522561_1	-5.75468	2	6	2043	A:2	V:1|T:1	gCt/gTt:1|Gct/Act:1	0.5	.:2	0.0368	0.0507
kirp	PARK2	ENST00000366898	chr6:162864398_1|chr6:162864397_1	-4.8191	2	2	39	D:2	V:1|N:1	gAc/gTc:1|Gac/Aac:1	0.5	.:1|rs780581295:1	0.058	0.045
kirp	DPP7	ENST00000371579	chr9:140006481_1|chr9:140006480_1	-4.84229	2	4	351	A:2	S:1|D:1	Gcc/Tcc:1|gCc/gAc:1	1	novel:2	0.0428	0.0646
lgggbm	IDH1	ENST00000415913	chr2:209113112_352|chr2:209113113_36	-637.301	388	388	132	R:388	H:352|C:15|G:12|S:9	cGt/cAt:352|Cgt/Tgt:15|Cgt/Ggt:12|Cgt/Agt:9	1	rs121913500:352|rs121913499:36	0.1994	0.042
lgggbm	TP53	ENST00000269305	chr17:7577121_55|chr17:7577120_18	-79.4915	73	330	273	R:73	C:55|H:14|L:4	Cgt/Tgt:55|cGt/cAt:14|cGt/cTt:4	1	rs121913343:55|rs28934576:18	0.1765	0.0468
lgggbm	TP53	ENST00000269305	chr17:7577538_12|chr17:7577539_8	-12.898	20	330	248	R:20	Q:12|W:8	cGg/cAg:12|Cgg/Tgg:8	1	rs11540652:12|rs121912651:8	0.1503	0.0468
lgggbm	EGFR	ENST00000275493	chr7:55221822_17|chr7:55221821_2	-40.9208	19	73	289	A:19	V:15|T:2|D:2	gCc/gTc:15|gCc/gAc:2|Gcc/Acc:2	1	rs149840192:17|rs769696078:2	0.0414	0.0442
lgggbm	IDH2	ENST00000330062	chr15:90631838_14|chr15:90631839_2|chr15:90631837_1	-38.6732	17	17	172	R:17	K:11|M:3|G:2|S:1	aGg/aAg:11|aGg/aTg:3|Agg/Ggg:2|agG/agT:1	1	rs121913503:14|.:3	0.0514	0.05
lgggbm	EGFR	ENST00000275493	chr7:55233043_14	-22.8659	14	73	598	G:14	V:14	gGa/gTa:14	1	rs139236063:14	0.1051	0.0442
lgggbm	TP53	ENST00000269305	chr17:7578190_12|chr17:7578191_1	-15.9241	13	330	220	Y:13	C:12|H:1	tAt/tGt:12|Tat/Cat:1	1	rs121912666:12|rs530941076:1	0.025	0.0468
lgggbm	CIC	ENST00000575354	chr19:42791757_9|chr19:42791758_3	-21.3985	12	50	215	R:12	W:9|Q:3	Cgg/Tgg:9|cGg/cAg:3	1	.:12	0.1503	0.0529
lgggbm	TP53	ENST00000269305	chr17:7578394_9|chr17:7578395_3	-14.1381	12	330	179	H:12	R:9|D:2|Y:1	cAt/cGt:9|Cat/Gat:2|Cat/Tat:1	1	.:9|rs587780070:3	0.026	0.0468
lgggbm	TP53	ENST00000269305	chr17:7578406_11|chr17:7578407_1	-5.07232	12	330	175	R:12	H:11|G:1	cGc/cAc:11|Cgc/Ggc:1	1	rs28934578:11|rs138729528:1	0.1728	0.0468
lgggbm	CIC	ENST00000575354	chr19:42799051_5|chr19:42799050_1	-8.73681	6	50	1512	R:6	H:3|L:2|S:1	cGt/cAt:3|cGt/cTt:2|Cgt/Agt:1	1	.:6	0.1815	0.0529
lgggbm	TP53	ENST00000269305	chr17:7577114_4|chr17:7577115_2	-5.96333	6	330	275	C:6	Y:2|F:2|R:1|G:1	tGt/tTt:2|tGt/tAt:2|Tgt/Ggt:1|Tgt/Cgt:1	1	.:6	0.0228	0.0468
lgggbm	TP53	ENST00000269305	chr17:7577568_6	-5.53237	6	330	238	C:6	Y:3|F:3	tGt/tTt:3|tGt/tAt:3	1	rs730882005:6	0.0271	0.0468
lgggbm	PIK3CA	ENST00000263967	chr3:178952085_4|chr3:178952084_1	-10.2364	5	44	1047	H:5	R:4|Y:1	cAt/cGt:4|Cat/Tat:1	1	rs121913279:4|rs121913281:1	0.0213	0.0372
lgggbm	EGFR	ENST00000275493	chr7:55210075_5	-9.32825	5	73	62	L:5	R:5	cTt/cGt:5	1	.:5	0.0263	0.0442
lgggbm	PIK3R1	ENST00000521381	chr5:67589138_5	-9.28623	5	17	376	G:5	R:5	Gga/Aga:5	1	.:5	0.0635	0.0408
lgggbm	NUP210L	ENST00000368559	chr1:154062058_3|chr1:154062057_2	-9.17728	5	9	734	R:5	*:3|Q:2	Cga/Tga:3|cGa/cAa:2	1	rs771522844:3|rs745416091:2	0.2157	0.0415
lgggbm	KRTAP4-6	ENST00000345847	chr17:39296555_4|chr17:39296556_1	-7.28922	5	5	62	R:5	H:4|C:1	cGt/cAt:4|Cgt/Tgt:1	1	rs763253803:4|rs567238473:1	0.1802	0.0473
lgggbm	ATRX	ENST00000373344	chrX:76909629_5	-6.32322	5	82	1426	R:5	*:5	Cga/Tga:5	1	.:5	0.1728	0.0391
lgggbm	TP53	ENST00000269305	chr17:7578413_4|chr17:7578412_1	-4.40698	5	330	173	V:5	M:2|L:2|A:1	Gtg/Atg:2|Gtg/Ttg:1|gTg/gCg:1|Gtg/Ctg:1	1	.:5	0.0261	0.0468
lgggbm	TP53	ENST00000269305	chr17:7578203_5	-4.32642	5	330	216	V:5	M:4|L:1	Gtg/Atg:4|Gtg/Ttg:1	1	rs730882025:5	0.0271	0.0468
lgggbm	TP53	ENST00000269305	chr17:7578466_4|chr17:7578467_1	-3.87297	5	330	155	T:5	N:4|P:1	aCc/aAc:4|Acc/Ccc:1	0.666666666666667	.:4|rs772683278:1	0.034	0.0468
lgggbm	NRAS	ENST00000369535	chr1:115256530_2|chr1:115256529_2	-8.76822	4	5	61	Q:4	K:2|R:1|L:1	Caa/Aaa:2|cAa/cTa:1|cAa/cGa:1	1	.:2|rs121913254:2	0.0206	0.038
lgggbm	PIK3CA	ENST00000263967	chr3:178936095_3|chr3:178936094_1	-7.9402	4	44	546	Q:4	P:2|R:1|K:1	cAg/cCg:2|cAg/cGg:1|Cag/Aag:1	1	rs397517201:3|rs121913286:1	0.0208	0.0372
lgggbm	ABCC10	ENST00000372530	chr6:43403588_3|chr6:43403589_1	-7.97924	4	5	570	R:4	W:3|Q:1	Cgg/Tgg:3|cGg/cAg:1	1	.:3|rs745844891:1	0.1503	0.0493
lgggbm	KIF26B	ENST00000407071	chr1:245862232_3|chr1:245862231_1	-8.08016	4	4	2024	R:4	H:3|C:1	cGc/cAc:3|Cgc/Tgc:1	1	rs199933797:3|rs367632094:1	0.1672	0.0581
lgggbm	PIK3CA	ENST00000263967	chr3:178917478_4	-6.94896	4	44	118	G:4	D:4	gGt/gAt:4	1	.:4	0.037	0.0372
lgggbm	KRT13	ENST00000246635	chr17:39659673_3|chr17:39659672_1	-6.83568	4	6	201	R:4	C:3|H:1	Cgc/Tgc:3|cGc/cAc:1	1	rs746117318:3|rs781291691:1	0.1728	0.0517
lgggbm	SEMG2	ENST00000372769	chr20:43851147_3|chr20:43851148_1	-6.95415	4	5	292	R:4	C:3|H:1	Cgt/Tgt:3|cGt/cAt:1	1	rs140069155:3|rs145586123:1	0.1877	0.0394
lgggbm	CIC	ENST00000575354	chr19:42791718_3|chr19:42791719_1	-5.44779	4	50	202	R:4	W:3|Q:1	Cgg/Tgg:3|cGg/cAg:1	1	.:4	0.1672	0.0529
lgggbm	EGFR	ENST00000275493	chr7:55211080_4	-4.7312	4	73	108	R:4	K:4	aGa/aAa:4	1	.:4	0.1101	0.0442
lgggbm	TP53	ENST00000269305	chr17:7578271_4	-3.71359	4	330	193	H:4	R:2|P:1|L:1	cAt/cGt:2|cAt/cTt:1|cAt/cCt:1	1	.:4	0.0198	0.0468
lgggbm	BRAF	ENST00000288602	chr7:140453136_3	-8.14492	3	4	600	V:3	E:3	gTg/gAg:3	1	.:3	0.0219	0.0461
lgggbm	PIK3R1	ENST00000521381	chr5:67591097_3	-7.11318	3	17	564	N:3	D:3	Aac/Gac:3	1	.:3	0.0135	0.0408
lgggbm	KRAS	ENST00000256078	chr12:25398284_3	-5.57787	3	5	12	G:3	D:2|A:1	gGt/gAt:2|gGt/gCt:1	1	.:3	0.037	0.0385
lgggbm	PIK3CA	ENST00000263967	chr3:178916944_2|chr3:178916945_1	-5.56803	3	44	111	K:3	E:2|R:1	Aag/Gag:2|aAg/aGg:1	1	.:3	0.0231	0.0372
lgggbm	PIK3CA	ENST00000263967	chr3:178952072_3	-5.56376	3	44	1043	M:3	V:3	Atg/Gtg:3	1	.:3	0.0231	0.0372
lgggbm	ACADS	ENST00000242592	chr12:121176678_2|chr12:121176677_1	-5.75421	3	3	330	R:3	H:2|C:1	cGc/cAc:2|Cgc/Tgc:1	1	rs199633532:2|rs140853839:1	0.1728	0.0578
lgggbm	CIC	ENST00000575354	chr19:42791721_2|chr19:42791722_1	-5.39189	3	50	203	P:3	S:2|L:1	Ccc/Tcc:2|cCc/cTc:1	1	.:2|novel:1	0.0497	0.0529
lgggbm	ZDHHC4	ENST00000396706	chr7:6628405_3	-5.18919	3	3	300	R:3	H:3	cGt/cAt:3	1	rs781761812:3	0.1877	0.0477
lgggbm	JPH1	ENST00000342232	chr8:75171695_2|chr8:75171694_1	-5.46751	3	5	395	A:3	T:2|V:1	Gcg/Acg:2|gCg/gTg:1	1	rs777573780:2|rs748452859:1	0.1728	0.0473
lgggbm	EGFR	ENST00000275493	chr7:55221743_2|chr7:55221744_1	-5.09808	3	73	263	T:3	P:2|I:1	Acc/Ccc:2|aCc/aTc:1	1	.:2|novel:1	0.0269	0.0442
lgggbm	GLT8D2	ENST00000360814	chr12:104390580_2|chr12:104390581_1	-4.86156	3	4	178	A:3	V:2|T:1	gCg/gTg:2|Gcg/Acg:1	1	rs373952967:2|rs777460443:1	0.1728	0.0448
lgggbm	RTP1	ENST00000312295	chr3:186917604_2|chr3:186917605_1	-4.69483	3	4	180	R:3	C:2|H:1	Cgc/Tgc:2|cGc/cAc:1	1	rs372732386:2|rs777078570:1	0.1578	0.0477
lgggbm	FAM126B	ENST00000418596	chr2:201846441_3	-5.02252	3	4	382	R:3	H:3	cGt/cAt:3	1	rs138872845:3	0.1877	0.0363
lgggbm	LHFPL1	ENST00000371968	chrX:111914414_3	-4.5331	3	3	69	R:3	C:3	Cgc/Tgc:3	1	rs767818059:3	0.1728	0.0412
lgggbm	AOX1	ENST00000374700	chr2:201478598_3	-5.40274	3	5	507	A:3	V:3	gCg/gTg:3	1	rs759164141:3	0.1728	0.0441
lgggbm	ZNF768	ENST00000380412	chr16:30535897_1|chr16:30535896_1	-5.48092	2	3	522	F:2	V:1|S:1	tTc/tCc:1|Ttc/Gtc:1	0.5	novel:2	0.0199	0.0571
lgggbm	RSPO3	ENST00000356698	chr6:127471594_2	-4.99913	2	3	105	C:2	S:2	Tgt/Agt:2	1	.:2	0.0179	0.0439
lgggbm	NTRK3	ENST00000360948	chr15:88576211_1|chr15:88576210_1	-5.46327	2	3	488	I:2	V:1|T:1	Atc/Gtc:1|aTc/aCc:1	1	.:1|novel:1	0.0185	0.0519
lgggbm	CLCN7	ENST00000382745	chr16:1507256_2	-5.30179	2	5	274	K:2	R:2	aAg/aGg:2	1	rs775085622:2	0.0263	0.0614
lgggbm	PNMAL1	ENST00000313683	chr19:46973359_1|chr19:46973358_1	-4.94589	2	2	312	W:2	R:1|L:1	tGg/tTg:1|Tgg/Agg:1	0.5	.:2	0.0313	0.0485
lgggbm	ARHGEF16	ENST00000378378	chr1:3394457_2	-5.18005	2	4	498	A:2	T:2	Gcc/Acc:2	1	rs751301556:2	0.0296	0.0601
lgggbm	ABR	ENST00000302538	chr17:1028598_1|chr17:1028596_1	-5.26365	2	5	56	M:2	L:1|I:1	Atg/Ttg:1|atG/atT:1	0.333333333333333	.:1|rs752920858:1	0.0235	0.0524
lgggbm	CNOT4	ENST00000541284	chr7:135078909_2	-5.12269	2	3	463	N:2	S:2	aAt/aGt:2	1	rs745842800:2	0.0231	0.0439
lgggbm	EVI2B	ENST00000330927	chr17:29632210_1|chr17:29632208_1	-4.83887	2	3	140	K:2	Q:1|N:1	Aag/Cag:1|aaG/aaT:1	0.5	.:1|rs748149011:1	0.0263	0.036
lgggbm	PDE7A	ENST00000401827	chr8:66639114_1|chr8:66639113_1	-4.86598	2	2	306	S:2	I:1|C:1	Agc/Tgc:1|aGc/aTc:1	0.5	novel:1|rs751041522:1	0.0315	0.0446
lgggbm	POF1B	ENST00000262753	chrX:84634327_1|chrX:84634326_1	-4.91787	2	5	45	K:2	R:1|Q:1	Aaa/Caa:1|aAa/aGa:1	1	.:2	0.0214	0.0369
lihc	CTNNB1	ENST00000349496	chr3:41266136_10|chr3:41266137_6	-28.0238	16	83	45	S:16	P:10|Y:3|F:3	Tct/Cct:10|tCt/tTt:3|tCt/tAt:3	1	rs121913407:10|.:6	0.0497	0.0425
lihc	CTNNB1	ENST00000349496	chr3:41266098_10|chr3:41266097_5	-25.9237	15	83	32	D:15	G:6|V:4|N:3|Y:2	gAc/gGc:6|gAc/gTc:4|Gac/Aac:3|Gac/Tac:2	1	.:15	0.0495	0.0425
lihc	CTNNB1	ENST00000349496	chr3:41266101_8|chr3:41266100_6	-21.7433	14	83	33	S:14	P:5|C:4|Y:2|F:2|A:1	Tct/Cct:5|tCt/tGt:4|tCt/tTt:2|tCt/tAt:2|Tct/Gct:1	1	.:14	0.0699	0.0425
lihc	TP53	ENST00000269305	chr17:7577534_10	-14.5713	10	70	249	R:10	S:10	agG/agT:10	1	rs28934571:10	0.0428	0.0468
lihc	EEF1A1	ENST00000316292	chr6:74227628_4|chr6:74227627_3	-16.7284	7	12	432	T:7	S:4|I:3	Aca/Tca:4|aCa/aTa:3	0.5	.:7	0.024	0.0447
lihc	CTNNB1	ENST00000349496	chr3:41266124_5|chr3:41266125_2	-11.6075	7	83	41	T:7	A:5|I:2	Acc/Gcc:5|aCc/aTc:2	1	.:5|rs121913413:2	0.0303	0.0425
lihc	CTNNB1	ENST00000349496	chr3:41268766_6	-10.5251	6	83	335	K:6	I:5|T:1	aAa/aTa:5|aAa/aCa:1	1	.:6	0.0214	0.0425
lihc	CTNNB1	ENST00000349496	chr3:41266113_5	-4.99549	5	83	37	S:5	F:2|C:2|Y:1	tCt/tTt:2|tCt/tGt:2|tCt/tAt:1	1	.:5	0.1101	0.0425
lihc	CTNNB1	ENST00000349496	chr3:41274911_2|chr3:41274910_1|chr3:41274909_1	-6.81927	4	83	387	N:4	K:2|Y:1|I:1	Aat/Tat:1|aAt/aTt:1|aaT/aaG:1|aaT/aaA:1	1	.:2|novel:2	0.0177	0.0425
lihc	CTNNB1	ENST00000349496	chr3:41266110_4	-6.63145	4	83	36	H:4	P:4	cAt/cCt:4	1	.:4	0.0198	0.0425
lihc	PIK3CA	ENST00000263967	chr3:178952085_3	-7.83065	3	9	1047	H:3	L:2|R:1	cAt/cTt:2|cAt/cGt:1	1	rs121913279:3	0.0198	0.0372
lihc	COL22A1	ENST00000303045	chr8:139890313_2|chr8:139890314_1	-7.91869	3	7	113	G:3	V:1|D:1|C:1	Ggc/Tgc:1|gGc/gTc:1|gGc/gAc:1	0.5	rs375895986:2|novel:1	0.0497	0.0511
lihc	PKHD1L1	ENST00000378402	chr8:110417294_2|chr8:110417293_1	-7.92827	3	13	535	P:3	T:1|Q:1|L:1	cCa/cTa:1|cCa/cAa:1|Cca/Aca:1	0.5	.:2|rs761631259:1	0.051	0.0396
lihc	GNAS	ENST00000371100	chr20:57484420_3	-7.01528	3	3	844	R:3	C:3	Cgt/Tgt:3	1	.:3	0.1503	0.0578
lihc	TGFB1	ENST00000221930	chr19:41858864_3	-6.37834	3	3	29	G:3	E:3	gGa/gAa:3	1	rs199758510:3	0.1051	0.0589
lihc	NFE2L2	ENST00000397062	chr2:178098804_2|chr2:178098803_1	-6.15317	3	9	81	G:3	R:1|C:1|A:1	Ggt/Tgt:1|gGt/gCt:1|Ggt/Cgt:1	1	.:3	0.0502	0.0458
lihc	CTNNB1	ENST00000349496	chr3:41266107_3	-4.90148	3	83	35	I:3	S:3	aTc/aGc:3	1	.:3	0.0172	0.0425
lihc	ACTN1	ENST00000394419	chr14:69350974_1|chr14:69350972_1	-5.9265	2	2	516	K:2	N:1|E:1	Aag/Gag:1|aaG/aaT:1	0.5	novel:2	0.0255	0.0533
lihc	DNAAF3	ENST00000527223	chr19:55670500_1|chr19:55670499_1	-5.67125	2	2	586	E:2	G:1|D:1	gAg/gGg:1|gaG/gaT:1	1	novel:2	0.0365	0.058
lihc	DNM2	ENST00000389253	chr19:10906053_2	-5.81797	2	2	378	E:2	D:2	gaG/gaT:1|gaG/gaC:1	1	novel:2	0.0311	0.0573
lihc	SOCS7	ENST00000577233	chr17:36508541_1|chr17:36508540_1	-5.50887	2	2	138	S:2	R:1|N:1	agC/agG:1|aGc/aAc:1	0.5	novel:2	0.0332	0.0457
lihc	MEP1A	ENST00000230588	chr6:46803136_2	-5.61383	2	4	645	Q:2	L:2	cAg/cTg:2	1	novel:2	0.0179	0.0434
lihc	MELK	ENST00000298048	chr9:36630339_1|chr9:36630338_1	-5.54405	2	3	237	I:2	V:1|S:1	Att/Gtt:1|aTt/aGt:1	1	novel:2	0.0215	0.0412
lihc	CACNG2	ENST00000300105	chr22:36983574_1|chr22:36983573_1	-5.17224	2	2	78	K:2	N:1|M:1	aAg/aTg:1|aaG/aaT:1	1	novel:2	0.0315	0.053
lihc	GLP1R	ENST00000373256	chr6:39048500_1|chr6:39048499_1	-5.34718	2	2	403	C:2	Y:1|*:1	tgC/tgA:1|tGc/tAc:1	1	novel:2	0.0332	0.0476
lihc	TJP1	ENST00000346128	chr15:30010304_1|chr15:30010303_1	-5.97941	2	6	1299	K:2	R:1|*:1	Aaa/Taa:1|aAa/aGa:1	0.5	.:1|rs763656697:1	0.019	0.0449
lihc	ZNF862	ENST00000223210	chr7:149557719_1|chr7:149557718_1	-5.74007	2	3	490	C:2	F:1|*:1	tGc/tTc:1|tgC/tgA:1	0.5	novel:2	0.0296	0.0499
lihc	FAM186A	ENST00000327337	chr12:50746362_1|chr12:50746361_1	-6.04258	2	5	1418	E:2	D:1|A:1	gAa/gCa:1|gaA/gaC:1	0.5	novel:1|rs567893686:1	0.0183	0.0437
lihc	ARMCX3	ENST00000341189	chrX:100880947_1|chrX:100880946_1	-5.1408	2	3	326	N:2	S:1|K:1	aAt/aGt:1|aaT/aaG:1	1	novel:2	0.0201	0.0417
lihc	LIG1	ENST00000263274	chr19:48643273_1|chr19:48643272_1	-5.5224	2	2	348	G:2	V:1|C:1	Ggc/Tgc:1|gGc/gTc:1	0.5	novel:2	0.0438	0.0574
lihc	JAK1	ENST00000342505	chr1:65310503_2	-5.32327	2	9	729	S:2	C:2	Agt/Tgt:2	1	.:2	0.0179	0.0452
lihc	JAK1	ENST00000342505	chr1:65305399_2	-5.32327	2	9	910	L:2	P:2	cTg/cCg:2	1	.:2	0.0179	0.0452
lihc	C11orf24	ENST00000304271	chr11:68029832_1|chr11:68029831_1	-5.11159	2	2	211	A:2	V:1|S:1	Gcc/Tcc:1|gCc/gTc:1	0.5	novel:1|rs567702264:1	0.0428	0.0483
lihc	IRF9	ENST00000396864	chr14:24631526_1|chr14:24631525_1	-5.03968	2	4	58	F:2	V:1|S:1	tTc/tCc:1|Ttc/Gtc:1	1	novel:2	0.0199	0.0471
lihc	KLHDC10	ENST00000335420	chr7:129760679_1|chr7:129760678_1	-5.08899	2	3	189	V:2	L:1|E:1	Gtg/Ttg:1|gTg/gAg:1	0.5	.:1|novel:1	0.0245	0.041
lihc	FAM83E	ENST00000263266	chr19:49104613_1|chr19:49104612_1	-5.12274	2	2	397	W:2	L:1|C:1	tGg/tTg:1|tgG/tgT:1	0.5	.:1|novel:1	0.0541	0.058
lihc	SRCAP	ENST00000262518	chr16:30724539_1|chr16:30724538_1	-6.0542	2	6	714	K:2	R:1|*:1	Aag/Tag:1|aAg/aGg:1	0.5	novel:2	0.0202	0.0489
lihc	LY75-CD302	ENST00000504764	chr2:160737646_1|chr2:160737645_1	-5.78858	2	5	451	E:2	V:1|D:1	gAg/gTg:1|gaG/gaT:1	0.5	novel:2	0.0266	0.0473
lihc	LPHN3	ENST00000514591	chr4:62845284_2	-5.66215	2	7	869	S:2	G:2	Agt/Ggt:2	1	novel:2	0.0179	0.0408
lihc	ZFC3H1	ENST00000378743	chr12:72017293_1|chr12:72017292_1	-5.80532	2	4	1531	H:2	Y:1|R:1	Cat/Tat:1|cAt/cGt:1	0.5	novel:2	0.0235	0.0426
lihc	QRICH2	ENST00000262765	chr17:74288392_1|chr17:74288391_1	-5.71556	2	5	640	A:2	V:1|T:1	gCa/gTa:1|Gca/Aca:1	0.5	rs530614567:1|rs550406051:1	0.0296	0.0485
lihc	IDH2	ENST00000330062	chr15:90631838_1|chr15:90631837_1	-5.01694	2	2	172	R:2	S:1|K:1	agG/agC:1|aGg/aAg:1	1	.:1|rs121913503:1	0.0498	0.05
lihc	SYMPK	ENST00000245934	chr19:46332348_1|chr19:46332347_1	-5.49798	2	3	622	W:2	L:1|C:1	tGg/tTg:1|tgG/tgT:1	1	.:1|novel:1	0.0438	0.0558
lihc	HABP2	ENST00000351270	chr10:115337801_1|chr10:115337800_1	-5.09025	2	2	155	R:2	S:1|K:1	agG/agT:1|aGg/aAg:1	1	novel:2	0.0498	0.0439
lihc	TLE1	ENST00000376499	chr9:84208092_1|chr9:84208091_1	-5.20095	2	5	477	Q:2	R:1|*:1	Cag/Tag:1|cAg/cGg:1	1	novel:2	0.0313	0.0571
lihc	BRD7	ENST00000394689	chr16:50357578_1|chr16:50357576_1	-5.09345	2	7	455	Y:2	N:1|*:1	taT/taG:1|Tat/Aat:1	1	.:1|novel:1	0.0169	0.0449
lihc	MUSK	ENST00000374448	chr9:113459681_1|chr9:113459680_1	-5.21828	2	5	188	Y:2	F:1|D:1	tAt/tTt:1|Tat/Gat:1	0.5	novel:2	0.0265	0.0437
lihc	KBTBD3	ENST00000526793	chr11:105923600_1|chr11:105923599_1	-5.03467	2	3	606	W:2	R:1|L:1	tGg/tTg:1|Tgg/Agg:1	1	novel:2	0.0322	0.0366
lihc	PDGFRA	ENST00000257290	chr4:55156602_1|chr4:55156601_1	-5.30069	2	3	1001	K:2	N:1|M:1	aAg/aTg:1|aaG/aaT:1	0.5	novel:1|rs373642812:1	0.0415	0.0422
lihc	PDE8A	ENST00000310298	chr15:85610300_1|chr15:85610299_1	-5.16218	2	6	100	C:2	S:1|F:1	tGt/tTt:1|Tgt/Agt:1	1	.:1|novel:1	0.0235	0.0456
lihc	ZNF589	ENST00000354698	chr3:48310032_1|chr3:48310031_1	-4.74782	2	2	284	G:2	V:1|C:1	Ggc/Tgc:1|gGc/gTc:1	0.5	novel:2	0.0498	0.0455
lihc	MROH7	ENST00000421030	chr1:55158177_1|chr1:55158176_1	-5.37201	2	2	931	G:2	S:1|A:1	gGc/gCc:1|Ggc/Agc:1	0.5	novel:1|rs537957753:1	0.0438	0.0483
lihc	FH	ENST00000366560	chr1:241667444_1|chr1:241667442_1	-4.89521	2	2	336	M:2	L:1|I:1	Atg/Ctg:1|atG/atA:1	0.5	novel:2	0.0557	0.0431
lihc	TMC7	ENST00000304381	chr16:19049311_1|chr16:19049310_1	-5.05168	2	2	374	G:2	W:1|E:1	Ggg/Tgg:1|gGg/gAg:1	1	novel:2	0.0602	0.0459
lihc	RPTOR	ENST00000306801	chr17:78931503_1|chr17:78931502_1	-5.34493	2	4	1150	W:2	L:1|C:1	tGg/tTg:1|tgG/tgT:1	0.5	.:1|novel:1	0.0541	0.0579
lihc	MROH9	ENST00000367759	chr1:171033399_1|chr1:171033398_1	-5.118	2	2	835	P:2	T:1|H:1	cCt/cAt:1|Cct/Act:1	0.5	novel:1|rs546065073:1	0.0498	0.041
lihc	TRAK2	ENST00000332624	chr2:202245316_1|chr2:202245315_1	-5.13182	2	4	899	A:2	V:1|P:1	gCc/gTc:1|Gcc/Ccc:1	0.5	novel:2	0.0362	0.0411
luad	KRAS	ENST00000256078	chr12:25398285_58|chr12:25398284_56	-322.123	114	127	12	G:114	C:53|V:30|A:14|D:12|S:5	Ggt/Tgt:53|gGt/gTt:30|gGt/gCt:14|gGt/gAt:12|Ggt/Agt:5	1	.:114	0.0409	0.0385
luad	EGFR	ENST00000275493	chr7:55259515_13	-35.3119	13	33	858	L:13	R:13	cTg/cGg:13	1	rs121434568:13	0.0179	0.0442
luad	U2AF1	ENST00000291552	chr21:44524456_9	-15.7166	9	10	34	S:9	F:9	tCt/tTt:9	1	rs371769427:9	0.1101	0.0605
luad	BRAF	ENST00000288602	chr7:140453136_7	-16.055	7	28	600	V:7	E:7	gTg/gAg:7	1	.:7	0.0219	0.0461
luad	BRAF	ENST00000288602	chr7:140481402_6|chr7:140481403_1	-11.5689	7	28	469	G:7	V:4|A:2|*:1	gGa/gTa:4|gGa/gCa:2|Gga/Tga:1	1	.:7	0.0964	0.0461
luad	PIK3CA	ENST00000263967	chr3:178936091_5	-9.20824	5	16	545	E:5	K:5	Gag/Aag:5	1	rs104886003:5	0.0942	0.0372
luad	KRAS	ENST00000256078	chr12:25398282_4|chr12:25398281_1	-7.6215	5	127	13	G:5	C:4|D:1	Ggc/Tgc:4|gGc/gAc:1	1	.:5	0.0443	0.0385
luad	BRAF	ENST00000288602	chr7:140481411_5	-7.51695	5	28	466	G:5	V:4|A:1	gGa/gTa:4|gGa/gCa:1	1	.:5	0.1051	0.0461
luad	KEAP1	ENST00000171111	chr19:10602328_3|chr19:10602329_2	-5.72541	5	71	417	G:5	V:2|W:1|R:1|E:1	gGg/gTg:2|Ggg/Tgg:1|gGg/gAg:1|Ggg/Agg:1	1	.:5	0.0982	0.0577
luad	CTNNB1	ENST00000349496	chr3:41266113_4	-6.86576	4	13	37	S:4	F:3|C:1	tCt/tTt:3|tCt/tGt:1	1	.:4	0.1101	0.0425
luad	BCOR	ENST00000378444	chrX:39921444_3	-8.35967	3	11	1459	N:3	S:3	aAt/aGt:3	1	rs199538037:3	0.0231	0.0486
luad	STIM1	ENST00000300737	chr11:4104591_2|chr11:4104590_1	-7.09098	3	6	446	G:3	V:2|C:1	gGc/gTc:2|Ggc/Tgc:1	0.5	novel:3	0.0434	0.0481
luad	SNRPD3	ENST00000215829	chr22:24964111_2|chr22:24964112_1	-5.80581	3	3	96	G:3	V:1|R:1|C:1	Ggc/Tgc:1|gGc/gTc:1|Ggc/Cgc:1	0.5	.:3	0.0441	0.049
luad	SLC16A9	ENST00000395348	chr10:61413486_2|chr10:61413487_1	-6.40091	3	5	433	G:3	V:2|W:1	gGg/gTg:2|Ggg/Tgg:1	0.5	rs757985427:2|novel:1	0.0573	0.0418
luad	KCNC2	ENST00000549446	chr12:75444442_2|chr12:75444443_1	-6.0452	3	14	448	W:3	L:2|R:1	tGg/tTg:2|Tgg/Agg:1	1	rs746501735:2|novel:1	0.0364	0.0451
luad	ZNF223	ENST00000434772	chr19:44570525_2|chr19:44570526_1	-5.39953	3	9	182	G:3	*:2|V:1	Gga/Tga:2|gGa/gTa:1	0.5	.:2|novel:1	0.0648	0.0415
luad	EGFR	ENST00000275493	chr7:55241708_2|chr7:55241707_1	-5.33246	3	33	719	G:3	A:2|C:1	gGc/gCc:2|Ggc/Tgc:1	0.5	rs121913428:2|.:1	0.0497	0.0442
luad	SLIT3	ENST00000519560	chr5:168310292_2|chr5:168310291_1	-5.4552	3	18	155	G:3	C:2|V:1	Ggc/Tgc:2|gGc/gTc:1	0.5	rs544300249:2|.:1	0.1145	0.0485
luad	RAF1	ENST00000251849	chr3:12645699_3	-5.00095	3	4	257	S:3	L:2|W:1	tCg/tTg:2|tCg/tGg:1	1	rs80338796:3	0.3138	0.0489
luad	TSPAN10	ENST00000328585	chr17:79612619_1|chr17:79612618_1	-5.36962	2	2	213	C:2	R:1|F:1	tGc/tTc:1|Tgc/Cgc:1	1	rs374985316:1|rs766270819:1	0.0238	0.0456
luad	ESYT3	ENST00000389567	chr3:138191516_1|chr3:138191514_1	-5.74864	2	4	684	S:2	R:2	Agt/Cgt:1|agT/agG:1	0.666666666666667	.:1|novel:1	0.019	0.0456
luad	SUSD1	ENST00000374270	chr9:114820806_1|chr9:114820804_1	-5.63519	2	3	671	I:2	V:1|M:1	Ata/Gta:1|atA/atG:1	1	.:1|novel:1	0.0223	0.047
luad	HAS1	ENST00000222115	chr19:52220305_1|chr19:52220303_1	-5.50678	2	3	282	S:2	R:1|C:1	Agc/Tgc:1|agC/agA:1	1	novel:2	0.0304	0.0629
luad	HOXA11	ENST00000006015	chr7:27222459_1|chr7:27222458_1	-5.05142	2	3	300	N:2	I:1|H:1	Aac/Cac:1|aAc/aTc:1	0.5	novel:1|rs765601556:1	0.0227	0.0513
luad	NRAS	ENST00000369535	chr1:115256530_1|chr1:115256529_1	-4.78934	2	2	61	Q:2	L:1|K:1	cAa/cTa:1|Caa/Aaa:1	1	.:1|rs121913254:1	0.0206	0.038
luad	SOS1	ENST00000426016	chr2:39281778_2	-5.73322	2	7	233	N:2	Y:2	Aat/Tat:2	1	.:2	0.0141	0.0385
luad	ZNF345	ENST00000529555	chr19:37367788_2	-5.21381	2	5	19	E:2	V:1|G:1	gAa/gTa:1|gAa/gGa:1	1	.:2	0.0135	0.0394
luad	ZFYVE9	ENST00000287727	chr1:52704948_1|chr1:52704947_1	-5.69932	2	7	620	K:2	I:1|*:1	Aaa/Taa:1|aAa/aTa:1	0.5	novel:2	0.0175	0.0428
luad	RHOXF2B	ENST00000371402	chrX:119210984_1|chrX:119210983_1	-4.89628	2	3	117	Q:2	R:1|K:1	cAg/cGg:1|Cag/Aag:1	1	novel:2	0.0238	0.0488
luad	IPO13	ENST00000372343	chr1:44415697_1|chr1:44415696_1	-5.4847	2	4	231	Q:2	P:1|H:1	cAg/cCg:1|caG/caC:1	1	novel:2	0.0274	0.0485
luad	ATG9B	ENST00000377974	chr7:150715482_1|chr7:150715481_1	-5.41763	2	6	591	Q:2	R:1|K:1	cAg/cGg:1|Cag/Aag:1	1	novel:2	0.0238	0.0557
luad	TBC1D9B	ENST00000356834	chr5:179302958_1|chr5:179302957_1	-5.56561	2	4	621	E:2	G:1|D:1	gAg/gGg:1|gaG/gaC:1	1	novel:2	0.0266	0.0516
luad	BAP1	ENST00000460680	chr3:52442492_1|chr3:52442491_1	-5.27331	2	4	85	Q:2	R:1|*:1	Cag/Tag:1|cAg/cGg:1	1	.:1|novel:1	0.0313	0.0524
luad	RIMS3	ENST00000372684	chr1:41092230_1|chr1:41092228_1	-4.84127	2	2	296	Q:2	H:1|*:1	Cag/Tag:1|caG/caT:1	1	.:1|rs760875656:1	0.0379	0.0456
luad	SOGA1	ENST00000237536	chr20:35467808_1|chr20:35467806_1	-5.65572	2	6	242	M:2	L:1|I:1	Atg/Ttg:1|atG/atT:1	0.5	.:2	0.0234	0.0504
luad	PKLR	ENST00000342741	chr1:155269946_1|chr1:155269945_1	-5.12547	2	5	76	L:2	Q:1|M:1	cTg/cAg:1|Ctg/Atg:1	0.5	novel:2	0.0245	0.0549
luad	CTDP1	ENST00000299543	chr18:77455230_1|chr18:77455229_1	-5.36321	2	5	107	V:2	F:1|A:1	Gtt/Ttt:1|gTt/gCt:1	1	.:1|novel:1	0.0329	0.058
luad	TUBG1	ENST00000251413	chr17:40766620_1|chr17:40766619_1	-4.98627	2	2	368	P:2	T:1|L:1	cCc/cTc:1|Ccc/Acc:1	0.5	novel:2	0.0532	0.053
luad	MLK4	ENST00000366624	chr1:233507808_1|chr1:233507807_1	-5.39082	2	6	526	Q:2	R:1|*:1	Cag/Tag:1|cAg/cGg:1	0.5	novel:2	0.0238	0.0481
luad	LONRF1	ENST00000398246	chr8:12586807_1|chr8:12586805_1	-5.24592	2	2	575	M:2	V:1|I:1	Atg/Gtg:1|atG/atT:1	1	.:1|rs374041976:1	0.0351	0.0472
luad	ZNF19	ENST00000288177	chr16:71509189_1|chr16:71509188_1	-4.97656	2	2	421	A:2	T:1|G:1	gCc/gGc:1|Gcc/Acc:1	0.5	novel:1|rs764989543:1	0.0428	0.0422
luad	PPP1R13L	ENST00000418234	chr19:45900073_1|chr19:45900072_1	-5.24285	2	4	148	G:2	V:1|C:1	Ggc/Tgc:1|gGc/gTc:1	1	novel:2	0.0438	0.0623
luad	KANSL1	ENST00000262419	chr17:44116525_1|chr17:44116524_1	-5.37921	2	6	754	V:2	L:1|G:1	Gtg/Ttg:1|gTg/gGg:1	0.5	novel:1|rs773184800:1	0.0245	0.0459
luad	MIIP	ENST00000235332	chr1:12089916_1|chr1:12089915_1	-4.85132	2	3	270	Q:2	R:1|H:1	cAg/cGg:1|caG/caT:1	1	novel:1|rs750154144:1	0.0374	0.0541
luad	PLIN2	ENST00000276914	chr9:19126235_1|chr9:19126234_1	-4.90977	2	4	35	S:2	I:1|C:1	Agt/Tgt:1|aGt/aTt:1	0.5	novel:2	0.0245	0.045
luad	ZKSCAN3	ENST00000377255	chr6:28333386_1|chr6:28333385_1	-5.00995	2	4	314	H:2	P:1|N:1	cAc/cCc:1|Cac/Aac:1	0.5	novel:2	0.0257	0.0431
luad	CCDC34	ENST00000328697	chr11:27379015_1|chr11:27379014_1	-4.82235	2	3	145	W:2	R:1|L:1	tGg/tTg:1|Tgg/Agg:1	0.5	novel:2	0.0322	0.047
luad	DPH1	ENST00000263083	chr17:1943821_1|chr17:1943820_1	-4.88603	2	3	315	A:2	V:1|S:1	Gcc/Tcc:1|gCc/gTc:1	0.5	novel:2	0.0398	0.0526
luad	WDR78	ENST00000371026	chr1:67371051_2	-5.2052	2	4	60	A:2	S:1|P:1	Gcc/Tcc:1|Gcc/Ccc:1	1	.:2	0.0296	0.0394
luad	FAM115A	ENST00000479870	chr7:143573332_1|chr7:143573331_1	-5.23699	2	4	124	V:2	F:1|A:1	Gtt/Ttt:1|gTt/gCt:1	1	.:1|novel:1	0.0329	0.0438
luad	POU3F2	ENST00000328345	chr6:99283696_1|chr6:99283695_1	-4.86909	2	4	316	L:2	Q:1|M:1	cTg/cAg:1|Ctg/Atg:1	0.5	novel:2	0.0274	0.0473
luad	ANKAR	ENST00000520309	chr2:190569878_1|chr2:190569877_1	-5.44533	2	4	613	Y:2	H:1|C:1	tAt/tGt:1|Tat/Cat:1	1	novel:1|rs772172022:1	0.0223	0.0378
luad	DOK2	ENST00000276420	chr8:21768240_1|chr8:21768239_1	-4.8258	2	2	188	G:2	W:1|E:1	Ggg/Tgg:1|gGg/gAg:1	0.5	.:1|novel:1	0.0602	0.0532
luad	KRT2	ENST00000309680	chr12:53045524_1|chr12:53045523_1	-5.02462	2	7	135	L:2	I:1|*:1	tTa/tAa:1|Tta/Ata:1	0.5	novel:2	0.019	0.0477
luad	CACHD1	ENST00000290039	chr1:65157012_1|chr1:65157011_1	-5.33688	2	6	1147	S:2	I:1|C:1	Agc/Tgc:1|aGc/aTc:1	1	.:1|novel:1	0.0274	0.0441
luad	CACNG3	ENST00000005284	chr16:24268276_1|chr16:24268274_1	-4.64306	2	4	67	C:2	S:1|*:1	tgC/tgA:1|Tgc/Agc:1	1	.:1|novel:1	0.0274	0.0512
luad	TRAPPC9	ENST00000389328	chr8:141262908_2	-5.32398	2	7	898	C:2	F:2	tGc/tTc:2	1	rs776683570:2	0.0296	0.0538
luad	DCTN1	ENST00000361874	chr2:74590189_1|chr2:74590188_1	-5.33217	2	7	1154	Q:2	L:1|H:1	cAg/cTg:1|caG/caT:1	1	novel:2	0.0274	0.049
luad	GLCCI1	ENST00000223145	chr7:8062174_1|chr7:8062173_1	-4.90972	2	4	224	W:2	R:1|L:1	tGg/tTg:1|Tgg/Agg:1	0.5	novel:1|rs753095935:1	0.0322	0.0473
luad	PHF20L1	ENST00000395386	chr8:133855063_1|chr8:133855062_1	-5.21302	2	6	897	H:2	Q:1|L:1	cAc/cTc:1|caC/caA:1	0.5	novel:2	0.0245	0.0412
luad	AMBRA1	ENST00000314845	chr11:46455146_1|chr11:46455144_1	-5.29624	2	5	862	M:2	L:1|I:1	Atg/Ttg:1|atG/atT:1	1	rs143074080:1|rs762554577:1	0.0339	0.0483
luad	ZNF226	ENST00000590089	chr19:44681232_1|chr19:44681231_1	-5.08978	2	6	606	C:2	Y:1|R:1	tGt/tAt:1|Tgt/Cgt:1	1	.:1|novel:1	0.0225	0.0416
luad	EGF	ENST00000265171	chr4:110925712_2	-5.28051	2	4	1075	S:2	R:2	agC/agG:1|agC/agA:1	1	.:2	0.0296	0.0414
luad	HOXD12	ENST00000406506	chr2:176964708_1|chr2:176964707_1	-4.5337	2	2	60	P:2	T:1|H:1	cCc/cAc:1|Ccc/Acc:1	0.5	novel:1|rs777830866:1	0.0635	0.0611
luad	DEDD2	ENST00000595337	chr19:42713942_1|chr19:42713941_1	-4.62673	2	3	167	G:2	D:1|C:1	Ggt/Tgt:1|gGt/gAt:1	0.5	novel:1|rs754504092:1	0.0409	0.0543
luad	ARMC4	ENST00000305242	chr10:28224001_2	-5.19791	2	6	811	Q:2	H:2	caA/caT:2	1	rs755790914:2	0.0263	0.0423
lusc	NFE2L2	ENST00000397062	chr2:178098944_10|chr2:178098945_6	-17.2332	16	53	34	R:16	G:6|Q:5|P:5	Cga/Gga:6|cGa/cCa:5|cGa/cAa:5	1	.:10|rs748696421:6	0.3138	0.0458
lusc	TP53	ENST00000269305	chr17:7578457_15|chr17:7578458_1	-7.69142	16	286	158	R:16	L:14|H:1|G:1	cGc/cTc:14|Cgc/Ggc:1|cGc/cAc:1	1	rs587782144:15|rs587780068:1	0.1714	0.0468
lusc	TP53	ENST00000269305	chr17:7577120_13|chr17:7577121_2	-6.45931	15	286	273	R:15	L:8|P:3|H:2|G:1|C:1	cGt/cTt:8|cGt/cCt:3|cGt/cAt:2|Cgt/Tgt:1|Cgt/Ggt:1	1	rs28934576:13|rs121913343:2	0.1857	0.0468
lusc	TP53	ENST00000269305	chr17:7577548_9|chr17:7577547_5	-8.35946	14	286	245	G:14	C:7|V:5|S:1|R:1	Ggc/Tgc:7|gGc/gTc:5|Ggc/Cgc:1|Ggc/Agc:1	1	rs28934575:9|rs121912656:5	0.1119	0.0468
lusc	TP53	ENST00000269305	chr17:7578461_12|chr17:7578460_1	-5.29469	13	286	157	V:13	F:12|D:1	Gtc/Ttc:12|gTc/gAc:1	1	rs121912654:12|.:1	0.1749	0.0468
lusc	PIK3CA	ENST00000263967	chr3:178936082_11	-18.9476	11	40	542	E:11	K:11	Gaa/Aaa:11	1	rs121913273:11	0.0942	0.0372
lusc	PIK3CA	ENST00000263967	chr3:178936091_10	-16.8731	10	40	545	E:10	K:10	Gag/Aag:10	1	rs104886003:10	0.0942	0.0372
lusc	TP53	ENST00000269305	chr17:7577538_7|chr17:7577539_3	-3.8235	10	286	248	R:10	Q:4|W:3|L:2|P:1	cGg/cAg:4|Cgg/Tgg:3|cGg/cTg:2|cGg/cCg:1	1	rs11540652:7|rs121912651:3	0.1503	0.0468
lusc	NFE2L2	ENST00000397062	chr2:178098960_8|chr2:178098959_1	-12.1504	9	53	29	D:9	N:3|H:3|Y:2|G:1	Gat/Cat:3|Gat/Aat:3|Gat/Tat:2|gAt/gGt:1	1	.:9	0.0997	0.0458
lusc	TP53	ENST00000269305	chr17:7578394_5|chr17:7578395_4	-8.66012	9	286	179	H:9	Y:3|R:3|L:2|D:1	Cat/Tat:3|cAt/cGt:3|cAt/cTt:2|Cat/Gat:1	1	.:5|rs587780070:4	0.0309	0.0468
lusc	NFE2L2	ENST00000397062	chr2:178098810_6|chr2:178098809_1|chr2:178098808_1	-10.5154	8	53	79	E:8	Q:5|K:1|G:1|D:1	Gag/Cag:5|gAg/gGg:1|gaG/gaT:1|Gag/Aag:1	1	.:7|novel:1	0.0984	0.0458
lusc	TP53	ENST00000269305	chr17:7577580_7|chr17:7577581_1	-7.87149	8	286	234	Y:8	C:6|S:1|H:1	tAc/tGc:6|tAc/tCc:1|Tac/Cac:1	1	rs587780073:7|.:1	0.0266	0.0468
lusc	TP53	ENST00000269305	chr17:7577106_5|chr17:7577105_3	-4.10247	8	286	278	P:8	S:3|R:2|A:2|H:1	Cct/Tct:3|Cct/Gct:2|cCt/cGt:2|cCt/cAt:1	1	rs17849781:5|.:3	0.087	0.0468
lusc	PIK3CA	ENST00000263967	chr3:178952085_7	-15.6388	7	40	1047	H:7	R:5|L:2	cAt/cGt:5|cAt/cTt:2	1	rs121913279:7	0.0198	0.0372
lusc	TP53	ENST00000269305	chr17:7577534_5|chr17:7577536_2	-5.7644	7	286	249	R:7	S:5|G:2	agG/agT:3|Agg/Ggg:2|agG/agC:2	1	rs28934571:5|rs587782082:2	0.0352	0.0468
lusc	TP53	ENST00000269305	chr17:7578272_3|chr17:7578271_3	-5.51428	6	286	193	H:6	L:2|Y:1|R:1|N:1|D:1	cAt/cTt:2|Cat/Tat:1|Cat/Gat:1|cAt/cGt:1|Cat/Aat:1	1	.:6	0.0247	0.0468
lusc	TP53	ENST00000269305	chr17:7578442_6	-5.23938	6	286	163	Y:6	C:6	tAc/tGc:6	1	rs148924904:6	0.0276	0.0468
lusc	TP53	ENST00000269305	chr17:7577556_5|chr17:7577557_1	-5.23553	6	286	242	C:6	F:5|G:1	tGc/tTc:5|Tgc/Ggc:1	1	rs121912655:5|.:1	0.0277	0.0468
lusc	NFE2L2	ENST00000397062	chr2:178098953_5	-5.64925	5	53	31	G:5	A:4|V:1	gGa/gCa:4|gGa/gTa:1	1	.:5	0.1051	0.0458
lusc	TP53	ENST00000269305	chr17:7578403_5	-3.94348	5	286	176	C:5	F:3|Y:2	tGc/tTc:3|tGc/tAc:2	1	.:5	0.0296	0.0468
lusc	KLF5	ENST00000377687	chr13:73649905_4	-7.49907	4	7	419	E:4	Q:4	Gag/Cag:4	1	.:4	0.0942	0.0483
lusc	HRAS	ENST00000451590	chr11:534286_2|chr11:534285_2	-6.63126	4	6	13	G:4	V:2|R:1|C:1	gGt/gTt:2|Ggt/Tgt:1|Ggt/Cgt:1	1	.:2|rs104894226:2	0.0936	0.06
lusc	PTEN	ENST00000371953	chr10:89717708_4	-4.77924	4	25	245	Q:4	*:4	Cag/Tag:4	1	.:4	0.0942	0.0399
lusc	CDKN2A	ENST00000498124	chr9:21971029_4	-4.28704	4	48	110	W:4	*:4	tGg/tAg:4	1	.:4	0.0447	0.0653
lusc	RAD21	ENST00000297338	chr8:117868521_2|chr8:117868522_1	-6.42711	3	6	274	G:3	V:2|W:1	gGg/gTg:2|Ggg/Tgg:1	0.5	novel:3	0.0573	0.0413
lusc	FGFR3	ENST00000340107	chr4:1803568_3	-6.201	3	7	249	S:3	C:3	tCc/tGc:3	1	rs121913483:3	0.1051	0.058
lusc	ROPN1L	ENST00000503804	chr5:10450186_2|chr5:10450185_1	-5.32577	3	5	126	W:3	C:2|L:1	tGg/tTg:1|tgG/tgT:1|tgG/tgC:1	1	rs539771885:2|novel:1	0.0849	0.0597
lusc	MB21D2	ENST00000392452	chr3:192516720_3	-5.35208	3	7	311	Q:3	E:2|*:1	Cag/Gag:2|Cag/Tag:1	1	.:3	0.0942	0.0444
lusc	RYR3	ENST00000389232	chr15:34042220_2|chr15:34042221_1	-6.22507	3	69	2747	W:3	L:1|C:1|*:1	tGg/tTg:1|tgG/tgT:1|tGg/tAg:1	0.5	.:2|novel:1	0.051	0.0469
lusc	RASA1	ENST00000274376	chr5:86685301_3	-5.38307	3	15	1006	S:3	*:3	tCa/tGa:3	1	.:3	0.0942	0.0458
lusc	GRIN3A	ENST00000361820	chr9:104433333_2|chr9:104433334_1	-5.31115	3	21	454	S:3	T:1|F:1|C:1	tCc/tTc:1|tCc/tGc:1|Tcc/Acc:1	0.5	.:3	0.0745	0.0451
lusc	NPRL2	ENST00000232501	chr3:50387236_1|chr3:50387235_1	-5.5831	2	2	67	C:2	S:1|R:1	tGt/tCt:1|Tgt/Cgt:1	0.5	novel:2	0.0225	0.0517
lusc	C16orf62	ENST00000438132	chr16:19567052_2	-5.83362	2	5	90	M:2	V:2	Atg/Gtg:2	1	.:2	0.0172	0.0475
lusc	ALDH3B2	ENST00000349015	chr11:67430858_1|chr11:67430857_1	-5.29389	2	2	329	M:2	K:1|I:1	atG/atT:1|aTg/aAg:1	1	novel:2	0.0322	0.0523
lusc	TBC1D12	ENST00000225235	chr10:96269923_1|chr10:96269922_1	-5.63538	2	3	559	Y:2	H:1|F:1	tAc/tTc:1|Tac/Cac:1	1	novel:1|rs757790042:1	0.0234	0.0462
lusc	FOXI1	ENST00000306268	chr5:169535488_1|chr5:169535487_1	-5.2574	2	2	337	W:2	R:1|L:1	tGg/tTg:1|Tgg/Cgg:1	0.5	.:1|rs763347695:1	0.0313	0.0496
lusc	GPR157	ENST00000377411	chr1:9188713_2	-5.18604	2	3	125	H:2	R:1|L:1	cAt/cTt:1|cAt/cGt:1	1	rs368428044:2	0.0198	0.0488
lusc	ILVBL	ENST00000263383	chr19:15234201_1|chr19:15234199_1	-5.42819	2	2	108	M:2	V:1|I:1	Atg/Gtg:1|atG/atA:1	1	.:1|rs779716944:1	0.0351	0.0545
lusc	ZNF737	ENST00000427401	chr19:20728586_2	-5.32659	2	3	141	Q:2	H:2	caA/caT:1|caA/caC:1	1	rs782275749:2	0.0214	0.0389
lusc	PKD1L2	ENST00000527937	chr16:81209245_1|chr16:81209244_1	-4.80142	2	2	106	A:2	T:1|G:1	gCa/gGa:1|Gca/Aca:1	1	novel:1|rs753808208:1	0.0296	0.0436
lusc	MTHFD2L	ENST00000395759	chr4:75040300_1|chr4:75040299_1	-4.95493	2	2	74	W:2	R:1|L:1	tGg/tTg:1|Tgg/Agg:1	0.5	.:2	0.0322	0.0392
lusc	EGFR	ENST00000275493	chr7:55259524_2	-5.56385	2	7	861	L:2	Q:2	cTg/cAg:2	1	rs121913444:2	0.0179	0.0442
lusc	CTAGE15	ENST00000420911	chr7:143270250_1|chr7:143270249_1	-5.3413	2	2	447	T:2	N:1|A:1	Act/Gct:1|aCt/aAt:1	1	novel:2	0.0299	0.0421
lusc	HTR3C	ENST00000318351	chr3:183776323_1|chr3:183776322_1	-5.06219	2	2	223	A:2	V:1|S:1	Gcc/Tcc:1|gCc/gTc:1	0.5	novel:2	0.0428	0.0458
lusc	LINGO4	ENST00000368820	chr1:151773748_1|chr1:151773747_1	-5.1943	2	4	478	D:2	E:1|A:1	gAc/gCc:1|gaC/gaA:1	0.5	novel:1|rs141742830:1	0.0244	0.0459
lusc	LDOC1	ENST00000370526	chrX:140271148_1|chrX:140271147_1	-4.48769	2	2	20	S:2	R:1|N:1	agC/agA:1|aGc/aAc:1	1	.:2	0.0332	0.0558
lusc	TTLL11	ENST00000321582	chr9:124855655_1|chr9:124855654_1	-5.33232	2	3	15	A:2	T:1|D:1	gCc/gAc:1|Gcc/Acc:1	1	rs745558785:1|rs771565356:1	0.0398	0.0554
lusc	TBC1D7	ENST00000606214	chr6:13305335_1|chr6:13305333_1	-4.80035	2	5	294	*:2	W:1|R:1	tgA/tgG:1|Tga/Cga:1	1	.:1|novel:1	0.0157	0.0473
lusc	GALNT2	ENST00000366672	chr1:230401027_2	-5.1092	2	4	452	Q:2	E:1|*:1	Cag/Tag:1|Cag/Gag:1	1	.:2	0.0296	0.0524
lusc	NTSR2	ENST00000306928	chr2:11809675_1|chr2:11809674_1	-4.94275	2	4	194	C:2	Y:1|*:1	tgC/tgA:1|tGc/tAc:1	1	.:2	0.0296	0.0602
lusc	PRCC	ENST00000271526	chr1:156756875_1|chr1:156756874_1	-5.01055	2	2	331	G:2	W:1|V:1	Ggg/Tgg:1|gGg/gTg:1	0.5	.:1|rs758761021:1	0.0541	0.052
lusc	PLCL2	ENST00000418129	chr3:17052614_2	-5.35528	2	5	466	M:2	I:2	atG/atT:2	1	.:2	0.0271	0.0455
lusc	NRAS	ENST00000369535	chr1:115256529_2	-4.51637	2	4	61	Q:2	R:2	cAa/cGa:2	1	.:2	0.0141	0.038
lusc	ERCC6-PGBD3	ENST00000515869	chr10:50723929_1|chr10:50723928_1	-5.36477	2	5	879	C:2	Y:1|*:1	tgC/tgA:1|tGc/tAc:1	0.5	.:2	0.0296	0.0473
lusc	KDM4B	ENST00000159111	chr19:5131397_1|chr19:5131396_1	-5.36563	2	5	542	Q:2	L:1|H:1	cAg/cTg:1|caG/caT:1	0.5	.:2	0.0374	0.0579
lusc	MARK2	ENST00000402010	chr11:63667429_1|chr11:63667427_1	-5.19987	2	6	205	K:2	Q:1|N:1	Aag/Cag:1|aaG/aaT:1	0.5	novel:2	0.0255	0.0544
lusc	ST3GAL2	ENST00000393640	chr16:70432412_1|chr16:70432411_1	-4.79195	2	3	8	W:2	R:1|L:1	tGg/tTg:1|Tgg/Cgg:1	1	novel:2	0.0333	0.0499
lusc	PTPN22	ENST00000359785	chr1:114380790_2	-5.20002	2	4	411	K:2	R:2	aAg/aGg:2	1	.:2	0.0263	0.0365
lusc	CEP128	ENST00000555265	chr14:81209601_2	-5.34786	2	8	875	Q:2	P:1|L:1	cAg/cTg:1|cAg/cCg:1	1	novel:2	0.0179	0.0436
lusc	RPS6KA2	ENST00000503859	chr6:166918040_1|chr6:166918039_1	-5.1364	2	5	182	H:2	N:1|L:1	cAt/cTt:1|Cat/Aat:1	1	.:1|rs759113587:1	0.0322	0.0567
lusc	ARMC10	ENST00000323716	chr7:102738951_1|chr7:102738950_1	-4.75345	2	3	328	H:2	N:1|L:1	cAt/cTt:1|Cat/Aat:1	0.5	.:1|rs751131188:1	0.0322	0.0472
lusc	ADSSL1	ENST00000332972	chr14:105201412_1|chr14:105201411_1	-4.93752	2	4	126	H:2	Y:1|P:1	Cac/Tac:1|cAc/cCc:1	1	.:1|rs149077259:1	0.0333	0.0552
lusc	SOX6	ENST00000396356	chr11:16007841_1|chr11:16007840_1	-5.16559	2	5	678	C:2	S:1|F:1	tGc/tTc:1|Tgc/Agc:1	0.5	novel:2	0.0238	0.0396
lusc	KIAA1958	ENST00000337530	chr9:115421826_1|chr9:115421825_1	-5.10027	2	5	543	Q:2	L:1|K:1	cAg/cTg:1|Cag/Aag:1	1	novel:2	0.0238	0.0415
lusc	EOMES	ENST00000295743	chr3:27759046_1|chr3:27759045_1	-5.0702	2	3	526	P:2	T:1|H:1	cCt/cAt:1|Cct/Act:1	1	.:1|novel:1	0.0469	0.0495
lusc	HPCAL1	ENST00000381765	chr2:10566856_1|chr2:10566855_1	-4.41025	2	4	164	L:2	R:1|M:1	cTg/cGg:1|Ctg/Atg:1	0.5	novel:2	0.0245	0.0571
lusc	SMUG1	ENST00000508394	chr12:54577457_1|chr12:54577456_1	-4.57835	2	2	90	G:2	V:1|C:1	Ggc/Tgc:1|gGc/gTc:1	0.5	novel:2	0.0438	0.0443
lusc	ZNF473	ENST00000595661	chr19:50549820_1|chr19:50549819_1	-5.14952	2	6	707	C:2	S:1|F:1	tGc/tTc:1|Tgc/Agc:1	0.5	novel:2	0.0247	0.045
lusc	NCKIPSD	ENST00000294129	chr3:48716839_1|chr3:48716838_1	-5.03767	2	5	514	M:2	K:1|I:1	atG/atT:1|aTg/aAg:1	0.5	novel:2	0.0322	0.0519
lusc	PLXNA2	ENST00000367033	chr1:208205013_1|chr1:208205012_1	-5.50525	2	10	1716	M:2	K:1|I:1	atG/atT:1|aTg/aAg:1	0.5	novel:2	0.0235	0.0494
lusc	CHD3	ENST00000380358	chr17:7798387_1|chr17:7798386_1	-5.53293	2	7	533	C:2	W:1|F:1	tGc/tTc:1|tgC/tgG:1	0.5	novel:2	0.0296	0.0519
prad	SPOP	ENST00000393331	chr17:47696426_6|chr17:47696425_4|chr17:47696424_2	-22.784	12	38	133	F:12	V:4|C:3|L:2|I:2|S:1	Ttc/Gtc:4|tTc/tGc:3|Ttc/Atc:2|ttC/ttG:1|ttC/ttA:1|tTc/tCc:1	1	.:10|rs193921065:2	0.0318	0.0473
prad	SPOP	ENST00000393331	chr17:47696432_7|chr17:47696431_2|chr17:47696430_1	-18.8773	10	38	131	W:10	G:7|S:1|L:1|C:1	Tgg/Ggg:7|tGg/tTg:1|tgG/tgC:1|tGg/tCg:1	1	.:10	0.0278	0.0473
prad	SPOP	ENST00000393331	chr17:47696644_4|chr17:47696643_2	-11.109	6	38	102	F:6	V:4|S:1|C:1	Ttc/Gtc:4|tTc/tGc:1|tTc/tCc:1	1	novel:4|rs193920894:2	0.0199	0.0473
prad	SPOP	ENST00000393331	chr17:47696688_4|chr17:47696689_2	-10.6346	6	38	87	Y:6	N:2|C:2|S:1|F:1	tAc/tGc:2|Tac/Aac:2|tAc/tTc:1|tAc/tCc:1	1	.:6	0.0239	0.0473
prad	TP53	ENST00000269305	chr17:7577538_4|chr17:7577539_1	-4.97647	5	34	248	R:5	Q:4|W:1	cGg/cAg:4|Cgg/Tgg:1	1	rs11540652:4|rs121912651:1	0.1503	0.0468
prad	MED12	ENST00000374080	chrX:70349255_2|chrX:70349256_1	-8.67952	3	5	1223	V:3	L:2|G:1	Gtt/Ctt:2|gTt/gGt:1	1	.:2|novel:1	0.0277	0.047
prad	HRAS	ENST00000451590	chr11:533874_2	-5.30765	2	2	61	Q:2	R:2	cAg/cGg:2	1	.:2	0.0179	0.06
prad	VCP	ENST00000358901	chr9:35062993_1|chr9:35062992_1	-5.90111	2	2	265	F:2	V:1|S:1	tTc/tCc:1|Ttc/Gtc:1	0.5	novel:2	0.0199	0.0496
prad	MTF1	ENST00000373036	chr1:38300818_1|chr1:38300817_1	-5.49618	2	2	308	S:2	R:1|N:1	agT/agA:1|aGt/aAt:1	0.5	novel:1|rs751656420:1	0.0264	0.0413
prad	CUL3	ENST00000264414	chr2:225371708_2	-5.48887	2	4	299	M:2	R:2	aTg/aGg:2	1	.:2	0.0198	0.0403
prad	TRAF2	ENST00000247668	chr9:139793321_1|chr9:139793320_1	-5.18151	2	2	43	R:2	S:1|M:1	aGg/aTg:1|agG/agT:1	0.5	.:2	0.0498	0.0546
prad	PIK3CA	ENST00000263967	chr3:178952085_2	-5.35328	2	6	1047	H:2	R:2	cAt/cGt:2	1	rs121913279:2	0.0198	0.0372
sarc	TP53	ENST00000269305	chr17:7578535_2|chr17:7578536_1	-4.41312	3	52	132	K:3	R:2|E:1	aAg/aGg:2|Aag/Gag:1	1	.:2|rs747342068:1	0.0222	0.0468
sarc	TP53	ENST00000269305	chr17:7578191_2|chr17:7578190_1	-4.47016	3	52	220	Y:3	H:1|D:1|C:1	tAt/tGt:1|Tat/Gat:1|Tat/Cat:1	1	rs530941076:2|rs121912666:1	0.0213	0.0468
sarc	ZNF324B	ENST00000336614	chr19:58967495_1|chr19:58967494_1	-6.05999	2	2	395	K:2	R:1|*:1	Aag/Tag:1|aAg/aGg:1	0.5	novel:2	0.0199	0.0552
sarc	CCDC168	ENST00000322527	chr13:103382411_2	-6.53228	2	4	2250	L:2	W:1|*:1	tTg/tGg:1|tTg/tAg:1	1	novel:2	0.0141	0.0385
sarc	WDR36	ENST00000506538	chr5:110439580_1|chr5:110439579_1	-5.87415	2	3	287	Q:2	P:1|H:1	cAa/cCa:1|caA/caT:1	1	.:1|novel:1	0.0202	0.0389
sarc	ANGPT4	ENST00000381922	chr20:896734_1|chr20:896733_1	-5.36903	2	2	42	H:2	P:1|N:1	cAc/cCc:1|Cac/Aac:1	1	novel:2	0.0333	0.045
sarc	GSDMD	ENST00000526406	chr8:144642052_1|chr8:144642051_1	-5.31004	2	2	108	A:2	S:1|D:1	Gcc/Tcc:1|gCc/gAc:1	1	novel:1|rs748312977:1	0.0428	0.0562
sarc	ZNF804B	ENST00000333190	chr7:88965547_1|chr7:88965546_1	-5.70495	2	2	1084	G:2	V:1|R:1	gGt/gTt:1|Ggt/Cgt:1	1	novel:1|rs139960501:1	0.0409	0.0428
sarc	GLCCI1	ENST00000223145	chr7:8099754_1|chr7:8099753_1	-5.24695	2	2	281	P:2	T:1|Q:1	cCa/cAa:1|Cca/Aca:1	0.5	novel:2	0.0438	0.0473
sarc	MYLK	ENST00000360304	chr3:123457851_1|chr3:123457850_1	-5.78295	2	2	161	P:2	T:1|Q:1	cCa/cAa:1|Cca/Aca:1	0.5	novel:1|rs745692872:1	0.0409	0.0469
sarc	COL6A3	ENST00000295550	chr2:238303374_1|chr2:238303373_1	-6.02326	2	3	189	A:2	T:1|G:1	gCa/gGa:1|Gca/Aca:1	1	novel:2	0.0332	0.0503
sarc	LPCAT2	ENST00000262134	chr16:55559550_1|chr16:55559549_1	-5.13223	2	2	101	G:2	V:1|C:1	Ggt/Tgt:1|gGt/gTt:1	1	novel:2	0.0409	0.0389
sarc	TCEA2	ENST00000343484	chr20:62699436_1|chr20:62699435_1	-4.7974	2	2	93	G:2	S:1|D:1	gGc/gAc:1|Ggc/Agc:1	0.5	novel:2	0.0532	0.0625
sarc	LRP12	ENST00000276654	chr8:105510059_1|chr8:105510058_1	-5.31984	2	2	241	G:2	R:1|E:1	gGg/gAg:1|Ggg/Agg:1	1	novel:2	0.0541	0.0405
skcm	BRAF	ENST00000288602	chr7:140453136_183|chr7:140453137_35	0	218	241	600	V:218	E:179|M:35|G:4	gTg/gAg:179|Gtg/Atg:35|gTg/gGg:4	1	.:183|rs121913378:35	0.0234	0.0461
skcm	NRAS	ENST00000369535	chr1:115256529_71|chr1:115256530_36|chr1:115256528_5	0	112	121	61	Q:112	R:55|K:35|L:16|H:5|*:1	cAa/cGa:55|Caa/Aaa:35|cAa/cTa:16|caA/caT:3|caA/caC:2|Caa/Taa:1	1	.:71|rs121913254:36|rs121913255:5	0.0189	0.038
skcm	IDH1	ENST00000415913	chr2:209113113_13|chr2:209113112_2	1.0887e-17	15	17	132	R:15	C:13|L:2	Cgt/Tgt:13|cGt/cTt:2	1	rs121913499:13|rs121913500:2	0.297	0.042
skcm	RAC1	ENST00000356142	chr7:6426892_11|chr7:6426893_2	2.31955e-19	13	15	29	P:13	S:11|L:2	Cct/Tct:11|cCt/cTt:2	1	.:13	0.0976	0.056
skcm	MAP2K1	ENST00000307102	chr15:66729162_9|chr15:66729163_4	2.6239e-18	13	22	124	P:13	S:9|L:4	Ccg/Tcg:9|cCg/cTg:4	1	.:9|rs397516792:4	0.119	0.0472
skcm	SLC27A5	ENST00000263093	chr19:59010865_10	3.66271e-22	10	14	554	T:10	I:10	aCc/aTc:10	1	rs202081924:10	0.037	0.0533
skcm	ASXL3	ENST00000269197	chr18:31323920_10	2.356e-12	10	102	1370	P:10	S:10	Cct/Tct:10	1	.:10	0.1051	0.0401
skcm	RQCD1	ENST00000273064	chr2:219449406_8|chr2:219449405_1	3.44606e-14	9	11	131	P:9	L:8|S:1	cCc/cTc:8|Ccc/Tcc:1	1	rs267599211:8|novel:1	0.0681	0.043
skcm	DNAH5	ENST00000265104	chr5:13769624_9	0.000229826	9	345	3236	D:9	N:9	Gat/Aat:9	0.5	rs374206128:9	0.3138	0.0439
skcm	CDKN2A	ENST00000498124	chr9:21971017_8	5.34612e-08	8	35	114	P:8	L:8	cCc/cTc:8	1	rs121913386:8	0.0635	0.0653
skcm	THSD7B	ENST00000272643	chr2:138373853_7	3.24798e-05	7	153	1181	E:7	K:7	Gaa/Aaa:7	1	.:7	0.0942	0.0434
skcm	PPP6C	ENST00000451402	chr9:127912080_7	0.00235878	7	22	301	R:7	C:7	Cgt/Tgt:7	1	rs763733111:7	0.3138	0.0396
skcm	XIRP2	ENST00000409195	chr2:168105217_7	0.0033583	7	168	2439	D:7	N:7	Gat/Aat:7	1	rs563915541:7	0.3138	0.0401
skcm	KIT	ENST00000288135	chr4:55594221_6	1.75261e-13	6	15	642	K:6	E:6	Aaa/Gaa:6	1	rs121913512:6	0.0141	0.0424
skcm	TRRAP	ENST00000359863	chr7:98509802_6	1.90034e-09	6	35	722	S:6	F:6	tCc/tTc:6	1	rs147405090:6	0.1051	0.0511
skcm	SMURF2	ENST00000262435	chr17:62557655_6	4.07254e-06	6	10	427	R:6	C:6	Cgt/Tgt:6	1	rs568303941:6	0.3138	0.0455
skcm	MROH2B	ENST00000399564	chr5:41061770_4|chr5:41061769_2	8.05979e-05	6	97	173	P:6	S:4|L:2	Ccc/Tcc:4|cCc/cTc:2	0.583333333333333	.:4|novel:2	0.0912	0.0422
skcm	MAGEC1	ENST00000285879	chrX:140995048_6	0.000237636	6	86	620	E:6	K:6	Gaa/Aaa:6	1	.:6	0.1051	0.0467
skcm	MUC16	ENST00000397910	chr19:9072091_6	0.00136267	6	837	5119	P:6	S:6	Cct/Tct:6	0.6875	.:6	0.1051	0.0431
skcm	CNTNAP2	ENST00000361727	chr7:146741041_6	0.0315597	6	79	149	E:6	K:6	Gaa/Aaa:6	1	.:6	0.3138	0.043
skcm	MXRA5	ENST00000217939	chrX:3235706_6	0.0334774	6	142	2006	E:6	K:6	Gaa/Aaa:6	1	.:6	0.3138	0.0473
skcm	BRAF	ENST00000288602	chr7:140453134_5	1.17829e-09	5	241	601	K:5	E:5	Aaa/Gaa:5	1	rs121913364:5	0.0135	0.0461
skcm	PCDHGB4	ENST00000519479	chr5:140767861_5	3.11411e-06	5	16	137	S:5	F:5	tCc/tTc:5	1	.:5	0.1051	0.051
skcm	SLC12A5	ENST00000454036	chr20:44670039_4|chr20:44670038_1	1.14769e-05	5	28	332	G:5	E:4|R:1	gGa/gAa:4|Gga/Aga:1	1	.:5	0.0954	0.053
skcm	CRNKL1	ENST00000377340	chr20:20033087_5	1.27223e-05	5	17	128	S:5	F:5	tCc/tTc:5	1	.:5	0.1051	0.0436
skcm	KCNJ8	ENST00000240662	chr12:21918682_4|chr12:21918683_1	2.23303e-05	5	13	417	G:5	E:4|R:1	gGa/gAa:4|Gga/Aga:1	1	.:4|novel:1	0.0954	0.046
skcm	ZNF728	ENST00000594710	chr19:23159540_5	3.00323e-05	5	14	200	S:5	F:5	tCc/tTc:5	1	novel:5	0.1051	0.0383
skcm	COL4A3	ENST00000396578	chr2:228137771_3|chr2:228137770_2	3.06182e-05	5	42	622	G:5	E:3|R:2	gGa/gAa:3|Gga/Aga:2	0.5	.:3|novel:2	0.0858	0.0437
skcm	PRKG2	ENST00000395578	chr4:82125774_5	3.11179e-05	5	18	143	S:5	F:5	tCc/tTc:5	1	.:5	0.1051	0.0419
skcm	SLFN11	ENST00000394566	chr17:33690205_4|chr17:33690204_1	4.31368e-05	5	24	208	P:5	S:4|L:1	Cct/Tct:4|cCt/cTt:1	1	.:5	0.0954	0.0417
skcm	C12orf55	ENST00000524981	chr12:97136260_5	4.9398e-05	5	56	2372	S:5	F:5	tCc/tTc:5	1	.:5	0.1051	0.0402
skcm	PCSK5	ENST00000545128	chr9:78848418_3|chr9:78848417_2	6.1658e-05	5	58	924	W:5	*:5	tgG/tgA:3|tGg/tAg:2	1	.:5	0.0809	0.0455
skcm	IL37	ENST00000263326	chr2:113676334_5	0.000133289	5	11	202	S:5	L:5	tCa/tTa:5	1	.:5	0.0942	0.0445
skcm	ZNF560	ENST00000301480	chr19:9579860_3|chr19:9579859_2	0.000163791	5	39	178	W:5	*:5	tGg/tAg:3|tgG/tgA:2	1	novel:3|.:2	0.0688	0.0413
skcm	KNSTRN	ENST00000249776	chr15:40675107_5	0.000187682	5	14	24	S:5	F:5	tCc/tTc:5	1	.:5	0.1051	0.0444
skcm	CORIN	ENST00000273857	chr4:47746434_5	0.000224202	5	34	262	E:5	K:5	Gaa/Aaa:5	1	.:5	0.1051	0.0417
skcm	SCN7A	ENST00000409855	chr2:167304175_5	0.000316945	5	47	445	S:5	F:5	tCc/tTc:5	1	.:5	0.1051	0.0371
skcm	INMT	ENST00000013222	chr7:30795310_5	0.000321724	5	14	212	S:5	F:5	tCc/tTc:5	1	rs759141767:5	0.1051	0.0457
skcm	SPTLC3	ENST00000399002	chr20:13029765_5	0.00035106	5	21	97	R:5	K:5	aGa/aAa:5	1	rs267605838:5	0.1101	0.0401
skcm	CDKN2A	ENST00000498124	chr9:21971029_3|chr9:21971028_2	0.000438383	5	35	110	W:5	*:5	tGg/tAg:3|tgG/tgA:2	1	.:3|rs121913389:2	0.0522	0.0653
skcm	GABRE	ENST00000370328	chrX:151124224_5	0.000712771	5	27	298	S:5	F:5	tCc/tTc:5	1	.:5	0.1051	0.0455
skcm	PXDNL	ENST00000356297	chr8:52321411_5	0.000824499	5	67	925	P:5	S:5	Cct/Tct:5	1	.:5	0.1051	0.0485
skcm	APOBR	ENST00000564831	chr16:28509498_5	0.00125928	5	21	1018	R:5	C:5	Cgt/Tgt:5	1	rs528190355:5	0.3138	0.052
skcm	BAI3	ENST00000370598	chr6:70064197_5	0.0021547	5	74	1178	P:5	S:5	Cct/Tct:5	1	.:5	0.1051	0.0428
skcm	GRM3	ENST00000361669	chr7:86469000_5	0.00227784	5	55	724	E:5	K:5	Gaa/Aaa:5	1	.:5	0.1051	0.0479
skcm	BRINP3	ENST00000367462	chr1:190067958_5	0.00258353	5	51	497	M:5	I:5	atG/atA:5	1	.:5	0.0942	0.0431
skcm	ADH1B	ENST00000305046	chr4:100235037_5	0.00265079	5	24	257	E:5	K:5	Gaa/Aaa:5	1	.:5	0.1051	0.0389
skcm	XIRP2	ENST00000409195	chr2:168100393_5	0.0033583	5	168	831	E:5	K:5	Gaa/Aaa:5	1	.:5	0.1051	0.0401
skcm	TMEM200A	ENST00000392429	chr6:130762616_5	0.00364909	5	31	350	S:5	F:4|C:1	tCc/tTc:4|tCc/tGc:1	1	.:5	0.1051	0.0383
skcm	MYO7B	ENST00000428314	chr2:128341887_5	0.00426315	5	46	512	E:5	K:5	Gaa/Aaa:5	1	rs371035844:5	0.3138	0.0536
skcm	LRRIQ3	ENST00000354431	chr1:74507480_5	0.0042848	5	37	379	P:5	S:5	Cct/Tct:5	1	.:5	0.1051	0.0368
skcm	CNTNAP2	ENST00000361727	chr7:146829338_5	0.0047624	5	79	362	G:5	E:5	gGa/gAa:5	1	.:5	0.1051	0.043
skcm	TTN	ENST00000589042	chr2:179621414_5	0.00478825	5	1140	3597	E:5	K:5	Gaa/Aaa:5	0.888888888888889	novel:5	0.1051	0.0419
skcm	TTN	ENST00000589042	chr2:179444752_4|chr2:179444753_1	0.00478825	5	1140	22421	G:5	E:3|V:1|R:1	gGa/gAa:3|gGa/gTa:1|Gga/Aga:1	0.4	.:4|rs371992765:1	0.0968	0.0419
skcm	MYOCD	ENST00000425538	chr17:12655875_5	0.00678179	5	66	424	P:5	S:5	Cct/Tct:5	0.75	.:5	0.1051	0.0421
skcm	ZNF585B	ENST00000532828	chr19:37677213_5	0.00685838	5	18	409	S:5	L:5	tCg/tTg:5	1	rs368332359:5	0.3138	0.0414
skcm	COL21A1	ENST00000244728	chr6:55932118_5	0.0110492	5	72	701	G:5	E:5	gGa/gAa:5	1	.:5	0.1051	0.0425
skcm	AMICA1	ENST00000356289	chr11:118074365_5	0.0166004	5	14	184	R:5	C:5	Cgt/Tgt:5	1	rs774147626:5	0.3138	0.0446
skcm	DNAH5	ENST00000265104	chr5:13885322_4|chr5:13885323_1	0.0166095	5	345	920	G:5	E:4|R:1	gGa/gAa:4|Gga/Aga:1	1	.:5	0.0954	0.0439
skcm	PCDHGA1	ENST00000517417	chr5:140711128_5	0.018927	5	31	293	R:5	C:5	Cgt/Tgt:5	1	.:5	0.3138	0.0499
skcm	ADAM32	ENST00000379907	chr8:39103614_5	0.0265125	5	25	611	R:5	C:5	Cgt/Tgt:5	1	.:5	0.3138	0.0427
skcm	TUSC3	ENST00000503731	chr8:15605946_5	0.0300061	5	15	334	R:5	C:5	Cgt/Tgt:5	1	rs781407887:5	0.3138	0.0464
skcm	RP1	ENST00000220676	chr8:55539327_5	0.0475384	5	168	962	G:5	E:5	gGa/gAa:5	1	rs550776387:5	0.1051	0.0394
skcm	MORC2	ENST00000215862	chr22:31345759_4	2.00554e-07	4	13	37	Q:4	L:4	cAg/cTg:4	1	.:4	0.0179	0.047
skcm	GNA11	ENST00000078429	chr19:3118942_3|chr19:3118943_1	2.65059e-07	4	7	209	Q:4	L:3|H:1	cAg/cTg:3|caG/caT:1	1	.:4	0.0226	0.0606
skcm	CDK4	ENST00000257904	chr12:58145436_3|chr12:58145437_1	1.66534e-06	4	8	22	K:4	M:3|Q:1	aAg/aTg:3|Aag/Cag:1	1	.:3|novel:1	0.0232	0.0506
skcm	TACC3	ENST00000313288	chr4:1730378_4	4.47151e-06	4	8	417	P:4	S:4	Ccg/Tcg:4	1	.:4	0.0635	0.0524
skcm	SYT13	ENST00000020926	chr11:45274136_4	2.04986e-05	4	6	228	P:4	S:4	Ccc/Tcc:4	1	.:4	0.0635	0.0434
skcm	ARL16	ENST00000397498	chr17:79650840_4	2.35783e-05	4	6	6	G:4	R:4	Ggg/Agg:4	1	rs768772097:4	0.0447	0.0508
skcm	SMPD4	ENST00000409031	chr2:130930247_3|chr2:130930248_1	7.43158e-05	4	8	192	P:4	L:3|S:1	cCg/cTg:3|Ccg/Tcg:1	1	rs755218803:3|novel:1	0.139	0.0553
skcm	BCL9L	ENST00000334801	chr11:118773103_3|chr11:118773104_1	7.46303e-05	4	21	450	P:4	L:3|S:1	cCc/cTc:3|Ccc/Tcc:1	1	.:3|rs766714909:1	0.0739	0.0521
skcm	CDC25C	ENST00000323760	chr5:137621722_2|chr5:137621721_2	8.56707e-05	4	8	421	P:4	S:2|L:2	Cca/Tca:2|cCa/cTa:2	0.5	.:2|rs369731708:2	0.0749	0.0442
skcm	IL17RD	ENST00000296318	chr3:57143616_4	9.68187e-05	4	8	167	P:4	S:4	Cct/Tct:4	1	.:4	0.1051	0.0438
skcm	SWI5	ENST00000320188	chr9:131038524_4	0.000164528	4	5	34	P:4	S:4	Cct/Tct:4	1	.:4	0.1051	0.0539
skcm	NRAS	ENST00000369535	chr1:115258748_2|chr1:115258747_2	0.000258374	4	121	12	G:4	R:2|D:1|A:1	Ggt/Cgt:2|gGt/gCt:1|gGt/gAt:1	1	.:4	0.0469	0.038
skcm	C10orf12	ENST00000286067	chr10:98743944_4	0.000301008	4	15	933	P:4	S:3|A:1	Cct/Tct:3|Cct/Gct:1	1	.:4	0.1051	0.0425
skcm	LTN1	ENST00000389194	chr21:30365209_4	0.00039844	4	18	19	S:4	F:4	tCt/tTt:4	1	novel:4	0.1101	0.0381
skcm	OXA1L	ENST00000285848	chr14:23235899_4	0.000419603	4	9	57	L:4	F:4	Ctt/Ttt:4	1	rs773412250:4	0.1101	0.0475
skcm	ZNF534	ENST00000332323	chr19:52941587_4	0.000532456	4	12	305	H:4	Y:4	Cat/Tat:4	1	rs267605633:4	0.0942	0.041
skcm	MYO9A	ENST00000356056	chr15:72190946_3|chr15:72190945_1	0.000535495	4	32	1300	P:4	S:3|L:1	Cct/Tct:3|cCt/cTt:1	1	.:3|novel:1	0.093	0.0416
skcm	TMEM130	ENST00000416379	chr7:98445848_4	0.00100691	4	11	380	S:4	F:4	tCc/tTc:4	1	.:4	0.1051	0.0487
skcm	IGSF21	ENST00000251296	chr1:18702816_2|chr1:18702815_2	0.00253049	4	25	343	G:4	R:2|E:2	gGa/gAa:2|Gga/Aga:2	1	.:4	0.0809	0.0641
skcm	PTPN22	ENST00000359785	chr1:114372628_2|chr1:114372627_2	0.0029797	4	21	693	P:4	S:2|L:2	Ccc/Tcc:2|cCc/cTc:2	1	rs751324264:2|rs763836317:2	0.0843	0.0365
skcm	DCLK2	ENST00000302176	chr4:151114356_4	0.00373341	4	8	275	R:4	C:4	Cgt/Tgt:4	1	.:4	0.3138	0.05
skcm	RIPPLY3	ENST00000329553	chr21:38390367_4	0.00411789	4	9	145	E:4	K:4	Gaa/Aaa:4	1	.:4	0.1051	0.0499
skcm	VWA5A	ENST00000456829	chr11:123988472_4	0.0043324	4	21	46	P:4	S:4	Cct/Tct:4	1	rs201601409:4	0.1051	0.0422
skcm	SCAP	ENST00000265565	chr3:47470067_4	0.00458019	4	13	116	R:4	C:4	Cgt/Tgt:4	1	rs768447765:4	0.3138	0.0544
skcm	SF3B1	ENST00000335508	chr2:198267483_4	0.00518782	4	17	625	R:4	H:4	cGt/cAt:4	1	.:4	0.1877	0.0407
skcm	PCDHA2	ENST00000526136	chr5:140175466_3|chr5:140175465_1	0.00555491	4	33	306	G:4	E:3|R:1	gGa/gAa:3|Gga/Aga:1	0.5	rs782787763:3|rs782136038:1	0.0947	0.0491
skcm	PCDHB2	ENST00000194155	chr5:140474589_4	0.00580888	4	27	72	G:4	E:4	gGa/gAa:4	1	.:4	0.1051	0.0498
skcm	NCR1	ENST00000291890	chr19:55417934_4	0.00702434	4	14	42	E:4	K:4	Gaa/Aaa:4	1	.:4	0.1051	0.0487
skcm	MAGEA12	ENST00000393900	chrX:151900743_3|chrX:151900742_1	0.00732151	4	21	20	G:4	R:3|V:1	Gga/Aga:3|gGa/gTa:1	0.75	.:3|novel:1	0.0689	0.0463
skcm	CYP7B1	ENST00000310193	chr8:65527628_4	0.00786157	4	18	338	P:4	S:4	Ccc/Tcc:4	1	.:4	0.1051	0.0425
skcm	PER3	ENST00000361923	chr1:7863183_4	0.0082226	4	12	316	R:4	C:4	Cgt/Tgt:4	1	rs145870917:4	0.3138	0.0453
skcm	SPAG17	ENST00000336338	chr1:118624248_4	0.00908899	4	58	594	E:4	K:4	Gaa/Aaa:4	1	.:4	0.0942	0.0413
skcm	ARPP21	ENST00000458225	chr3:35833904_2|chr3:35833903_2	0.0106294	4	34	689	G:4	R:2|E:2	gGa/gAa:2|Gga/Aga:2	0.5	.:2|rs762836472:2	0.0843	0.0426
skcm	ZFPM2	ENST00000407775	chr8:106814337_3|chr8:106814336_1	0.011012	4	59	676	P:4	L:3|S:1	cCc/cTc:3|Ccc/Tcc:1	0.666666666666667	.:3|novel:1	0.0635	0.0431
skcm	SCN2A	ENST00000357398	chr2:166165763_3|chr2:166165764_1	0.0117144	4	58	232	P:4	S:3|L:1	Cca/Tca:3|cCa/cTa:1	0.75	novel:3|.:1	0.09	0.0398
skcm	KDR	ENST00000263923	chr4:55955863_4	0.0134303	4	44	1100	S:4	F:4	tCc/tTc:4	1	.:4	0.1051	0.045
skcm	RGPD4	ENST00000408999	chr2:108487596_3|chr2:108487597_1	0.0141683	4	69	1046	E:4	K:3|A:1	Gaa/Aaa:3|gAa/gCa:1	1	.:4	0.074	0.0408
skcm	FMO3	ENST00000367755	chr1:171080110_4	0.0160262	4	24	267	E:4	K:4	Gaa/Aaa:4	1	.:4	0.0942	0.0409
skcm	CFH	ENST00000367429	chr1:196714956_3|chr1:196714955_1	0.0163107	4	43	1107	G:4	E:3|R:1	gGa/gAa:3|Gga/Aga:1	1	rs754500480:3|.:1	0.093	0.0397
skcm	ARID2	ENST00000334344	chr12:46230641_4	0.018334	4	52	297	S:4	F:4	tCc/tTc:4	1	.:4	0.1051	0.0396
skcm	SYT1	ENST00000261205	chr12:79689912_3|chr12:79689913_1	0.0186037	4	21	180	P:4	S:3|L:1	Cct/Tct:3|cCt/cTt:1	1	.:4	0.093	0.04
skcm	DNAH9	ENST00000262442	chr17:11725780_3|chr17:11725779_1	0.0190615	4	132	2959	G:4	E:3|R:1	gGa/gAa:3|Gga/Aga:1	1	.:4	0.0947	0.0473
skcm	NWD1	ENST00000524140	chr19:16875863_4	0.0204046	4	53	757	S:4	F:4	tCc/tTc:4	1	.:4	0.1051	0.0469
skcm	PXDNL	ENST00000356297	chr8:52321203_4	0.0210659	4	67	994	G:4	E:4	gGa/gAa:4	1	.:4	0.1051	0.0485
skcm	DACH1	ENST00000305425	chr13:72147103_4	0.0215817	4	30	392	P:4	S:4	Cct/Tct:4	1	rs747753827:4	0.1051	0.0432
skcm	ANGPT1	ENST00000517746	chr8:108315580_3|chr8:108315581_1	0.0216302	4	29	275	G:4	E:3|R:1	gGa/gAa:3|Gga/Aga:1	1	.:3|novel:1	0.093	0.0473
skcm	KDM5A	ENST00000399788	chr12:432368_4	0.0231004	4	18	719	R:4	C:4	Cgc/Tgc:4	1	.:4	0.3138	0.041
skcm	FER1L6	ENST00000522917	chr8:124992888_4	0.0234734	4	64	416	S:4	F:4	tCc/tTc:4	1	.:4	0.1051	0.0454
skcm	WBSCR17	ENST00000333538	chr7:70800608_4	0.024623	4	40	104	S:4	F:3|Y:1	tCc/tTc:3|tCc/tAc:1	1	rs774180231:4	0.1051	0.055
skcm	WBSCR17	ENST00000333538	chr7:71134991_4	0.024623	4	40	434	R:4	K:4	aGa/aAa:4	1	.:4	0.1101	0.055
skcm	HYDIN	ENST00000393567	chr16:71218869_4	0.0254427	4	139	54	E:4	K:4	Gaa/Aaa:4	1	rs267604623:4	0.1051	0.0467
skcm	PTEN	ENST00000371953	chr10:89653814_3|chr10:89653815_1	0.0255378	4	22	38	P:4	S:3|L:1	Cct/Tct:3|cCt/cTt:1	1	rs587780004:3|.:1	0.093	0.0399
skcm	SLIT2	ENST00000504154	chr4:20521064_4	0.0301321	4	57	373	S:4	F:4	tCc/tTc:4	1	.:4	0.1051	0.0436
skcm	SCAND3	ENST00000452236	chr6:28554272_4	0.0343887	4	69	75	E:4	K:4	Gaa/Aaa:4	1	.:4	0.1051	0.0473
skcm	SCAND3	ENST00000452236	chr6:28543161_4	0.0343887	4	69	441	E:4	K:4	Gaa/Aaa:4	1	.:4	0.1051	0.0473
skcm	NLRP4	ENST00000301295	chr19:56369832_3|chr19:56369831_1	0.0347185	4	54	358	G:4	E:3|R:1	gGa/gAa:3|Gga/Aga:1	1	.:3|rs145150483:1	0.093	0.0479
skcm	LRRC3B	ENST00000396641	chr3:26751332_4	0.0353128	4	19	57	E:4	K:4	Gaa/Aaa:4	1	.:4	0.1051	0.0489
skcm	GRIN3A	ENST00000361820	chr9:104449092_4	0.0382433	4	50	364	E:4	K:4	Gaa/Aaa:4	1	.:4	0.1051	0.0451
skcm	VPS18	ENST00000220509	chr15:41192218_2|chr15:41192217_1	3.52907e-05	3	5	401	T:3	I:2|S:1	aCc/aTc:2|Acc/Tcc:1	1	novel:3	0.032	0.0532
skcm	GNAQ	ENST00000286548	chr9:80409488_3	0.000122938	3	7	209	Q:3	P:3	cAa/cCa:3	1	rs121913492:3	0.0141	0.0402
skcm	DDX17	ENST00000396821	chr22:38884057_3	0.000143047	3	8	504	H:3	R:3	cAc/cGc:3	1	.:3	0.0219	0.0436
skcm	SYN1	ENST00000295987	chrX:47434645_2|chrX:47434646_1	0.000181466	3	6	396	G:3	D:2|S:1	gGt/gAt:2|Ggt/Agt:1	0.5	novel:3	0.0396	0.0558
skcm	DDX41	ENST00000507955	chr5:176939793_3	0.00030059	3	6	463	H:3	Y:3	Cat/Tat:3	1	.:3	0.0447	0.0576
skcm	TDRD7	ENST00000355295	chr9:100194381_2|chr9:100194382_1	0.000658777	3	5	142	P:3	S:2|L:1	Ccg/Tcg:2|cCg/cTg:1	0.5	.:2|rs200017470:1	0.0748	0.0434
skcm	MUC1	ENST00000368395	chr1:155159801_2|chr1:155159802_1	0.000802842	3	4	418	P:3	L:2|S:1	cCa/cTa:2|Cca/Tca:1	1	novel:2|.:1	0.0648	0.0473
skcm	SLC10A6	ENST00000273905	chr4:87744896_2|chr4:87744897_1	0.00104936	3	5	360	P:3	L:2|S:1	cCa/cTa:2|Cca/Tca:1	0.5	.:2|novel:1	0.0441	0.0424
skcm	JAG2	ENST00000331782	chr14:105609247_2|chr14:105609246_1	0.0012981	3	9	1168	P:3	S:2|L:1	Ccg/Tcg:2|cCg/cTg:1	1	novel:2|rs764480222:1	0.0786	0.0608
skcm	RNF40	ENST00000324685	chr16:30779532_2|chr16:30779533_1	0.00162157	3	10	554	P:3	S:2|L:1	Cct/Tct:2|cCt/cTt:1	0.5	.:2|novel:1	0.0613	0.0558
skcm	PPWD1	ENST00000261308	chr5:64867905_2|chr5:64867904_1	0.00175116	3	5	254	P:3	L:2|S:1	cCt/cTt:2|Cct/Tct:1	0.5	novel:3	0.0729	0.0424
skcm	KDM4B	ENST00000159111	chr19:5082414_2|chr19:5082415_1	0.00207238	3	8	273	P:3	S:2|L:1	Ccc/Tcc:2|cCc/cTc:1	0.5	.:2|novel:1	0.0912	0.0579
skcm	IPO4	ENST00000354464	chr14:24656302_2|chr14:24656301_1	0.00208072	3	10	215	P:3	S:2|L:1	Ccc/Tcc:2|cCc/cTc:1	0.5	.:2|novel:1	0.0635	0.0507
skcm	TWF2	ENST00000305533	chr3:52263076_2|chr3:52263075_1	0.00220316	3	4	342	P:3	S:2|L:1	Ccg/Tcg:2|cCg/cTg:1	1	novel:2|rs765914663:1	0.0924	0.0582
skcm	WDR86	ENST00000334493	chr7:151093146_2|chr7:151093145_1	0.00247585	3	5	148	P:3	S:2|L:1	Ccg/Tcg:2|cCg/cTg:1	0.5	.:2|rs764851975:1	0.0924	0.0668
skcm	CLN6	ENST00000249806	chr15:68506701_2|chr15:68506702_1	0.00248529	3	5	75	P:3	L:2|S:1	cCa/cTa:2|Cca/Tca:1	0.5	novel:3	0.0648	0.0525
skcm	AOC2	ENST00000253799	chr17:41001157_2|chr17:41001156_1	0.00265511	3	8	548	P:3	L:2|S:1	cCc/cTc:2|Ccc/Tcc:1	0.5	novel:2|rs138179430:1	0.0635	0.0467
skcm	PEX11B	ENST00000369306	chr1:145522632_2|chr1:145522633_1	0.00315726	3	5	165	P:3	S:1|L:1|A:1	Cca/Tca:1|Cca/Gca:1|cCa/cTa:1	0.5	novel:3	0.0573	0.0479
skcm	YIPF1	ENST00000072644	chr1:54344370_2|chr1:54344371_1	0.00334491	3	4	74	S:3	F:2|T:1	tCc/tTc:2|Tcc/Acc:1	1	.:2|novel:1	0.0755	0.0448
skcm	RFC2	ENST00000055077	chr7:73646450_2|chr7:73646449_1	0.00339705	3	4	351	P:3	S:2|L:1	Ccg/Tcg:2|cCg/cTg:1	0.5	.:2|rs782431526,rs139636296:1	0.0924	0.0499
skcm	BAIAP3	ENST00000324385	chr16:1395287_2|chr16:1395288_1	0.00355196	3	14	695	P:3	S:2|L:1	Ccc/Tcc:2|cCc/cTc:1	1	.:2|rs763302658:1	0.0635	0.0561
skcm	GATA2	ENST00000341105	chr3:128204626_2|chr3:128204627_1	0.00405025	3	8	272	G:3	E:2|R:1	gGg/gAg:2|Ggg/Agg:1	0.5	rs770511115:2|rs367955980:1	0.0635	0.0536
skcm	CTNNB1	ENST00000349496	chr3:41266125_2|chr3:41266124_1	0.00480011	3	17	41	T:3	N:1|I:1|A:1	Acc/Gcc:1|aCc/aTc:1|aCc/aAc:1	1	rs121913413:2|.:1	0.0339	0.0425
skcm	PLXND1	ENST00000324093	chr3:129290539_2|chr3:129290538_1	0.00523732	3	16	1076	P:3	S:2|L:1	Ccc/Tcc:2|cCc/cTc:1	1	.:2|novel:1	0.0912	0.0598
skcm	ALDH1A1	ENST00000297785	chr9:75531868_2|chr9:75531867_1	0.00573961	3	5	335	P:3	S:2|L:1	Cct/Tct:2|cCt/cTt:1	1	novel:3	0.089	0.0407
skcm	DAP3	ENST00000368336	chr1:155707950_2|chr1:155707951_1	0.00709017	3	5	372	P:3	S:2|L:1	Cct/Tct:2|cCt/cTt:1	0.5	novel:3	0.089	0.0437
skcm	IRAK2	ENST00000256458	chr3:10280489_3	0.00715998	3	10	511	P:3	S:3	Cct/Tct:3	1	.:3	0.0635	0.0471
skcm	TEAD4	ENST00000359864	chr12:3103987_2|chr12:3103988_1	0.00731416	3	10	19	P:3	S:2|L:1	Cct/Tct:2|cCt/cTt:1	0.5	novel:3	0.0613	0.0564
skcm	EIF3B	ENST00000360876	chr7:2409303_2|chr7:2409304_1	0.00783814	3	8	534	P:3	S:2|L:1	Ccg/Tcg:2|cCg/cTg:1	1	novel:2|rs747838544:1	0.1201	0.0587
skcm	GPR126	ENST00000367609	chr6:142737023_2|chr6:142737022_1	0.00794393	3	10	920	W:3	*:3	tgG/tgA:2|tGg/tAg:1	0.5	.:2|novel:1	0.0849	0.0396
skcm	NSA2	ENST00000296802	chr5:74066456_2|chr5:74066457_1	0.00808655	3	5	115	G:3	R:2|E:1	Gga/Aga:2|gGa/gAa:1	0.5	novel:3	0.0774	0.0471
skcm	ANKRD11	ENST00000301030	chr16:89347138_2|chr16:89347137_1	0.0082764	3	23	1938	P:3	T:1|S:1|L:1	Ccc/Tcc:1|cCc/cTc:1|Ccc/Acc:1	0.5	.:2|rs535648640:1	0.0912	0.0602
skcm	NRAS	ENST00000369535	chr1:115258745_2|chr1:115258744_1	0.00862791	3	121	13	G:3	R:2|D:1	Ggt/Cgt:2|gGt/gAt:1	1	.:3	0.0421	0.038
skcm	MUC5B	ENST00000529681	chr11:1271018_3	0.00913949	3	55	4303	R:3	K:3	aGg/aAg:3	1	.:3	0.0568	0.0534
skcm	TBCB	ENST00000221855	chr19:36616653_2|chr19:36616652_1	0.00934389	3	4	235	P:3	L:2|S:1	cCg/cTg:2|Ccg/Tcg:1	0.5	rs1801989:2|novel:1	0.1214	0.0585
skcm	SLC5A11	ENST00000347898	chr16:24902367_2|chr16:24902366_1	0.00970173	3	15	281	P:3	L:2|S:1	cCa/cTa:2|Cca/Tca:1	0.5	.:2|novel:1	0.051	0.0488
skcm	HRAS	ENST00000451590	chr11:534285_2|chr11:534286_1	0.0108575	3	6	13	G:3	D:2|S:1	gGt/gAt:2|Ggt/Agt:1	1	rs104894226:2|.:1	0.0748	0.06
skcm	TMEM154	ENST00000304385	chr4:153573855_3	0.0111238	3	5	97	L:3	F:2|I:1	Ctt/Ttt:2|Ctt/Att:1	1	.:3	0.0568	0.0384
skcm	ATXN2	ENST00000377617	chr12:111924603_2|chr12:111924602_1	0.0112507	3	14	916	P:3	S:2|L:1	Ccc/Tcc:2|cCc/cTc:1	0.5	novel:3	0.0912	0.0514
skcm	UBR5	ENST00000520539	chr8:103271215_2|chr8:103271216_1	0.011814	3	26	2700	S:3	T:1|L:1|*:1	tCa/tTa:1|tCa/tAa:1|Tca/Aca:1	0.5	.:2|novel:1	0.0685	0.044
skcm	VPS33A	ENST00000267199	chr12:122729244_2|chr12:122729243_1	0.0122475	3	11	281	P:3	S:2|L:1	Ccc/Tcc:2|cCc/cTc:1	0.5	novel:3	0.0635	0.0446
skcm	FETUB	ENST00000265029	chr3:186370277_2|chr3:186370278_1	0.0132312	3	7	336	G:3	R:2|E:1	Gga/Aga:2|gGa/gAa:1	0.333333333333333	rs757958591:2|.:1	0.0774	0.0442
skcm	BCL2L11	ENST00000393256	chr2:111881335_2|chr2:111881336_1	0.0134336	3	8	5	P:3	S:2|L:1	Cct/Tct:2|cCt/cTt:1	0.5	novel:2|rs749642894:1	0.0436	0.0422
skcm	POLA2	ENST00000265465	chr11:65046208_2|chr11:65046209_1	0.0141128	3	9	157	P:3	S:1|L:1|A:1	Ccc/Tcc:1|Ccc/Gcc:1|cCc/cTc:1	0.5	.:2|novel:1	0.0912	0.0498
skcm	PLEKHG2	ENST00000409794	chr19:39911444_2|chr19:39911445_1	0.0144052	3	16	451	P:3	S:2|L:1	Cct/Tct:2|cCt/cTt:1	1	.:3	0.089	0.051
skcm	FILIP1L	ENST00000354552	chr3:99567893_3	0.0153108	3	10	876	G:3	E:3	gGa/gAa:3	1	.:3	0.1051	0.0418
skcm	KIAA1429	ENST00000297591	chr8:95541354_2|chr8:95541355_1	0.0156605	3	19	275	P:3	L:2|S:1	cCt/cTt:2|Cct/Tct:1	1	.:2|novel:1	0.0729	0.0408
skcm	BPIFB2	ENST00000170150	chr20:31607447_2|chr20:31607446_1	0.0156897	3	14	324	P:3	L:2|S:1	cCt/cTt:2|Cct/Tct:1	0.5	rs199805090:2|novel:1	0.0502	0.0485
skcm	LRRC8D	ENST00000337338	chr1:90398923_3	0.017446	3	9	99	S:3	F:3	tCc/tTc:3	1	.:3	0.1051	0.0428
skcm	OXA1L	ENST00000285848	chr14:23235902_3	0.017525	3	9	58	P:3	S:3	Ccg/Tcg:3	1	.:3	0.1051	0.0475
skcm	U2SURP	ENST00000473835	chr3:142741865_2|chr3:142741866_1	0.0179741	3	11	397	P:3	S:2|L:1	Cct/Tct:2|cCt/cTt:1	0.5	.:2|novel:1	0.089	0.0392
skcm	PIWIL2	ENST00000356766	chr8:22140560_2|chr8:22140561_1	0.0184444	3	18	147	G:3	R:2|E:1	Ggg/Agg:2|gGg/gAg:1	1	.:2|novel:1	0.059	0.0436
skcm	ERN1	ENST00000433197	chr17:62132152_3	0.0186174	3	11	570	S:3	F:3	tCc/tTc:3	1	.:3	0.1051	0.0472
skcm	STRC	ENST00000450892	chr15:43893730_2|chr15:43893731_1	0.0192214	3	18	1522	G:3	E:2|R:1	gGa/gAa:2|Gga/Aga:1	0.5	rs759637893,rs768747831:2|rs763904943:1	0.0912	0.0458
skcm	HNRNPA2B1	ENST00000354667	chr7:26232174_2|chr7:26232173_1	0.0192613	3	8	342	G:3	R:2|E:1	Gga/Aga:2|gGa/gAa:1	0.5	novel:3	0.0648	0.0391
skcm	KRAS	ENST00000256078	chr12:25398284_2|chr12:25398285_1	0.0203207	3	11	12	G:3	D:2|R:1	gGt/gAt:2|Ggt/Cgt:1	1	.:3	0.0396	0.0385
skcm	KRAS	ENST00000256078	chr12:25380276_2|chr12:25380277_1	0.0203207	3	11	61	Q:3	R:1|L:1|K:1	cAa/cTa:1|cAa/cGa:1|Caa/Aaa:1	1	.:2|rs121913238:1	0.0408	0.0385
skcm	LONP2	ENST00000285737	chr16:48296762_2|chr16:48296763_1	0.0218148	3	11	321	P:3	S:2|L:1	Cct/Tct:2|cCt/cTt:1	0.5	.:2|novel:1	0.089	0.0412
skcm	FRMD4B	ENST00000398540	chr3:69245538_3	0.0219959	3	11	368	P:3	S:3	Cct/Tct:3	1	.:3	0.1051	0.0431
skcm	SPRY1	ENST00000394339	chr4:124323681_2|chr4:124323680_1	0.0222311	3	7	312	S:3	F:2|P:1	tCc/tTc:2|Tcc/Ccc:1	1	.:2|novel:1	0.0755	0.0404
skcm	GPCPD1	ENST00000379019	chr20:5545700_3	0.0233714	3	8	431	S:3	F:3	tCc/tTc:3	1	novel:3	0.1051	0.0401
skcm	MSTN	ENST00000260950	chr2:190922148_2|chr2:190922147_1	0.0234153	3	6	322	P:3	S:2|L:1	Cct/Tct:2|cCt/cTt:1	1	.:3	0.089	0.0364
skcm	KIAA0947	ENST00000296564	chr5:5457825_2|chr5:5457826_1	0.0238846	3	23	358	P:3	S:2|L:1	Ccg/Tcg:2|cCg/cTg:1	0.5	.:2|rs201580742:1	0.0924	0.0473
skcm	ZMYM6	ENST00000357182	chr1:35480750_2|chr1:35480749_1	0.0247569	3	14	148	P:3	S:2|L:1	Cct/Tct:2|cCt/cTt:1	0.5	novel:3	0.089	0.0383
skcm	GRIA4	ENST00000282499	chr11:105774667_2|chr11:105774666_1	0.0247669	3	17	338	P:3	S:1|Q:1|L:1	Cca/Tca:1|cCa/cTa:1|cCa/cAa:1	1	.:3	0.0648	0.043
skcm	ADAMTS2	ENST00000251582	chr5:178555107_3	0.0249609	3	26	824	G:3	R:3	Gga/Aga:3	1	.:3	0.0635	0.0535
skcm	SELL	ENST00000236147	chr1:169673786_2|chr1:169673787_1	0.0253732	3	7	243	G:3	E:2|R:1	gGa/gAa:2|Gga/Aga:1	1	.:2|novel:1	0.089	0.0406
skcm	TEK	ENST00000380036	chr9:27173333_3	0.02583	3	22	292	G:3	S:3	Ggc/Agc:3	1	.:3	0.0568	0.0419
skcm	TBC1D5	ENST00000446818	chr3:17226675_3	0.027424	3	10	615	S:3	F:3	tCc/tTc:3	1	.:3	0.1051	0.0421
skcm	CCDC74A	ENST00000295171	chr2:132289353_3	0.0279486	3	8	221	P:3	S:3	Cct/Tct:3	1	rs145934024:3	0.1051	0.0537
skcm	UNC5B	ENST00000335350	chr10:73048424_2|chr10:73048423_1	0.0281437	3	12	334	G:3	E:2|R:1	gGa/gAa:2|Gga/Aga:1	0.5	.:2|rs115883185:1	0.1201	0.0523
skcm	CTNNB1	ENST00000349496	chr3:41266137_2|chr3:41266136_1	0.0286861	3	17	45	S:3	P:1|F:1|C:1	tCt/tTt:1|tCt/tGt:1|Tct/Cct:1	1	.:2|rs121913407:1	0.0779	0.0425
skcm	NPAS3	ENST00000356141	chr14:34029364_3	0.0287909	3	16	169	G:3	E:3	gGa/gAa:3	1	novel:3	0.1051	0.061
skcm	CSF1	ENST00000329608	chr1:110466450_2|chr1:110466451_1	0.0302084	3	11	403	P:3	S:2|L:1	Ccc/Tcc:2|cCc/cTc:1	0.5	.:2|novel:1	0.0912	0.0494
skcm	IARS2	ENST00000302637	chr1:220284190_2|chr1:220284191_1	0.0309976	3	11	464	P:3	S:2|L:1	Ccg/Tcg:2|cCg/cTg:1	1	.:2|novel:1	0.1201	0.0445
skcm	NOMO1	ENST00000287667	chr16:14947797_3	0.0314299	3	16	293	P:3	S:3	Ccg/Tcg:3	1	.:3	0.1051	0.0501
skcm	DAG1	ENST00000545947	chr3:49568863_3	0.0322831	3	13	307	P:3	S:3	Ccc/Tcc:3	1	.:3	0.1051	0.049
skcm	SV2B	ENST00000394232	chr15:91795187_2|chr15:91795186_1	0.0325182	3	11	197	G:3	E:2|R:1	gGa/gAa:2|Gga/Aga:1	0.5	rs369065381:2|novel:1	0.0912	0.0424
skcm	ITGB4	ENST00000200181	chr17:73725384_3	0.0334241	3	24	202	S:3	F:3	tCc/tTc:3	1	.:3	0.1051	0.0575
skcm	TBC1D8B	ENST00000357242	chrX:106116851_2|chrX:106116852_1	0.0335597	3	20	1007	P:3	S:2|L:1	Cct/Tct:2|cCt/cTt:1	0.5	novel:3	0.0613	0.0377
skcm	ITLN1	ENST00000326245	chr1:160853271_2|chr1:160853272_1	0.034036	3	11	35	P:3	L:2|S:1	cCa/cTa:2|Cca/Tca:1	1	.:2|novel:1	0.0648	0.0478
skcm	CUX2	ENST00000261726	chr12:111746297_3	0.0358199	3	37	409	L:3	F:3	Ctt/Ttt:3	1	.:3	0.0568	0.0531
skcm	ZNF251	ENST00000292562	chr8:145947433_3	0.0371524	3	11	538	P:3	S:3	Ccc/Tcc:3	1	rs756744977:3	0.1051	0.0472
skcm	GPR83	ENST00000243673	chr11:94113452_3	0.038727	3	8	379	P:3	S:3	Cct/Tct:3	1	.:3	0.1051	0.0449
skcm	ROBO1	ENST00000464233	chr3:79639029_3	0.0398767	3	20	11	M:3	I:3	atG/atA:3	1	.:3	0.0942	0.043
skcm	CUX2	ENST00000261726	chr12:111785488_2|chr12:111785489_1	0.0402709	3	37	1274	E:3	K:2|V:1	Gaa/Aaa:2|gAa/gTa:1	1	.:2|novel:1	0.0745	0.0531
skcm	ADAMTS10	ENST00000270328	chr19:8656921_2|chr19:8656920_1	0.0410925	3	27	552	P:3	S:2|L:1	Ccg/Tcg:2|cCg/cTg:1	0.5	.:3	0.0786	0.0585
skcm	ADAMTS10	ENST00000270328	chr19:8645836_3	0.0410925	3	27	1085	Q:3	*:3	Cag/Tag:3	1	.:3	0.0942	0.0585
skcm	VWA5A	ENST00000456829	chr11:124012338_2|chr11:124012337_1	0.0446343	3	21	638	P:3	L:2|S:1	cCt/cTt:2|Cct/Tct:1	1	.:3	0.0729	0.0422
skcm	HMCN1	ENST00000271588	chr1:186022138_2|chr1:186022137_1	0.0449316	3	66	2211	G:3	V:1|R:1|E:1	gGg/gTg:1|gGg/gAg:1|Ggg/Agg:1	0.5	novel:3	0.0613	0.0412
skcm	CLEC10A	ENST00000254868	chr17:6978703_2|chr17:6978704_1	0.0454032	3	9	253	G:3	E:2|R:1	gGa/gAa:2|Gga/Aga:1	0.5	novel:3	0.0849	0.0462
skcm	ADARB2	ENST00000381312	chr10:1262994_3	0.0454794	3	14	527	E:3	K:3	Gaa/Aaa:3	1	.:3	0.1051	0.0529
skcm	EPHA10	ENST00000373048	chr1:38227533_3	0.0461475	3	18	132	E:3	K:3	Gaa/Aaa:3	1	.:3	0.1051	0.0559
skcm	LGSN	ENST00000370657	chr6:63990398_3	0.0463506	3	24	353	A:3	V:3	gCt/gTt:3	1	.:3	0.0368	0.0397
skcm	CCDC146	ENST00000285871	chr7:76871183_3	0.0466951	3	13	139	E:3	K:3	Gaa/Aaa:3	1	.:3	0.1051	0.0415
skcm	KRT6C	ENST00000252250	chr12:52864331_3	0.0467229	3	12	387	M:3	I:3	atG/atA:3	1	rs747710925:3	0.0942	0.0475
skcm	KIRREL2	ENST00000360202	chr19:36349665_3	0.0475947	3	14	141	P:3	S:3	Cct/Tct:3	1	.:3	0.1051	0.0535
skcm	PIGX	ENST00000296333	chr3:196455597_1|chr3:196455596_1	0.00667862	2	2	186	F:2	Y:1|V:1	tTc/tAc:1|Ttc/Gtc:1	0.5	novel:2	0.0183	0.0473
skcm	POU3F3	ENST00000361360	chr2:105473140_1|chr2:105473139_1	0.00844129	2	2	391	T:2	S:1|I:1	Acc/Tcc:1|aCc/aTc:1	1	novel:2	0.0294	0.0539
skcm	STX16	ENST00000371141	chr20:57248713_1|chr20:57248711_1	0.00951753	2	2	273	Y:2	H:1|*:1	taT/taA:1|Tat/Cat:1	1	novel:1|rs762671644:1	0.0223	0.0451
skcm	NAAA	ENST00000286733	chr4:76841070_1|chr4:76841069_1	0.0116707	2	2	321	L:2	R:1|F:1	Ctt/Ttt:1|cTt/cGt:1	1	novel:1|rs774179530:1	0.0287	0.0502
skcm	BSCL2	ENST00000433053	chr11:62458847_1|chr11:62458846_1	0.0135052	2	2	304	A:2	T:1|D:1	gCc/gAc:1|Gcc/Acc:1	0.5	novel:2	0.0362	0.053
skcm	GLB1L	ENST00000295759	chr2:220104816_1|chr2:220104815_1	0.0154877	2	2	183	V:2	M:1|E:1	gTg/gAg:1|Gtg/Atg:1	0.5	novel:1|rs776043562:1	0.0294	0.0464
skcm	HN1	ENST00000356033	chr17:73144669_1|chr17:73144668_1	0.0163556	2	2	52	F:2	V:1|S:1	tTt/tCt:1|Ttt/Gtt:1	1	.:1|novel:1	0.0239	0.0469
skcm	ERLIN2	ENST00000276461	chr8:37611017_1|chr8:37611016_1	0.0179747	2	2	263	Y:2	C:1|*:1	tAc/tGc:1|taC/taA:1	0.5	novel:2	0.0274	0.0396
skcm	MEX3C	ENST00000406189	chr18:48703659_1|chr18:48703658_1	0.0192123	2	3	348	T:2	S:1|I:1	Act/Tct:1|aCt/aTt:1	0.5	novel:2	0.0299	0.0473
skcm	KBTBD11	ENST00000320248	chr8:1950698_2	0.021067	2	2	447	A:2	V:2	gCc/gTc:2	1	.:2	0.0428	0.0563
skcm	FDXACB1	ENST00000260257	chr11:111746137_1|chr11:111746136_1	0.022585	2	3	462	T:2	I:1|A:1	Act/Gct:1|aCt/aTt:1	0.5	novel:1|rs574668776:1	0.0294	0.0438
skcm	PDCL	ENST00000259467	chr9:125582801_1|chr9:125582800_1	0.022768	2	2	157	Q:2	L:1|K:1	cAa/cTa:1|Caa/Aaa:1	0.5	novel:2	0.0294	0.0397
skcm	TADA2B	ENST00000310074	chr4:7056555_2	0.0232457	2	2	346	P:2	L:2	cCa/cTa:2	1	.:2	0.0447	0.0519
skcm	ZFYVE27	ENST00000356257	chr10:99511191_1|chr10:99511190_1	0.0243184	2	2	288	P:2	S:1|L:1	Cca/Tca:1|cCa/cTa:1	0.5	novel:2	0.0438	0.0498
skcm	RAE1	ENST00000395841	chr20:55949721_1|chr20:55949720_1	0.02542	2	2	295	G:2	S:1|D:1	gGt/gAt:1|Ggt/Agt:1	0.5	novel:2	0.0409	0.0479
skcm	GRPEL2	ENST00000329271	chr5:148727858_1|chr5:148727857_1	0.0254889	2	2	34	T:2	S:1|I:1	Act/Tct:1|aCt/aTt:1	0.5	novel:2	0.0265	0.0381
skcm	C5orf38	ENST00000334000	chr5:2752552_1|chr5:2752551_1	0.0259224	2	2	58	W:2	L:1|*:1	tGg/tTg:1|tgG/tgA:1	1	novel:1|rs371072941:1	0.0409	0.0712
skcm	GFM2	ENST00000296805	chr5:74034151_1|chr5:74034150_1	0.0260503	2	3	438	L:2	H:1|F:1	Ctt/Ttt:1|cTt/cAt:1	0.5	novel:2	0.0315	0.0423
skcm	DNAAF2	ENST00000298292	chr14:50092607_1|chr14:50092606_1	0.0268369	2	3	723	G:2	S:1|D:1	gGt/gAt:1|Ggt/Agt:1	0.5	novel:2	0.0409	0.0563
skcm	SH2B2	ENST00000536178	chr7:101960916_1|chr7:101960915_1	0.0271773	2	3	544	G:2	S:1|D:1	gGc/gAc:1|Ggc/Agc:1	0.5	novel:1|rs565977635:1	0.0532	0.0701
skcm	OSGEPL1	ENST00000264151	chr2:190617654_1|chr2:190617653_1	0.0280554	2	3	339	I:2	S:1|F:1	Att/Ttt:1|aTt/aGt:1	0.5	novel:1|rs779633283:1	0.0231	0.0369
skcm	RNF181	ENST00000306368	chr2:85824050_1|chr2:85824049_1	0.0282236	2	2	108	S:2	R:1|N:1	Agc/Cgc:1|aGc/aAc:1	0.5	.:1|novel:1	0.0315	0.0505
skcm	AP2M1	ENST00000292807	chr3:183900604_1|chr3:183900603_1	0.0290695	2	2	374	P:2	S:1|L:1	Cct/Tct:1|cCt/cTt:1	1	novel:2	0.0498	0.0509
skcm	CLDN3	ENST00000395145	chr7:73184019_1|chr7:73184018_1	0.0290747	2	2	121	G:2	S:1|A:1	gGc/gCc:1|Ggc/Agc:1	0.5	novel:2	0.0498	0.0677
skcm	C2CD4A	ENST00000355522	chr15:62359841_1|chr15:62359840_1	0.029592	2	2	10	G:2	S:1|D:1	gGt/gAt:1|Ggt/Agt:1	1	novel:1|rs756552465:1	0.0503	0.0546
skcm	UBP1	ENST00000283629	chr3:33450244_1|chr3:33450243_1	0.031842	2	6	289	K:2	Q:1|I:1	Aaa/Caa:1|aAa/aTa:1	0.5	novel:2	0.0175	0.0467
skcm	CEP44	ENST00000457424	chr4:175223258_2	0.0320185	2	3	53	Y:2	F:2	tAt/tTt:2	1	.:2	0.0254	0.0386
skcm	MRPS30	ENST00000507110	chr5:44809450_1|chr5:44809449_1	0.0325409	2	2	129	P:2	S:1|L:1	Ccc/Tcc:1|cCc/cTc:1	0.5	novel:2	0.0532	0.0512
skcm	CSNK1A1	ENST00000515768	chr5:148904679_1|chr5:148904678_1	0.0332822	2	3	96	S:2	I:1|C:1	Agc/Tgc:1|aGc/aTc:1	1	.:1|novel:1	0.028	0.0432
skcm	TBC1D4	ENST00000377636	chr13:75863075_1|chr13:75863074_1	0.0346632	2	8	1220	L:2	I:1|*:1	tTa/tAa:1|Tta/Ata:1	1	novel:2	0.0198	0.0465
skcm	GBGT1	ENST00000372040	chr9:136030674_1|chr9:136030673_1	0.034701	2	2	84	P:2	S:1|L:1	Ccc/Tcc:1|cCc/cTc:1	1	.:1|novel:1	0.0503	0.0517
skcm	ZNF165	ENST00000377325	chr6:28056914_1|chr6:28056913_1	0.0349197	2	5	375	N:2	Y:1|S:1	Aat/Tat:1|aAt/aGt:1	1	novel:2	0.0198	0.0442
skcm	EIF2S3	ENST00000253039	chrX:24089795_1|chrX:24089794_1	0.035664	2	3	378	L:2	H:1|F:1	Ctt/Ttt:1|cTt/cAt:1	1	novel:2	0.0315	0.0422
skcm	SYNRG	ENST00000339208	chr17:35898497_1|chr17:35898496_1	0.0357731	2	9	1149	L:2	S:1|F:1	ttA/ttT:1|tTa/tCa:1	1	novel:2	0.0166	0.0427
skcm	SLC35B1	ENST00000240333	chr17:47784387_1|chr17:47784386_1	0.0359852	2	3	50	T:2	S:1|I:1	Acc/Tcc:1|aCc/aTc:1	0.5	novel:1|rs373639302:1	0.0294	0.0461
skcm	ABCD1	ENST00000218104	chrX:152991509_1|chrX:152991508_1	0.037489	2	3	263	P:2	S:1|L:1	Ccc/Tcc:1|cCc/cTc:1	0.5	.:2	0.0532	0.058
skcm	TTC9	ENST00000256367	chr14:71134364_2	0.0378857	2	3	164	F:2	V:1|L:1	Ttc/Gtc:1|Ttc/Ctc:1	1	.:2	0.0263	0.0467
skcm	MFI2	ENST00000296350	chr3:196749883_1|chr3:196749882_1	0.0381018	2	3	197	G:2	R:1|E:1	gGg/gAg:1|Ggg/Agg:1	0.5	novel:2	0.0602	0.0647
skcm	OAZ1	ENST00000602676	chr19:2271459_1|chr19:2271458_1	0.0401955	2	2	74	P:2	S:1|L:1	Ccc/Tcc:1|cCc/cTc:1	1	novel:2	0.0503	0.0572
skcm	FUS	ENST00000254108	chr16:31200468_2	0.0409541	2	3	286	T:2	I:2	aCc/aTc:2	1	novel:2	0.037	0.0441
skcm	ZCWPW2	ENST00000383768	chr3:28555609_2	0.0419016	2	6	238	K:2	E:2	Aaa/Gaa:2	1	.:2	0.0135	0.0375
skcm	CCR7	ENST00000246657	chr17:38711757_2	0.0422517	2	3	125	G:2	D:2	gGt/gAt:2	1	.:2	0.037	0.0499
skcm	RNF207	ENST00000377939	chr1:6270982_1|chr1:6270981_1	0.0440288	2	3	332	P:2	S:1|L:1	Cct/Tct:1|cCt/cTt:1	1	novel:1|rs375841492,rs747663763:1	0.0498	0.0528
skcm	BMPR1B	ENST00000440890	chr4:96070054_1|chr4:96070053_1	0.0447271	2	3	441	A:2	T:1|D:1	gCt/gAt:1|Gct/Act:1	0.5	novel:2	0.0332	0.0377
skcm	SNX7	ENST00000306121	chr1:99164352_1|chr1:99164351_1	0.0463484	2	3	310	A:2	T:1|D:1	gCc/gAc:1|Gcc/Acc:1	0.5	novel:2	0.0362	0.0433
skcm	SLC22A1	ENST00000366963	chr6:160577040_1|chr6:160577039_1	0.0482946	2	5	511	L:2	V:1|P:1	Cta/Gta:1|cTa/cCa:1	1	novel:2	0.028	0.0501
skcm	SOS1	ENST00000426016	chr2:39251199_1|chr2:39251198_1	0.0493169	2	6	385	S:2	R:1|N:1	agT/agA:1|aGt/aAt:1	0.5	novel:1|rs771128004:1	0.0265	0.0385
skcm	CLCN2	ENST00000265593	chr3:184076015_1|chr3:184076014_1	0.0493704	2	7	146	T:2	S:1|I:1	Act/Tct:1|aCt/aTt:1	0.5	novel:2	0.0265	0.0533
skcm	MTMR2	ENST00000346299	chr11:95590721_1|chr11:95590720_1	0.0496691	2	3	217	R:2	W:1|K:1	Agg/Tgg:1|aGg/aAg:1	0.5	novel:2	0.0415	0.0412
skcm	PDIA6	ENST00000272227	chr2:10925104_1|chr2:10925103_1	0.0497893	2	2	404	P:2	S:1|L:1	Cct/Tct:1|cCt/cTt:1	1	novel:2	0.0602	0.0467
skcm	RPL10	ENST00000424325	chrX:153628213_1|chrX:153628212_1	0.0498964	2	4	87	I:2	T:1|F:1	Atc/Ttc:1|aTc/aCc:1	1	novel:2	0.0213	0.0447
stes	TP53	ENST00000269305	chr17:7578406_19|chr17:7578407_2	-13.9067	21	226	175	R:21	H:19|G:2	cGc/cAc:19|Cgc/Ggc:2	1	rs28934578:19|rs138729528:2	0.1728	0.0468
stes	TP53	ENST00000269305	chr17:7577120_14|chr17:7577121_7	-13.4455	21	226	273	R:21	H:14|C:6|S:1	cGt/cAt:14|Cgt/Tgt:6|Cgt/Agt:1	1	rs28934576:14|rs121913343:7	0.1827	0.0468
stes	TP53	ENST00000269305	chr17:7577538_12|chr17:7577539_7	-12.9416	19	226	248	R:19	Q:12|W:7	cGg/cAg:12|Cgg/Tgg:7	1	rs11540652:12|rs121912651:7	0.1503	0.0468
stes	KRAS	ENST00000256078	chr12:25398284_8|chr12:25398285_2	-17.6511	10	15	12	G:10	D:5|V:3|S:2	gGt/gAt:5|gGt/gTt:3|Ggt/Agt:2	1	.:10	0.0385	0.0385
stes	TP53	ENST00000269305	chr17:7577094_9	-3.90949	9	226	282	R:9	W:9	Cgg/Tgg:9	1	rs28934574:9	0.1503	0.0468
stes	PIK3CA	ENST00000263967	chr3:178936091_6	-10.0594	6	27	545	E:6	K:6	Gag/Aag:6	1	rs104886003:6	0.0942	0.0372
stes	TP53	ENST00000269305	chr17:7578526_5|chr17:7578527_1	-5.87322	6	226	135	C:6	F:4|Y:1|R:1	tGc/tTc:4|tGc/tAc:1|Tgc/Cgc:1	1	rs587781991:5|.:1	0.027	0.0468
stes	TP53	ENST00000269305	chr17:7578403_5|chr17:7578402_1	-5.47036	6	226	176	C:6	F:4|Y:1|W:1	tGc/tTc:4|tgC/tgG:1|tGc/tAc:1	1	.:6	0.0318	0.0468
stes	TP53	ENST00000269305	chr17:7578395_3|chr17:7578394_3	-5.43734	6	226	179	H:6	R:3|Y:2|N:1	cAt/cGt:3|Cat/Tat:2|Cat/Aat:1	1	.:3|rs587780070:3	0.0322	0.0468
stes	TRIM49C	ENST00000448984	chr11:89774338_5	-11.7714	5	8	327	S:5	R:4|G:1	Agt/Cgt:4|Agt/Ggt:1	1	.:5	0.0263	0.04
stes	PIK3CA	ENST00000263967	chr3:178952085_5	-11.4533	5	27	1047	H:5	L:3|R:2	cAt/cTt:3|cAt/cGt:2	1	rs121913279:5	0.0198	0.0372
stes	TP53	ENST00000269305	chr17:7578190_4|chr17:7578191_1	-4.83524	5	226	220	Y:5	C:4|D:1	tAt/tGt:4|Tat/Gat:1	1	rs121912666:4|rs530941076:1	0.0242	0.0468
stes	TP53	ENST00000269305	chr17:7577124_5	-3.96826	5	226	272	V:5	M:5	Gtg/Atg:5	1	rs121912657:5	0.037	0.0468
stes	SOHLH2	ENST00000554962	chr13:36776025_4	-9.86436	4	6	162	K:4	R:3|T:1	aAg/aGg:3|aAg/aCg:1	1	.:4	0.0263	0.0412
stes	DNAH5	ENST00000265104	chr5:13717530_4	-10.7153	4	36	4200	K:4	T:2|R:2	aAg/aGg:2|aAg/aCg:2	1	.:4	0.0263	0.0439
stes	KCNT2	ENST00000294725	chr1:196250003_3|chr1:196250004_1	-9.30197	4	19	966	L:4	R:2|P:1|I:1	cTt/cGt:2|cTt/cCt:1|Ctt/Att:1	1	.:3|rs781723893:1	0.0275	0.0437
stes	NFE2L2	ENST00000397062	chr2:178098810_3|chr2:178098809_1	-6.61018	4	16	79	E:4	Q:2|K:1|G:1	Gag/Cag:2|gAg/gGg:1|Gag/Aag:1	1	.:4	0.0866	0.0458
stes	PIK3CA	ENST00000263967	chr3:178936082_4	-6.18416	4	27	542	E:4	K:4	Gaa/Aaa:4	1	rs121913273:4	0.0942	0.0372
stes	TP53	ENST00000269305	chr17:7578271_3|chr17:7578272_1	-3.73866	4	226	193	H:4	R:3|Y:1	cAt/cGt:3|Cat/Tat:1	1	.:4	0.0222	0.0468
stes	C12orf55	ENST00000524981	chr12:97038026_3	-8.43798	3	7	1463	S:3	R:2|G:1	Agt/Cgt:2|Agt/Ggt:1	1	novel:3	0.0263	0.0402
stes	GLYATL2	ENST00000287275	chr11:58602155_3	-7.22558	3	3	211	L:3	R:2|P:1	cTt/cGt:2|cTt/cCt:1	1	.:3	0.0263	0.0375
stes	ADAMTS16	ENST00000274181	chr5:5239336_3	-7.80525	3	17	743	S:3	P:2|T:1	Tca/Cca:2|Tca/Aca:1	1	.:3	0.0163	0.0496
stes	EPHA5	ENST00000273854	chr4:66467875_2|chr4:66467874_1	-7.68007	3	9	132	F:3	V:1|L:1|C:1	tTt/tGt:1|Ttt/Gtt:1|Ttt/Ctt:1	1	.:3	0.0226	0.039
stes	RIMS2	ENST00000406091	chr8:104898091_3	-7.76311	3	11	422	S:3	R:2|G:1	Agt/Cgt:2|Agt/Ggt:1	1	.:3	0.0263	0.0454
stes	ARHGAP28	ENST00000419673	chr18:6882152_3	-7.22114	3	6	277	L:3	P:2|R:1	cTt/cCt:2|cTt/cGt:1	1	.:3	0.0263	0.0386
stes	NAP1L3	ENST00000373079	chrX:92926799_3	-7.15635	3	6	502	K:3	T:1|R:1|M:1	aAg/aTg:1|aAg/aGg:1|aAg/aCg:1	1	rs778332322:3	0.0263	0.0414
stes	NCKAP5	ENST00000409261	chr2:133540288_3	-7.77205	3	15	1366	S:3	R:1|G:1|C:1	Agt/Tgt:1|Agt/Ggt:1|Agt/Cgt:1	1	rs757356901:3	0.0263	0.0441
stes	MYCT1	ENST00000367245	chr6:153019200_3	-6.59286	3	4	55	S:3	R:2|G:1	Agt/Cgt:2|Agt/Ggt:1	1	rs565633215:3	0.0263	0.0384
stes	BNC2	ENST00000380672	chr9:16436469_3	-7.33897	3	11	575	S:3	R:3	Agt/Cgt:3	1	.:3	0.0263	0.0403
stes	DMD	ENST00000357033	chrX:32430014_3	-7.68261	3	29	1363	K:3	T:2|R:1	aAg/aCg:2|aAg/aGg:1	1	.:3	0.0263	0.0412
stes	HMCN1	ENST00000271588	chr1:185958651_3	-7.88124	3	38	1027	K:3	T:2|M:1	aAg/aCg:2|aAg/aTg:1	1	rs776481008:3	0.0263	0.0412
stes	ZNF208	ENST00000397126	chr19:22156121_3	-7.09966	3	14	572	K:3	T:3	aAg/aCg:3	1	novel:3	0.0263	0.0366
stes	ZNF98	ENST00000357774	chr19:22585671_3	-6.62695	3	9	58	K:3	T:2|R:1	aAg/aCg:2|aAg/aGg:1	1	.:3	0.0263	0.0366
stes	CCDC178	ENST00000383096	chr18:30846889_3	-6.81934	3	9	467	T:3	N:3	aCc/aAc:3	1	rs760077046:3	0.037	0.0394
stes	LRP1B	ENST00000389484	chr2:141598520_3	-7.05739	3	59	1694	K:3	T:3	aAg/aCg:3	1	.:3	0.0263	0.0416
stes	LRP1B	ENST00000389484	chr2:141004675_3	-7.05739	3	59	4435	K:3	T:2|R:1	aAg/aCg:2|aAg/aGg:1	1	.:3	0.0263	0.0416
stes	CDKN2A	ENST00000498124	chr9:21971111_3	-4.97167	3	15	83	H:3	Y:3	Cac/Tac:3	1	rs121913385:3	0.0296	0.0653
stes	ERBB2	ENST00000269571	chr17:37868208_3	-5.70732	3	14	310	S:3	F:3	tCc/tTc:3	1	.:3	0.1051	0.0511
stes	SMARCA4	ENST00000429416	chr19:11132513_3	-5.70268	3	12	910	T:3	M:3	aCg/aTg:3	1	.:3	0.1877	0.0594
stes	TDRP	ENST00000523656	chr8:442692_2	-5.30327	2	2	89	W:2	G:2	Tgg/Ggg:2	1	.:2	0.0141	0.045
stes	PLBD2	ENST00000280800	chr12:113821938_1|chr12:113821937_1	-5.64165	2	3	329	K:2	T:1|*:1	Aag/Tag:1|aAg/aCg:1	1	.:1|novel:1	0.0202	0.048
stes	ZBTB16	ENST00000335953	chr11:114118040_2	-5.64062	2	3	582	K:2	T:2	aAg/aCg:2	1	.:2	0.0263	0.0546
stes	P2RX3	ENST00000263314	chr11:57116109_1|chr11:57116108_1	-5.35247	2	3	165	M:2	L:1|K:1	Atg/Ctg:1|aTg/aAg:1	0.5	novel:2	0.0198	0.0499
stes	DCLRE1C	ENST00000378278	chr10:14950955_1|chr10:14950954_1	-5.52275	2	2	511	T:2	P:1|K:1	Aca/Cca:1|aCa/aAa:1	1	novel:2	0.0245	0.0429
stes	SERPINB3	ENST00000283752	chr18:61322928_2	-5.20719	2	2	379	N:2	T:2	aAc/aCc:2	1	.:2	0.0288	0.0417
stes	CTSO	ENST00000433477	chr4:156849542_2	-5.09722	2	2	293	S:2	R:1|G:1	Agt/Ggt:1|Agt/Cgt:1	1	.:2	0.0263	0.0407
stes	SPAG16	ENST00000331683	chr2:215013957_2	-5.40962	2	3	563	S:2	R:1|G:1	Agt/Ggt:1|Agt/Cgt:1	1	novel:2	0.0263	0.0446
stes	BTBD11	ENST00000280758	chr12:108045467_2	-5.64138	2	4	1003	K:2	T:2	aAg/aCg:2	1	.:2	0.0263	0.0527
stes	TMEM182	ENST00000412401	chr2:103378751_1|chr2:103378750_1	-4.71456	2	3	25	F:2	L:1|C:1	ttT/ttA:1|tTt/tGt:1	1	novel:1|rs762064596:1	0.0178	0.0372
stes	CPQ	ENST00000220763	chr8:97797433_2	-5.07269	2	3	103	V:2	G:2	gTt/gGt:2	1	rs748190900:2	0.0288	0.0443
stes	COL15A1	ENST00000375001	chr9:101818614_2	-5.59294	2	5	1089	F:2	V:1|I:1	Ttt/Gtt:1|Ttt/Att:1	1	.:2	0.0263	0.0498
stes	SCUBE1	ENST00000360835	chr22:43625084_1|chr22:43625083_1	-5.41456	2	6	360	C:2	R:1|F:1	tGc/tTc:1|Tgc/Cgc:1	1	novel:2	0.0238	0.0518
stes	KIAA0226L	ENST00000429979	chr13:46917551_2	-5.20037	2	4	653	L:2	R:2	cTt/cGt:2	1	rs759123476:2	0.0263	0.0445
stes	RBM15	ENST00000369784	chr1:110882728_1|chr1:110882727_1	-5.39138	2	4	234	A:2	V:1|S:1	Gcc/Tcc:1|gCc/gTc:1	1	novel:1|rs779388839:1	0.0362	0.0544
stes	PLIN4	ENST00000301286	chr19:4511646_2	-5.53836	2	5	762	L:2	V:2	Ttg/Gtg:2	1	novel:2	0.0288	0.0513
stes	NOL4	ENST00000261592	chr18:31537451_2	-5.15713	2	4	423	L:2	V:1|M:1	Ttg/Gtg:1|Ttg/Atg:1	1	rs267605178:2	0.0263	0.044
stes	ENG	ENST00000373203	chr9:130578264_1|chr9:130578263_1	-5.16751	2	3	604	A:2	T:1|D:1	gCc/gAc:1|Gcc/Acc:1	0.5	.:1|novel:1	0.0428	0.0527
stes	CD1A	ENST00000289429	chr1:158225038_2	-4.80777	2	3	75	F:2	V:2	Ttc/Gtc:2	1	.:2	0.0263	0.0429
stes	SCG2	ENST00000305409	chr2:224462806_2	-5.09453	2	4	399	L:2	V:2	Tta/Gta:2	1	.:2	0.0263	0.0423
stes	ABCB5	ENST00000404938	chr7:20685666_2	-5.43318	2	5	296	F:2	V:1|L:1	Ttc/Gtc:1|Ttc/Ctc:1	1	.:2	0.0263	0.0414
stes	SLCO4C1	ENST00000310954	chr5:101572693_2	-5.15545	2	4	682	F:2	V:2	Ttc/Gtc:2	1	.:2	0.0263	0.0387
stes	RIMBP2	ENST00000261655	chr12:130884319_2	-5.32176	2	6	1013	F:2	V:2	Ttc/Gtc:2	1	.:2	0.0263	0.0484
stes	FGF1	ENST00000359370	chr5:141974992_1|chr5:141974991_1	-4.33682	2	2	111	T:2	P:1|I:1	Acc/Ccc:1|aCc/aTc:1	1	.:1|novel:1	0.0294	0.0392
stes	FBN1	ENST00000316623	chr15:48807655_1|chr15:48807654_1	-5.75694	2	13	466	I:2	N:1|M:1	atT/atG:1|aTt/aAt:1	0.666666666666667	novel:2	0.0183	0.0442
stes	USP24	ENST00000294383	chr1:55603307_1|chr1:55603306_1	-5.67273	2	6	1028	Q:2	L:1|K:1	cAa/cTa:1|Caa/Aaa:1	0.5	novel:2	0.0206	0.0429
stes	POU6F1	ENST00000389243	chr12:51589764_1|chr12:51589763_1	-4.59067	2	3	80	A:2	V:1|P:1	gCt/gTt:1|Gct/Cct:1	1	novel:2	0.0332	0.0459
stes	ULK1	ENST00000321867	chr12:132405712_1|chr12:132405711_1	-5.2079	2	5	1010	A:2	V:1|S:1	Gcc/Tcc:1|gCc/gTc:1	1	.:1|novel:1	0.0428	0.0577
stes	FCRL1	ENST00000368176	chr1:157771340_2	-4.76473	2	4	305	L:2	R:2	cTt/cGt:2	1	.:2	0.0263	0.0416
stes	SNX13	ENST00000428135	chr7:17929993_1|chr7:17929992_1	-5.15526	2	4	145	A:2	T:1|G:1	gCt/gGt:1|Gct/Act:1	0.5	.:1|novel:1	0.0332	0.038
thca	BRAF	ENST00000288602	chr7:140453136_255	-1231.57	255	257	600	V:255	E:255	gTg/gAg:255	1	.:255	0.0219	0.0461
thca	NRAS	ENST00000369535	chr1:115256529_31|chr1:115256530_8	-87.713	39	39	61	Q:39	R:31|K:8	cAa/cGa:31|Caa/Aaa:8	1	.:31|rs121913254:8	0.0168	0.038
thca	HRAS	ENST00000451590	chr11:533874_14|chr11:533875_3	-39.7076	17	17	61	Q:17	R:14|K:3	cAg/cGg:14|Cag/Aag:3	1	.:14|rs28933406:3	0.0226	0.06
thca	NUP93	ENST00000308159	chr16:56782202_3	-8.69613	3	3	15	Q:3	*:3	Cag/Tag:3	1	.:3	0.0271	0.0499
thca	AKT1	ENST00000554581	chr14:105246551_3	-5.81761	3	5	17	E:3	K:3	Gag/Aag:3	1	rs34409589,rs121434592:3	0.1051	0.0519
thca	KRAS	ENST00000256078	chr12:25380277_2|chr12:25380276_1	-5.08996	3	4	61	Q:3	K:2|R:1	Caa/Aaa:2|cAa/cGa:1	1	rs121913238:2|.:1	0.0675	0.0385
thca	BRAF	ENST00000288602	chr7:140453134_2	-6.11718	2	257	601	K:2	E:2	Aaa/Gaa:2	1	rs121913364:2	0.0135	0.0461
thca	GPRC5B	ENST00000300571	chr16:19883141_1|chr16:19883140_1	-5.33603	2	2	343	A:2	V:1|S:1	Gca/Tca:1|gCa/gTa:1	0.5	novel:2	0.0296	0.0481
thca	PPP2R1A	ENST00000322088	chr19:52719042_2	-5.4591	2	2	273	A:2	V:2	gCa/gTa:2	1	.:2	0.0296	0.0474
thca	SLA	ENST00000427060	chr8:134050906_1|chr8:134050905_1	-4.84916	2	3	272	S:2	R:1|N:1	Agc/Cgc:1|aGc/aAc:1	0.5	.:1|novel:1	0.0266	0.0471
thca	PTPN4	ENST00000263708	chr2:120677715_1|chr2:120677714_1	-5.1808	2	2	300	A:2	P:1|E:1	gCa/gAa:1|Gca/Cca:1	0.5	novel:2	0.0332	0.0386
ucec	PTEN	ENST00000371953	chr10:89692904_38|chr10:89692905_14	-53.0872	52	207	130	R:52	G:30|Q:10|*:8|L:3|P:1	Cga/Gga:30|cGa/cAa:10|Cga/Tga:8|cGa/cTa:3|cGa/cCa:1	1	rs121909224:38|rs121909229,rs121913292:14	0.2217	0.0399
ucec	KRAS	ENST00000256078	chr12:25398284_42|chr12:25398285_7	-116.898	49	65	12	G:49	D:22|V:15|C:5|A:5|S:2	gGt/gAt:22|gGt/gTt:15|Ggt/Tgt:5|gGt/gCt:5|Ggt/Agt:2	1	.:49	0.0381	0.0385
ucec	PIK3CA	ENST00000263967	chr3:178952085_31|chr3:178952084_3|chr3:178952086_1	-78.4676	35	198	1047	H:35	R:26|L:5|Y:3|Q:1	cAt/cGt:26|cAt/cTt:5|Cat/Tat:3|caT/caA:1	1	rs121913279:31|rs121913281:3|.:1	0.0203	0.0372
ucec	PPP2R1A	ENST00000322088	chr19:52715971_23	-48.8809	23	55	179	P:23	R:22|L:1	cCc/cGc:22|cCc/cTc:1	1	rs786205228:23	0.0635	0.0474
ucec	BCOR	ENST00000378444	chrX:39921444_21	-69.5654	21	37	1459	N:21	S:21	aAt/aGt:21	1	rs199538037:21	0.0231	0.0486
ucec	PTEN	ENST00000371953	chr10:89717672_20	-14.1655	20	207	233	R:20	*:20	Cga/Tga:20	1	rs121909219:20	0.1877	0.0399
ucec	PIK3CA	ENST00000263967	chr3:178936082_14|chr3:178936083_5	-27.3438	19	198	542	E:19	K:13|A:3|V:2|Q:1	Gaa/Aaa:13|gAa/gCa:3|gAa/gTa:2|Gaa/Caa:1	1	rs121913273:14|.:5	0.073	0.0372
ucec	PIK3CA	ENST00000263967	chr3:178936091_10|chr3:178936092_5|chr3:178936093_3	-26.6537	18	198	545	E:18	K:9|A:4|D:3|Q:1|G:1	Gag/Aag:9|gAg/gCg:4|gaG/gaT:3|gAg/gGg:1|Gag/Cag:1	1	rs104886003:10|rs121913274:5|rs121913275:3	0.063	0.0372
ucec	FGFR2	ENST00000457416	chr10:123279677_18	-26.8214	18	35	252	S:18	W:18	tCg/tGg:18	1	rs79184941:18	0.3138	0.0528
ucec	TP53	ENST00000269305	chr17:7577120_10|chr17:7577121_8	-14.6849	18	128	273	R:18	H:9|C:6|S:2|L:1	cGt/cAt:9|Cgt/Tgt:6|Cgt/Agt:2|cGt/cTt:1	1	rs28934576:10|rs121913343:8	0.1811	0.0468
ucec	PIK3CA	ENST00000263967	chr3:178936095_11|chr3:178936094_3|chr3:178936096_1	-27.6906	15	198	546	Q:15	R:6|P:5|K:2|H:1|E:1	cAg/cGg:6|cAg/cCg:5|Cag/Aag:2|Cag/Gag:1|caG/caT:1	1	rs397517201:11|rs121913286:3|.:1	0.0228	0.0372
ucec	CTNNB1	ENST00000349496	chr3:41266113_13|chr3:41266112_2	-22.6507	15	70	37	S:15	F:8|C:5|P:1|A:1	tCt/tTt:8|tCt/tGt:5|Tct/Gct:1|Tct/Cct:1	1	.:13|rs121913228:2	0.0972	0.0425
ucec	PIK3CA	ENST00000263967	chr3:178916876_15	-11.09	15	198	88	R:15	Q:15	cGa/cAa:15	1	rs121913287:15	0.3138	0.0372
ucec	CTNNB1	ENST00000349496	chr3:41266104_6|chr3:41266103_6	-18.4439	12	70	34	G:12	R:6|V:3|E:3	Gga/Aga:5|gGa/gTa:3|gGa/gAa:3|Gga/Cga:1	1	rs121913399:6|rs28931589:6	0.0749	0.0425
ucec	CTNNB1	ENST00000349496	chr3:41266101_11|chr3:41266100_1	-16.8427	12	70	33	S:12	F:5|C:5|Y:1|P:1	tCt/tTt:5|tCt/tGt:5|tCt/tAt:1|Tct/Cct:1	1	.:12	0.1023	0.0425
ucec	CTNNB1	ENST00000349496	chr3:41266125_6|chr3:41266124_5	-20.4686	11	70	41	T:11	I:6|A:5	aCc/aTc:6|Acc/Gcc:5	1	rs121913413:6|.:5	0.0327	0.0425
ucec	KRAS	ENST00000256078	chr12:25398281_8|chr12:25398282_3	-18.9253	11	65	13	G:11	D:7|C:3|V:1	gGc/gAc:7|Ggc/Tgc:3|gGc/gTc:1	1	.:11	0.0433	0.0385
ucec	TP53	ENST00000269305	chr17:7577538_7|chr17:7577539_4	-7.8655	11	128	248	R:11	Q:7|W:4	cGg/cAg:7|Cgg/Tgg:4	1	rs11540652:7|rs121912651:4	0.1503	0.0468
ucec	CTNNB1	ENST00000349496	chr3:41266097_6|chr3:41266098_4	-14.8794	10	70	32	D:10	Y:3|N:2|A:2|V:1|H:1|G:1	Gac/Tac:3|gAc/gCc:2|Gac/Aac:2|gAc/gTc:1|gAc/gGc:1|Gac/Cac:1	1	.:10	0.0717	0.0425
ucec	FBXW7	ENST00000281708	chr4:153249384_6|chr4:153249385_4	-12.4838	10	48	465	R:10	H:6|C:4	cGt/cAt:6|Cgt/Tgt:4	1	.:10	0.1818	0.0466
ucec	CHD4	ENST00000357008	chr12:6700659_6|chr12:6700658_3	-14.2401	9	61	1105	R:9	W:6|Q:1|P:1|L:1	Cgg/Tgg:6|cGg/cTg:1|cGg/cCg:1|cGg/cAg:1	1	.:9	0.1653	0.0476
ucec	FBXW7	ENST00000281708	chr4:153247289_6|chr4:153247288_3	-11.4353	9	48	505	R:9	C:4|H:2|G:2|L:1	Cgc/Tgc:4|Cgc/Ggc:2|cGc/cAc:2|cGc/cTc:1	1	rs149680468:6|.:3	0.1578	0.0466
ucec	TP53	ENST00000269305	chr17:7577559_8|chr17:7577560_1	-7.48396	9	128	241	S:9	C:4|Y:2|F:2|P:1	tCc/tGc:4|tCc/tTc:2|tCc/tAc:2|Tcc/Ccc:1	1	rs28934573:8|.:1	0.0949	0.0468
ucec	SPOP	ENST00000393331	chr17:47696599_8	-15.9482	8	27	117	M:8	V:8	Atg/Gtg:8	1	.:8	0.0254	0.0473
ucec	PIK3CA	ENST00000263967	chr3:178927980_8	-13.7331	8	198	420	C:8	R:8	Tgt/Cgt:8	1	rs121913272:8	0.0179	0.0372
ucec	PPP2R1A	ENST00000322088	chr19:52716323_8	-12.0327	8	55	256	S:8	F:6|Y:2	tCc/tTc:6|tCc/tAc:2	1	.:8	0.1051	0.0474
ucec	PTEN	ENST00000371953	chr10:89692922_4|chr10:89692923_3|chr10:89692924_1	-9.98612	8	207	136	C:8	R:4|F:2|Y:1|*:1	Tgt/Cgt:4|tGt/tTt:2|tgT/tgA:1|tGt/tAt:1	1	.:8	0.0228	0.0399
ucec	PIK3CA	ENST00000263967	chr3:178916725_5|chr3:178916726_3	-6.26073	8	198	38	R:8	C:5|H:3	Cgt/Tgt:5|cGt/cAt:3	1	rs749415085:5|rs772110575:3	0.1643	0.0372
ucec	AKT1	ENST00000554581	chr14:105246551_7	-13.0819	7	11	17	E:7	K:7	Gag/Aag:7	1	rs34409589,rs121434592:7	0.1051	0.0519
ucec	PIK3CA	ENST00000263967	chr3:178916891_6|chr3:178916890_1	-5.02143	7	198	93	R:7	Q:6|W:1	cGg/cAg:6|Cgg/Tgg:1	1	.:7	0.1736	0.0372
ucec	SOS1	ENST00000426016	chr2:39281778_6	-16.8556	6	17	233	N:6	Y:6	Aat/Tat:6	1	.:6	0.0141	0.0385
ucec	SOX17	ENST00000297316	chr8:55372518_6	-13.569	6	11	403	S:6	I:6	aGc/aTc:6	1	.:6	0.0368	0.059
ucec	MYCN	ENST00000281043	chr2:16082317_6	-12.9259	6	9	44	P:6	L:6	cCc/cTc:6	1	.:6	0.0635	0.0581
ucec	CCND1	ENST00000227507	chr11:69466019_5|chr11:69466018_1	-11.6391	6	19	286	T:6	I:4|R:1|A:1	aCa/aTa:4|Aca/Gca:1|aCa/aGa:1	1	.:5|novel:1	0.0263	0.0485
ucec	PIK3CA	ENST00000263967	chr3:178921553_3|chr3:178921552_3	-9.23849	6	198	345	N:6	K:3|I:2|T:1	aaT/aaA:3|aAt/aTt:2|aAt/aCt:1	1	.:3|rs121913284:3	0.0215	0.0372
ucec	PIK3CA	ENST00000263967	chr3:178917478_6	-7.84148	6	198	118	G:6	D:6	gGt/gAt:6	1	.:6	0.037	0.0372
ucec	TP53	ENST00000269305	chr17:7578190_5|chr17:7578189_1	-7.55324	6	128	220	Y:6	C:5|*:1	tAt/tGt:5|taT/taA:1	1	rs121912666:5|.:1	0.0245	0.0468
ucec	FBXW7	ENST00000281708	chr4:153249510_6	-7.82144	6	48	423	G:6	V:5|A:1	gGa/gTa:5|gGa/gCa:1	1	.:6	0.1051	0.0466
ucec	PIK3CA	ENST00000263967	chr3:178952074_3|chr3:178952072_3	-6.67294	6	198	1043	M:6	V:3|I:3	Atg/Gtg:3|atG/atA:3	1	.:3|rs121913283:3	0.0587	0.0372
ucec	NFE2L2	ENST00000397062	chr2:178098945_6	-7.2425	6	17	34	R:6	G:6	Cga/Gga:6	1	rs748696421:6	0.3138	0.0458
ucec	PIK3CA	ENST00000263967	chr3:178921548_5|chr3:178921549_1	-4.20901	6	198	344	V:6	M:5|G:1	Gtg/Atg:5|gTg/gGg:1	1	.:6	0.1601	0.0372
ucec	RRAS2	ENST00000256196	chr11:14316390_4|chr11:14316389_1	-12.1476	5	6	72	Q:5	L:4|H:1	cAa/cTa:4|caA/caC:1	1	rs113954997:4|.:1	0.0166	0.0497
ucec	RBM39	ENST00000253363	chr20:34302145_5	-11.8567	5	9	353	T:5	I:5	aCa/aTa:5	1	.:5	0.0271	0.0413
ucec	PIK3R1	ENST00000521381	chr5:67591097_5	-11.2066	5	33	564	N:5	D:5	Aac/Gac:5	1	.:5	0.0135	0.0408
ucec	CCND1	ENST00000227507	chr11:69466021_3|chr11:69466022_2	-8.11526	5	19	287	P:5	S:2|H:2|T:1	Ccc/Tcc:2|cCc/cAc:2|Ccc/Acc:1	1	.:5	0.0476	0.0485
ucec	PIK3R2	ENST00000222254	chr19:18273784_5	-8.72379	5	14	373	G:5	R:5	Ggg/Agg:5	1	rs766018133:5	0.1503	0.0608
ucec	TAF1	ENST00000276072	chrX:70608189_3|chrX:70608190_2	-7.71469	5	44	864	R:5	W:3|Q:2	Cgg/Tgg:3|cGg/cAg:2	1	.:5	0.1503	0.046
ucec	CHD4	ENST00000357008	chr12:6697097_4|chr12:6697096_1	-7.11014	5	61	1162	R:5	W:4|Q:1	Cgg/Tgg:4|cGg/cAg:1	1	.:5	0.1503	0.0476
ucec	CHD4	ENST00000357008	chr12:6701583_5	-6.63595	5	61	975	R:5	H:5	cGt/cAt:5	1	.:5	0.1877	0.0476
ucec	PPP2R1A	ENST00000322088	chr19:52715982_4|chr19:52715983_1	-5.73019	5	55	183	R:5	W:4|Q:1	Cgg/Tgg:4|cGg/cAg:1	1	.:5	0.1683	0.0474
ucec	ARID1A	ENST00000324856	chr1:27099947_5	-6.66004	5	77	1276	R:5	*:5	Cga/Tga:5	1	.:5	0.1877	0.0508
ucec	ARID1A	ENST00000324856	chr1:27106354_5	-5.57375	5	77	1989	R:5	*:5	Cga/Tga:5	1	.:5	0.3138	0.0508
ucec	PTEN	ENST00000371953	chr10:89692791_3|chr10:89692792_1|chr10:89692790_1	-4.17909	5	207	92	D:5	V:2|Y:1|G:1|E:1	gAc/gTc:2|Gac/Tac:1|gAc/gGc:1|gaC/gaG:1	1	.:4|rs779530981:1	0.0424	0.0399
ucec	PDS5B	ENST00000315596	chr13:33258137_4	-11.1847	4	12	394	R:4	*:4	Aga/Tga:4	1	rs750827034:4	0.0163	0.038
ucec	NRAS	ENST00000369535	chr1:115256529_4	-8.61229	4	8	61	Q:4	R:4	cAa/cGa:4	1	.:4	0.0141	0.038
ucec	FGFR2	ENST00000457416	chr10:123274774_4	-8.75345	4	35	383	C:4	R:4	Tgc/Cgc:4	1	rs121913474:4	0.0179	0.0528
ucec	FGFR2	ENST00000457416	chr10:123258034_4	-8.82923	4	35	550	N:4	K:4	aaT/aaA:4	1	rs121913476:4	0.0172	0.0528
ucec	MYO10	ENST00000513610	chr5:16694613_4	-9.35758	4	19	1223	G:4	R:4	Ggg/Agg:4	1	.:4	0.0568	0.0514
ucec	ABCB1	ENST00000265724	chr7:87179322_4	-7.84913	4	7	467	R:4	W:4	Cgg/Tgg:4	1	.:4	0.1877	0.0421
ucec	U2AF1	ENST00000291552	chr21:44524456_4	-6.77673	4	6	34	S:4	F:3|Y:1	tCt/tTt:3|tCt/tAt:1	1	rs371769427:4	0.1101	0.0605
ucec	PPP2R1A	ENST00000322088	chr19:52716326_4	-6.56476	4	55	257	W:4	L:3|S:1	tGg/tTg:3|tGg/tCg:1	1	.:4	0.0447	0.0474
ucec	ERBB2	ENST00000269571	chr17:37881332_4	-6.95144	4	14	842	V:4	I:4	Gta/Ata:4	1	.:4	0.1877	0.0511
ucec	PIK3CA	ENST00000263967	chr3:178952077_4	-5.77761	4	198	1044	N:4	K:4	aaT/aaG:3|aaT/aaA:1	1	.:4	0.0198	0.0372
ucec	PIK3CA	ENST00000263967	chr3:178952007_4	-5.20893	4	198	1021	Y:4	C:4	tAc/tGc:4	1	rs121913288:4	0.0276	0.0372
ucec	ING1	ENST00000375774	chr13:111372025_4	-5.73941	4	11	339	R:4	*:4	Cga/Tga:4	1	rs368239053:4	0.1728	0.0542
ucec	ERBB3	ENST00000267101	chr12:56478854_4	-5.7074	4	28	104	V:4	M:4	Gtg/Atg:4	1	.:4	0.1877	0.0463
ucec	TP53	ENST00000269305	chr17:7578508_4	-4.20689	4	128	141	C:4	Y:4	tGc/tAc:4	1	rs587781288:4	0.0296	0.0468
ucec	PTEN	ENST00000371953	chr10:89692886_2|chr10:89692888_1|chr10:89692887_1	-4.10696	4	207	124	C:4	W:1|S:1|R:1|F:1	tGt/tTt:1|tgT/tgG:1|Tgt/Cgt:1|Tgt/Agt:1	1	.:2|rs121909223:2	0.0227	0.0399
ucec	CDC25A	ENST00000302506	chr3:48200932_3	-8.03715	3	6	446	R:3	*:3	Aga/Tga:3	1	.:3	0.0163	0.0487
ucec	PIK3R2	ENST00000222254	chr19:18278070_3	-7.83143	3	14	564	K:3	E:3	Aag/Gag:3	1	novel:3	0.0141	0.0608
ucec	PTPN11	ENST00000351677	chr12:112926248_2|chr12:112926249_1	-6.91033	3	7	461	A:3	T:2|G:1	Gct/Act:2|gCt/gGt:1	1	rs121918468:2|rs397509344:1	0.032	0.0416
ucec	MYC	ENST00000377970	chr8:128752960_3	-6.65849	3	13	374	H:3	R:3	cAc/cGc:3	1	.:3	0.0219	0.0568
ucec	FLNA	ENST00000369850	chrX:153581812_2|chrX:153581814_1	-7.41851	3	35	1958	M:3	I:2|L:1	atG/atA:2|Atg/Ttg:1	0.5	.:3	0.0263	0.0567
ucec	NFE2L2	ENST00000397062	chr2:178098799_3	-6.33273	3	17	82	E:3	D:3	gaA/gaT:3	1	.:3	0.0231	0.0458
ucec	ERBB3	ENST00000267101	chr12:56481620_2|chr12:56481622_1	-6.78288	3	28	219	F:3	L:2|V:1	ttT/ttG:1|Ttt/Gtt:1|Ttt/Ctt:1	1	novel:3	0.0222	0.0463
ucec	FOXA2	ENST00000419308	chr20:22563165_2|chr20:22563163_1	-5.79762	3	12	239	W:3	R:2|C:1	Tgg/Agg:2|tgG/tgC:1	1	.:2|novel:1	0.047	0.0568
ucec	EHBP1L1	ENST00000309295	chr11:65346593_2|chr11:65346592_1	-6.33447	3	7	50	R:3	H:2|C:1	cGc/cAc:2|Cgc/Tgc:1	1	rs764167148:2|rs759333764:1	0.1778	0.0577
ucec	NRAS	ENST00000369535	chr1:115258747_3	-4.95705	3	8	12	G:3	D:3	gGt/gAt:3	1	.:3	0.037	0.038
ucec	NFE2L2	ENST00000397062	chr2:178098804_3	-5.16921	3	17	81	G:3	S:2|C:1	Ggt/Agt:2|Ggt/Tgt:1	1	.:3	0.0568	0.0458
ucec	FBXW7	ENST00000281708	chr4:153247168_3	-5.08665	3	48	545	Y:3	C:3	tAt/tGt:3	1	.:3	0.0254	0.0466
ucec	METTL14	ENST00000388822	chr4:119626803_3	-5.28451	3	3	298	R:3	P:3	cGt/cCt:3	1	.:3	0.1877	0.0388
ucec	MECOM	ENST00000264674	chr3:168834483_3	-5.71349	3	7	270	R:3	S:2|C:1	Cgt/Agt:2|Cgt/Tgt:1	1	rs201758074:3	0.1503	0.0413
ucec	ERBB3	ENST00000267101	chr12:56482341_2|chr12:56482342_1	-5.19318	3	28	297	D:3	Y:1|V:1|N:1	Gat/Tat:1|gAt/gTt:1|Gat/Aat:1	0.5	.:3	0.0758	0.0463
ucec	TRPC5	ENST00000262839	chrX:111155925_2|chrX:111155926_1	-5.48048	3	7	165	R:3	Q:2|W:1	cGg/cAg:2|Cgg/Tgg:1	1	.:2|novel:1	0.1627	0.0428
ucec	DICER1	ENST00000526495	chr14:95557639_2|chr14:95557638_1	-5.715	3	23	1810	D:3	Y:1|N:1|A:1	Gat/Tat:1|gAt/gCt:1|Gat/Aat:1	1	rs775912475:2|.:1	0.0758	0.0397
ucec	PYCRL	ENST00000220966	chr8:144688831_3	-4.64898	3	4	131	R:3	W:3	Cgg/Tgg:3	1	rs776301894:3	0.1877	0.0503
ucec	DET1	ENST00000564406	chr15:89074021_3	-4.95524	3	7	317	R:3	W:3	Cgg/Tgg:3	1	rs778994249:3	0.1503	0.0456
ucec	CCDC19	ENST00000368099	chr1:159856361_2|chr1:159856362_1	-4.91695	3	7	236	R:3	Q:2|W:1	cGg/cAg:2|Cgg/Tgg:1	1	rs141306445:2|rs112160389:1	0.1578	0.0473
ucec	EIF2B3	ENST00000360403	chr1:45407190_2	-5.68207	2	3	148	K:2	E:2	Aaa/Gaa:2	1	rs151056457:2	0.0135	0.0438
ucec	MSX1	ENST00000382723	chr4:4864611_2	-5.4031	2	2	218	I:2	K:2	aTa/aAa:2	1	.:2	0.0254	0.0594
ucec	CD81	ENST00000263645	chr11:2417925_2	-5.17007	2	3	210	I:2	T:1|S:1	aTc/aGc:1|aTc/aCc:1	1	novel:2	0.0172	0.0589
ucec	RBM5	ENST00000347869	chr3:50137996_1|chr3:50137994_1	-5.70759	2	3	147	F:2	V:1|L:1	ttT/ttA:1|Ttt/Gtt:1	0.5	novel:2	0.0251	0.0469
ucec	UBE3A	ENST00000397954	chr15:25616438_2	-5.71967	2	4	298	S:2	G:2	Agt/Ggt:2	1	novel:2	0.0179	0.0418
ucec	SOWAHB	ENST00000334306	chr4:77816860_1|chr4:77816859_1	-5.62509	2	3	715	T:2	I:1|A:1	Acc/Gcc:1|aCc/aTc:1	1	novel:1|rs770452590:1	0.0323	0.0559
ucec	ELANE	ENST00000590230	chr19:855655_2	-4.93975	2	2	153	A:2	V:1|D:1	gCc/gTc:1|gCc/gAc:1	1	.:2	0.0428	0.0665
ucec	MPHOSPH8	ENST00000361479	chr13:20242544_2	-5.46717	2	6	734	I:2	M:2	atA/atG:2	1	.:2	0.0166	0.0441
ucec	ERBB2	ENST00000269571	chr17:37880220_2	-5.32391	2	14	755	L:2	S:2	tTg/tCg:2	0.75	rs121913470:2	0.0141	0.0511
ucec	METAP1	ENST00000296411	chr4:99978957_2	-5.02557	2	3	329	M:2	V:2	Atg/Gtg:2	1	.:2	0.0231	0.0412
ucec	CHUK	ENST00000370397	chr10:101954225_2	-5.34378	2	3	595	Q:2	*:2	Cag/Tag:2	1	novel:2	0.0296	0.0395
ucec	RAD23B	ENST00000358015	chr9:110081111_1|chr9:110081110_1	-5.0261	2	2	211	L:2	P:1|M:1	cTg/cCg:1|Ctg/Atg:1	1	novel:2	0.0374	0.0419
ucec	HSPA14	ENST00000378372	chr10:14909904_1|chr10:14909903_1	-5.12644	2	3	459	A:2	V:1|S:1	Gca/Tca:1|gCa/gTa:1	0.5	.:2	0.0296	0.0449
ucec	CCDC90B	ENST00000529689	chr11:82989854_2	-4.77536	2	2	80	A:2	V:2	gCa/gTa:2	1	novel:2	0.0296	0.04
ucec	CKAP2	ENST00000378037	chr13:53030673_1|chr13:53030672_1	-5.26823	2	4	29	K:2	T:1|Q:1	Aaa/Caa:1|aAa/aCa:1	1	.:1|rs139637131:1	0.0214	0.0381
ucec	SOX17	ENST00000297316	chr8:55371716_2	-4.69786	2	11	136	K:2	E:2	Aag/Gag:2	1	novel:2	0.0141	0.059
ucec	ESR1	ENST00000440973	chr6:152419923_1|chr6:152419922_1	-4.8572	2	6	537	Y:2	S:1|N:1	tAt/tCt:1|Tat/Aat:1	1	.:2	0.0223	0.0425
ucec	ESR1	ENST00000440973	chr6:152419926_2	-4.88144	2	6	538	D:2	G:2	gAc/gGc:2	1	.:2	0.0217	0.0425
ucec	TSEN15	ENST00000361641	chr1:184023537_1|chr1:184023536_1	-4.52852	2	2	62	V:2	I:1|E:1	gTa/gAa:1|Gta/Ata:1	1	.:1|novel:1	0.0274	0.0412
ucec	PLK2	ENST00000274289	chr5:57755542_1|chr5:57755541_1	-5.17945	2	4	82	Y:2	F:1|*:1	tAc/tTc:1|taC/taA:1	1	.:2	0.0294	0.0469
ucec	CDIPT	ENST00000219789	chr16:29870628_2	-4.59276	2	2	175	G:2	D:2	gGc/gAc:2	1	novel:2	0.0428	0.0558
ucec	GNL3L	ENST00000336470	chrX:54570743_1|chrX:54570742_1	-5.03402	2	5	205	H:2	N:1|L:1	cAt/cTt:1|Cat/Aat:1	0.5	.:2	0.0247	0.0491
ucec	KIF11	ENST00000260731	chr10:94410168_1|chr10:94410167_1	-5.27745	2	5	978	V:2	I:1|E:1	gTa/gAa:1|Gta/Ata:1	1	novel:2	0.0274	0.0398
ucec	TDGF1	ENST00000296145	chr3:46621530_2	-4.41384	2	4	143	Q:2	R:2	cAg/cGg:2	1	rs369887696:2	0.0179	0.043
ucec	KLHL29	ENST00000486442	chr2:23865262_1|chr2:23865261_1	-5.17568	2	6	161	A:2	V:1|T:1	gCa/gTa:1|Gca/Aca:1	1	.:1|rs548833798:1	0.0296	0.0554
ucec	MTL5	ENST00000255087	chr11:68517860_2	-4.90015	2	3	90	G:2	D:2	gGc/gAc:2	1	novel:2	0.0428	0.0502
ucec	QRICH2	ENST00000262765	chr17:74288965_1|chr17:74288964_1	-5.48401	2	7	449	A:2	T:1|G:1	gCa/gGa:1|Gca/Aca:1	0.5	.:2	0.0296	0.0485
ucec	IARS	ENST00000375643	chr9:95004524_2	-5.34142	2	6	1030	T:2	I:2	aCa/aTa:2	1	.:2	0.0271	0.0426
ucec	TCTEX1D1	ENST00000282670	chr1:67220427_2	-4.36557	2	3	29	F:2	C:2	tTt/tGt:2	1	.:2	0.0214	0.0383
ucec	GORASP1	ENST00000319283	chr3:39142359_1|chr3:39142358_1	-4.8044	2	6	149	F:2	Y:1|V:1	tTc/tAc:1|Ttc/Gtc:1	0.5	.:2	0.0199	0.0482
ucec	USP24	ENST00000294383	chr1:55563339_2	-5.67616	2	10	1883	I:2	V:2	Att/Gtt:2	1	.:2	0.0231	0.0429
ucec	CYP26A1	ENST00000224356	chr10:94833708_1|chr10:94833707_1	-4.8476	2	5	6	L:2	V:1|R:1	Ctg/Gtg:1|cTg/cGg:1	1	novel:2	0.0274	0.0514
ucec	NCOA4	ENST00000452682	chr10:51584689_1|chr10:51584688_1	-4.97728	2	6	279	K:2	R:1|E:1	Aag/Gag:1|aAg/aGg:1	0.5	.:1|rs782412140:1	0.0202	0.0405
ucec	SLC15A4	ENST00000266771	chr12:129299428_2	-4.91507	2	4	245	S:2	N:2	aGc/aAc:2	1	.:2	0.0368	0.0515
ucec	CCT6B	ENST00000314144	chr17:33269593_2	-4.87168	2	5	265	K:2	N:2	aaA/aaT:1|aaA/aaC:1	1	.:2	0.0231	0.0419
ucec	TREML2	ENST00000483722	chr6:41162281_1|chr6:41162280_1	-4.61878	2	3	223	A:2	S:1|D:1	Gct/Tct:1|gCt/gAt:1	0.5	.:1|novel:1	0.0332	0.0445

## Sheet: SMs
Tumor Type	Gene	Transcript	Genomic_Position (hg19)	log10_pvalue	Nmut_hotspot	Nmut_total	AA_Position	Reference_AA	Variant_AA	Codon_Change	Median_VAF	SNP_ID	Mutability_codon	Mut_gene
blca	PDE3A	ENST00000359062	chr12:20523043_5	-11.1182	5	8	275	L:5	:NA	ctG/ctA:5	1	rs750288734:5	0.0942	0.0421
blca	LPAR6	ENST00000378434	chr13:48985612_4	-6.9355	4	5	316	F:4	:NA	ttC/ttT:4	1	rs750415786:4	0.1101	0.0386
blca	TTC23L	ENST00000505624	chr5:34867123_3	-5.4829	3	4	263	Q:3	:NA	caG/caA:3	1	.:3	0.1101	0.0446
blca	TMEM131	ENST00000186436	chr2:98408979_3	-5.5637	3	4	1338	A:3	:NA	gcG/gcA:3	1	rs762695162:3	0.3138	0.0449
blca	ANAPC1	ENST00000341068	chr2:112608431_2	-6.1486	2	3	524	T:2	:NA	acA/acG:1|acA/acC:1	1	rs753530824:2	0.0141	0.0435
brca	DYRK1B	ENST00000593685	chr19:40316721_2	-5.5279	2	2	508	P:2	:NA	ccA/ccC:2	1	rs772531347:2	0.0219	0.0572
coadread	DCAF13	ENST00000297579	chr8:104427572_2	-6.1403	2	2	118	T:2	:NA	acT/acG:1|acT/acC:1	1	.:2	0.0179	0.0497
coadread	C14orf37	ENST00000267485	chr14:58604742_2	-6.0873	2	2	445	S:2	:NA	tcT/tcG:2	1	.:2	0.0179	0.0406
coadread	RIMS2	ENST00000406091	chr8:104898096_2	-5.4834	2	6	423	S:2	:NA	tcT/tcG:2	1	rs778061023:2	0.0263	0.0454
hnsc	TP53	ENST00000269305	chr17:7579312_5	-7.3595	5	11	125	T:5	:NA	acG/acT:3|acG/acC:1|acG/acA:1	1	rs55863639:5	0.1503	0.0468
hnsc	CNKSR1	ENST00000361530	chr1:26510920_2	-5.5158	2	3	343	L:2	:NA	ctG/ctA:2	1	novel:2	0.0296	0.0507
hnsc	PHLDB2	ENST00000431670	chr3:111688638_2	-5.4991	2	3	1139	V:2	:NA	gtA/gtG:2	1	rs768412064:2	0.0254	0.0427
hnsc	NRD1	ENST00000354831	chr1:52305985_2	-5.4113	2	2	181	E:2	:NA	gaA/gaG:2	1	novel:2	0.0288	0.0437
kirc	GP1BA	ENST00000329125	chr17:4837666_2	-6.1411	2	2	589	T:2	:NA	acA/acT:1|acA/acC:1	1	.:2	0.0179	0.0479
kirc	MICALCL	ENST00000256186	chr11:12315416_1|chr11:12315414_1	-5.6142	2	2	146	L:2	:NA	Cta/Tta:1|ctA/ctT:1	0.5	novel:1|rs764259638:1	0.0311	0.0454
kirp	ERBB2	ENST00000269571	chr17:37880219_2	-5.9959	2	2	755	L:2	:NA	Ttg/Ctg:2	1	.:2	0.0288	0.0511
lgggbm	PCBP3	ENST00000400314	chr21:47355174_3	-5.0819	3	4	288	D:3	:NA	gaC/gaT:3	1	rs756981071:3	0.1877	0.0543
lgggbm	ASXL1	ENST00000375687	chr20:31022345_3	-5.5859	3	3	610	G:3	:NA	ggC/ggT:3	1	rs199829982:3	0.1728	0.0485
lihc	LOXL3	ENST00000264094	chr2:74761507_2	-6.0754	2	2	625	N:2	:NA	aaT/aaC:2	1	rs751033818:2	0.0198	0.0482
lihc	NUMBL	ENST00000252891	chr19:41173904_2	-5.789	2	2	433	Q:2	:NA	caA/caG:2	1	rs79658769:2	0.0288	0.0523
lihc	PXDNL	ENST00000356297	chr8:52323847_2	-5.9933	2	3	675	R:2	:NA	cgT/cgC:2	1	novel:2	0.0219	0.0485
luad	TP53	ENST00000269305	chr17:7579312_7	-12.4513	7	7	125	T:7	:NA	acG/acT:7	1	rs55863639:7	0.1503	0.0468
luad	MOG	ENST00000376898	chr6:29627268_2	-5.2501	2	2	87	D:2	:NA	gaT/gaC:2	1	rs551474018:2	0.0198	0.0465
luad	OTOP2	ENST00000331427	chr17:72926573_2	-5.552	2	4	281	P:2	:NA	ccT/ccC:1|ccT/ccA:1	1	.:2	0.0179	0.0536
luad	CWC22	ENST00000410053	chr2:180818938_2	-5.7017	2	2	561	P:2	:NA	ccA/ccG:2	1	.:2	0.0198	0.0439
luad	POMK	ENST00000331373	chr8:42977285_2	-5.0721	2	3	106	A:2	:NA	gcA/gcG:2	1	.:2	0.0219	0.0453
luad	NCKAP1	ENST00000360982	chr2:183791552_1|chr2:183791550_1	-5.4049	2	3	1094	L:2	:NA	Cta/Tta:1|ctA/ctG:1	0.5	.:2	0.028	0.0441
luad	MAPK8	ENST00000374189	chr10:49634457_2	-4.8381	2	2	302	L:2	:NA	ctG/ctT:2	1	.:2	0.0447	0.0387
luad	A1CF	ENST00000373995	chr10:52575818_2	-4.9775	2	2	371	A:2	:NA	gcC/gcG:1|gcC/gcA:1	1	.:2	0.0447	0.043
luad	SULT1C3	ENST00000329106	chr2:108863677_2	-4.6246	2	2	9	P:2	:NA	ccC/ccA:2	1	.:2	0.0447	0.0424
luad	CRYAB	ENST00000533475	chr11:111782353_2	-4.3451	2	3	32	L:2	:NA	ctG/ctT:2	1	rs782402748:2	0.0271	0.0485
luad	DNAAF3	ENST00000527223	chr19:55672063_2	-4.9313	2	2	399	G:2	:NA	ggG/ggT:2	1	novel:2	0.0635	0.058
lusc	TP53	ENST00000269305	chr17:7579312_10	-15.2436	10	17	125	T:10	:NA	acG/acT:9|acG/acA:1	1	rs55863639:10	0.1503	0.0468
lusc	HNF4A	ENST00000316099	chr20:43034759_2	-5.5565	2	2	59	L:2	:NA	ctG/ctC:1|ctG/ctA:1	1	.:2	0.0271	0.0484
lusc	TREML4	ENST00000341495	chr6:41204266_1|chr6:41204264_1	-5.076	2	2	183	R:2	:NA	Aga/Cga:1|agA/agG:1	0.5	novel:2	0.0175	0.0425
lusc	CYP26B1	ENST00000001146	chr2:72360206_2	-5.3205	2	3	364	L:2	:NA	ctG/ctT:2	1	.:2	0.0271	0.0512
lusc	RIPPLY2	ENST00000369689	chr6:84563453_2	-4.4664	2	2	45	G:2	:NA	ggC/ggT:1|ggC/ggA:1	1	.:2	0.0296	0.0553
lusc	MB21D2	ENST00000392452	chr3:192517198_2	-5.0873	2	2	151	R:2	:NA	cgG/cgT:1|cgG/cgC:1	1	rs763407821:2	0.0428	0.0444
lusc	CCNB1	ENST00000256442	chr5:68470110_2	-4.9026	2	2	193	L:2	:NA	ctG/ctT:1|ctG/ctC:1	1	.:2	0.0447	0.0411
lusc	RIMS2	ENST00000406091	chr8:105025682_2	-5.4632	2	9	1019	A:2	:NA	gcA/gcT:1|gcA/gcC:1	1	novel:2	0.0179	0.0454
lusc	OCA2	ENST00000354638	chr15:28235788_2	-5.1976	2	5	350	V:2	:NA	gtG/gtA:2	1	novel:2	0.0296	0.0494
lusc	PDE1A	ENST00000435564	chr2:183129138_2	-4.9182	2	6	35	L:2	:NA	ctA/ctG:2	1	rs142681796:2	0.0166	0.0369
skcm	KCNH5	ENST00000322893	chr14:63453898_11	0	11	34	147	T:11	:NA	acG/acA:11	1	rs753750382:11	0.3138	0.0381
skcm	BCL2L12	ENST00000246785	chr19:50169131_9	0	9	14	17	F:9	:NA	ttC/ttT:9	1	rs267605591:9	0.1051	0.0566
skcm	BRINP1	ENST00000265922	chr9:121929509_9	0	9	37	713	G:9	:NA	ggG/ggA:8|ggG/ggC:1	1	.:9	0.1051	0.0522
skcm	CAMK4	ENST00000282356	chr5:110710562_9	0	9	16	85	I:9	:NA	atC/atT:9	1	rs201866448:9	0.3138	0.0388
skcm	SLC27A5	ENST00000263093	chr19:59010864_7	0	7	9	554	T:7	:NA	acC/acT:7	1	rs780762622:7	0.0568	0.0533
skcm	TC2N	ENST00000435962	chr14:92251698_7	0	7	15	390	F:7	:NA	ttC/ttT:7	1	rs776984565:7	0.3138	0.0364
skcm	PLB1	ENST00000327757	chr2:28719005_6	0	6	23	8	F:6	:NA	ttC/ttT:6	1	.:6	0.1051	0.0475
skcm	CTAGE1	ENST00000391403	chr18:19995558_6	0	6	13	739	F:6	:NA	ttC/ttT:6	1	rs766708550:6	0.1051	0.0395
skcm	MXRA5	ENST00000217939	chrX:3241350_6	0	6	64	792	G:6	:NA	ggG/ggA:6	1	.:6	0.1051	0.0473
skcm	NPAS1	ENST00000602212	chr19:47535945_5	0	5	8	159	F:5	:NA	ttC/ttT:5	1	.:5	0.1051	0.0662
skcm	KNSTRN	ENST00000249776	chr15:40675132_5	0	5	7	32	R:5	:NA	cgG/cgA:5	1	.:5	0.1051	0.0444
skcm	BRINP3	ENST00000367462	chr1:190250829_5	0	5	15	96	F:5	:NA	ttC/ttT:5	1	.:5	0.1051	0.0431
skcm	LRP1B	ENST00000389484	chr2:141215150_5	0	5	64	3232	G:5	:NA	ggG/ggA:5	1	.:5	0.1051	0.0416
skcm	DSC1	ENST00000257198	chr18:28737418_5	0	5	21	89	R:5	:NA	agG/agA:5	1	.:5	0.1051	0.041
skcm	CACNA2D3	ENST00000474759	chr3:54537566_5	0.0001	5	37	143	G:5	:NA	ggG/ggA:5	1	rs267599904:5	0.1051	0.0475
skcm	C1orf173	ENST00000326665	chr1:75078435_5	0.0002	5	49	353	F:5	:NA	ttC/ttT:5	1	rs769875646:5	0.1051	0.0473
skcm	OASL	ENST00000257570	chr12:121469308_5	0.0005	5	9	198	F:5	:NA	ttC/ttT:5	1	rs759301773:5	0.3138	0.0481
skcm	XIRP2	ENST00000409195	chr2:168107877_5	0.0034	5	49	3325	F:5	:NA	ttC/ttT:5	1	.:5	0.3138	0.0401
skcm	ZNF385B	ENST00000410066	chr2:180348096_5	0.0039	5	12	191	T:5	:NA	acG/acA:5	1	rs776781514:5	0.3138	0.0451
skcm	CACNA1C	ENST00000347598	chr12:2676817_5	0.0041	5	46	584	F:5	:NA	ttC/ttT:5	1	.:5	0.3138	0.0526
skcm	CHST4	ENST00000338482	chr16:71571180_5	0.0058	5	11	200	I:5	:NA	atC/atT:5	1	rs752000094:5	0.3138	0.0442
skcm	HTR2C	ENST00000276198	chrX:114141243_5	0.0275	5	17	214	F:5	:NA	ttC/ttT:5	1	rs368641796:5	0.3138	0.0435
skcm	AKR1B1	ENST00000285930	chr7:134134532_4	0.0005	4	7	123	F:4	:NA	ttC/ttT:4	1	.:4	0.1051	0.0474
skcm	CCDC28A	ENST00000332797	chr6:139094904_4	0.0005	4	6	31	F:4	:NA	ttC/ttT:4	1	.:4	0.1051	0.0447
skcm	TRAF3IP3	ENST00000367024	chr1:209933708_4	0.0008	4	11	108	R:4	:NA	agG/agA:4	1	.:4	0.1051	0.0438
skcm	LGSN	ENST00000370657	chr6:63990574_4	0.001	4	12	294	R:4	:NA	agG/agA:4	1	.:4	0.1051	0.0397
skcm	LGSN	ENST00000370657	chr6:63990433_4	0.001	4	12	341	G:4	:NA	ggG/ggA:4	1	.:4	0.1051	0.0397
skcm	TENM3	ENST00000511685	chr4:183600989_4	0.0011	4	40	499	G:4	:NA	ggG/ggA:4	1	.:4	0.1051	0.047
skcm	IMPG1	ENST00000369950	chr6:76751689_4	0.0012	4	15	74	F:4	:NA	ttC/ttT:4	1	rs780783100:4	0.1051	0.041
skcm	LRP1B	ENST00000389484	chr2:141777598_4	0.0013	4	64	621	R:4	:NA	agG/agA:4	1	.:4	0.1051	0.0416
skcm	MCTP2	ENST00000357742	chr15:95013640_4	0.002	4	20	813	F:4	:NA	ttC/ttT:4	1	.:4	0.0942	0.0403
skcm	KSR2	ENST00000339824	chr12:117962701_4	0.0026	4	25	725	F:4	:NA	ttC/ttT:4	1	.:4	0.0942	0.045
skcm	UGT3A2	ENST00000282507	chr5:36039616_4	0.0026	4	16	346	V:4	:NA	gtG/gtA:4	1	.:4	0.0942	0.0437
skcm	DCC	ENST00000442544	chr18:50985602_4	0.0041	4	31	1131	K:4	:NA	aaG/aaA:4	1	.:4	0.1051	0.041
skcm	MARCO	ENST00000327097	chr2:119727733_4	0.0052	4	19	81	F:4	:NA	ttC/ttT:4	1	rs75633112:4	0.1051	0.0489
skcm	C6	ENST00000263413	chr5:41153958_4	0.0092	4	28	748	G:4	:NA	ggG/ggA:4	1	.:4	0.1051	0.0411
skcm	CNTNAP2	ENST00000361727	chr7:148080748_4	0.0105	4	39	1161	G:4	:NA	ggG/ggA:4	1	.:4	0.1051	0.043
skcm	CNTNAP3	ENST00000297668	chr9:39171442_4	0.0164	4	16	419	F:4	:NA	ttC/ttT:4	1	rs773542212:4	0.3138	0.0482
skcm	ZPLD1	ENST00000306176	chr3:102183090_4	0.0234	4	19	268	F:4	:NA	ttC/ttT:4	1	.:4	0.1051	0.038
skcm	LEPR	ENST00000349533	chr1:66083654_4	0.0353	4	14	740	I:4	:NA	atC/atT:4	1	rs757501135:4	0.3138	0.0373
skcm	TENM1	ENST00000422452	chrX:123654524_4	0.0387	4	29	1048	T:4	:NA	acG/acA:4	1	rs763660900:4	0.3138	0.0411
skcm	ADAMDEC1	ENST00000256412	chr8:24256521_4	0.046	4	25	299	G:4	:NA	ggG/ggA:4	1	rs141164035:4	0.1051	0.0396
skcm	TBC1D24	ENST00000293970	chr16:2550412_3	0.0019	3	4	482	F:3	:NA	ttC/ttT:3	1	.:3	0.1051	0.0516
skcm	ATP2B1	ENST00000428670	chr12:89998001_3	0.0021	3	5	855	F:3	:NA	ttC/ttT:3	1	.:3	0.1051	0.0389
skcm	ANKRD30B	ENST00000358984	chr18:14763875_3	0.0036	3	7	337	R:3	:NA	agG/agA:3	1	.:3	0.1051	0.0418
skcm	FAM13A	ENST00000264344	chr4:89658686_3	0.0036	3	6	861	R:3	:NA	cgG/cgA:3	1	.:3	0.1051	0.0433
skcm	ZNF28	ENST00000457749	chr19:53303922_3	0.004	3	5	392	F:3	:NA	ttC/ttT:3	1	rs767026087:3	0.0942	0.039
skcm	ARHGEF28	ENST00000545377	chr5:73168939_3	0.0054	3	10	894	F:3	:NA	ttC/ttT:3	1	.:3	0.1051	0.0456
skcm	GGTLC2	ENST00000480559	chr22:22989341_3	0.0056	3	4	98	F:3	:NA	ttC/ttT:3	1	.:3	0.0942	0.0579
skcm	BRAF	ENST00000288602	chr7:140453135_3	0.0059	3	7	600	V:3	:NA	gtG/gtA:3	1	.:3	0.0942	0.0461
skcm	TBCK	ENST00000273980	chr4:107037521_3	0.0059	3	6	750	I:3	:NA	atC/atT:3	1	.:3	0.1051	0.0399
skcm	CCDC108	ENST00000341552	chr2:219870227_3	0.0059	3	20	1660	S:3	:NA	tcC/tcT:3	1	.:3	0.0635	0.0499
skcm	ZNF189	ENST00000339664	chr9:104170392_3	0.0068	3	5	114	F:3	:NA	ttC/ttT:3	1	.:3	0.1051	0.0395
skcm	LPO	ENST00000262290	chr17:56344924_3	0.0079	3	7	636	F:3	:NA	ttC/ttT:3	1	.:3	0.1051	0.0487
skcm	STXBP4	ENST00000376352	chr17:53237185_3	0.0097	3	5	525	I:3	:NA	atC/atT:3	1	rs115962086:3	0.1051	0.038
skcm	PDE1A	ENST00000435564	chr2:183050710_3	0.0098	3	8	491	S:3	:NA	tcC/tcT:3	1	.:3	0.0635	0.0369
skcm	SHANK2	ENST00000338508	chr11:70332969_3	0.0099	3	23	1144	S:3	:NA	tcC/tcT:3	1	.:3	0.0635	0.0496
skcm	SLC9A9	ENST00000316549	chr3:143292979_3	0.0099	3	6	317	F:3	:NA	ttC/ttT:3	1	.:3	0.1051	0.0411
skcm	DSE	ENST00000331677	chr6:116756873_3	0.0117	3	8	414	F:3	:NA	ttC/ttT:3	1	.:3	0.1051	0.0406
skcm	CCDC141	ENST00000420890	chr2:179702223_3	0.0159	3	19	1241	S:3	:NA	tcC/tcT:3	1	.:3	0.0635	0.0394
skcm	IFNL1	ENST00000333625	chr19:39787498_3	0.0171	3	4	75	G:3	:NA	ggG/ggA:3	1	.:3	0.1051	0.0466
skcm	SBK1	ENST00000341901	chr16:28331720_3	0.0172	3	8	251	F:3	:NA	ttC/ttT:3	1	.:3	0.1051	0.0589
skcm	PCDHGA4	ENST00000571252	chr5:140736306_3	0.0174	3	11	513	I:3	:NA	atC/atT:3	1	.:3	0.1051	0.0498
skcm	PTPN9	ENST00000306726	chr15:75798234_3	0.0178	3	8	250	F:3	:NA	ttC/ttT:3	1	.:3	0.1051	0.0474
skcm	AAAS	ENST00000209873	chr12:53715136_3	0.018	3	8	38	F:3	:NA	ttC/ttT:3	1	.:3	0.1051	0.0497
skcm	AIFM1	ENST00000287295	chrX:129270669_3	0.0199	3	6	371	S:3	:NA	tcC/tcT:3	1	rs724160027:3	0.1503	0.048
skcm	SLC12A5	ENST00000454036	chr20:44664487_3	0.0203	3	14	140	F:3	:NA	ttC/ttT:3	1	.:3	0.1051	0.053
skcm	TREM1	ENST00000244709	chr6:41248704_3	0.0207	3	5	198	I:3	:NA	atC/atT:3	1	.:3	0.0942	0.0445
skcm	COL15A1	ENST00000375001	chr9:101797334_3	0.0209	3	15	706	G:3	:NA	ggG/ggA:3	1	rs758157399:3	0.1051	0.0498
skcm	SPANXD	ENST00000370515	chrX:140785745_3	0.0225	3	3	57	R:3	:NA	agG/agA:3	1	rs782110522:3	0.1051	0.0491
skcm	ZNF845	ENST00000458035	chr19:53854516_3	0.0233	3	10	196	F:3	:NA	ttC/ttT:3	1	.:3	0.1051	0.0399
skcm	PCDHA10	ENST00000307360	chr5:140236503_3	0.0236	3	12	290	R:3	:NA	agG/agA:3	1	.:3	0.1051	0.0485
skcm	NT5C1B	ENST00000359846	chr2:18765453_3	0.0254	3	10	324	R:3	:NA	agG/agA:3	1	rs151116969:3	0.1051	0.0517
skcm	CCNB3	ENST00000376042	chrX:50085299_3	0.0291	3	14	1205	L:3	:NA	ctC/ctT:2|ctC/ctA:1	1	.:3	0.1051	0.0415
skcm	MCTP1	ENST00000515393	chr5:94224666_3	0.0301	3	12	617	R:3	:NA	agG/agA:3	1	.:3	0.1051	0.0432
skcm	ZNF804A	ENST00000302277	chr2:185798353_3	0.0305	3	22	93	R:3	:NA	agG/agA:3	1	rs747273502:3	0.0635	0.0424
skcm	XYLT1	ENST00000261381	chr16:17211549_3	0.032	3	13	837	F:3	:NA	ttC/ttT:3	1	.:3	0.1051	0.0471
skcm	DCAF8L2	ENST00000451261	chrX:27766203_3	0.0329	3	10	397	R:3	:NA	agG/agA:3	1	.:3	0.1051	0.0464
skcm	ZNF423	ENST00000561648	chr16:49671485_3	0.035	3	21	526	F:3	:NA	ttC/ttT:3	1	.:3	0.1051	0.0488
skcm	ZNF423	ENST00000561648	chr16:49670603_3	0.035	3	21	820	I:3	:NA	atC/atT:3	1	.:3	0.1051	0.0488
skcm	C20orf26	ENST00000245957	chr20:20226842_3	0.0365	3	16	714	R:3	:NA	agG/agA:3	1	.:3	0.1051	0.0473
skcm	GRIK3	ENST00000373091	chr1:37267467_3	0.0367	3	22	915	A:3	:NA	gcC/gcT:3	1	.:3	0.0635	0.0472
skcm	RPS6KA6	ENST00000262752	chrX:83400549_3	0.0378	3	10	146	G:3	:NA	ggG/ggA:3	1	.:3	0.1051	0.04
skcm	BAAT	ENST00000259407	chr9:104125007_3	0.0418	3	7	320	F:3	:NA	ttC/ttT:3	1	.:3	0.1051	0.0386
skcm	CCR3	ENST00000545097	chr3:46307396_3	0.0428	3	8	270	F:3	:NA	ttC/ttT:3	1	rs76939117:3	0.0942	0.0418
skcm	MAGEA10	ENST00000370323	chrX:151303172_3	0.0431	3	7	307	R:3	:NA	agG/agA:3	1	.:3	0.1051	0.0412
skcm	GRIN3A	ENST00000361820	chr9:104433302_3	0.0443	3	17	464	F:3	:NA	ttC/ttT:3	1	.:3	0.0942	0.0451
skcm	L1TD1	ENST00000498273	chr1:62675517_3	0.0447	3	12	357	F:3	:NA	ttC/ttT:3	1	.:3	0.1051	0.0414
skcm	ARC	ENST00000356613	chr8:143694691_2	0.0186	2	2	314	V:2	:NA	gtG/gtA:2	1	rs766350532:2	0.0447	0.0594
skcm	WDR65	ENST00000528956	chr1:43649360_2	0.0276	2	3	191	S:2	:NA	agC/agT:2	1	.:2	0.0368	0.0473
skcm	PDZD8	ENST00000334464	chr10:119044791_2	0.04	2	5	485	L:2	:NA	Ttg/Ctg:2	1	rs752018098:2	0.0288	0.0413
skcm	RPP21	ENST00000433076	chr6:30314530_2	0.0417	2	2	144	S:2	:NA	tcC/tcT:2	1	.:2	0.0447	0.0575
stes	RIMS2	ENST00000406091	chr8:104898096_6	-16.207	6	14	423	S:6	:NA	tcT/tcG:3|tcT/tcC:3	1	rs778061023:6	0.0263	0.0454
stes	RYR3	ENST00000389232	chr15:33855184_3	-8.6836	3	9	373	T:3	:NA	acT/acG:2|acT/acC:1	1	rs760206490:3	0.0263	0.0469
stes	DCAF13	ENST00000297579	chr8:104427572_2	-5.9524	2	2	118	T:2	:NA	acT/acC:2	1	.:2	0.0179	0.0497
stes	AJAP1	ENST00000378191	chr1:4832493_2	-5.479	2	3	357	S:2	:NA	tcT/tcC:2	1	.:2	0.0163	0.0459
stes	OGFRL1	ENST00000370435	chr6:72011416_2	-5.3271	2	2	340	T:2	:NA	acT/acC:2	1	rs778660135:2	0.0263	0.0378
stes	KLHL4	ENST00000373114	chrX:86877393_2	-5.455	2	2	369	S:2	:NA	tcT/tcG:1|tcT/tcC:1	1	.:2	0.0263	0.0411
stes	FCRL3	ENST00000368184	chr1:157667003_2	-5.4634	2	3	257	S:2	:NA	tcT/tcG:1|tcT/tcC:1	1	.:2	0.0263	0.0415
stes	SOX5	ENST00000451604	chr12:23908618_2	-5.4362	2	3	174	K:2	:NA	aaA/aaG:2	1	.:2	0.0263	0.0402
stes	CNR1	ENST00000537554	chr6:88854841_2	-5.1377	2	3	51	T:2	:NA	acT/acG:2	1	rs144681727:2	0.0263	0.0436
stes	ZFP28	ENST00000301318	chr19:57065438_2	-5.3815	2	4	428	T:2	:NA	acT/acC:2	1	novel:2	0.0263	0.0419
stes	TMPRSS15	ENST00000284885	chr21:19725236_2	-5.3978	2	4	385	T:2	:NA	acT/acG:1|acT/acC:1	1	.:2	0.0263	0.0385
stes	VIP	ENST00000367244	chr6:153073408_2	-4.4766	2	2	32	P:2	:NA	ccT/ccG:2	1	novel:2	0.0263	0.0375
stes	GRIN2A	ENST00000396573	chr16:9923493_2	-5.5416	2	6	598	S:2	:NA	tcT/tcG:2	1	.:2	0.0263	0.0454
stes	WDR17	ENST00000280190	chr4:177046415_2	-5.4145	2	2	257	S:2	:NA	tcT/tcC:1|tcT/tcA:1	1	.:2	0.0263	0.0392
stes	SEMA6D	ENST00000316364	chr15:48063701_2	-5.2265	2	6	981	L:2	:NA	Tta/Cta:2	1	rs758330754:2	0.0263	0.0425
thca	KRAS	ENST00000256078	chr12:25380278_2	-4.7569	2	2	60	G:2	:NA	ggT/ggA:2	1	rs397517037:2	0.0217	0.0385
ucec	SHROOM4	ENST00000376020	chrX:50350731_3	-7.5783	3	6	1137	E:3	:NA	gaG/gaA:3	1	rs781966917:3	0.0568	0.042
ucec	NEO1	ENST00000339362	chr15:73562475_3	-6.1068	3	6	873	T:3	:NA	acG/acA:3	1	rs778601299:3	0.1877	0.0457
ucec	MSI1	ENST00000257552	chr12:120785271_2	-5.8008	2	2	279	A:2	:NA	gcA/gcG:2	1	rs751007952:2	0.0179	0.0554
ucec	RCN1	ENST00000054950	chr11:32118738_2	-5.6114	2	2	101	T:2	:NA	acT/acC:2	1	.:2	0.0179	0.0487
ucec	ALG13	ENST00000394780	chrX:110988002_2	-5.9824	2	3	934	P:2	:NA	ccT/ccA:2	1	.:2	0.0163	0.0414
ucec	ZNF268	ENST00000536435	chr12:133779658_2	-5.8373	2	4	462	H:2	:NA	caT/caC:2	1	.:2	0.0172	0.0424
ucec	CD3EAP	ENST00000309424	chr19:45911874_2	-5.4712	2	3	216	K:2	:NA	aaA/aaG:2	1	novel:2	0.0214	0.0483
ucec	FERMT3	ENST00000279227	chr11:63986815_2	-5.5983	2	3	293	V:2	:NA	gtG/gtA:2	1	.:2	0.0271	0.0542
ucec	ADRA1A	ENST00000380586	chr8:26722358_2	-5.2954	2	3	43	G:2	:NA	ggT/ggC:2	1	rs746933844:2	0.0276	0.0546
ucec	GCC1	ENST00000321407	chr7:127222758_2	-5.3889	2	2	546	Q:2	:NA	caG/caA:2	1	.:2	0.0368	0.0473
ucec	RFTN2	ENST00000295049	chr2:198511383_2	-5.1714	2	5	49	S:2	:NA	tcA/tcG:1|tcA/tcC:1	1	novel:2	0.0141	0.0383
ucec	MDFIC	ENST00000257724	chr7:114655851_2	-4.9214	2	2	310	C:2	:NA	tgC/tgT:2	1	.:2	0.0368	0.0421
ucec	DRD2	ENST00000362072	chr11:113283504_2	-4.9939	2	3	304	Q:2	:NA	caG/caA:2	1	novel:2	0.0368	0.0551
ucec	EIF3E	ENST00000220849	chr8:109229599_2	-4.957	2	2	271	R:2	:NA	cgG/cgA:2	1	.:2	0.0428	0.0407
ucec	KCNH8	ENST00000328405	chr3:19436652_1|chr3:19436650_1	-5.3926	2	4	342	L:2	:NA	Ctg/Ttg:1|ctG/ctA:1	1	.:2	0.0332	0.0428
ucec	DCAF8L2	ENST00000451261	chrX:27765447_2	-5.0008	2	5	145	E:2	:NA	gaA/gaG:2	1	rs751450520:2	0.0263	0.0464
ucec	SLCO4A1	ENST00000217159	chr20:61299214_2	-5.0515	2	4	530	C:2	:NA	tgC/tgT:2	1	rs757220564:2	0.0428	0.0561

## Sheet: All
Tumor Type	Gene	Transcript	Genomic_Position (hg19)	log10_pvalue	Nmut_hotspot	Nmut_total	AA_Position	Reference_AA	Variant_AA	Codon_Change	Median_VAF	SNP_ID	Mutability_codon	Mut_gene	tum_type_hot3
blca	FGFR3	ENST00000340107	chr4:1803568_31	-71.7368	31	59	249	S:31	C:31	tCc/tGc:31	1	rs121913483:31	0.1051	0.058	blca
blca	PIK3CA	ENST00000263967	chr3:178936091_21|chr3:178936092_2	-45.1895	23	71	545	E:23	K:19|Q:2|G:1|A:1	Gag/Aag:19|Gag/Cag:2|gAg/gGg:1|gAg/gCg:1	1	rs104886003:21|rs121913274:2	0.0874	0.0372	blca
blca	TP53	ENST00000269305	chr17:7577538_18|chr17:7577539_4|chr17:7577537_1	-20.3711	23	188	248	R:23	Q:17|W:3|P:1|G:1	cGg/cAg:17|Cgg/Tgg:3|Cgg/Ggg:1|cgG/cgA:1|cGg/cCg:1	1	rs11540652:18|rs121912651:4|.:1	0.1483	0.0468	blca
blca	PIK3CA	ENST00000263967	chr3:178936082_16	-28.5992	16	71	542	E:16	K:16	Gaa/Aaa:16	1	rs121913273:16	0.0942	0.0372	blca
blca	ERBB2	ENST00000269571	chr17:37868208_14	-26.926	14	45	310	S:14	F:13|Y:1	tCc/tTc:13|tCc/tAc:1	1	.:14	0.1051	0.0511	blca
blca	TP53	ENST00000269305	chr17:7577085_13|chr17:7577084_1	-11.8655	14	188	285	E:14	K:11|V:1|Q:1|*:1	Gag/Aag:11|Gag/Tag:1|gAg/gTg:1|Gag/Cag:1	1	rs112431538:13|rs121912667:1	0.1034	0.0468	blca
blca	TP53	ENST00000269305	chr17:7577099_14	-11.5072	14	188	280	R:14	T:10|K:4	aGa/aCa:10|aGa/aAa:4	1	rs121912660:14	0.1101	0.0468	blca
blca	KRAS	ENST00000256078	chr12:25398284_8|chr12:25398285_3	-19.438	11	16	12	G:11	D:6|V:2|C:2|R:1	gGt/gAt:6|Ggt/Tgt:2|gGt/gTt:2|Ggt/Cgt:1	1	.:11	0.0391	0.0385	blca
blca	RXRA	ENST00000481739	chr9:137328351_11	-19.8017	11	20	427	S:11	F:9|Y:2	tCc/tTc:9|tCc/tAc:2	1	.:11	0.1051	0.0572	blca
blca	FGFR3	ENST00000340107	chr4:1806099_8	-19.1877	8	59	375	Y:8	C:8	tAt/tGt:8	1	rs121913485:8	0.0254	0.058	blca
blca	ERCC2	ENST00000391945	chr19:45867687_8	-18.3018	8	28	238	N:8	S:8	aAc/aGc:8	1	.:8	0.0288	0.054	blca
blca	KDM6A	ENST00000377967	chrX:44922802_8	-12.3627	8	65	555	Q:8	*:8	Cag/Tag:8	1	.:8	0.0942	0.0399	blca
blca	TP53	ENST00000269305	chr17:7577127_7	-4.5525	7	188	271	E:7	K:5|Q:2	Gag/Aag:5|Gag/Cag:2	1	.:7	0.0942	0.0468	blca
blca	SF3B1	ENST00000335508	chr2:198265453_5|chr2:198265452_1	-12.5164	6	14	902	E:6	K:5|G:1	Gaa/Aaa:5|gAa/gGa:1	1	.:5|novel:1	0.094	0.0407	blca
blca	HRAS	ENST00000451590	chr11:533875_3|chr11:533874_3	-11.3774	6	14	61	Q:6	L:3|K:3	cAg/cTg:3|Cag/Aag:3	1	.:3|rs28933406:3	0.0313	0.06	blca
blca	NFE2L2	ENST00000397062	chr2:178098945_5|chr2:178098944_1	-6.9611	6	19	34	R:6	G:5|P:1	Cga/Gga:5|cGa/cCa:1	1	rs748696421:5|.:1	0.3138	0.0458	blca
blca	C3orf70	ENST00000335012	chr3:184870595_6	-6.519	6	9	6	S:6	L:6	tCg/tTg:6	1	rs757159118:6	0.3138	0.044	blca
blca	RHOB	ENST00000272233	chr2:20647740_6	-4.5064	6	21	172	E:6	K:6	Gag/Aag:6	1	.:6	0.3138	0.0577	blca
blca	FGFR3	ENST00000340107	chr4:1806089_5	-9.2081	5	59	372	G:5	C:5	Ggc/Tgc:5	1	rs121913479:5	0.0635	0.058	blca
blca	PDE3A	ENST00000359062	chr12:20523043_5	-9.4877	5	17	275	L:5	:NA	ctG/ctA:5	1	rs750288734:5	0.0942	0.0421	blca
blca	AHR	ENST00000242057	chr7:17375399_5	-8.5059	5	17	383	Q:5	H:5	caG/caC:5	1	.:5	0.1101	0.0419	blca
blca	LPAR6	ENST00000378434	chr13:48985612_5	-7.7585	5	9	316	F:5	L:1	ttC/ttT:4|ttC/ttA:1	1	rs750415786:5	0.1101	0.0386	blca
blca	STAG2	ENST00000218089	chrX:123197011_5	-7.8324	5	39	593	Q:5	*:5	Cag/Tag:5	1	.:5	0.0942	0.0403	blca
blca	GNA13	ENST00000439174	chr17:63010911_3|chr17:63010910_1	-8.3817	4	7	200	R:4	G:3|K:1	Aga/Gga:3|aGa/aAa:1	1	.:4	0.041	0.0424	blca
blca	PIK3CA	ENST00000263967	chr3:178952085_4	-7.8818	4	71	1047	H:4	R:2|L:2	cAt/cTt:2|cAt/cGt:2	1	rs121913279:4	0.0198	0.0372	blca
blca	SF1	ENST00000377387	chr11:64537455_3|chr11:64537454_1	-7.8447	4	14	279	G:4	R:2|W:1|A:1	Ggg/Tgg:1|gGg/gCg:1|Ggg/Cgg:1|Ggg/Agg:1	1	novel:4	0.0635	0.0541	blca
blca	ACTB	ENST00000331789	chr7:5568242_4	-6.2091	4	9	158	G:4	R:4	Ggg/Agg:4	1	.:4	0.1503	0.057	blca
blca	RARS2	ENST00000369536	chr6:88299660_4	-6.2233	4	5	6	R:4	C:4	Cgc/Tgc:4	1	rs201899366:4	0.3138	0.0433	blca
blca	HRAS	ENST00000451590	chr11:534286_2|chr11:534285_2	-5.1828	4	14	13	G:4	R:2|V:1|D:1	Ggt/Cgt:2|gGt/gTt:1|gGt/gAt:1	1	.:2|rs104894226:2	0.0936	0.06	blca
blca	RHOB	ENST00000272233	chr2:20647449_3|chr2:20647450_1	-4.6529	4	21	75	P:4	S:2|T:1|L:1	Ccg/Tcg:2|cCg/cTg:1|Ccg/Acg:1	1	.:4	0.0852	0.0577	blca
blca	NUP93	ENST00000308159	chr16:56782202_3	-7.454	3	9	15	Q:3	*:3	Cag/Tag:3	1	.:3	0.0271	0.0499	blca
blca	ZBTB7B	ENST00000417934	chr1:154988705_3	-7.0139	3	7	422	K:3	N:3	aaG/aaT:2|aaG/aaC:1	1	.:3	0.0368	0.0536	blca
blca	ZNF276	ENST00000443381	chr16:89789220_2|chr16:89789221_1	-6.7296	3	9	163	G:3	S:2|A:1	Ggt/Agt:2|gGt/gCt:1	1	rs748405201:2|rs199530258:1	0.0421	0.0591	blca
blca	TTYH1	ENST00000376531	chr19:54942066_3	-6.2288	3	4	339	Q:3	*:3	Cag/Tag:3	1	novel:3	0.0942	0.0533	blca
blca	CLASP2	ENST00000468888	chr3:33614798_3	-6.5298	3	8	844	D:3	Y:1|N:1|H:1	Gat/Tat:1|Gat/Cat:1|Gat/Aat:1	1	.:3	0.0942	0.0409	blca
blca	RERE	ENST00000337907	chr1:8617577_3	-6.5287	3	9	176	K:3	N:3	aaG/aaC:3	1	.:3	0.1101	0.0519	blca
blca	PTPRE	ENST00000254667	chr10:129845659_2|chr10:129845660_1	-6.01	3	5	39	P:3	S:1|L:1|A:1	Ccg/Tcg:1|Ccg/Gcg:1|cCg/cTg:1	1	novel:2|rs775207835:1	0.1201	0.0472	blca
blca	PIK3CA	ENST00000263967	chr3:178936095_2|chr3:178936094_1	-5.5274	3	71	546	Q:3	R:1|P:1|K:1	cAg/cGg:1|cAg/cCg:1|Cag/Aag:1	1	rs397517201:2|rs121913286:1	0.0218	0.0372	blca
blca	FAM83H	ENST00000388913	chr8:144810877_3	-6.1247	3	13	252	E:3	Q:2|K:1	Gag/Cag:2|Gag/Aag:1	1	.:3	0.0942	0.0624	blca
blca	TTC23L	ENST00000505624	chr5:34867123_3	-5.4829	3	4	263	Q:3	:NA	caG/caA:3	1	.:3	0.1101	0.0446	blca
blca	MROH2B	ENST00000399564	chr5:41009477_3	-6.0006	3	13	1109	E:3	K:3	Gaa/Aaa:3	1	.:3	0.0942	0.0422	blca
blca	KLF5	ENST00000377687	chr13:73649902_2|chr13:73649903_1	-5.325	3	9	418	D:3	N:2|G:1	Gat/Aat:2|gAt/gGt:1	1	.:3	0.0758	0.0483	blca
blca	MB21D2	ENST00000392452	chr3:192516720_3	-5.3525	3	7	311	Q:3	E:2|*:1	Cag/Gag:2|Cag/Tag:1	1	.:3	0.0942	0.0444	blca
blca	CTNNB1	ENST00000349496	chr3:41266113_3	-5.3692	3	9	37	S:3	C:2|F:1	tCt/tGt:2|tCt/tTt:1	1	.:3	0.1101	0.0425	blca
blca	CREBBP	ENST00000262367	chr16:3788651_2|chr16:3788650_1	-5.7409	3	37	1435	D:3	H:2|G:1	Gat/Cat:2|gAt/gGt:1	1	.:2|rs200207299:1	0.0758	0.0513	blca
blca	PGK1	ENST00000373316	chrX:77373557_1|chrX:77373556_1	-5.4244	2	2	177	V:2	E:1	gtA/gtG:1|gTa/gAa:1	0.5	novel:2	0.0234	0.0407	blca
blca	LYN	ENST00000519728	chr8:56910945_1|chr8:56910944_1	-5.4692	2	3	364	I:2	N:1|L:1	Att/Ctt:1|aTt/aAt:1	1	novel:1|rs746274497:1	0.0215	0.048	blca
blca	ANAPC1	ENST00000341068	chr2:112608431_2	-6.0492	2	8	524	T:2	:NA	acA/acG:1|acA/acC:1	1	rs753530824:2	0.0141	0.0435	blca
blca	TRAPPC6A	ENST00000006275	chr19:45681425_1|chr19:45681424_1	-4.8001	2	2	18	L:2	Q:1	Ctg/Ttg:1|cTg/cAg:1	0.5	novel:1|rs779948296:1	0.0274	0.0557	blca
blca	ADIPOR1	ENST00000340990	chr1:202910772_1|chr1:202910771_1	-5.1496	2	3	353	Y:2	N:1|F:1	tAt/tTt:1|Tat/Aat:1	0.5	novel:2	0.0223	0.0472	blca
blca	KNG1	ENST00000265023	chr3:186442901_1|chr3:186442900_1	-5.2026	2	3	139	Q:2	R:1|K:1	cAg/cGg:1|Cag/Aag:1	1	novel:2	0.0313	0.041	blca
blca	PAQR7	ENST00000374296	chr1:26189571_1|chr1:26189570_1	-4.8733	2	4	254	F:2	V:1|S:1	tTc/tCc:1|Ttc/Gtc:1	0.5	novel:2	0.0199	0.0442	blca
blca	PLK3	ENST00000372201	chr1:45269884_1|chr1:45269882_1	-5.093	2	8	436	C:2	W:1|S:1	tgT/tgG:1|Tgt/Agt:1	1	.:1|rs778808681:1	0.018	0.0553	blca
blca	ECSIT	ENST00000270517	chr19:11617241_1|chr19:11617240_1	-4.8893	2	2	352	E:2	V:1|*:1	Gag/Tag:1|gAg/gTg:1	0.5	novel:1|rs772211646:1	0.0607	0.0551	blca
blca	DUSP27	ENST00000361200	chr1:167096804_1|chr1:167096802_1	-5.3535	2	8	812	C:2	G:1	tgC/tgT:1|Tgc/Ggc:1	1	.:1|novel:1	0.0219	0.0506	blca
blca	NPEPPS	ENST00000322157	chr17:45678995_1|chr17:45678994_1	-5.1831	2	8	541	M:2	R:1|L:1	Atg/Ctg:1|aTg/aGg:1	0.5	novel:2	0.0185	0.0442	blca
blca	ARHGEF25	ENST00000333972	chr12:58007281_1|chr12:58007280_1	-4.9659	2	7	195	K:2	T:1|E:1	Aag/Gag:1|aAg/aCg:1	1	novel:2	0.0199	0.0481	blca
blca	FGFR3	ENST00000340107	chr4:1807889_2	-4.4914	2	59	652	K:2	E:2	Aag/Gag:2	1	rs78311289:2	0.0135	0.058	blca
blca	KITLG	ENST00000228280	chr12:88912550_1|chr12:88912549_1	-4.535	2	3	96	S:2	I:1	aGt/aTt:1|agT/agC:1	0.5	novel:2	0.0294	0.0419	blca
brca	PIK3CA	ENST00000263967	chr3:178952085_88|chr3:178952084_1	-242.034	89	227	1047	H:89	R:79|L:9|Y:1	cAt/cGt:79|cAt/cTt:9|Cat/Tat:1	1	rs121913279:88|rs121913281:1	0.0199	0.0372	brca
brca	PIK3CA	ENST00000263967	chr3:178936091_38|chr3:178936092_5	-76.1994	43	227	545	E:43	K:38|A:5	Gag/Aag:38|gAg/gCg:5	1	rs104886003:38|rs121913274:5	0.0852	0.0372	brca
brca	PIK3CA	ENST00000263967	chr3:178936082_31|chr3:178936083_1	-51.751	32	227	542	E:32	K:31|G:1	Gaa/Aaa:31|gAa/gGa:1	1	rs121913273:31|.:1	0.0917	0.0372	brca
brca	AKT1	ENST00000554581	chr14:105246551_20	-39.2007	20	22	17	E:20	K:20	Gag/Aag:20	1	rs34409589,rs121434592:20	0.1051	0.0519	brca
brca	PIK3CA	ENST00000263967	chr3:178921553_12|chr3:178921552_1|chr3:178921551_1	-27.3694	14	227	345	N:14	K:12|T:1|H:1	aaT/aaA:12|Aat/Cat:1|aAt/aCt:1	1	rs121913284:12|.:2	0.0196	0.0372	brca
brca	TP53	ENST00000269305	chr17:7578406_14	-8.6093	14	176	175	R:14	H:14	cGc/cAc:14	1	rs28934578:14	0.1728	0.0468	brca
brca	TP53	ENST00000269305	chr17:7577120_10|chr17:7577121_1	-5.5793	11	176	273	R:11	H:7|L:2|P:1|C:1	cGt/cAt:7|cGt/cTt:2|Cgt/Tgt:1|cGt/cCt:1	1	rs28934576:10|rs121913343:1	0.1864	0.0468	brca
brca	TP53	ENST00000269305	chr17:7577539_4|chr17:7577538_4	-3.9145	8	176	248	R:8	W:4|Q:4	Cgg/Tgg:4|cGg/cAg:4	1	rs11540652:4|rs121912651:4	0.1503	0.0468	brca
brca	SF3B1	ENST00000335508	chr2:198266834_7	-22.1965	7	9	700	K:7	E:7	Aaa/Gaa:7	1	rs559063155:7	0.0135	0.0407	brca
brca	CDH1	ENST00000261769	chr16:68772218_7	-14.308	7	28	23	Q:7	*:7	Cag/Tag:7	1	.:7	0.0447	0.046	brca
brca	TP53	ENST00000269305	chr17:7578271_5|chr17:7578272_1	-7.08	6	176	193	H:6	R:4|Y:1|L:1	cAt/cGt:4|Cat/Tat:1|cAt/cTt:1	1	.:6	0.0214	0.0468	brca
brca	PIK3CA	ENST00000263967	chr3:178936095_3|chr3:178936094_2	-7.6397	5	227	546	Q:5	R:3|K:2	cAg/cGg:3|Cag/Aag:2	1	rs397517201:3|rs121913286:2	0.0226	0.0372	brca
brca	TP53	ENST00000269305	chr17:7578265_5	-6.0748	5	176	195	I:5	T:5	aTc/aCc:5	1	rs760043106:5	0.0172	0.0468	brca
brca	TP53	ENST00000269305	chr17:7578394_4|chr17:7578395_1	-5.3033	5	176	179	H:5	R:4|Y:1	cAt/cGt:4|Cat/Tat:1	1	.:4|rs587780070:1	0.0248	0.0468	brca
brca	ERBB2	ENST00000269571	chr17:37881000_4	-10.4239	4	13	777	V:4	L:4	Gtg/Ttg:3|Gtg/Ctg:1	1	rs121913471:4	0.0271	0.0511	brca
brca	PIK3CA	ENST00000263967	chr3:178927980_4	-6.2291	4	227	420	C:4	R:4	Tgt/Cgt:4	1	rs121913272:4	0.0179	0.0372	brca
brca	TP53	ENST00000269305	chr17:7578190_3|chr17:7578191_1	-4.032	4	176	220	Y:4	C:2|S:1|H:1	tAt/tGt:2|tAt/tCt:1|Tat/Cat:1	1	rs121912666:3|rs530941076:1	0.0239	0.0468	brca
brca	ERBB2	ENST00000269571	chr17:37880220_2|chr17:37880219_1	-8.0227	3	13	755	L:3	W:1|S:1|M:1	tTg/tGg:1|tTg/tCg:1|Ttg/Atg:1	0.333333333333333	rs121913470:2|.:1	0.019	0.0511	brca
brca	KRAS	ENST00000256078	chr12:25398284_2|chr12:25398285_1	-6.1534	3	3	12	G:3	V:2|C:1	gGt/gTt:2|Ggt/Tgt:1	1	.:3	0.0396	0.0385	brca
brca	TMEM132C	ENST00000435159	chr12:129180412_2|chr12:129180413_1	-5.2412	3	11	565	R:3	W:1|Q:1	Cgg/Tgg:1|cGg/cAg:1|Cgg/Agg:1	1	.:2|rs770949094:1	0.1653	0.0499	brca
brca	NADK2	ENST00000381937	chr5:36195293_2	-5.4842	2	2	428	M:2	V:1|L:1	Atg/Gtg:1|Atg/Ctg:1	1	.:2	0.0172	0.0451	brca
brca	CD1E	ENST00000368167	chr1:158325222_1|chr1:158325221_1	-5.3719	2	3	163	I:2	N:1|F:1	Atc/Ttc:1|aTc/aAc:1	0.5	.:1|novel:1	0.0172	0.0453	brca
brca	HS3ST2	ENST00000261374	chr16:22926805_1|chr16:22926804_1	-5.335	2	3	342	I:2	K:1	atA/atT:1|aTa/aAa:1	1	.:1|rs760611902:1	0.0223	0.0597	brca
brca	DYRK1B	ENST00000593685	chr19:40316721_2	-5.4775	2	3	508	P:2	:NA	ccA/ccC:2	1	rs772531347:2	0.0219	0.0572	brca
brca	CHST2	ENST00000309575	chr3:142840144_1|chr3:142840143_1	-5.3234	2	4	162	D:2	V:1|E:1	gAc/gTc:1|gaC/gaA:1	1	.:2	0.0244	0.0596	brca
brca	SLC25A36	ENST00000324194	chr3:140695184_1|chr3:140695183_1	-5.0494	2	3	275	E:2	G:1|D:1	gAa/gGa:1|gaA/gaT:1	0.5	.:2	0.0199	0.0452	brca
brca	FGFR2	ENST00000457416	chr10:123258034_2	-5.4192	2	7	550	N:2	K:2	aaT/aaA:2	1	rs121913476:2	0.0172	0.0528	brca
brca	ZBTB7C	ENST00000588982	chr18:45566388_1|chr18:45566387_1	-5.1388	2	3	364	Q:2	P:1	cAg/cCg:1|caG/caA:1	1	.:2	0.0274	0.0484	brca
brca	CNGA4	ENST00000379936	chr11:6262922_1|chr11:6262921_1	-5.0651	2	3	393	L:2	P:1	ctG/ctT:1|cTg/cCg:1	0.5	rs544011023:1|rs777975158:1	0.0313	0.0508	brca
brca	B4GALT1	ENST00000379731	chr9:33135287_1|chr9:33135286_1	-4.8716	2	3	183	P:2	L:1	cCa/cTa:1|ccA/ccG:1	1	.:2	0.0322	0.0466	brca
brca	ADCY5	ENST00000462833	chr3:123166296_1|chr3:123166295_1	-5.4357	2	6	366	L:2	Q:1	ctG/ctA:1|cTg/cAg:1	0.5	novel:2	0.0238	0.0591	brca
brca	NDUFA10	ENST00000252711	chr2:240960814_1|chr2:240960813_1	-4.8077	2	2	87	P:2	H:1	ccT/ccC:1|cCt/cAt:1	0.5	novel:2	0.0374	0.0451	brca
brca	VEGFB	ENST00000309422	chr11:64004670_1|chr11:64004669_1	-4.4918	2	4	129	K:2	T:1|Q:1	Aag/Cag:1|aAg/aCg:1	1	rs751195975:1|rs765659282:1	0.0239	0.057	brca
brca	BTBD1	ENST00000261721	chr15:83710594_1|chr15:83710593_1	-4.8926	2	3	250	A:2	V:1|T:1	gCa/gTa:1|Gca/Aca:1	0.5	.:2	0.0332	0.0442	brca
cesc	PIK3CA	ENST00000263967	chr3:178936091_24	-51.8287	24	54	545	E:24	K:24	Gag/Aag:24	1	rs104886003:24	0.0942	0.0372	cesc
cesc	PIK3CA	ENST00000263967	chr3:178936082_15	-29.5351	15	54	542	E:15	K:15	Gaa/Aaa:15	1	rs121913273:15	0.0942	0.0372	cesc
cesc	KRAS	ENST00000256078	chr12:25398284_6|chr12:25398285_2	-13.6988	8	14	12	G:8	D:4|V:2|C:2	gGt/gAt:4|Ggt/Tgt:2|gGt/gTt:2	1	.:8	0.0389	0.0385	cesc
cesc	KLF5	ENST00000377687	chr13:73649905_4|chr13:73649906_1	-10.1255	5	7	419	E:5	K:4|G:1	Gag/Aag:4|gAg/gGg:1	0.5	.:4|novel:1	0.0786	0.0483	cesc
cesc	ERBB2	ENST00000269571	chr17:37868208_5	-10.1525	5	15	310	S:5	F:4|Y:1	tCc/tTc:4|tCc/tAc:1	1	.:5	0.1051	0.0511	cesc
cesc	FBXW7	ENST00000281708	chr4:153247289_4|chr4:153247288_1	-6.6251	5	27	505	R:5	G:3|L:1|C:1	Cgc/Ggc:3|Cgc/Tgc:1|cGc/cTc:1	1	rs149680468:4|.:1	0.1548	0.0466	cesc
cesc	FBXW7	ENST00000281708	chr4:153249384_3|chr4:153249385_2	-6.284	5	27	465	R:5	H:2|C:2|L:1	Cgt/Tgt:2|cGt/cAt:2|cGt/cTt:1	1	.:5	0.1818	0.0466	cesc
cesc	MAPK1	ENST00000215832	chr22:22127164_5	-6.1135	5	8	322	E:5	K:5	Gag/Aag:5	1	.:5	0.3138	0.0431	cesc
cesc	ERBB3	ENST00000267101	chr12:56478854_4	-7.1658	4	12	104	V:4	M:4	Gtg/Atg:4	1	.:4	0.1877	0.0463	cesc
cesc	EP300	ENST00000263253	chr22:41565529_4	-5.9279	4	27	1399	D:4	N:4	Gat/Aat:4	1	.:4	0.3138	0.0471	cesc
cesc	PIK3CA	ENST00000263967	chr3:178952085_2|chr3:178952086_1	-6.324	3	54	1047	H:3	R:1|Q:1|L:1	cAt/cTt:1|cAt/cGt:1|caT/caG:1	1	rs121913279:2|.:1	0.0189	0.0372	cesc
cesc	HSF2	ENST00000368455	chr6:122734717_1|chr6:122734715_1	-5.8544	2	2	126	L:2	I:1|F:1	ttA/ttC:1|Tta/Ata:1	1	novel:1|rs765283128:1	0.019	0.0422	cesc
cesc	CCAR2	ENST00000308511	chr8:22464166_1|chr8:22464165_1	-5.6473	2	4	66	H:2	N:1|L:1	cAt/cTt:1|Cat/Aat:1	1	novel:2	0.0247	0.0502	cesc
cesc	C16orf96	ENST00000444310	chr16:4641777_1|chr16:4641776_1	-5.6675	2	3	901	G:2	V:1	gGc/gTc:1|ggC/ggG:1	1	novel:2	0.0398	0.0503	cesc
cesc	GKAP1	ENST00000376371	chr9:86421237_1|chr9:86421236_1	-5.1042	2	3	66	Q:2	R:1|K:1	cAa/cGa:1|Caa/Aaa:1	0.5	novel:2	0.0219	0.0449	cesc
cesc	CCDC134	ENST00000255784	chr22:42209805_1|chr22:42209804_1	-4.7939	2	2	181	P:2	L:1	cCa/cTa:1|ccA/ccT:1	1	novel:2	0.0322	0.0493	cesc
cesc	CCND1	ENST00000227507	chr11:69466021_2	-4.8796	2	2	287	P:2	T:2	Ccc/Acc:2	1	.:2	0.037	0.0485	cesc
cesc	GALNT15	ENST00000339732	chr3:16216966_1|chr3:16216965_1	-5.2336	2	3	103	Q:2	R:1|K:1	cAg/cGg:1|Cag/Aag:1	0.5	novel:2	0.0313	0.0428	cesc
cesc	DNM2	ENST00000389253	chr19:10893714_1|chr19:10893713_1	-5.3706	2	4	256	R:2	T:1|G:1	Agg/Ggg:1|aGg/aCg:1	0.5	novel:2	0.0365	0.0573	cesc
cesc	DPP9	ENST00000262960	chr19:4702155_1|chr19:4702154_1	-5.288	2	3	299	L:2	H:1	ctC/ctG:1|cTc/cAc:1	0.5	novel:2	0.0552	0.0577	cesc
cesc	CDKN2A	ENST00000498124	chr9:21974805_1|chr9:21974804_1	-4.3068	2	4	8	S:2	R:1|I:1	Agc/Cgc:1|aGc/aTc:1	0.5	.:1|novel:1	0.0274	0.0653	cesc
cesc	SRRT	ENST00000347433	chr7:100482407_1|chr7:100482406_1	-5.1207	2	4	330	G:2	V:1|C:1	Ggt/Tgt:1|gGt/gTt:1	0.5	novel:2	0.0503	0.0587	cesc
coadread	KRAS	ENST00000256078	chr12:25398284_79|chr12:25398285_20	-223.295	99	146	12	G:99	V:36|D:34|C:10|A:9|S:8|R:2	gGt/gTt:36|gGt/gAt:34|Ggt/Tgt:10|gGt/gCt:9|Ggt/Agt:8|Ggt/Cgt:2	1	.:99	0.0386	0.0385	coadread
coadread	KRAS	ENST00000256078	chr12:25398281_27|chr12:25398282_1	-45.7265	28	146	13	G:28	D:27|C:1	gGc/gAc:27|Ggc/Tgc:1	1	.:28	0.0429	0.0385	coadread
coadread	TP53	ENST00000269305	chr17:7578406_23|chr17:7578407_1	-19.4728	24	202	175	R:24	H:23|C:1	cGc/cAc:23|Cgc/Tgc:1	1	rs28934578:23|rs138729528:1	0.1728	0.0468	coadread
coadread	TP53	ENST00000269305	chr17:7577538_15|chr17:7577539_8	-19.5965	23	202	248	R:23	Q:15|W:8	cGg/cAg:15|Cgg/Tgg:8	1	rs11540652:15|rs121912651:8	0.1503	0.0468	coadread
coadread	TP53	ENST00000269305	chr17:7577120_15|chr17:7577121_7	-16.6074	22	202	273	R:22	H:15|C:7	cGt/cAt:15|Cgt/Tgt:7	1	rs28934576:15|rs121913343:7	0.183	0.0468	coadread
coadread	APC	ENST00000457016	chr5:112175639_20	-29.216	20	234	1450	R:20	*:20	Cga/Tga:20	1	rs121913332:20	0.1728	0.0473	coadread
coadread	PIK3CA	ENST00000263967	chr3:178936091_16|chr3:178936092_2	-31.336	18	66	545	E:18	K:16|A:2	Gag/Aag:16|gAg/gCg:2	1	rs104886003:16|rs121913274:2	0.0856	0.0372	coadread
coadread	TP53	ENST00000269305	chr17:7577094_18	-13.6624	18	202	282	R:18	W:18	Cgg/Tgg:18	1	rs28934574:18	0.1503	0.0468	coadread
coadread	APC	ENST00000457016	chr5:112173917_14	-18.4962	14	234	876	R:14	*:14	Cga/Tga:14	1	rs121913333:14	0.1728	0.0473	coadread
coadread	APC	ENST00000457016	chr5:112116592_12	-14.7351	12	234	213	R:12	*:12	Cga/Tga:12	1	rs587781392:12	0.1877	0.0473	coadread
coadread	PCBP1	ENST00000303577	chr2:70315174_10	-25.6721	10	14	100	L:10	Q:8|P:2	cTg/cAg:8|cTg/cCg:2	1	.:10	0.0179	0.0564	coadread
coadread	PIK3CA	ENST00000263967	chr3:178936082_9|chr3:178936083_1	-15.1249	10	66	542	E:10	K:9|G:1	Gaa/Aaa:9|gAa/gGa:1	1	rs121913273:9|.:1	0.0861	0.0372	coadread
coadread	NRAS	ENST00000369535	chr1:115258747_7|chr1:115258748_2	-14.3186	9	19	12	G:9	D:6|C:2|V:1	gGt/gAt:6|Ggt/Tgt:2|gGt/gTt:1	1	.:9	0.0414	0.038	coadread
coadread	APC	ENST00000457016	chr5:112175423_9	-12.7441	9	234	1378	Q:9	*:9	Cag/Tag:9	1	rs121913329:9	0.0942	0.0473	coadread
coadread	APC	ENST00000457016	chr5:112128143_9	-10.4245	9	234	216	R:9	*:9	Cga/Tga:9	1	rs62619935:9	0.1728	0.0473	coadread
coadread	APC	ENST00000457016	chr5:112174631_9	-8.1854	9	234	1114	R:9	*:9	Cga/Tga:9	1	rs121913331:9	0.3138	0.0473	coadread
coadread	NRAS	ENST00000369535	chr1:115256530_5|chr1:115256529_2|chr1:115256528_1	-14.2973	8	19	61	Q:8	K:5|R:2|H:1	Caa/Aaa:5|cAa/cGa:2|caA/caC:1	1	rs121913254:5|.:2|rs121913255:1	0.0238	0.038	coadread
coadread	BRAF	ENST00000288602	chr7:140453136_7	-18.1694	7	14	600	V:7	E:7	gTg/gAg:7	1	.:7	0.0219	0.0461	coadread
coadread	PIK3CA	ENST00000263967	chr3:178952085_5|chr3:178952084_2	-13.8241	7	66	1047	H:7	R:5|Y:2	cAt/cGt:5|Cat/Tat:2	1	rs121913279:5|rs121913281:2	0.0219	0.0372	coadread
coadread	KRAS	ENST00000256078	chr12:25380276_3|chr12:25380275_3|chr12:25380277_1	-8.7135	7	146	61	Q:7	H:3|R:2|P:1|K:1	caA/caC:3|cAa/cGa:2|cAa/cCa:1|Caa/Aaa:1	1	.:3|rs17851045:3|rs121913238:1	0.0308	0.0385	coadread
coadread	APC	ENST00000457016	chr5:112175390_7	-9.2929	7	234	1367	Q:7	*:6|E:1	Cag/Tag:6|Cag/Gag:1	1	rs121913328:7	0.0942	0.0473	coadread
coadread	FBXW7	ENST00000281708	chr4:153249384_4|chr4:153249385_3	-8.8114	7	35	465	R:7	H:4|C:3	cGt/cAt:4|Cgt/Tgt:3	1	.:7	0.1813	0.0466	coadread
coadread	APC	ENST00000457016	chr5:112175576_6	-10.8522	6	234	1429	Q:6	*:6	Caa/Taa:6	0.75	rs74535574:6	0.0271	0.0473	coadread
coadread	KRAS	ENST00000256078	chr12:25378562_5|chr12:25378561_1	-6.7887	6	146	146	A:6	T:5|V:1	Gca/Aca:5|gCa/gTa:1	1	rs121913527:5|.:1	0.0356	0.0385	coadread
coadread	SMAD4	ENST00000342988	chr18:48591919_4|chr18:48591918_2	-6.681	6	24	361	R:6	H:4|C:2	cGc/cAc:4|Cgc/Tgc:2	1	rs377767347:4|.:2	0.2198	0.0397	coadread
coadread	APC	ENST00000457016	chr5:112164616_6	-6.1214	6	234	564	R:6	*:6	Cga/Tga:6	1	rs137854574:6	0.1728	0.0473	coadread
coadread	APC	ENST00000457016	chr5:112162891_6	-5.9154	6	234	499	R:6	*:6	Cga/Tga:6	1	rs137854580:6	0.1877	0.0473	coadread
coadread	APC	ENST00000457016	chr5:112175348_5	-6.0802	5	234	1353	E:5	*:5	Gaa/Taa:5	1	.:5	0.0942	0.0473	coadread
coadread	GNAS	ENST00000371100	chr20:57484421_3|chr20:57484420_1	-8.1226	4	7	844	R:4	H:2|L:1|C:1	cGt/cAt:2|Cgt/Tgt:1|cGt/cTt:1	1	rs121913495:3|.:1	0.1783	0.0578	coadread
coadread	PIK3CA	ENST00000263967	chr3:178936095_2|chr3:178936094_2	-7.0185	4	66	546	Q:4	R:2|K:1|E:1	cAg/cGg:2|Cag/Gag:1|Cag/Aag:1	1	rs121913286:2|rs397517201:2	0.0238	0.0372	coadread
coadread	APC	ENST00000457016	chr5:112174096_4	-6.7092	4	234	935	Y:4	*:4	taC/taA:3|taC/taG:1	0.75	rs398123120:4	0.0271	0.0473	coadread
coadread	ATM	ENST00000278616	chr11:108117798_4	-6.7424	4	18	337	R:4	C:4	Cgt/Tgt:4	1	rs138398778:4	0.3138	0.0399	coadread
coadread	SMAD4	ENST00000342988	chr18:48604787_3|chr18:48604789_1	-4.8333	4	24	537	D:4	H:3|E:1	Gac/Cac:3|gaC/gaG:1	1	.:3|rs369598262:1	0.1295	0.0397	coadread
coadread	AMER1	ENST00000330258	chrX:63412095_4	-5.4802	4	27	358	R:4	*:4	Cga/Tga:4	1	rs137852217:4	0.1728	0.0425	coadread
coadread	APC	ENST00000457016	chr5:112175271_4	-4.5877	4	234	1327	S:4	*:3|L:1	tCa/tAa:2|tCa/tTa:1|tCa/tGa:1	1	.:4	0.0942	0.0473	coadread
coadread	APC	ENST00000457016	chr5:112175480_4	-4.5877	4	234	1397	E:4	*:4	Gag/Tag:4	1	.:4	0.0942	0.0473	coadread
coadread	APC	ENST00000457016	chr5:112175513_4	-4.5877	4	234	1408	E:4	*:4	Gaa/Taa:4	1	.:4	0.0942	0.0473	coadread
coadread	ZMAT1	ENST00000372782	chrX:101138610_1|chrX:101138609_1|chrX:101138608_1	-7.6175	3	6	597	K:3	I:1|*:1	Aaa/Taa:1|aAa/aTa:1|aaA/aaG:1	0.333333333333333	.:3	0.0214	0.0382	coadread
coadread	TMPRSS15	ENST00000284885	chr21:19737542_1|chr21:19737541_1|chr21:19737540_1	-7.3668	3	12	230	L:3	M:1|*:1	ttG/ttA:1|tTg/tAg:1|Ttg/Atg:1	0.5	.:1|rs752850077:1|rs756323568:1	0.0209	0.0385	coadread
coadread	MAGEC1	ENST00000285879	chrX:140996328_3	-7.3668	3	13	1046	K:3	N:3	aaA/aaC:3	1	rs753057119:3	0.0263	0.0467	coadread
coadread	PIK3CA	ENST00000263967	chr3:178927980_3	-5.372	3	66	420	C:3	R:3	Tgt/Cgt:3	1	rs121913272:3	0.0179	0.0372	coadread
coadread	FLG	ENST00000368799	chr1:152279699_1|chr1:152279698_1|chr1:152279697_1	-6.6388	3	36	2555	E:3	A:1|*:1	Gag/Tag:1|gAg/gCg:1|gaG/gaA:1	0.333333333333333	rs752364784:1|rs760728737:1|rs767356239:1	0.061	0.0483	coadread
coadread	DCAF12L2	ENST00000538699	chrX:125298907_3	-5.0527	3	7	334	P:3	L:3	cCg/cTg:3	1	.:3	0.1503	0.0595	coadread
coadread	APC	ENST00000457016	chr5:112175303_3	-4.6645	3	234	1338	Q:3	*:3	Cag/Tag:3	1	rs121913327:3	0.0296	0.0473	coadread
coadread	SLC35G2	ENST00000446465	chr3:136573509_1|chr3:136573507_1	-5.6829	2	2	69	F:2	L:2	ttT/ttA:1|Ttt/Ctt:1	0.5	.:2	0.0202	0.0479	coadread
coadread	DCAF13	ENST00000297579	chr8:104427572_2	-5.7883	2	3	118	T:2	:NA	acT/acG:1|acT/acC:1	1	.:2	0.0179	0.0497	coadread
coadread	CCDC93	ENST00000376300	chr2:118743566_1|chr2:118743565_1	-5.6704	2	2	200	A:2	G:1	gCt/gGt:1|gcT/gcC:1	1	.:1|rs531145241:1	0.028	0.0428	coadread
coadread	SLC12A2	ENST00000262461	chr5:127487066_1|chr5:127487065_1	-5.9329	2	2	747	I:2	N:1	atT/atA:1|aTt/aAt:1	0.5	novel:2	0.0223	0.0426	coadread
coadread	PPP2R5A	ENST00000261461	chr1:212519158_1|chr1:212519157_1	-5.4094	2	3	196	F:2	Y:1|I:1	tTt/tAt:1|Ttt/Att:1	0.333333333333333	.:2	0.0214	0.0472	coadread
coadread	CHST13	ENST00000319340	chr3:126260766_1|chr3:126260765_1	-5.2038	2	3	124	L:2	R:1|M:1	cTg/cGg:1|Ctg/Atg:1	0.5	.:2	0.0274	0.0677	coadread
coadread	C14orf37	ENST00000267485	chr14:58604742_2	-5.5889	2	4	445	S:2	:NA	tcT/tcG:2	1	.:2	0.0179	0.0406	coadread
coadread	FGF3	ENST00000334134	chr11:69625206_1|chr11:69625205_1	-4.9163	2	3	196	S:2	R:1|I:1	aGt/aTt:1|agT/agG:1	0.5	.:1|novel:1	0.0265	0.067	coadread
coadread	FRS3	ENST00000373018	chr6:41743240_1|chr6:41743239_1	-5.2524	2	2	57	W:2	S:1|C:1	tgG/tgT:1|tGg/tCg:1	1	novel:2	0.0438	0.0529	coadread
coadread	FAM196A	ENST00000522781	chr10:128974247_1|chr10:128974246_1	-5.1894	2	2	138	S:2	I:1	aGc/aTc:1|agC/agT:1	0.5	novel:2	0.0398	0.046	coadread
coadread	NUMA1	ENST00000393695	chr11:71725053_1|chr11:71725052_1	-5.9194	2	5	1166	T:2	P:1|I:1	Act/Cct:1|aCt/aTt:1	0.5	.:1|rs765083064:1	0.0264	0.0496	coadread
coadread	PLXNA3	ENST00000369682	chrX:153688672_1|chrX:153688671_1	-5.815	2	7	50	V:2	L:1|G:1	Gtg/Ttg:1|gTg/gGg:1	1	.:2	0.0265	0.0565	coadread
coadread	FASTKD2	ENST00000236980	chr2:207631683_1|chr2:207631682_1	-5.2824	2	2	89	G:2	V:1|R:1	gGc/gTc:1|Ggc/Cgc:1	0.5	.:2	0.0438	0.0395	coadread
coadread	GADL1	ENST00000282538	chr3:30891561_1|chr3:30891560_1	-5.1154	2	3	193	Y:2	C:1|*:1	tAc/tGc:1|taC/taA:1	0.5	.:1|rs749602116:1	0.0274	0.0401	coadread
coadread	CAPRIN2	ENST00000298892	chr12:30863062_1|chr12:30863061_1	-5.4263	2	4	1003	K:2	T:1	aAg/aCg:1|aaG/aaA:1	0.5	.:2	0.0315	0.0427	coadread
coadread	SNRPA1	ENST00000254193	chr15:101821973_1|chr15:101821972_1	-4.6325	2	2	242	G:2	V:1|C:1	Ggt/Tgt:1|gGt/gTt:1	0.5	.:2	0.0409	0.0466	coadread
coadread	DDX23	ENST00000308025	chr12:49231065_1|chr12:49231064_1	-5.1973	2	4	289	L:2	P:1|M:1	cTg/cCg:1|Ctg/Atg:1	0.5	.:1|rs775337578:1	0.0374	0.0509	coadread
coadread	GRM3	ENST00000361669	chr7:86416142_1|chr7:86416141_1	-5.1993	2	7	345	N:2	I:1|H:1	Aac/Cac:1|aAc/aTc:1	1	.:1|rs756450196:1	0.0215	0.0479	coadread
coadread	SASH1	ENST00000367467	chr6:148865132_1|chr6:148865131_1	-5.3677	2	6	842	D:2	G:1|E:1	gAc/gGc:1|gaC/gaG:1	0.5	novel:2	0.0294	0.0481	coadread
coadread	PSME4	ENST00000404125	chr2:54119982_1|chr2:54119981_1	-5.5511	2	4	1385	G:2	D:1	ggT/ggG:1|gGt/gAt:1	1	.:1|novel:1	0.0329	0.0405	coadread
coadread	DBF4	ENST00000265728	chr7:87536839_1|chr7:87536837_1	-5.0226	2	2	462	L:2	F:1	Ctt/Ttt:1|ctT/ctA:1	0.5	.:2	0.0621	0.0421	coadread
coadread	TTLL13	ENST00000339615	chr15:90800432_1|chr15:90800430_1	-4.7927	2	2	256	D:2	N:1	gaC/gaT:1|Gac/Aac:1	1	novel:2	0.0656	0.0501	coadread
hnsc	CDKN2A	ENST00000498124	chr9:21971120_20	-19.5443	20	68	80	R:20	*:20	Cga/Tga:20	1	rs121913388:20	0.1503	0.0653	hnsc
hnsc	TP53	ENST00000269305	chr17:7577538_7|chr17:7577539_6	-6.4584	13	260	248	R:13	Q:7|W:6	cGg/cAg:7|Cgg/Tgg:6	1	rs11540652:7|rs121912651:6	0.1503	0.0468	hnsc
hnsc	PIK3CA	ENST00000263967	chr3:178936091_12	-20.116	12	48	545	E:12	K:12	Gag/Aag:12	1	rs104886003:12	0.0942	0.0372	hnsc
hnsc	PIK3CA	ENST00000263967	chr3:178936082_11	-18.0823	11	48	542	E:11	K:11	Gaa/Aaa:11	1	rs121913273:11	0.0942	0.0372	hnsc
hnsc	CDKN2A	ENST00000498124	chr9:21971186_10	-7.2667	10	68	58	R:10	*:10	Cga/Tga:10	1	rs121913387:10	0.1503	0.0653	hnsc
hnsc	TP53	ENST00000269305	chr17:7577094_10	-4.1559	10	260	282	R:10	W:10	Cgg/Tgg:10	1	rs28934574:10	0.1503	0.0468	hnsc
hnsc	PIK3CA	ENST00000263967	chr3:178952085_9	-20.201	9	48	1047	H:9	R:8|L:1	cAt/cGt:8|cAt/cTt:1	1	rs121913279:9	0.0198	0.0372	hnsc
hnsc	TP53	ENST00000269305	chr17:7578394_7|chr17:7578395_2	-9.7583	9	260	179	H:9	R:5|Y:1|P:1|N:1|L:1	cAt/cGt:5|Cat/Tat:1|cAt/cTt:1|cAt/cCt:1|Cat/Aat:1	1	.:7|rs587780070:2	0.0253	0.0468	hnsc
hnsc	TP53	ENST00000269305	chr17:7577548_5|chr17:7577547_4	-4.7061	9	260	245	G:9	S:4|V:2|D:2|C:1	Ggc/Agc:4|gGc/gTc:2|gGc/gAc:2|Ggc/Tgc:1	1	rs28934575:5|rs121912656:4	0.1025	0.0468	hnsc
hnsc	HRAS	ENST00000451590	chr11:534289_5|chr11:534288_3	-10.0956	8	22	12	G:8	S:4|D:2|V:1|C:1	Ggc/Agc:4|gGc/gAc:2|Ggc/Tgc:1|gGc/gTc:1	1	.:8	0.11	0.06	hnsc
hnsc	TP53	ENST00000269305	chr17:7578271_7|chr17:7578272_1	-8.9728	8	260	193	H:8	L:5|Y:1|R:1|P:1	cAt/cTt:5|Cat/Tat:1|cAt/cGt:1|cAt/cCt:1	1	.:8	0.021	0.0468	hnsc
hnsc	HRAS	ENST00000451590	chr11:534285_5|chr11:534286_2	-9.8837	7	22	13	G:7	V:5|R:1|C:1	gGt/gTt:5|Ggt/Tgt:1|Ggt/Cgt:1	1	rs104894226:5|.:2	0.0694	0.06	hnsc
hnsc	CDKN2A	ENST00000498124	chr9:21971028_4|chr9:21971029_3	-7.0948	7	68	110	W:7	*:7	tgG/tgA:4|tGg/tAg:3	1	rs121913389:4|.:3	0.0555	0.0653	hnsc
hnsc	TP53	ENST00000269305	chr17:7578442_4|chr17:7578443_1|chr17:7578441_1	-5.6094	6	260	163	Y:6	C:4|H:1|*:1	tAc/tGc:4|taC/taG:1|Tac/Cac:1	1	rs148924904:4|.:2	0.0261	0.0468	hnsc
hnsc	FBXW7	ENST00000281708	chr4:153247289_4|chr4:153247288_1	-7.7362	5	16	505	R:5	G:4|L:1	Cgc/Ggc:4|cGc/cTc:1	1	rs149680468:4|.:1	0.1548	0.0466	hnsc
hnsc	TP53	ENST00000269305	chr17:7578413_4|chr17:7578412_1	-4.3917	5	260	173	V:5	M:3|L:1|G:1	Gtg/Atg:3|Gtg/Ttg:1|gTg/gGg:1	1	.:5	0.0261	0.0468	hnsc
hnsc	TP53	ENST00000269305	chr17:7578190_5	-4.443	5	260	220	Y:5	C:5	tAt/tGt:5	1	rs121912666:5	0.0254	0.0468	hnsc
hnsc	TP53	ENST00000269305	chr17:7578403_4|chr17:7578402_1	-3.9629	5	260	176	C:5	Y:2|S:1|F:1	tGc/tAc:2|tGc/tTc:1|tgC/tgT:1|tGc/tCc:1	1	.:5	0.0322	0.0468	hnsc
hnsc	HRAS	ENST00000451590	chr11:533874_3|chr11:533873_1	-6.4952	4	22	61	Q:4	L:3|H:1	cAg/cTg:3|caG/caT:1	0.75	.:3|rs121913496:1	0.0276	0.06	hnsc
hnsc	CDH12	ENST00000382254	chr5:21752115_2|chr5:21752113_1	-7.5096	3	5	706	P:3	T:2	Ccc/Acc:2|ccC/ccA:1	0.5	novel:3	0.0396	0.0435	hnsc
hnsc	FAM21C	ENST00000374362	chr10:46250521_3	-6.8975	3	4	460	D:3	N:3	Gac/Aac:3	1	rs782597041:3	0.0942	0.0452	hnsc
hnsc	MYC	ENST00000377970	chr8:128750945_3	-6.2932	3	4	161	S:3	L:3	tCa/tTa:3	1	.:3	0.0942	0.0568	hnsc
hnsc	FGFR3	ENST00000340107	chr4:1803568_3	-6.2009	3	7	249	S:3	C:3	tCc/tGc:3	1	rs121913483:3	0.1051	0.058	hnsc
hnsc	HLA-B	ENST00000412585	chr6:31323241_3	-5.041	3	7	250	Q:3	E:2|*:1	Cag/Gag:2|Cag/Tag:1	1	novel:3	0.0942	0.0473	hnsc
hnsc	PCDHGA12	ENST00000252085	chr5:140811313_2|chr5:140811312_1	-5.479	3	8	329	A:3	V:1	gcG/gcA:2|gCg/gTg:1	1	rs780453684:2|.:1	0.1728	0.0542	hnsc
hnsc	GSDMC	ENST00000276708	chr8:130774941_1|chr8:130774940_1	-5.425	2	3	203	K:2	T:1|E:1	Aag/Gag:1|aAg/aCg:1	0.5	novel:2	0.0199	0.0427	hnsc
hnsc	PER1	ENST00000317276	chr17:8044495_1|chr17:8044494_1	-5.8013	2	6	1255	Q:2	L:1|H:1	cAa/cTa:1|caA/caT:1	0.5	novel:2	0.0202	0.0527	hnsc
hnsc	RPGRIP1	ENST00000400017	chr14:21771560_2	-5.6828	2	6	220	M:2	V:1|L:1	Atg/Ttg:1|Atg/Gtg:1	1	rs371762530:2	0.0198	0.0452	hnsc
hnsc	SP8	ENST00000418710	chr7:20824321_1|chr7:20824320_1	-5.2046	2	3	372	G:2	V:1	gGc/gTc:1|ggC/ggT:1	1	novel:2	0.0428	0.0713	hnsc
hnsc	RPAIN	ENST00000405578	chr17:5323592_1|chr17:5323591_1	-4.7868	2	2	21	W:2	R:1|L:1	tGg/tTg:1|Tgg/Cgg:1	0.5	novel:1|rs368078192:1	0.0294	0.0442	hnsc
hnsc	ESRP1	ENST00000433389	chr8:95677423_1|chr8:95677422_1	-5.3133	2	2	310	G:2	V:1	gGt/gTt:1|ggT/ggA:1	0.5	novel:2	0.0294	0.0415	hnsc
hnsc	CANT1	ENST00000302345	chr17:76993211_1|chr17:76993210_1	-5.0089	2	3	165	M:2	K:1|I:1	atG/atT:1|aTg/aAg:1	0.5	.:1|novel:1	0.0322	0.0542	hnsc
hnsc	SAMHD1	ENST00000262878	chr20:35526866_1|chr20:35526865_1	-5.1947	2	3	529	A:2	T:1|E:1	gCa/gAa:1|Gca/Aca:1	0.5	novel:2	0.0332	0.0444	hnsc
hnsc	HIST1H3C	ENST00000540144	chr6:26045748_2	-4.4202	2	3	37	K:2	M:2	aAg/aTg:2	1	.:2	0.0263	0.0657	hnsc
hnsc	H3F3B	ENST00000254810	chr17:73775146_2	-4.4118	2	2	37	K:2	M:2	aAg/aTg:2	1	novel:2	0.0263	0.0434	hnsc
hnsc	MGST3	ENST00000367889	chr1:165624686_1|chr1:165624685_1	-4.4678	2	2	135	Q:2	L:1|K:1	cAg/cTg:1|Cag/Aag:1	1	novel:2	0.0313	0.0494	hnsc
hnsc	FRMD7	ENST00000298542	chrX:131212468_1|chrX:131212467_1	-5.2126	2	4	526	T:2	N:1	acT/acC:1|aCt/aAt:1	0.5	novel:2	0.0245	0.0391	hnsc
hnsc	MICALCL	ENST00000256186	chr11:12379876_2	-5.1977	2	3	646	E:2	D:1	gaG/gaT:1|gaG/gaA:1	1	novel:2	0.0368	0.0454	hnsc
hnsc	BMP6	ENST00000283147	chr6:7727427_1|chr6:7727426_1	-5.0252	2	5	80	Q:2	R:1|K:1	cAg/cGg:1|Cag/Aag:1	0.5	novel:1|rs759829490:1	0.0238	0.0531	hnsc
hnsc	PHLDB2	ENST00000431670	chr3:111688638_2	-5.4655	2	5	1139	V:2	:NA	gtA/gtG:2	1	rs768412064:2	0.0254	0.0427	hnsc
hnsc	ZNF578	ENST00000421239	chr19:53013843_1|chr19:53013842_1	-5.0769	2	5	70	M:2	R:1|L:1	Atg/Ttg:1|aTg/aGg:1	0.5	novel:2	0.0198	0.0408	hnsc
hnsc	NLN	ENST00000380985	chr5:65077119_1|chr5:65077118_1	-5.1634	2	6	231	L:2	F:1|*:1	ttA/ttT:1|tTa/tAa:1	1	novel:2	0.0179	0.0409	hnsc
hnsc	CCNG2	ENST00000316355	chr4:78081923_1|chr4:78081922_1	-4.792	2	2	109	A:2	V:1|S:1	Gct/Tct:1|gCt/gTt:1	0.5	novel:2	0.0398	0.0405	hnsc
hnsc	GPR56	ENST00000388812	chr16:57695824_1|chr16:57695823_1	-5.1138	2	3	633	G:2	V:1|C:1	Ggc/Tgc:1|gGc/gTc:1	0.5	novel:2	0.0438	0.049	hnsc
hnsc	ZNF45	ENST00000269973	chr19:44418582_1|chr19:44418581_1	-5.1058	2	4	336	A:2	V:1|T:1	gCa/gTa:1|Gca/Aca:1	0.5	novel:2	0.0296	0.0437	hnsc
hnsc	LANCL3	ENST00000378619	chrX:37431414_1|chrX:37431412_1	-4.8643	2	4	97	K:2	*:1	Aag/Tag:1|aaG/aaA:1	1	novel:2	0.0267	0.0484	hnsc
hnsc	NRD1	ENST00000354831	chr1:52305985_2	-5.3776	2	5	181	E:2	:NA	gaA/gaG:2	1	novel:2	0.0288	0.0437	hnsc
hnsc	GPA33	ENST00000367868	chr1:167032959_1|chr1:167032958_1	-4.7059	2	3	144	P:2	Q:1	ccA/ccG:1|cCa/cAa:1	0.5	novel:2	0.0313	0.0466	hnsc
hnsc	DNAAF2	ENST00000298292	chr14:50100985_1|chr14:50100984_1	-5.1825	2	4	295	A:2	T:1|D:1	gCc/gAc:1|Gcc/Acc:1	0.5	novel:2	0.0428	0.0563	hnsc
hnsc	MMP21	ENST00000368808	chr10:127462420_1|chr10:127462419_1	-4.9859	2	2	226	I:2	N:1	atC/atA:1|aTc/aAc:1	1	novel:1|rs781127723:1	0.0557	0.0538	hnsc
hnsc	CAPRIN2	ENST00000298892	chr12:30867899_1|chr12:30867898_1	-5.2932	2	7	832	Y:2	N:1|F:1	tAt/tTt:1|Tat/Aat:1	0.5	novel:1|rs754556464:1	0.021	0.0427	hnsc
hnsc	CNKSR1	ENST00000361530	chr1:26510920_2	-5.0793	2	5	343	L:2	:NA	ctG/ctA:2	1	novel:2	0.0296	0.0507	hnsc
hnsc	PCDH18	ENST00000344876	chr4:138451205_1|chr4:138451204_1	-5.2833	2	5	680	A:2	V:1|T:1	gCa/gTa:1|Gca/Aca:1	1	novel:2	0.0296	0.0403	hnsc
hnsc	SDCCAG8	ENST00000366541	chr1:243437867_1|chr1:243437866_1	-5.0423	2	4	110	T:2	S:1|I:1	Acc/Tcc:1|aCc/aTc:1	0.5	novel:2	0.0329	0.0432	hnsc
hnsc	CCSER2	ENST00000224756	chr10:86237392_2	-5.1101	2	5	766	Y:2	C:2	tAt/tGt:2	1	novel:2	0.0254	0.0386	hnsc
hnsc	TTC37	ENST00000358746	chr5:94849322_1|chr5:94849321_1	-5.3967	2	8	911	Y:2	N:1|F:1	tAt/tTt:1|Tat/Aat:1	0.5	.:1|novel:1	0.021	0.0378	hnsc
kirc	VHL	ENST00000256474	chr3:10188309_3|chr3:10188308_1	-4.6299	4	86	151	I:4	T:2|N:1|F:1	aTc/aCc:2|Atc/Ttc:1|aTc/aAc:1	0.75	.:4	0.0192	0.0484	kirc
kirc	VHL	ENST00000256474	chr3:10191570_3|chr3:10191571_1	-4.2161	4	86	188	L:4	P:2|R:1	cTg/cCg:2|ctG/ctT:1|cTg/cGg:1	1	.:4	0.0246	0.0484	kirc
kirc	MTOR	ENST00000361445	chr1:11188164_3	-7.7451	3	21	1977	T:3	R:2|K:1	aCa/aGa:2|aCa/aAa:1	1	.:3	0.0271	0.0468	kirc
kirc	ZFAND2B	ENST00000289528	chr2:220072989_2|chr2:220072990_1	-6.0655	3	5	149	I:3	T:2	aTc/aCc:2|atC/atA:1	1	.:2|rs763764602:1	0.0481	0.0536	kirc
kirc	SFMBT2	ENST00000361972	chr10:7217996_1|chr10:7217995_1	-6.0868	2	2	647	E:2	D:1|A:1	gAa/gCa:1|gaA/gaT:1	0.5	.:2	0.0175	0.0461	kirc
kirc	DHX35	ENST00000252011	chr20:37630476_1|chr20:37630475_1	-5.9136	2	2	249	Y:2	N:1|F:1	tAt/tTt:1|Tat/Aat:1	0.5	.:2	0.021	0.0454	kirc
kirc	FOXRED1	ENST00000263578	chr11:126142905_1|chr11:126142904_1	-5.7013	2	2	116	C:2	F:1|*:1	tGt/tTt:1|tgT/tgA:1	1	.:2	0.0244	0.0502	kirc
kirc	ATXN2	ENST00000377617	chr12:111893891_1|chr12:111893890_1	-6.1339	2	3	1229	H:2	Q:1|L:1	cAt/cTt:1|caT/caG:1	0.5	.:2	0.0185	0.0514	kirc
kirc	LLGL1	ENST00000316843	chr17:18144881_1|chr17:18144880_1	-5.9957	2	3	873	Y:2	F:1|*:1	tAt/tTt:1|taT/taG:1	0.5	novel:2	0.0226	0.0537	kirc
kirc	PLA2G6	ENST00000332509	chr22:38536025_2	-5.8321	2	2	254	Y:2	S:2	tAc/tCc:2	1	rs778497578:2	0.0276	0.0543	kirc
kirc	PPL	ENST00000345988	chr16:4940261_1|chr16:4940260_1	-6.15	2	3	746	L:2	P:1	ctA/ctC:1|cTa/cCa:1	0.333333333333333	.:2	0.0192	0.0544	kirc
kirc	TMCO3	ENST00000434316	chr13:114150178_1|chr13:114150177_1	-5.6514	2	3	94	H:2	R:1|Q:1	cAc/cGc:1|caC/caA:1	0.5	novel:2	0.0245	0.0512	kirc
kirc	CLCN6	ENST00000346436	chr1:11876724_1|chr1:11876723_1	-5.7555	2	3	89	V:2	I:1|A:1	gTc/gCc:1|Gtc/Atc:1	1	.:1|rs749795306:1	0.0264	0.0485	kirc
kirc	RRBP1	ENST00000377807	chr20:17608189_1|chr20:17608188_1	-5.8099	2	4	530	L:2	Q:1	ctG/ctT:1|cTg/cAg:1	1	novel:2	0.0238	0.0551	kirc
kirc	GP1BA	ENST00000329125	chr17:4837666_2	-5.5834	2	4	589	T:2	:NA	acA/acT:1|acA/acC:1	1	.:2	0.0179	0.0479	kirc
kirc	AFAP1L1	ENST00000296721	chr5:148687092_1|chr5:148687091_1	-5.6562	2	2	221	C:2	Y:1	tgC/tgT:1|tGc/tAc:1	0.5	novel:2	0.0296	0.0475	kirc
kirc	RAD9B	ENST00000392672	chr12:110956716_1|chr12:110956715_1	-5.353	2	2	247	I:2	R:1|L:1	Ata/Tta:1|aTa/aGa:1	0.5	novel:2	0.0254	0.0396	kirc
kirc	PDGFRB	ENST00000261799	chr5:149505046_1|chr5:149505045_1	-5.8096	2	2	590	D:2	A:1	gAc/gCc:1|gaC/gaT:1	0.5	.:2	0.0264	0.0506	kirc
kirc	WDR46	ENST00000374617	chr6:33248691_1|chr6:33248690_1	-5.4949	2	3	397	T:2	S:1|I:1	Act/Tct:1|aCt/aTt:1	0.5	novel:2	0.0265	0.0513	kirc
kirc	CDC42BPB	ENST00000361246	chr14:103416199_1|chr14:103416197_1	-6.0016	2	2	1118	Y:2	N:1|*:1	taT/taG:1|Tat/Aat:1	0.5	novel:2	0.0226	0.0541	kirc
kirc	NUP210L	ENST00000368559	chr1:154027278_1|chr1:154027277_1	-5.9967	2	5	1091	K:2	T:1|*:1	Aaa/Taa:1|aAa/aCa:1	0.5	.:1|novel:1	0.0175	0.0415	kirc
kirc	HOXD3	ENST00000468418	chr2:177033941_1|chr2:177033940_1	-5.2654	2	2	33	G:2	A:1	ggC/ggT:1|gGc/gCc:1	0.5	.:1|rs373609882:1	0.0398	0.0557	kirc
kirc	SALL1	ENST00000251020	chr16:51173119_1|chr16:51173118_1	-5.7952	2	5	1005	I:2	N:1|M:1	atT/atG:1|aTt/aAt:1	1	.:2	0.0223	0.0469	kirc
kirc	TACR1	ENST00000305249	chr2:75278450_1|chr2:75278449_1	-5.205	2	2	287	Y:2	F:1|*:1	tAc/tTc:1|taC/taA:1	0.5	.:2	0.0323	0.0447	kirc
kirc	TSHZ3	ENST00000240587	chr19:31769986_1|chr19:31769985_1	-5.6876	2	5	238	H:2	Q:1|L:1	cAt/cTt:1|caT/caA:1	0.5	.:2	0.0215	0.0488	kirc
kirc	VARS2	ENST00000541562	chr6:30884694_1|chr6:30884693_1	-5.6613	2	4	267	G:2	D:1	ggT/ggC:1|gGt/gAt:1	0.5	.:2	0.0294	0.0514	kirc
kirc	ZHX3	ENST00000309060	chr20:39831543_1|chr20:39831542_1	-5.5758	2	2	672	T:2	S:1|A:1	Acc/Gcc:1|aCc/aGc:1	0.5	.:2	0.0294	0.043	kirc
kirc	KL	ENST00000380099	chr13:33635705_1|chr13:33635704_1	-5.5888	2	4	830	V:2	M:1|E:1	gTg/gAg:1|Gtg/Atg:1	0.5	novel:2	0.0265	0.046	kirc
kirc	NDE1	ENST00000396355	chr16:15761202_1|chr16:15761201_1	-5.023	2	2	48	A:2	T:1|G:1	gCt/gGt:1|Gct/Act:1	0.5	.:2	0.0368	0.0502	kirc
kirc	RAP1GDS1	ENST00000339360	chr4:99355175_1|chr4:99355174_1	-5.2944	2	2	511	A:2	T:1|G:1	gCt/gGt:1|Gct/Act:1	0.5	.:2	0.0368	0.039	kirc
kirc	HCAR2	ENST00000328880	chr12:123187635_1|chr12:123187634_1	-5.0308	2	2	66	L:2	Q:1	Ctg/Ttg:1|cTg/cAg:1	1	.:2	0.0374	0.0474	kirc
kirc	SYNPO2	ENST00000307142	chr4:119947953_1|chr4:119947951_1	-5.6227	2	2	143	A:2	P:1	gcT/gcA:1|Gct/Cct:1	0.5	.:2	0.0274	0.0423	kirc
kirc	SFMBT1	ENST00000394752	chr3:52960073_1|chr3:52960072_1	-5.4061	2	2	369	A:2	T:1|G:1	gCt/gGt:1|Gct/Act:1	0.5	.:2	0.0368	0.0443	kirc
kirc	MUC13	ENST00000311075	chr3:124646754_1|chr3:124646753_1	-5.134	2	3	46	T:2	S:1|N:1	Act/Tct:1|aCt/aAt:1	0.5	.:1|novel:1	0.0265	0.0404	kirc
kirc	SAMD11	ENST00000342066	chr1:878409_1|chr1:878408_1	-5.2588	2	2	512	P:2	T:1|L:1	cCt/cTt:1|Cct/Act:1	1	rs181205550:1|rs190069697:1	0.0602	0.0611	kirc
kirc	IPP	ENST00000396478	chr1:46184983_1|chr1:46184982_1	-5.1826	2	3	360	T:2	S:2	Act/Tct:1|aCt/aGt:1	1	.:1|rs755889982:1	0.0294	0.0414	kirc
kirc	BRCA1	ENST00000471181	chr17:41243623_1|chr17:41243622_1	-5.7526	2	3	1309	N:2	I:1|H:1	Aat/Cat:1|aAt/aTt:1	0.5	.:1|rs397509119:1	0.0223	0.04	kirc
kirc	TMEM59	ENST00000234831	chr1:54509110_1|chr1:54509109_1	-4.8712	2	2	160	S:2	N:1	agC/agT:1|aGc/aAc:1	0.5	.:2	0.0368	0.0437	kirc
kirc	DPY19L4	ENST00000414645	chr8:95777481_1|chr8:95777480_1	-5.2667	2	2	314	A:2	S:1|D:1	Gct/Tct:1|gCt/gAt:1	0.5	.:1|rs144794373:1	0.0368	0.0377	kirc
kirc	CDYL	ENST00000397588	chr6:4892581_1|chr6:4892580_1	-5.1237	2	3	220	A:2	P:1|D:1	gCc/gAc:1|Gcc/Ccc:1	1	novel:2	0.0398	0.0564	kirc
kirc	TTC14	ENST00000296015	chr3:180322347_1|chr3:180322346_1	-5.2681	2	2	218	G:2	V:1|R:1	gGt/gTt:1|Ggt/Cgt:1	0.5	.:2	0.0409	0.0419	kirc
kirc	HNF1B	ENST00000225893	chr17:36091725_2	-5.0843	2	3	302	N:2	K:2	aaC/aaG:2	1	.:2	0.037	0.0489	kirc
kirc	FCN1	ENST00000371806	chr9:137803110_1|chr9:137803109_1	-4.757	2	3	201	S:2	R:1|I:1	aGc/aTc:1|agC/agA:1	0.5	novel:1|rs151151544:1	0.0332	0.0513	kirc
kirc	C12orf10	ENST00000267103	chr12:53700822_1|chr12:53700821_1	-4.7978	2	4	340	C:2	Y:1|*:1	tgC/tgA:1|tGc/tAc:1	0.5	.:2	0.0296	0.0555	kirc
kirc	ZNF669	ENST00000343381	chr1:247265093_1|chr1:247265092_1	-4.8853	2	2	130	G:2	V:1	gGa/gTa:1|ggA/ggG:1	0.5	.:2	0.0593	0.0498	kirc
kirc	TSSC1	ENST00000382125	chr2:3217940_1|chr2:3217939_1	-4.7786	2	2	166	E:2	G:1|*:1	Gaa/Taa:1|gAa/gGa:1	0.5	.:2	0.0593	0.0528	kirc
kirc	NPC1	ENST00000269228	chr18:21141441_1|chr18:21141440_1	-5.3569	2	3	172	A:2	T:1|D:1	gCc/gAc:1|Gcc/Acc:1	0.5	.:1|rs753654470:1	0.0428	0.0487	kirc
kirc	SIPA1L3	ENST00000222345	chr19:38609984_2	-5.4964	2	6	777	G:2	A:2	gGc/gCc:2	1	.:2	0.0428	0.0572	kirc
kirc	NT5M	ENST00000389022	chr17:17207115_1|chr17:17207114_1	-4.4714	2	3	84	L:2	R:1|M:1	cTg/cGg:1|Ctg/Atg:1	0.5	novel:1|rs751847655:1	0.0374	0.0593	kirc
kirc	TCEB1	ENST00000518127	chr8:74858968_1|chr8:74858967_1	-4.0938	2	2	79	Y:2	F:1|*:1	tAc/tTc:1|taC/taA:1	1	.:2	0.0274	0.038	kirc
kirc	FGGY	ENST00000371218	chr1:60073507_1|chr1:60073506_1	-4.913	2	2	312	V:2	D:1	gtC/gtG:1|gTc/gAc:1	0.5	novel:1|rs773100282:1	0.0659	0.0461	kirc
kirc	RABEPK	ENST00000373538	chr9:127996162_1|chr9:127996161_1	-4.6946	2	2	341	E:2	K:1|G:1	gAg/gGg:1|Gag/Aag:1	0.5	.:1|novel:1	0.0552	0.0464	kirc
kirp	KRAS	ENST00000256078	chr12:25398284_5	-10.087	5	5	12	G:5	D:3|V:2	gGt/gAt:3|gGt/gTt:2	1	.:5	0.037	0.0385	kirp
kirp	ERBB2	ENST00000269571	chr17:37880220_2|chr17:37880219_2	-12.4956	4	5	755	L:4	S:2	tTg/tCg:2|Ttg/Ctg:2	0.75	.:2|rs121913470:2	0.0215	0.0511	kirp
kirp	MET	ENST00000318493	chr7:116423474_4	-10.0901	4	21	1268	M:4	T:4	aTg/aCg:4	1	rs121913245:4	0.0198	0.0441	kirp
kirp	FRYL	ENST00000358350	chr4:48578148_1|chr4:48578147_1|chr4:48578146_1	-9.142	3	6	874	A:3	T:1|E:1	gcA/gcG:1|gCa/gAa:1|Gca/Aca:1	0.333333333333333	.:3	0.0257	0.0407	kirp
kirp	DIP2C	ENST00000280886	chr10:390826_1|chr10:390825_1|chr10:390824_1	-8.5162	3	8	1126	C:3	Y:1|R:1	tgC/tgT:1|tGc/tAc:1|Tgc/Cgc:1	0.666666666666667	novel:2|rs757873985:1	0.0257	0.0499	kirp
kirp	PCF11	ENST00000298281	chr11:82877707_2|chr11:82877708_1	-7.924	3	10	590	S:3	R:1|N:1|G:1	Agt/Ggt:1|Agt/Cgt:1|aGt/aAt:1	1	.:2|novel:1	0.0279	0.043	kirp
kirp	PFKFB3	ENST00000379775	chr10:6258719_1|chr10:6258718_1|chr10:6258717_1	-7.3183	3	4	139	H:3	Q:1|N:1|L:1	cAt/cTt:1|caT/caA:1|Cat/Aat:1	0.333333333333333	novel:2|.:1	0.0457	0.0528	kirp
kirp	MET	ENST00000318493	chr7:116415115_2|chr7:116415114_1	-7.0063	3	21	1088	V:3	M:1|G:1|E:1	gTg/gGg:1|gTg/gAg:1|Gtg/Atg:1	0.5	.:2|rs760285693:1	0.025	0.0441	kirp
kirp	MET	ENST00000318493	chr7:116423413_2|chr7:116423414_1	-6.9092	3	21	1248	Y:3	H:2|C:1	Tat/Cat:2|tAt/tGt:1	1	rs121913247:2|rs121913246:1	0.0269	0.0441	kirp
kirp	PIK3CA	ENST00000263967	chr3:178936082_3	-6.856	3	4	542	E:3	K:3	Gaa/Aaa:3	1	rs121913273:3	0.0942	0.0372	kirp
kirp	NRAP	ENST00000359988	chr10:115365939_1|chr10:115365938_1|chr10:115365937_1	-6.9532	3	7	1269	D:3	Y:1|V:1|E:1	Gac/Tac:1|gAc/gTc:1|gaC/gaA:1	0.333333333333333	.:2|rs777328884:1	0.1012	0.0465	kirp
kirp	MET	ENST00000318493	chr7:116417463_3	-5.2831	3	21	1112	H:3	Y:3	Cat/Tat:3	1	rs121913244:3	0.0942	0.0441	kirp
kirp	SYNE3	ENST00000334258	chr14:95903278_2	-6.4996	2	3	806	F:2	Y:1|S:1	tTc/tCc:1|tTc/tAc:1	1	.:2	0.0135	0.0521	kirp
kirp	TACC3	ENST00000313288	chr4:1729485_1|chr4:1729484_1	-6.2086	2	2	119	Q:2	L:1|E:1	Cag/Gag:1|cAg/cTg:1	0.5	novel:2	0.0225	0.0524	kirp
kirp	GTF3C5	ENST00000372108	chr9:135917680_1|chr9:135917679_1	-5.9015	2	2	120	I:2	N:1	atT/atA:1|aTt/aAt:1	0.5	.:1|rs755915813:1	0.0223	0.0533	kirp
kirp	RTN4	ENST00000337526	chr2:55253514_1|chr2:55253513_1	-6.2859	2	2	574	E:2	D:1|A:1	gAa/gCa:1|gaA/gaT:1	0.5	.:2	0.0175	0.0444	kirp
kirp	CCDC166	ENST00000542437	chr8:144790027_1|chr8:144790026_1	-5.76	2	2	85	Q:2	R:1|K:1	cAg/cGg:1|Cag/Aag:1	1	novel:2	0.0313	0.0761	kirp
kirp	DNAJC2	ENST00000379263	chr7:102963053_1|chr7:102963052_1	-5.9176	2	2	280	I:2	L:1|K:1	Ata/Tta:1|aTa/aAa:1	1	.:2	0.0213	0.0439	kirp
kirp	PLXNB2	ENST00000449103	chr22:50728593_1|chr22:50728592_1	-6.4296	2	4	141	K:2	M:1|E:1	Aag/Gag:1|aAg/aTg:1	0.5	novel:2	0.0199	0.0596	kirp
kirp	PLEKHG4B	ENST00000283426	chr5:163421_1|chr5:163420_1	-6.1998	2	2	722	K:2	N:1|I:1	aAa/aTa:1|aaA/aaT:1	0.5	novel:2	0.0214	0.0493	kirp
kirp	ZNF695	ENST00000339986	chr1:247150414_1|chr1:247150413_1	-5.7479	2	2	468	E:2	V:1|D:1	gAa/gTa:1|gaA/gaT:1	1	novel:2	0.0183	0.0375	kirp
kirp	CTNNAL1	ENST00000325551	chr9:111761413_1|chr9:111761412_1	-5.8987	2	2	89	I:2	V:1|R:1	Ata/Gta:1|aTa/aGa:1	1	novel:1|rs751084523:1	0.0254	0.0435	kirp
kirp	LRRN4	ENST00000378858	chr20:6031523_2	-5.8615	2	2	254	N:2	K:1	aaC/aaT:1|aaC/aaA:1	1	novel:2	0.037	0.0601	kirp
kirp	SORBS2	ENST00000355634	chr4:186545114_1|chr4:186545113_1	-6.077	2	3	586	H:2	P:1	cAc/cCc:1|caC/caT:1	0.5	.:2	0.0245	0.049	kirp
kirp	STRIP1	ENST00000369795	chr1:110584420_1|chr1:110584419_1	-5.8892	2	2	274	C:2	F:1	tGc/tTc:1|tgC/tgT:1	0.5	novel:2	0.0296	0.0476	kirp
kirp	OAF	ENST00000328965	chr11:120097581_1|chr11:120097580_1	-5.3141	2	2	141	H:2	Q:1|P:1	cAc/cCc:1|caC/caA:1	0.5	.:2	0.0245	0.0573	kirp
kirp	RFPL3	ENST00000249007	chr22:32754195_1|chr22:32754194_1	-5.3278	2	2	46	Y:2	N:1|F:1	tAt/tTt:1|Tat/Aat:1	1	novel:2	0.0223	0.0456	kirp
kirp	BRAF	ENST00000288602	chr7:140453136_2	-5.7653	2	3	600	V:2	E:2	gTg/gAg:2	1	.:2	0.0219	0.0461	kirp
kirp	EXOC7	ENST00000335146	chr17:74097812_1|chr17:74097811_1	-5.7385	2	3	87	V:2	G:1|F:1	Gtc/Ttc:1|gTc/gGc:1	0.5	novel:2	0.0244	0.052	kirp
kirp	LRRC55	ENST00000497933	chr11:56949792_1|chr11:56949791_1	-5.3566	2	2	142	N:2	Y:1|T:1	Aac/Tac:1|aAc/aCc:1	0.5	.:2	0.0215	0.0422	kirp
kirp	SYCE1	ENST00000343131	chr10:135372390_1|chr10:135372389_1	-5.3685	2	2	88	L:2	Q:1|M:1	cTg/cAg:1|Ctg/Atg:1	0.5	novel:2	0.0245	0.0474	kirp
kirp	C9orf89	ENST00000375464	chr9:95874555_1|chr9:95874554_1	-5.0393	2	2	140	L:2	R:1	ctG/ctT:1|cTg/cGg:1	0.5	.:2	0.0225	0.0571	kirp
kirp	ILF2	ENST00000361891	chr1:153636584_1|chr1:153636583_1	-5.4049	2	2	227	L:2	P:1	Ctg/Ttg:1|cTg/cCg:1	0.5	novel:1|rs754198100:1	0.0245	0.0445	kirp
kirp	PTGDR	ENST00000306051	chr14:52734894_1|chr14:52734893_1	-5.3594	2	2	121	L:2	R:1|M:1	cTg/cGg:1|Ctg/Atg:1	0.5	.:1|rs752171132:1	0.0245	0.0459	kirp
kirp	FMO4	ENST00000367749	chr1:171303822_1|chr1:171303821_1	-5.527	2	3	367	I:2	V:1|T:1	Atc/Gtc:1|aTc/aCc:1	0.5	.:2	0.0185	0.0405	kirp
kirp	SLC4A10	ENST00000446997	chr2:162711597_1|chr2:162711596_1	-5.8526	2	3	178	T:2	N:1	acT/acG:1|aCt/aAt:1	0.5	.:1|rs754880370:1	0.0245	0.0391	kirp
kirp	QSER1	ENST00000399302	chr11:32955852_1|chr11:32955850_1	-6.0396	2	3	887	K:2	N:1|E:1	Aaa/Gaa:1|aaA/aaT:1	0.5	novel:2	0.0198	0.038	kirp
kirp	PRSS22	ENST00000161006	chr16:2905589_1|chr16:2905588_1	-5.1776	2	2	182	S:2	N:1	agC/agT:1|aGc/aAc:1	0.5	.:1|rs556704172:1	0.0332	0.0571	kirp
kirp	MAPK14	ENST00000229795	chr6:36027091_1|chr6:36027090_1	-5.2341	2	2	91	T:2	P:1|K:1	Aca/Cca:1|aCa/aAa:1	1	novel:2	0.0274	0.0443	kirp
kirp	YLPM1	ENST00000325680	chr14:75276226_1|chr14:75276225_1	-6.1088	2	5	1555	L:2	R:1	ctA/ctG:1|cTa/cGa:1	0.5	novel:2	0.0234	0.0485	kirp
kirp	LHX4	ENST00000263726	chr1:180240575_1|chr1:180240574_1	-5.2322	2	3	171	T:2	I:1|A:1	Aca/Gca:1|aCa/aTa:1	0.5	novel:2	0.0244	0.0546	kirp
kirp	SLC3A2	ENST00000377891	chr11:62652108_1|chr11:62652107_1	-5.4661	2	3	357	A:2	V:1|T:1	gCa/gTa:1|Gca/Aca:1	0.5	novel:2	0.0296	0.0536	kirp
kirp	SUV39H2	ENST00000354919	chr10:14939338_1|chr10:14939337_1	-5.2428	2	2	224	T:2	S:1|I:1	Act/Tct:1|aCt/aTt:1	0.5	.:2	0.0294	0.0421	kirp
kirp	LPIN1	ENST00000449576	chr2:11960560_1|chr2:11960558_1	-5.6639	2	4	896	V:2	L:1	gtA/gtG:1|Gta/Cta:1	0.5	.:1|rs762714174:1	0.0251	0.0493	kirp
kirp	MADCAM1	ENST00000215637	chr19:504883_1|chr19:504882_1	-5.1835	2	2	356	P:2	T:1|L:1	cCa/cTa:1|Cca/Aca:1	1	novel:2	0.0409	0.0587	kirp
kirp	COL4A1	ENST00000375820	chr13:110844572_1|chr13:110844571_1	-5.8918	2	2	509	A:2	V:1|P:1	gCa/gTa:1|Gca/Cca:1	0.5	novel:1|rs757882197:1	0.0296	0.0478	kirp
kirp	ZNFX1	ENST00000396105	chr20:47864027_1|chr20:47864026_1	-5.9469	2	4	1845	H:2	P:1	cAc/cCc:1|caC/caT:1	0.5	novel:2	0.0265	0.0455	kirp
kirp	IREB2	ENST00000258886	chr15:78765689_1|chr15:78765688_1	-5.603	2	3	330	V:2	I:1|A:1	gTt/gCt:1|Gtt/Att:1	0.5	.:1|rs371991607:1	0.028	0.0389	kirp
kirp	FBXO46	ENST00000317683	chr19:46216657_1|chr19:46216656_1	-5.3691	2	5	33	K:2	T:1|E:1	Aag/Gag:1|aAg/aCg:1	0.333333333333333	novel:2	0.0202	0.0571	kirp
kirp	MYO5A	ENST00000399231	chr15:52680096_1|chr15:52680095_1	-5.9137	2	5	561	C:2	W:1|F:1	tGt/tTt:1|tgT/tgG:1	0.5	.:2	0.0245	0.0422	kirp
kirp	ENGASE	ENST00000579016	chr17:77077141_1|chr17:77077140_1	-5.448	2	2	286	L:2	P:1	ctC/ctG:1|cTc/cCc:1	0.5	.:2	0.0552	0.0555	kirp
kirp	SRPK1	ENST00000373825	chr6:35803125_1|chr6:35803124_1	-5.3817	2	2	642	A:2	V:1|T:1	gCc/gTc:1|Gcc/Acc:1	1	novel:2	0.0398	0.042	kirp
kirp	TMEM147	ENST00000222284	chr19:36037612_1|chr19:36037611_1	-4.8303	2	3	82	I:2	K:1	atA/atT:1|aTa/aAa:1	1	novel:2	0.0223	0.0545	kirp
kirp	TTR	ENST00000237014	chr18:29178601_1|chr18:29178600_1	-4.6098	2	2	136	Y:2	D:1|C:1	tAt/tGt:1|Tat/Gat:1	1	rs730881167:1|rs766909913:1	0.0223	0.0428	kirp
kirp	KCNE3	ENST00000310128	chr11:74168350_1|chr11:74168349_1	-4.4127	2	2	87	K:2	M:1|*:1	Aag/Tag:1|aAg/aTg:1	1	novel:2	0.0202	0.044	kirp
kirp	FAM83A	ENST00000518448	chr8:124195569_1|chr8:124195568_1	-5.1374	2	3	158	T:2	P:1|I:1	Act/Cct:1|aCt/aTt:1	1	novel:2	0.0264	0.0475	kirp
kirp	SYT16	ENST00000430451	chr14:62462842_1|chr14:62462841_1	-5.3118	2	4	35	L:2	F:1|*:1	ttA/ttT:1|tTa/tAa:1	0.5	novel:1|rs761390939:1	0.021	0.0415	kirp
kirp	NFE2L2	ENST00000397062	chr2:178098800_1|chr2:178098799_1	-5.267	2	5	82	E:2	G:1|D:1	gAa/gGa:1|gaA/gaC:1	1	.:2	0.0183	0.0458	kirp
kirp	NRIP1	ENST00000400202	chr21:16337482_1|chr21:16337481_1	-5.5603	2	4	1011	S:2	R:1|I:1	aGt/aTt:1|agT/agA:1	1	novel:2	0.0264	0.0387	kirp
kirp	ETNK2	ENST00000367202	chr1:204118892_1|chr1:204118891_1	-5.0023	2	4	153	Y:2	H:1|C:1	tAt/tGt:1|Tat/Cat:1	0.5	novel:1|rs377403947:1	0.0223	0.0515	kirp
kirp	ZNF407	ENST00000299687	chr18:72345618_1|chr18:72345617_1	-5.8575	2	5	881	C:2	Y:1	tgC/tgT:1|tGc/tAc:1	0.5	.:2	0.0296	0.0459	kirp
kirp	ATP6V1H	ENST00000359530	chr8:54628574_1|chr8:54628573_1	-5.0964	2	2	468	G:2	V:1|R:1	gGc/gTc:1|Ggc/Cgc:1	0.5	.:1|novel:1	0.0438	0.045	kirp
kirp	HTR1A	ENST00000323865	chr5:63257507_1|chr5:63257506_1	-5.0205	2	2	14	S:2	P:1|*:1	tCa/tAa:1|Tca/Cca:1	0.5	novel:2	0.0557	0.0601	kirp
kirp	GTF2H2C	ENST00000510979	chr5:68861996_1|chr5:68861995_1	-4.9825	2	2	32	A:2	T:1|G:1	gCt/gGt:1|Gct/Act:1	0.5	novel:2	0.0368	0.0406	kirp
kirp	TIMM17B	ENST00000396779	chrX:48751031_1|chrX:48751030_1	-4.6927	2	2	217	S:2	R:1|N:1	agC/agG:1|aGc/aAc:1	1	.:2	0.0368	0.0516	kirp
kirp	GPR151	ENST00000311104	chr5:145894580_1|chr5:145894579_1	-4.978	2	2	366	S:2	N:1	agC/agT:1|aGc/aAc:1	0.5	novel:1|rs750868177:1	0.0368	0.0381	kirp
kirp	CR1L	ENST00000508064	chr1:207881586_1|chr1:207881585_1	-5.1119	2	3	464	S:2	R:1|I:1	aGc/aTc:1|agC/agG:1	0.5	.:2	0.0332	0.0443	kirp
kirp	MCM6	ENST00000264156	chr2:136620202_1|chr2:136620201_1	-5.2839	2	4	399	S:2	R:1|I:1	Agt/Cgt:1|aGt/aTt:1	0.5	.:2	0.0287	0.0431	kirp
kirp	USP34	ENST00000398571	chr2:61433164_1|chr2:61433163_1	-5.9866	2	7	3048	N:2	Y:1|S:1	Aat/Tat:1|aAt/aGt:1	0.5	novel:2	0.0223	0.0401	kirp
kirp	ABCC4	ENST00000376887	chr13:95886865_1|chr13:95886864_1	-5.5039	2	2	177	K:2	T:1|N:1	aAg/aCg:1|aaG/aaT:1	0.5	.:2	0.0415	0.0429	kirp
kirp	PCF11	ENST00000298281	chr11:82877727_1|chr11:82877725_1	-5.2805	2	10	596	R:2	G:1	Aga/Gga:1|agA/agG:1	1	.:1|rs761491354:1	0.0217	0.043	kirp
kirp	MYCBP2	ENST00000544440	chr13:77657272_1|chr13:77657271_1	-6.1097	2	7	3606	E:2	A:1	gAa/gCa:1|gaA/gaG:1	0.5	novel:2	0.0199	0.0413	kirp
kirp	PDE1C	ENST00000396193	chr7:31862810_1|chr7:31862809_1	-5.2208	2	3	547	G:2	V:1|C:1	Ggt/Tgt:1|gGt/gTt:1	1	.:1|rs372917246:1	0.0409	0.0458	kirp
kirp	MKI67	ENST00000368654	chr10:129909929_1|chr10:129909928_1	-5.9179	2	4	747	D:2	V:1	gAc/gTc:1|gaC/gaT:1	0.5	novel:1|rs761330151:1	0.0264	0.0439	kirp
kirp	STAT3	ENST00000264657	chr17:40481786_1|chr17:40481785_1	-5.1952	2	2	373	G:2	V:1	gGg/gTg:1|ggG/ggA:1	0.5	novel:2	0.0635	0.046	kirp
kirp	HOXA10	ENST00000283921	chr7:27211696_1|chr7:27211695_1	-4.8551	2	2	352	E:2	G:1	gAg/gGg:1|gaG/gaA:1	1	.:1|novel:1	0.0632	0.058	kirp
kirp	SMC1B	ENST00000357450	chr22:45785630_1|chr22:45785629_1	-5.3816	2	4	565	A:2	T:1|G:1	gCt/gGt:1|Gct/Act:1	0.5	novel:2	0.0368	0.0412	kirp
kirp	NEK10	ENST00000341435	chr3:27297799_1|chr3:27297798_1	-5.0762	2	2	693	I:2	N:1	atC/atT:1|aTc/aAc:1	0.5	.:2	0.0611	0.0417	kirp
kirp	WDFY3	ENST00000295888	chr4:85598374_1|chr4:85598373_1	-5.8569	2	11	3479	C:2	R:1|F:1	tGt/tTt:1|Tgt/Cgt:1	0.5	novel:2	0.0225	0.0421	kirp
kirp	EDC3	ENST00000315127	chr15:74925260_1|chr15:74925259_1	-4.8981	2	2	407	V:2	A:1	gtC/gtT:1|gTc/gCc:1	1	novel:2	0.058	0.0451	kirp
kirp	GART	ENST00000381831	chr21:34901234_1|chr21:34901233_1	-5.2268	2	2	245	D:2	V:1|N:1	gAt/gTt:1|Gat/Aat:1	0.5	novel:1|rs376223183:1	0.0557	0.0418	kirp
kirp	EP400	ENST00000389561	chr12:132522562_1|chr12:132522561_1	-5.7547	2	6	2043	A:2	V:1|T:1	gCt/gTt:1|Gct/Act:1	0.5	.:2	0.0368	0.0507	kirp
kirp	DPP7	ENST00000371579	chr9:140006481_1|chr9:140006480_1	-4.8423	2	4	351	A:2	S:1|D:1	Gcc/Tcc:1|gCc/gAc:1	1	novel:2	0.0428	0.0646	kirp
kirp	NF2	ENST00000338641	chr22:30038229_1|chr22:30038228_1	-4.9329	2	4	134	P:2	H:1	ccT/ccC:1|cCt/cAt:1	1	.:1|novel:1	0.0365	0.0506	kirp
kirp	MKL1	ENST00000355630	chr22:40825750_1|chr22:40825749_1	-5.1424	2	3	54	L:2	P:1	ctC/ctT:1|cTc/cCc:1	1	.:2	0.0607	0.0513	kirp
lgggbm	IDH1	ENST00000415913	chr2:209113112_352|chr2:209113113_36	-637.224	388	388	132	R:388	H:352|C:15|G:12|S:9	cGt/cAt:352|Cgt/Tgt:15|Cgt/Ggt:12|Cgt/Agt:9	1	rs121913500:352|rs121913499:36	0.1994	0.042	lgggbm
lgggbm	TP53	ENST00000269305	chr17:7577121_55|chr17:7577120_18	-79.015	73	334	273	R:73	C:55|H:14|L:4	Cgt/Tgt:55|cGt/cAt:14|cGt/cTt:4	1	rs121913343:55|rs28934576:18	0.1765	0.0468	lgggbm
lgggbm	EGFR	ENST00000275493	chr7:55221822_17|chr7:55221821_2|chr7:55221823_1	-42.6533	20	80	289	A:20	V:15|T:2|D:2	gCc/gTc:15|gCc/gAc:2|Gcc/Acc:2|gcC/gcT:1	1	rs149840192:17|rs769696078:2|.:1	0.0416	0.0442	lgggbm
lgggbm	TP53	ENST00000269305	chr17:7577538_12|chr17:7577539_8	-12.7768	20	334	248	R:20	Q:12|W:8	cGg/cAg:12|Cgg/Tgg:8	1	rs11540652:12|rs121912651:8	0.1503	0.0468	lgggbm
lgggbm	IDH2	ENST00000330062	chr15:90631838_14|chr15:90631839_2|chr15:90631837_1	-38.6731	17	17	172	R:17	K:11|M:3|G:2|S:1	aGg/aAg:11|aGg/aTg:3|Agg/Ggg:2|agG/agT:1	1	rs121913503:14|.:3	0.0514	0.05	lgggbm
lgggbm	EGFR	ENST00000275493	chr7:55233043_14	-22.3146	14	80	598	G:14	V:14	gGa/gTa:14	1	rs139236063:14	0.1051	0.0442	lgggbm
lgggbm	TP53	ENST00000269305	chr17:7578190_12|chr17:7578191_1	-15.839	13	334	220	Y:13	C:12|H:1	tAt/tGt:12|Tat/Cat:1	1	rs121912666:12|rs530941076:1	0.025	0.0468	lgggbm
lgggbm	CIC	ENST00000575354	chr19:42791757_9|chr19:42791758_3	-21.296	12	51	215	R:12	W:9|Q:3	Cgg/Tgg:9|cGg/cAg:3	1	.:12	0.1503	0.0529	lgggbm
lgggbm	TP53	ENST00000269305	chr17:7578394_9|chr17:7578395_3	-14.0598	12	334	179	H:12	R:9|D:2|Y:1	cAt/cGt:9|Cat/Gat:2|Cat/Tat:1	1	.:9|rs587780070:3	0.026	0.0468	lgggbm
lgggbm	TP53	ENST00000269305	chr17:7578406_11|chr17:7578407_1	-5.0064	12	334	175	R:12	H:11|G:1	cGc/cAc:11|Cgc/Ggc:1	1	rs28934578:11|rs138729528:1	0.1728	0.0468	lgggbm
lgggbm	CIC	ENST00000575354	chr19:42799051_5|chr19:42799050_1	-8.686	6	51	1512	R:6	H:3|L:2|S:1	cGt/cAt:3|cGt/cTt:2|Cgt/Agt:1	1	.:6	0.1815	0.0529	lgggbm
lgggbm	TP53	ENST00000269305	chr17:7577114_4|chr17:7577115_2	-5.9249	6	334	275	C:6	Y:2|F:2|R:1|G:1	tGt/tTt:2|tGt/tAt:2|Tgt/Ggt:1|Tgt/Cgt:1	1	.:6	0.0228	0.0468	lgggbm
lgggbm	TP53	ENST00000269305	chr17:7577568_6	-5.4943	6	334	238	C:6	Y:3|F:3	tGt/tTt:3|tGt/tAt:3	1	rs730882005:6	0.0271	0.0468	lgggbm
lgggbm	PIK3CA	ENST00000263967	chr3:178952085_4|chr3:178952084_1	-10.2364	5	44	1047	H:5	R:4|Y:1	cAt/cGt:4|Cat/Tat:1	1	rs121913279:4|rs121913281:1	0.0213	0.0372	lgggbm
lgggbm	EGFR	ENST00000275493	chr7:55210075_5	-9.1306	5	80	62	L:5	R:5	cTt/cGt:5	1	.:5	0.0263	0.0442	lgggbm
lgggbm	PIK3R1	ENST00000521381	chr5:67589138_5	-9.2862	5	17	376	G:5	R:5	Gga/Aga:5	1	.:5	0.0635	0.0408	lgggbm
lgggbm	NUP210L	ENST00000368559	chr1:154062058_3|chr1:154062057_2	-9.1746	5	9	734	R:5	*:3|Q:2	Cga/Tga:3|cGa/cAa:2	1	rs771522844:3|rs745416091:2	0.2157	0.0415	lgggbm
lgggbm	KRTAP4-6	ENST00000345847	chr17:39296555_4|chr17:39296556_1	-7.2892	5	5	62	R:5	H:4|C:1	cGt/cAt:4|Cgt/Tgt:1	1	rs763253803:4|rs567238473:1	0.1802	0.0473	lgggbm
lgggbm	ATRX	ENST00000373344	chrX:76909629_5	-6.2471	5	85	1426	R:5	*:5	Cga/Tga:5	1	.:5	0.1728	0.0391	lgggbm
lgggbm	TP53	ENST00000269305	chr17:7578413_4|chr17:7578412_1	-4.3755	5	334	173	V:5	M:2|L:2|A:1	Gtg/Atg:2|Gtg/Ttg:1|gTg/gCg:1|Gtg/Ctg:1	1	.:5	0.0261	0.0468	lgggbm
lgggbm	TP53	ENST00000269305	chr17:7578203_5	-4.295	5	334	216	V:5	M:4|L:1	Gtg/Atg:4|Gtg/Ttg:1	1	rs730882025:5	0.0271	0.0468	lgggbm
lgggbm	TP53	ENST00000269305	chr17:7578466_4|chr17:7578467_1	-3.8421	5	334	155	T:5	N:4|P:1	aCc/aAc:4|Acc/Ccc:1	0.666666666666667	.:4|rs772683278:1	0.034	0.0468	lgggbm
lgggbm	NRAS	ENST00000369535	chr1:115256530_2|chr1:115256529_2	-8.7682	4	5	61	Q:4	K:2|R:1|L:1	Caa/Aaa:2|cAa/cTa:1|cAa/cGa:1	1	.:2|rs121913254:2	0.0206	0.038	lgggbm
lgggbm	PIK3CA	ENST00000263967	chr3:178936095_3|chr3:178936094_1	-7.9402	4	44	546	Q:4	P:2|R:1|K:1	cAg/cCg:2|cAg/cGg:1|Cag/Aag:1	1	rs397517201:3|rs121913286:1	0.0208	0.0372	lgggbm
lgggbm	ABCC10	ENST00000372530	chr6:43403588_3|chr6:43403589_1	-7.9771	4	8	570	R:4	W:3|Q:1	Cgg/Tgg:3|cGg/cAg:1	1	.:3|rs745844891:1	0.1503	0.0493	lgggbm
lgggbm	KIF26B	ENST00000407071	chr1:245862232_3|chr1:245862231_1	-8.078	4	4	2024	R:4	H:3|C:1	cGc/cAc:3|Cgc/Tgc:1	1	rs199933797:3|rs367632094:1	0.1672	0.0581	lgggbm
lgggbm	AOX1	ENST00000374700	chr2:201478598_3|chr2:201478599_1	-7.5427	4	7	507	A:4	V:3	gCg/gTg:3|gcG/gcA:1	1	rs759164141:3|rs200716526:1	0.1728	0.0441	lgggbm
lgggbm	PIK3CA	ENST00000263967	chr3:178917478_4	-6.949	4	44	118	G:4	D:4	gGt/gAt:4	1	.:4	0.037	0.0372	lgggbm
lgggbm	SEMG2	ENST00000372769	chr20:43851147_3|chr20:43851148_1	-6.6402	4	6	292	R:4	C:3|H:1	Cgt/Tgt:3|cGt/cAt:1	1	rs140069155:3|rs145586123:1	0.1877	0.0394	lgggbm
lgggbm	KRT13	ENST00000246635	chr17:39659673_3|chr17:39659672_1	-6.3409	4	8	201	R:4	C:3|H:1	Cgc/Tgc:3|cGc/cAc:1	1	rs746117318:3|rs781291691:1	0.1728	0.0517	lgggbm
lgggbm	CIC	ENST00000575354	chr19:42791718_3|chr19:42791719_1	-5.4141	4	51	202	R:4	W:3|Q:1	Cgg/Tgg:3|cGg/cAg:1	1	.:4	0.1672	0.0529	lgggbm
lgggbm	TP53	ENST00000269305	chr17:7578271_4	-3.6882	4	334	193	H:4	R:2|P:1|L:1	cAt/cGt:2|cAt/cTt:1|cAt/cCt:1	1	.:4	0.0198	0.0468	lgggbm
lgggbm	EGFR	ENST00000275493	chr7:55211080_4	-4.5771	4	80	108	R:4	K:4	aGa/aAa:4	1	.:4	0.1101	0.0442	lgggbm
lgggbm	BRAF	ENST00000288602	chr7:140453136_3	-8.1433	3	5	600	V:3	E:3	gTg/gAg:3	1	.:3	0.0219	0.0461	lgggbm
lgggbm	PIK3R1	ENST00000521381	chr5:67591097_3	-7.1132	3	17	564	N:3	D:3	Aac/Gac:3	1	.:3	0.0135	0.0408	lgggbm
lgggbm	KRAS	ENST00000256078	chr12:25398284_3	-5.5779	3	5	12	G:3	D:2|A:1	gGt/gAt:2|gGt/gCt:1	1	.:3	0.037	0.0385	lgggbm
lgggbm	PIK3CA	ENST00000263967	chr3:178916944_2|chr3:178916945_1	-5.568	3	44	111	K:3	E:2|R:1	Aag/Gag:2|aAg/aGg:1	1	.:3	0.0231	0.0372	lgggbm
lgggbm	PIK3CA	ENST00000263967	chr3:178952072_3	-5.5638	3	44	1043	M:3	V:3	Atg/Gtg:3	1	.:3	0.0231	0.0372	lgggbm
lgggbm	ACADS	ENST00000242592	chr12:121176678_2|chr12:121176677_1	-5.7526	3	3	330	R:3	H:2|C:1	cGc/cAc:2|Cgc/Tgc:1	1	rs199633532:2|rs140853839:1	0.1728	0.0578	lgggbm
lgggbm	CIC	ENST00000575354	chr19:42791721_2|chr19:42791722_1	-5.3663	3	51	203	P:3	S:2|L:1	Ccc/Tcc:2|cCc/cTc:1	1	.:2|novel:1	0.0497	0.0529	lgggbm
lgggbm	ZDHHC4	ENST00000396706	chr7:6628405_3	-5.1892	3	3	300	R:3	H:3	cGt/cAt:3	1	rs781761812:3	0.1877	0.0477	lgggbm
lgggbm	PCBP3	ENST00000400314	chr21:47355174_3	-5.0818	3	4	288	D:3	:NA	gaC/gaT:3	1	rs756981071:3	0.1877	0.0543	lgggbm
lgggbm	EGFR	ENST00000275493	chr7:55221743_2|chr7:55221744_1	-4.9799	3	80	263	T:3	P:2|I:1	Acc/Ccc:2|aCc/aTc:1	1	.:2|novel:1	0.0269	0.0442	lgggbm
lgggbm	PLEKHG4B	ENST00000283426	chr5:163559_2|chr5:163558_1	-5.6048	3	8	768	P:3	L:1	ccG/ccA:2|cCg/cTg:1	1	rs114260538:2|rs148435989:1	0.1653	0.0493	lgggbm
lgggbm	JPH1	ENST00000342232	chr8:75171695_2|chr8:75171694_1	-5.2318	3	6	395	A:3	T:2|V:1	Gcg/Acg:2|gCg/gTg:1	1	rs777573780:2|rs748452859:1	0.1728	0.0473	lgggbm
lgggbm	GLT8D2	ENST00000360814	chr12:104390580_2|chr12:104390581_1	-4.8616	3	4	178	A:3	V:2|T:1	gCg/gTg:2|Gcg/Acg:1	1	rs373952967:2|rs777460443:1	0.1728	0.0448	lgggbm
lgggbm	FAM126B	ENST00000418596	chr2:201846441_3	-5.0225	3	4	382	R:3	H:3	cGt/cAt:3	1	rs138872845:3	0.1877	0.0363	lgggbm
lgggbm	ASXL1	ENST00000375687	chr20:31022345_3	-5.526	3	3	610	G:3	:NA	ggC/ggT:3	1	rs199829982:3	0.1728	0.0485	lgggbm
lgggbm	LHFPL1	ENST00000371968	chrX:111914414_3	-4.5331	3	3	69	R:3	C:3	Cgc/Tgc:3	1	rs767818059:3	0.1728	0.0412	lgggbm
lgggbm	ZNF768	ENST00000380412	chr16:30535897_1|chr16:30535896_1	-5.4798	2	3	522	F:2	V:1|S:1	tTc/tCc:1|Ttc/Gtc:1	0.5	novel:2	0.0199	0.0571	lgggbm
lgggbm	RSPO3	ENST00000356698	chr6:127471594_2	-4.9991	2	3	105	C:2	S:2	Tgt/Agt:2	1	.:2	0.0179	0.0439	lgggbm
lgggbm	NTRK3	ENST00000360948	chr15:88576211_1|chr15:88576210_1	-5.4622	2	3	488	I:2	V:1|T:1	Atc/Gtc:1|aTc/aCc:1	1	.:1|novel:1	0.0185	0.0519	lgggbm
lgggbm	FUCA2	ENST00000002165	chr6:143818531_1|chr6:143818529_1	-5.0566	2	3	420	T:2	A:1	Aca/Gca:1|acA/acC:1	1	novel:2	0.0234	0.0412	lgggbm
lgggbm	CLCN7	ENST00000382745	chr16:1507256_2	-5.2957	2	6	274	K:2	R:2	aAg/aGg:2	1	rs775085622:2	0.0263	0.0614	lgggbm
lgggbm	PNMAL1	ENST00000313683	chr19:46973359_1|chr19:46973358_1	-4.9448	2	2	312	W:2	R:1|L:1	tGg/tTg:1|Tgg/Agg:1	0.5	.:2	0.0313	0.0485	lgggbm
lgggbm	ARHGEF16	ENST00000378378	chr1:3394457_2	-5.179	2	4	498	A:2	T:2	Gcc/Acc:2	1	rs751301556:2	0.0296	0.0601	lgggbm
lgggbm	ABR	ENST00000302538	chr17:1028598_1|chr17:1028596_1	-5.2626	2	6	56	M:2	L:1|I:1	Atg/Ttg:1|atG/atT:1	0.333333333333333	.:1|rs752920858:1	0.0235	0.0524	lgggbm
lgggbm	JKAMP	ENST00000261247	chr14:59970667_1|chr14:59970666_1	-4.7426	2	2	271	V:2	E:1	gtG/gtA:1|gTg/gAg:1	1	.:2	0.0333	0.0409	lgggbm
lgggbm	CNOT4	ENST00000541284	chr7:135078909_2	-5.1216	2	3	463	N:2	S:2	aAt/aGt:2	1	rs745842800:2	0.0231	0.0439	lgggbm
lgggbm	EVI2B	ENST00000330927	chr17:29632210_1|chr17:29632208_1	-4.8378	2	3	140	K:2	Q:1|N:1	Aag/Cag:1|aaG/aaT:1	0.5	.:1|rs748149011:1	0.0263	0.036	lgggbm
lgggbm	PDE7A	ENST00000401827	chr8:66639114_1|chr8:66639113_1	-4.8649	2	2	306	S:2	I:1|C:1	Agc/Tgc:1|aGc/aTc:1	0.5	novel:1|rs751041522:1	0.0315	0.0446	lgggbm
lihc	CTNNB1	ENST00000349496	chr3:41266136_10|chr3:41266137_6	-28.0238	16	83	45	S:16	P:10|Y:3|F:3	Tct/Cct:10|tCt/tTt:3|tCt/tAt:3	1	rs121913407:10|.:6	0.0497	0.0425	lihc
lihc	CTNNB1	ENST00000349496	chr3:41266098_10|chr3:41266097_5	-25.9237	15	83	32	D:15	G:6|V:4|N:3|Y:2	gAc/gGc:6|gAc/gTc:4|Gac/Aac:3|Gac/Tac:2	1	.:15	0.0495	0.0425	lihc
lihc	CTNNB1	ENST00000349496	chr3:41266101_8|chr3:41266100_6	-21.7433	14	83	33	S:14	P:5|C:4|Y:2|F:2|A:1	Tct/Cct:5|tCt/tGt:4|tCt/tTt:2|tCt/tAt:2|Tct/Gct:1	1	.:14	0.0699	0.0425	lihc
lihc	TP53	ENST00000269305	chr17:7577534_10	-14.4508	10	72	249	R:10	S:10	agG/agT:10	1	rs28934571:10	0.0428	0.0468	lihc
lihc	EEF1A1	ENST00000316292	chr6:74227628_4|chr6:74227627_3	-16.7284	7	12	432	T:7	S:4|I:3	Aca/Tca:4|aCa/aTa:3	0.5	.:7	0.024	0.0447	lihc
lihc	CTNNB1	ENST00000349496	chr3:41266124_5|chr3:41266125_2	-11.6075	7	83	41	T:7	A:5|I:2	Acc/Gcc:5|aCc/aTc:2	1	.:5|rs121913413:2	0.0303	0.0425	lihc
lihc	CTNNB1	ENST00000349496	chr3:41268766_6	-10.5251	6	83	335	K:6	I:5|T:1	aAa/aTa:5|aAa/aCa:1	1	.:6	0.0214	0.0425	lihc
lihc	CTNNB1	ENST00000349496	chr3:41266113_5	-4.9955	5	83	37	S:5	F:2|C:2|Y:1	tCt/tTt:2|tCt/tGt:2|tCt/tAt:1	1	.:5	0.1101	0.0425	lihc
lihc	CTNNB1	ENST00000349496	chr3:41274911_2|chr3:41274910_1|chr3:41274909_1	-6.8193	4	83	387	N:4	K:2|Y:1|I:1	Aat/Tat:1|aAt/aTt:1|aaT/aaG:1|aaT/aaA:1	1	.:2|novel:2	0.0177	0.0425	lihc
lihc	CTNNB1	ENST00000349496	chr3:41266110_4	-6.6315	4	83	36	H:4	P:4	cAt/cCt:4	1	.:4	0.0198	0.0425	lihc
lihc	HYDIN	ENST00000393567	chr16:70884467_1|chr16:70884466_1|chr16:70884465_1	-9.1875	3	16	4179	T:3	K:1|A:1	Aca/Gca:1|acA/acC:1|aCa/aAa:1	0.333333333333333	novel:3	0.0229	0.0467	lihc
lihc	PIK3CA	ENST00000263967	chr3:178952085_3	-7.8306	3	9	1047	H:3	L:2|R:1	cAt/cTt:2|cAt/cGt:1	1	rs121913279:3	0.0198	0.0372	lihc
lihc	COL22A1	ENST00000303045	chr8:139890313_2|chr8:139890314_1	-7.4546	3	10	113	G:3	V:1|D:1|C:1	Ggc/Tgc:1|gGc/gTc:1|gGc/gAc:1	0.5	rs375895986:2|novel:1	0.0497	0.0511	lihc
lihc	PKHD1L1	ENST00000378402	chr8:110417294_2|chr8:110417293_1	-7.724	3	16	535	P:3	T:1|Q:1|L:1	cCa/cTa:1|cCa/cAa:1|Cca/Aca:1	0.5	.:2|rs761631259:1	0.051	0.0396	lihc
lihc	TGFB1	ENST00000221930	chr19:41858864_3	-6.005	3	4	29	G:3	E:3	gGa/gAa:3	1	rs199758510:3	0.1051	0.0589	lihc
lihc	NFE2L2	ENST00000397062	chr2:178098804_2|chr2:178098803_1	-6.1532	3	9	81	G:3	R:1|C:1|A:1	Ggt/Tgt:1|gGt/gCt:1|Ggt/Cgt:1	1	.:3	0.0502	0.0458	lihc
lihc	GNAS	ENST00000371100	chr20:57484420_3	-6.2561	3	6	844	R:3	C:3	Cgt/Tgt:3	1	.:3	0.1503	0.0578	lihc
lihc	CTNNB1	ENST00000349496	chr3:41266107_3	-4.9015	3	83	35	I:3	S:3	aTc/aGc:3	1	.:3	0.0172	0.0425	lihc
lihc	NUMBL	ENST00000252891	chr19:41173904_2	-5.789	2	2	433	Q:2	:NA	caA/caG:2	1	rs79658769:2	0.0288	0.0523	lihc
lihc	LOXL3	ENST00000264094	chr2:74761507_2	-5.8772	2	3	625	N:2	:NA	aaT/aaC:2	1	rs751033818:2	0.0198	0.0482	lihc
lihc	ACTN1	ENST00000394419	chr14:69350974_1|chr14:69350972_1	-5.9265	2	2	516	K:2	N:1|E:1	Aag/Gag:1|aaG/aaT:1	0.5	novel:2	0.0255	0.0533	lihc
lihc	DNAAF3	ENST00000527223	chr19:55670500_1|chr19:55670499_1	-5.6713	2	2	586	E:2	G:1|D:1	gAg/gGg:1|gaG/gaT:1	1	novel:2	0.0365	0.058	lihc
lihc	DNM2	ENST00000389253	chr19:10906053_2	-5.818	2	2	378	E:2	D:2	gaG/gaT:1|gaG/gaC:1	1	novel:2	0.0311	0.0573	lihc
lihc	L3MBTL1	ENST00000427442	chr20:42159526_1|chr20:42159524_1	-5.7468	2	2	405	S:2	C:1	Agc/Tgc:1|agC/agT:1	0.5	novel:2	0.0296	0.0502	lihc
lihc	MELK	ENST00000298048	chr9:36630339_1|chr9:36630338_1	-5.544	2	3	237	I:2	V:1|S:1	Att/Gtt:1|aTt/aGt:1	1	novel:2	0.0215	0.0412	lihc
lihc	GLP1R	ENST00000373256	chr6:39048500_1|chr6:39048499_1	-5.3472	2	2	403	C:2	Y:1|*:1	tgC/tgA:1|tGc/tAc:1	1	novel:2	0.0332	0.0476	lihc
lihc	TJP1	ENST00000346128	chr15:30010304_1|chr15:30010303_1	-5.9794	2	6	1299	K:2	R:1|*:1	Aaa/Taa:1|aAa/aGa:1	0.5	.:1|rs763656697:1	0.019	0.0449	lihc
lihc	AARS2	ENST00000244571	chr6:44275037_1|chr6:44275036_1	-5.6945	2	4	330	T:2	I:1	aCa/aTa:1|acA/acT:1	0.5	novel:1|rs771227157:1	0.0245	0.0494	lihc
lihc	HDX	ENST00000297977	chrX:83588777_1|chrX:83588776_1	-5.4869	2	2	605	L:2	W:1	ttG/ttA:1|tTg/tGg:1	0.5	novel:2	0.0294	0.037	lihc
lihc	FAM186A	ENST00000327337	chr12:50746362_1|chr12:50746361_1	-6.0426	2	5	1418	E:2	D:1|A:1	gAa/gCa:1|gaA/gaC:1	0.5	novel:1|rs567893686:1	0.0183	0.0437	lihc
lihc	ZNF862	ENST00000223210	chr7:149557719_1|chr7:149557718_1	-5.6887	2	4	490	C:2	F:1|*:1	tGc/tTc:1|tgC/tgA:1	0.5	novel:2	0.0296	0.0499	lihc
lihc	ZNF790	ENST00000356725	chr19:37310029_1|chr19:37310028_1	-5.3634	2	2	406	S:2	N:1	agC/agT:1|aGc/aAc:1	1	novel:1|rs750365504:1	0.0368	0.0402	lihc
lihc	ZNF835	ENST00000537055	chr19:57175003_1|chr19:57175001_1	-5.2671	2	5	522	C:2	S:1	tgT/tgC:1|Tgt/Agt:1	1	novel:2	0.0198	0.0558	lihc
lihc	MEP1A	ENST00000230588	chr6:46803136_2	-5.4202	2	5	645	Q:2	L:2	cAg/cTg:2	1	novel:2	0.0179	0.0434	lihc
lihc	LIG1	ENST00000263274	chr19:48643273_1|chr19:48643272_1	-5.5224	2	2	348	G:2	V:1|C:1	Ggc/Tgc:1|gGc/gTc:1	0.5	novel:2	0.0438	0.0574	lihc
lihc	TNFRSF10A	ENST00000221132	chr8:23069655_1|chr8:23069654_1	-5.1797	2	2	126	S:2	I:1	aGc/aTc:1|agC/agT:1	0.5	novel:1|rs148868243:1	0.0398	0.0466	lihc
lihc	C11orf24	ENST00000304271	chr11:68029832_1|chr11:68029831_1	-5.1116	2	2	211	A:2	V:1|S:1	Gcc/Tcc:1|gCc/gTc:1	0.5	novel:1|rs567702264:1	0.0428	0.0483	lihc
lihc	IRF9	ENST00000396864	chr14:24631526_1|chr14:24631525_1	-5.0397	2	4	58	F:2	V:1|S:1	tTc/tCc:1|Ttc/Gtc:1	1	novel:2	0.0199	0.0471	lihc
lihc	VPS16	ENST00000380445	chr20:2842264_1|chr20:2842263_1	-5.4071	2	4	271	C:2	F:1	tGc/tTc:1|tgC/tgT:1	0.333333333333333	novel:2	0.0296	0.0503	lihc
lihc	KLHDC10	ENST00000335420	chr7:129760679_1|chr7:129760678_1	-5.089	2	3	189	V:2	L:1|E:1	Gtg/Ttg:1|gTg/gAg:1	0.5	.:1|novel:1	0.0245	0.041	lihc
lihc	FAM83E	ENST00000263266	chr19:49104613_1|chr19:49104612_1	-5.1227	2	2	397	W:2	L:1|C:1	tGg/tTg:1|tgG/tgT:1	0.5	.:1|novel:1	0.0541	0.058	lihc
lihc	ABCC6	ENST00000205557	chr16:16255356_1|chr16:16255355_1	-5.6872	2	6	1191	V:2	G:1	gtG/gtT:1|gTg/gGg:1	0.333333333333333	novel:2	0.0257	0.0506	lihc
lihc	SRCAP	ENST00000262518	chr16:30724539_1|chr16:30724538_1	-6.0542	2	8	714	K:2	R:1|*:1	Aag/Tag:1|aAg/aGg:1	0.5	novel:2	0.0202	0.0489	lihc
lihc	LY75-CD302	ENST00000504764	chr2:160737646_1|chr2:160737645_1	-5.7886	2	5	451	E:2	V:1|D:1	gAg/gTg:1|gaG/gaT:1	0.5	novel:2	0.0266	0.0473	lihc
lihc	QRICH2	ENST00000262765	chr17:74288392_1|chr17:74288391_1	-5.7156	2	5	640	A:2	V:1|T:1	gCa/gTa:1|Gca/Aca:1	0.5	rs530614567:1|rs550406051:1	0.0296	0.0485	lihc
lihc	JAK1	ENST00000342505	chr1:65310503_2	-5.2319	2	10	729	S:2	C:2	Agt/Tgt:2	1	.:2	0.0179	0.0452	lihc
lihc	JAK1	ENST00000342505	chr1:65305399_2	-5.2319	2	10	910	L:2	P:2	cTg/cCg:2	1	.:2	0.0179	0.0452	lihc
lihc	SOCS7	ENST00000577233	chr17:36508541_1|chr17:36508540_1	-5.157	2	3	138	S:2	R:1|N:1	agC/agG:1|aGc/aAc:1	0.5	novel:2	0.0332	0.0457	lihc
lihc	GUK1	ENST00000366728	chr1:228336430_1|chr1:228336428_1	-4.7027	2	2	201	P:2	T:1	ccC/ccT:1|Ccc/Acc:1	1	rs373687915:1|rs777413185:1	0.0438	0.0572	lihc
lihc	IDH2	ENST00000330062	chr15:90631838_1|chr15:90631837_1	-5.0169	2	2	172	R:2	S:1|K:1	agG/agC:1|aGg/aAg:1	1	.:1|rs121913503:1	0.0498	0.05	lihc
lihc	ZFC3H1	ENST00000378743	chr12:72017293_1|chr12:72017292_1	-5.7292	2	7	1531	H:2	Y:1|R:1	Cat/Tat:1|cAt/cGt:1	0.5	novel:2	0.0235	0.0426	lihc
lihc	CACNG2	ENST00000300105	chr22:36983574_1|chr22:36983573_1	-4.8206	2	3	78	K:2	N:1|M:1	aAg/aTg:1|aaG/aaT:1	1	novel:2	0.0315	0.053	lihc
lihc	SYMPK	ENST00000245934	chr19:46332348_1|chr19:46332347_1	-5.498	2	3	622	W:2	L:1|C:1	tGg/tTg:1|tgG/tgT:1	1	.:1|novel:1	0.0438	0.0558	lihc
lihc	HABP2	ENST00000351270	chr10:115337801_1|chr10:115337800_1	-5.0902	2	2	155	R:2	S:1|K:1	agG/agT:1|aGg/aAg:1	1	novel:2	0.0498	0.0439	lihc
lihc	ARMCX3	ENST00000341189	chrX:100880947_1|chrX:100880946_1	-4.8913	2	4	326	N:2	S:1|K:1	aAt/aGt:1|aaT/aaG:1	1	novel:2	0.0201	0.0417	lihc
lihc	TLE1	ENST00000376499	chr9:84208092_1|chr9:84208091_1	-5.201	2	5	477	Q:2	R:1|*:1	Cag/Tag:1|cAg/cGg:1	1	novel:2	0.0313	0.0571	lihc
lihc	SHANK1	ENST00000293441	chr19:51171702_1|chr19:51171701_1	-5.6857	2	7	1172	S:2	I:1	aGc/aTc:1|agC/agT:1	1	.:1|novel:1	0.0398	0.0634	lihc
lihc	BRD7	ENST00000394689	chr16:50357578_1|chr16:50357576_1	-5.0934	2	7	455	Y:2	N:1|*:1	taT/taG:1|Tat/Aat:1	1	.:1|novel:1	0.0169	0.0449	lihc
lihc	AR	ENST00000374690	chrX:66765552_1|chrX:66765551_1	-5.2592	2	3	188	A:2	D:1	gcC/gcA:1|gCc/gAc:1	1	novel:2	0.0438	0.0428	lihc
lihc	MUSK	ENST00000374448	chr9:113459681_1|chr9:113459680_1	-5.2183	2	5	188	Y:2	F:1|D:1	tAt/tTt:1|Tat/Gat:1	0.5	novel:2	0.0265	0.0437	lihc
lihc	KBTBD3	ENST00000526793	chr11:105923600_1|chr11:105923599_1	-5.0347	2	3	606	W:2	R:1|L:1	tGg/tTg:1|Tgg/Agg:1	1	novel:2	0.0322	0.0366	lihc
lihc	WDR47	ENST00000400794	chr1:109538418_1|chr1:109538417_1	-5.2311	2	3	500	G:2	V:1	gGc/gTc:1|ggC/ggG:1	0.5	novel:2	0.0428	0.0403	lihc
lihc	KRT13	ENST00000246635	chr17:39659036_1|chr17:39659035_1	-4.8772	2	3	309	T:2	N:1	acC/acA:1|aCc/aAc:1	0.5	.:1|novel:1	0.0409	0.0517	lihc
lihc	LPHN3	ENST00000514591	chr4:62845284_2	-5.444	2	9	869	S:2	G:2	Agt/Ggt:2	1	novel:2	0.0179	0.0408	lihc
lihc	ZNF589	ENST00000354698	chr3:48310032_1|chr3:48310031_1	-4.7478	2	2	284	G:2	V:1|C:1	Ggc/Tgc:1|gGc/gTc:1	0.5	novel:2	0.0498	0.0455	lihc
lihc	FH	ENST00000366560	chr1:241667444_1|chr1:241667442_1	-4.8952	2	2	336	M:2	L:1|I:1	Atg/Ctg:1|atG/atA:1	0.5	novel:2	0.0557	0.0431	lihc
lihc	CFB	ENST00000456570	chr6:31915210_1|chr6:31915209_1	-5.3418	2	7	692	H:2	P:1	cAc/cCc:1|caC/caT:1	1	novel:2	0.0265	0.0484	lihc
lihc	MROH9	ENST00000367759	chr1:171033399_1|chr1:171033398_1	-5.118	2	2	835	P:2	T:1|H:1	cCt/cAt:1|Cct/Act:1	0.5	novel:1|rs546065073:1	0.0498	0.041	lihc
luad	KRAS	ENST00000256078	chr12:25398285_58|chr12:25398284_56	-322.095	114	127	12	G:114	C:53|V:30|A:14|D:12|S:5	Ggt/Tgt:53|gGt/gTt:30|gGt/gCt:14|gGt/gAt:12|Ggt/Agt:5	1	.:114	0.0409	0.0385	luad
luad	EGFR	ENST00000275493	chr7:55259515_13	-35.1432	13	34	858	L:13	R:13	cTg/cGg:13	1	rs121434568:13	0.0179	0.0442	luad
luad	U2AF1	ENST00000291552	chr21:44524456_9	-15.7165	9	10	34	S:9	F:9	tCt/tTt:9	1	rs371769427:9	0.1101	0.0605	luad
luad	BRAF	ENST00000288602	chr7:140453136_7	-16.0549	7	28	600	V:7	E:7	gTg/gAg:7	1	.:7	0.0219	0.0461	luad
luad	BRAF	ENST00000288602	chr7:140481402_6|chr7:140481403_1	-11.5688	7	28	469	G:7	V:4|A:2|*:1	gGa/gTa:4|gGa/gCa:2|Gga/Tga:1	1	.:7	0.0964	0.0461	luad
luad	PIK3CA	ENST00000263967	chr3:178936091_5	-9.0774	5	17	545	E:5	K:5	Gag/Aag:5	1	rs104886003:5	0.0942	0.0372	luad
luad	KRAS	ENST00000256078	chr12:25398282_4|chr12:25398281_1	-7.6215	5	127	13	G:5	C:4|D:1	Ggc/Tgc:4|gGc/gAc:1	1	.:5	0.0443	0.0385	luad
luad	BRAF	ENST00000288602	chr7:140481411_5	-7.5169	5	28	466	G:5	V:4|A:1	gGa/gTa:4|gGa/gCa:1	1	.:5	0.1051	0.0461	luad
luad	KEAP1	ENST00000171111	chr19:10602328_3|chr19:10602329_2	-5.696	5	72	417	G:5	V:2|W:1|R:1|E:1	gGg/gTg:2|Ggg/Tgg:1|gGg/gAg:1|Ggg/Agg:1	1	.:5	0.0982	0.0577	luad
luad	CTNNB1	ENST00000349496	chr3:41266113_4	-6.8657	4	13	37	S:4	F:3|C:1	tCt/tTt:3|tCt/tGt:1	1	.:4	0.1101	0.0425	luad
luad	DCAF4L2	ENST00000319675	chr8:88885795_2|chr8:88885797_1|chr8:88885796_1	-5.3476	4	30	135	L:4	P:1|M:1	ctG/ctT:2|cTg/cCg:1|Ctg/Atg:1	0.75	novel:3|.:1	0.0594	0.0431	luad
luad	BCOR	ENST00000378444	chrX:39921444_3	-8.0457	3	14	1459	N:3	S:3	aAt/aGt:3	1	rs199538037:3	0.0231	0.0486	luad
luad	STIM1	ENST00000300737	chr11:4104591_2|chr11:4104590_1	-6.717	3	8	446	G:3	V:2|C:1	gGc/gTc:2|Ggc/Tgc:1	0.5	novel:3	0.0434	0.0481	luad
luad	SNRPD3	ENST00000215829	chr22:24964111_2|chr22:24964112_1	-5.8058	3	3	96	G:3	V:1|R:1|C:1	Ggc/Tgc:1|gGc/gTc:1|Ggc/Cgc:1	0.5	.:3	0.0441	0.049	luad
luad	SLC16A9	ENST00000395348	chr10:61413486_2|chr10:61413487_1	-6.1642	3	6	433	G:3	V:2|W:1	gGg/gTg:2|Ggg/Tgg:1	0.5	rs757985427:2|novel:1	0.0573	0.0418	luad
luad	ARAF	ENST00000377045	chrX:47426121_2|chrX:47426122_1	-6.1723	3	6	214	S:3	F:1|C:1	tCc/tTc:1|tCc/tGc:1|tcC/tcT:1	1	.:2|rs771482270:1	0.0849	0.0524	luad
luad	CXorf27	ENST00000341016	chrX:37850308_2|chrX:37850307_1	-5.2936	3	4	72	A:3	D:1	gcC/gcT:1|gcC/gcG:1|gCc/gAc:1	0.5	novel:2|.:1	0.0441	0.0473	luad
luad	MYO1G	ENST00000258787	chr7:45004684_1|chr7:45004683_1|chr7:45004682_1	-6.1518	3	7	796	R:3	W:1|L:1	Cgg/Tgg:1|cGg/cTg:1|cgG/cgT:1	0.5	novel:1|rs371969345:1|rs769604336:1	0.1289	0.0544	luad
luad	KCNC2	ENST00000549446	chr12:75444442_2|chr12:75444443_1	-5.7194	3	18	448	W:3	L:2|R:1	tGg/tTg:2|Tgg/Agg:1	1	rs746501735:2|novel:1	0.0364	0.0451	luad
luad	FOXN4	ENST00000299162	chr12:109723225_2|chr12:109723224_1	-5.4605	3	8	262	S:3	Y:1|F:1	tCc/tTc:1|tcC/tcG:1|tCc/tAc:1	0.5	novel:2|.:1	0.0912	0.0508	luad
luad	APOB	ENST00000233242	chr2:21234459_1|chr2:21234458_1|chr2:21234457_1	-6.2748	3	62	1761	G:3	V:1|S:1	gGc/gTc:1|ggC/ggA:1|Ggc/Agc:1	1	.:3	0.0455	0.0417	luad
luad	EGFR	ENST00000275493	chr7:55241708_2|chr7:55241707_1	-5.2939	3	34	719	G:3	A:2|C:1	gGc/gCc:2|Ggc/Tgc:1	0.5	rs121913428:2|.:1	0.0497	0.0442	luad
luad	ZNF223	ENST00000434772	chr19:44570525_2|chr19:44570526_1	-5.1402	3	11	182	G:3	*:2|V:1	Gga/Tga:2|gGa/gTa:1	0.5	.:2|novel:1	0.0648	0.0415	luad
luad	CRLF2	ENST00000381567	chrX:1317534_2|chrX:1317535_1	-4.6945	3	6	177	A:3	D:1	gcC/gcA:2|gCc/gAc:1	0.5	novel:3	0.1145	0.0532	luad
luad	RAF1	ENST00000251849	chr3:12645699_3	-5.0009	3	4	257	S:3	L:2|W:1	tCg/tTg:2|tCg/tGg:1	1	rs80338796:3	0.3138	0.0489	luad
luad	NRG1	ENST00000356819	chr8:32617782_2|chr8:32617784_1	-4.9945	3	10	381	V:3	I:2	Gta/Ata:2|gtA/gtT:1	1	rs757580752:2|novel:1	0.1315	0.0512	luad
luad	BPI	ENST00000262865	chr20:36952397_1|chr20:36952396_1|chr20:36952395_1	-4.8489	3	12	298	G:3	W:1|V:1	Ggg/Tgg:1|gGg/gTg:1|ggG/ggA:1	0.5	.:1|novel:1|rs755722252:1	0.0855	0.0472	luad
luad	REN	ENST00000272190	chr1:204135378_1|chr1:204135377_1	-5.5732	2	2	15	L:2	P:1	ctG/ctT:1|cTg/cCg:1	1	novel:1|rs142739309:1	0.0238	0.0504	luad
luad	CDH24	ENST00000397359	chr14:23521747_1|chr14:23521746_1	-5.7141	2	4	433	T:2	K:1	acA/acG:1|aCa/aAa:1	0.5	novel:2	0.0225	0.0558	luad
luad	ESYT3	ENST00000389567	chr3:138191516_1|chr3:138191514_1	-5.7451	2	4	684	S:2	R:2	Agt/Cgt:1|agT/agG:1	0.666666666666667	.:1|novel:1	0.019	0.0456	luad
luad	CWC22	ENST00000410053	chr2:180818938_2	-5.6766	2	3	561	P:2	:NA	ccA/ccG:2	1	.:2	0.0198	0.0439	luad
luad	REXO1	ENST00000170168	chr19:1827787_1|chr19:1827786_1	-5.8124	2	2	334	L:2	P:1	ctG/ctT:1|cTg/cCg:1	1	novel:2	0.0238	0.0616	luad
luad	SUSD1	ENST00000374270	chr9:114820806_1|chr9:114820804_1	-5.4933	2	4	671	I:2	V:1|M:1	Ata/Gta:1|atA/atG:1	1	.:1|novel:1	0.0223	0.047	luad
luad	PAQR8	ENST00000442253	chr6:52269010_1|chr6:52269009_1	-5.1153	2	2	333	C:2	S:1	tgC/tgT:1|tGc/tCc:1	1	novel:2	0.0296	0.0425	luad
luad	NRAS	ENST00000369535	chr1:115256530_1|chr1:115256529_1	-4.7893	2	2	61	Q:2	L:1|K:1	cAa/cTa:1|Caa/Aaa:1	1	.:1|rs121913254:1	0.0206	0.038	luad
luad	SOS1	ENST00000426016	chr2:39281778_2	-5.7332	2	7	233	N:2	Y:2	Aat/Tat:2	1	.:2	0.0141	0.0385	luad
luad	MOG	ENST00000376898	chr6:29627268_2	-4.8984	2	3	87	D:2	:NA	gaT/gaC:2	1	rs551474018:2	0.0198	0.0465	luad
luad	DPYSL5	ENST00000288699	chr2:27121538_1|chr2:27121537_1	-5.2871	2	3	57	L:2	P:1	ctG/ctT:1|cTg/cCg:1	0.5	novel:1|rs761738108:1	0.0313	0.0516	luad
luad	TSPAN10	ENST00000328585	chr17:79612619_1|chr17:79612618_1	-5.0179	2	3	213	C:2	R:1|F:1	tGc/tTc:1|Tgc/Cgc:1	1	rs374985316:1|rs766270819:1	0.0238	0.0456	luad
luad	HAS1	ENST00000222115	chr19:52220305_1|chr19:52220303_1	-5.2571	2	4	282	S:2	R:1|C:1	Agc/Tgc:1|agC/agA:1	1	novel:2	0.0304	0.0629	luad
luad	RHOXF2B	ENST00000371402	chrX:119210984_1|chrX:119210983_1	-4.8963	2	3	117	Q:2	R:1|K:1	cAg/cGg:1|Cag/Aag:1	1	novel:2	0.0238	0.0488	luad
luad	IPO13	ENST00000372343	chr1:44415697_1|chr1:44415696_1	-5.4812	2	4	231	Q:2	P:1|H:1	cAg/cCg:1|caG/caC:1	1	novel:2	0.0274	0.0485	luad
luad	OTOP2	ENST00000331427	chr17:72926573_2	-5.2002	2	6	281	P:2	:NA	ccT/ccC:1|ccT/ccA:1	1	.:2	0.0179	0.0536	luad
luad	BAP1	ENST00000460680	chr3:52442492_1|chr3:52442491_1	-5.2733	2	4	85	Q:2	R:1|*:1	Cag/Tag:1|cAg/cGg:1	1	.:1|novel:1	0.0313	0.0524	luad
luad	RIMS3	ENST00000372684	chr1:41092230_1|chr1:41092228_1	-4.8413	2	2	296	Q:2	H:1|*:1	Cag/Tag:1|caG/caT:1	1	.:1|rs760875656:1	0.0379	0.0456	luad
luad	ACAP3	ENST00000354700	chr1:1235384_1|chr1:1235383_1	-5.3343	2	5	211	L:2	P:1	ctG/ctT:1|cTg/cCg:1	0.5	novel:2	0.0313	0.0615	luad
luad	APLP2	ENST00000263574	chr11:129992218_1|chr11:129992217_1	-5.2807	2	5	244	A:2	E:1	gcA/gcT:1|gCa/gAa:1	0.5	novel:2	0.0238	0.0479	luad
luad	RNF182	ENST00000488300	chr6:13977461_1|chr6:13977460_1	-4.7171	2	2	37	L:2	R:1	ctG/ctT:1|cTg/cGg:1	0.5	novel:2	0.0313	0.0406	luad
luad	ZNF345	ENST00000529555	chr19:37367788_2	-5.0556	2	6	19	E:2	V:1|G:1	gAa/gTa:1|gAa/gGa:1	1	.:2	0.0135	0.0394	luad
luad	SOGA1	ENST00000237536	chr20:35467808_1|chr20:35467806_1	-5.6522	2	7	242	M:2	L:1|I:1	Atg/Ttg:1|atG/atT:1	0.5	.:2	0.0234	0.0504	luad
luad	MRAP	ENST00000399784	chr21:33671312_1|chr21:33671311_1	-4.5215	2	2	10	P:2	Q:1	ccA/ccT:1|cCa/cAa:1	0.5	novel:1|rs199920536:1	0.0322	0.0479	luad
luad	PKLR	ENST00000342741	chr1:155269946_1|chr1:155269945_1	-5.1255	2	5	76	L:2	Q:1|M:1	cTg/cAg:1|Ctg/Atg:1	0.5	novel:2	0.0245	0.0549	luad
luad	HOXA11	ENST00000006015	chr7:27222459_1|chr7:27222458_1	-4.8019	2	4	300	N:2	I:1|H:1	Aac/Cac:1|aAc/aTc:1	0.5	novel:1|rs765601556:1	0.0227	0.0513	luad
luad	TUBG1	ENST00000251413	chr17:40766620_1|chr17:40766619_1	-4.9827	2	2	368	P:2	T:1|L:1	cCc/cTc:1|Ccc/Acc:1	0.5	novel:2	0.0532	0.053	luad
luad	LONRF1	ENST00000398246	chr8:12586807_1|chr8:12586805_1	-5.2424	2	2	575	M:2	V:1|I:1	Atg/Gtg:1|atG/atT:1	1	.:1|rs374041976:1	0.0351	0.0472	luad
luad	PDPK1	ENST00000342085	chr16:2647243_1|chr16:2647242_1	-5.0702	2	3	507	E:2	A:1	gAg/gCg:1|gaG/gaA:1	0.5	novel:2	0.0365	0.0476	luad
luad	TRIB3	ENST00000217233	chr20:368840_1|chr20:368838_1	-4.8241	2	3	62	V:2	L:1	gtG/gtA:1|Gtg/Ctg:1	1	.:2	0.0359	0.0547	luad
luad	TNFAIP2	ENST00000560869	chr14:103596404_1|chr14:103596402_1	-5.123	2	5	347	V:2	L:1	Gtg/Ttg:1|gtG/gtT:1	0.5	.:2	0.0284	0.0557	luad
luad	ATG9B	ENST00000377974	chr7:150715482_1|chr7:150715481_1	-5.2839	2	7	591	Q:2	R:1|K:1	cAg/cGg:1|Cag/Aag:1	1	novel:2	0.0238	0.0557	luad
luad	MIIP	ENST00000235332	chr1:12089916_1|chr1:12089915_1	-4.8513	2	3	270	Q:2	R:1|H:1	cAg/cGg:1|caG/caT:1	1	novel:1|rs750154144:1	0.0374	0.0541	luad
luad	PLIN2	ENST00000276914	chr9:19126235_1|chr9:19126234_1	-4.9098	2	4	35	S:2	I:1|C:1	Agt/Tgt:1|aGt/aTt:1	0.5	novel:2	0.0245	0.045	luad
luad	NCKAP1	ENST00000360982	chr2:183791552_1|chr2:183791550_1	-5.3798	2	4	1094	L:2	:NA	Cta/Tta:1|ctA/ctG:1	0.5	.:2	0.028	0.0441	luad
luad	ZKSCAN3	ENST00000377255	chr6:28333386_1|chr6:28333385_1	-5.0099	2	4	314	H:2	P:1|N:1	cAc/cCc:1|Cac/Aac:1	0.5	novel:2	0.0257	0.0431	luad
luad	ZFYVE9	ENST00000287727	chr1:52704948_1|chr1:52704947_1	-5.4812	2	9	620	K:2	I:1|*:1	Aaa/Taa:1|aAa/aTa:1	0.5	novel:2	0.0175	0.0428	luad
luad	SREBF1	ENST00000355815	chr17:17720656_1|chr17:17720655_1	-5.3835	2	6	537	L:2	P:1	ctG/ctT:1|cTg/cCg:1	1	novel:2	0.0313	0.0553	luad
luad	WDR78	ENST00000371026	chr1:67371051_2	-5.2052	2	4	60	A:2	S:1|P:1	Gcc/Tcc:1|Gcc/Ccc:1	1	.:2	0.0296	0.0394	luad
luad	ANKAR	ENST00000520309	chr2:190569878_1|chr2:190569877_1	-5.4418	2	4	613	Y:2	H:1|C:1	tAt/tGt:1|Tat/Cat:1	1	novel:1|rs772172022:1	0.0223	0.0378	luad
luad	CTDP1	ENST00000299543	chr18:77455230_1|chr18:77455229_1	-5.205	2	6	107	V:2	F:1|A:1	Gtt/Ttt:1|gTt/gCt:1	1	.:1|novel:1	0.0329	0.058	luad
luad	CRYAB	ENST00000533475	chr11:111782353_2	-4.345	2	3	32	L:2	:NA	ctG/ctT:2	1	rs782402748:2	0.0271	0.0485	luad
luad	DCTN1	ENST00000361874	chr2:74590189_1|chr2:74590188_1	-5.3322	2	7	1154	Q:2	L:1|H:1	cAg/cTg:1|caG/caT:1	1	novel:2	0.0274	0.049	luad
luad	AMBRA1	ENST00000314845	chr11:46455146_1|chr11:46455144_1	-5.2927	2	5	862	M:2	L:1|I:1	Atg/Ttg:1|atG/atT:1	1	rs143074080:1|rs762554577:1	0.0339	0.0483	luad
luad	ZNF226	ENST00000590089	chr19:44681232_1|chr19:44681231_1	-5.0898	2	6	606	C:2	Y:1|R:1	tGt/tAt:1|Tgt/Cgt:1	1	.:1|novel:1	0.0225	0.0416	luad
luad	POU3F1	ENST00000373012	chr1:38511276_2	-4.8025	2	3	380	K:2	N:1	aaG/aaT:1|aaG/aaA:1	1	.:2	0.0568	0.0669	luad
luad	SMTNL1	ENST00000457912	chr11:57309023_1|chr11:57309022_1	-4.8652	2	3	15	A:2	D:1	gcC/gcA:1|gCc/gAc:1	0.5	novel:2	0.0438	0.0489	luad
luad	EGF	ENST00000265171	chr4:110925712_2	-5.277	2	5	1075	S:2	R:2	agC/agG:1|agC/agA:1	1	.:2	0.0296	0.0414	luad
luad	DEDD2	ENST00000595337	chr19:42713942_1|chr19:42713941_1	-4.6267	2	3	167	G:2	D:1|C:1	Ggt/Tgt:1|gGt/gAt:1	0.5	novel:1|rs754504092:1	0.0409	0.0543	luad
lusc	NFE2L2	ENST00000397062	chr2:178098944_10|chr2:178098945_6	-16.9845	16	55	34	R:16	G:6|Q:5|P:5	Cga/Gga:6|cGa/cCa:5|cGa/cAa:5	1	.:10|rs748696421:6	0.3138	0.0458	lusc
lusc	TP53	ENST00000269305	chr17:7578457_15|chr17:7578458_1	-7.3521	16	303	158	R:16	L:14|H:1|G:1	cGc/cTc:14|Cgc/Ggc:1|cGc/cAc:1	1	rs587782144:15|rs587780068:1	0.1714	0.0468	lusc
lusc	TP53	ENST00000269305	chr17:7577120_13|chr17:7577121_2	-6.15	15	303	273	R:15	L:8|P:3|H:2|G:1|C:1	cGt/cTt:8|cGt/cCt:3|cGt/cAt:2|Cgt/Tgt:1|Cgt/Ggt:1	1	rs28934576:13|rs121913343:2	0.1857	0.0468	lusc
lusc	TP53	ENST00000269305	chr17:7577548_9|chr17:7577547_5	-8.0486	14	303	245	G:14	C:7|V:5|S:1|R:1	Ggc/Tgc:7|gGc/gTc:5|Ggc/Cgc:1|Ggc/Agc:1	1	rs28934575:9|rs121912656:5	0.1119	0.0468	lusc
lusc	TP53	ENST00000269305	chr17:7578461_12|chr17:7578460_1	-5.0312	13	303	157	V:13	F:12|D:1	Gtc/Ttc:12|gTc/gAc:1	1	rs121912654:12|.:1	0.1749	0.0468	lusc
lusc	PIK3CA	ENST00000263967	chr3:178936082_11	-18.4959	11	44	542	E:11	K:11	Gaa/Aaa:11	1	rs121913273:11	0.0942	0.0372	lusc
lusc	TP53	ENST00000269305	chr17:7579312_10|chr17:7579314_1	-4.604	11	303	125	T:11	P:1	acG/acT:9|Acg/Ccg:1|acG/acA:1	1	rs55863639:10|.:1	0.1386	0.0468	lusc
lusc	TP53	ENST00000269305	chr17:7577538_7|chr17:7577539_3|chr17:7577537_1	-4.3979	11	303	248	R:11	Q:4|W:3|L:2|P:1	cGg/cAg:4|Cgg/Tgg:3|cGg/cTg:2|cgG/cgT:1|cGg/cCg:1	1	rs11540652:7|rs121912651:3|.:1	0.1462	0.0468	lusc
lusc	PIK3CA	ENST00000263967	chr3:178936091_10	-16.4627	10	44	545	E:10	K:10	Gag/Aag:10	1	rs104886003:10	0.0942	0.0372	lusc
lusc	NFE2L2	ENST00000397062	chr2:178098960_8|chr2:178098959_1	-12.0083	9	55	29	D:9	N:3|H:3|Y:2|G:1	Gat/Cat:3|Gat/Aat:3|Gat/Tat:2|gAt/gGt:1	1	.:9	0.0997	0.0458	lusc
lusc	TP53	ENST00000269305	chr17:7578394_5|chr17:7578395_4	-8.4452	9	303	179	H:9	Y:3|R:3|L:2|D:1	Cat/Tat:3|cAt/cGt:3|cAt/cTt:2|Cat/Gat:1	1	.:5|rs587780070:4	0.0309	0.0468	lusc
lusc	NFE2L2	ENST00000397062	chr2:178098810_6|chr2:178098809_1|chr2:178098808_1	-10.3893	8	55	79	E:8	Q:5|K:1|G:1|D:1	Gag/Cag:5|gAg/gGg:1|gaG/gaT:1|Gag/Aag:1	1	.:7|novel:1	0.0984	0.0458	lusc
lusc	TP53	ENST00000269305	chr17:7577580_7|chr17:7577581_1	-7.6801	8	303	234	Y:8	C:6|S:1|H:1	tAc/tGc:6|tAc/tCc:1|Tac/Cac:1	1	rs587780073:7|.:1	0.0266	0.0468	lusc
lusc	TP53	ENST00000269305	chr17:7577106_5|chr17:7577105_3	-3.9318	8	303	278	P:8	S:3|R:2|A:2|H:1	Cct/Tct:3|Cct/Gct:2|cCt/cGt:2|cCt/cAt:1	1	rs17849781:5|.:3	0.087	0.0468	lusc
lusc	PIK3CA	ENST00000263967	chr3:178952085_7	-15.3498	7	44	1047	H:7	R:5|L:2	cAt/cGt:5|cAt/cTt:2	1	rs121913279:7	0.0198	0.0372	lusc
lusc	TP53	ENST00000269305	chr17:7577534_5|chr17:7577536_2	-5.6009	7	303	249	R:7	S:5|G:2	agG/agT:3|Agg/Ggg:2|agG/agC:2	1	rs28934571:5|rs587782082:2	0.0352	0.0468	lusc
lusc	TP53	ENST00000269305	chr17:7578272_3|chr17:7578271_3	-5.3721	6	303	193	H:6	L:2|Y:1|R:1|N:1|D:1	cAt/cTt:2|Cat/Tat:1|Cat/Gat:1|cAt/cGt:1|Cat/Aat:1	1	.:6	0.0247	0.0468	lusc
lusc	TP53	ENST00000269305	chr17:7578442_6	-5.0982	6	303	163	Y:6	C:6	tAc/tGc:6	1	rs148924904:6	0.0276	0.0468	lusc
lusc	TP53	ENST00000269305	chr17:7577556_5|chr17:7577557_1	-5.0943	6	303	242	C:6	F:5|G:1	tGc/tTc:5|Tgc/Ggc:1	1	rs121912655:5|.:1	0.0277	0.0468	lusc
lusc	NFE2L2	ENST00000397062	chr2:178098953_5	-5.5715	5	55	31	G:5	A:4|V:1	gGa/gCa:4|gGa/gTa:1	1	.:5	0.1051	0.0458	lusc
lusc	TP53	ENST00000269305	chr17:7578403_5	-3.8277	5	303	176	C:5	F:3|Y:2	tGc/tTc:3|tGc/tAc:2	1	.:5	0.0296	0.0468	lusc
lusc	KLF5	ENST00000377687	chr13:73649905_4	-7.2686	4	8	419	E:4	Q:4	Gag/Cag:4	1	.:4	0.0942	0.0483	lusc
lusc	HRAS	ENST00000451590	chr11:534286_2|chr11:534285_2	-6.6312	4	6	13	G:4	V:2|R:1|C:1	gGt/gTt:2|Ggt/Tgt:1|Ggt/Cgt:1	1	.:2|rs104894226:2	0.0936	0.06	lusc
lusc	CACNG3	ENST00000005284	chr16:24373168_3|chr16:24373169_1	-5.3927	4	12	311	R:4	P:2|H:1	cGc/cCc:2|cgC/cgT:1|cGc/cAc:1	1	.:4	0.137	0.0512	lusc
lusc	SLC30A10	ENST00000366926	chr1:220089210_1|chr1:220089209_1|chr1:220089208_1	-6.7901	3	7	347	A:3	S:1|D:1	Gcc/Tcc:1|gcC/gcA:1|gCc/gAc:1	0.5	novel:3	0.039	0.0565	lusc
lusc	PES1	ENST00000354694	chr22:30975750_1|chr22:30975749_1|chr22:30975748_1	-6.7929	3	5	448	G:3	R:1|E:1	ggA/ggT:1|gGa/gAa:1|Gga/Aga:1	1	.:3	0.0616	0.0527	lusc
lusc	RAD21	ENST00000297338	chr8:117868521_2|chr8:117868522_1	-6.227	3	7	274	G:3	V:2|W:1	gGg/gTg:2|Ggg/Tgg:1	0.5	novel:3	0.0573	0.0413	lusc
lusc	ROPN1L	ENST00000503804	chr5:10450186_2|chr5:10450185_1	-5.3258	3	5	126	W:3	C:2|L:1	tGg/tTg:1|tgG/tgT:1|tgG/tgC:1	1	rs539771885:2|novel:1	0.0849	0.0597	lusc
lusc	FGFR3	ENST00000340107	chr4:1803568_3	-5.7385	3	10	249	S:3	C:3	tCc/tGc:3	1	rs121913483:3	0.1051	0.058	lusc
lusc	PNLDC1	ENST00000610273	chr6:160237603_2|chr6:160237602_1	-5.2102	3	5	352	A:3	V:1	gCg/gTg:1|gcG/gcT:1|gcG/gcA:1	1	rs367855452:2|.:1	0.1827	0.0521	lusc
lusc	SPATA31D1	ENST00000344803	chr9:84603835_1|chr9:84603834_1|chr9:84603833_1	-5.7511	3	32	34	G:3	W:1|V:1	Ggg/Tgg:1|gGg/gTg:1|ggG/ggT:1	0.5	novel:2|rs780352940:1	0.0484	0.0443	lusc
lusc	MB21D2	ENST00000392452	chr3:192516720_3	-5.0274	3	9	311	Q:3	E:2|*:1	Cag/Gag:2|Cag/Tag:1	1	.:3	0.0942	0.0444	lusc
lusc	RASA1	ENST00000274376	chr5:86685301_3	-5.3831	3	15	1006	S:3	*:3	tCa/tGa:3	1	.:3	0.0942	0.0458	lusc
lusc	ROBO1	ENST00000464233	chr3:79174657_1|chr3:79174656_1|chr3:79174655_1	-5.4998	3	18	41	G:3	R:1|E:1	ggG/ggA:1|gGg/gAg:1|Ggg/Agg:1	1	novel:1|rs200733765:1|rs781501841:1	0.1063	0.043	lusc
lusc	OCA2	ENST00000354638	chr15:28235788_2|chr15:28235790_1	-5.1333	3	18	350	V:3	L:1	gtG/gtA:2|Gtg/Ttg:1	1	novel:2|rs533478642:1	0.0823	0.0494	lusc
lusc	TRHDE	ENST00000261180	chr12:72893323_2|chr12:72893325_1	-5.2109	3	33	499	L:3	M:1	Ctg/Ttg:1|ctG/ctA:1|Ctg/Atg:1	0.5	rs772888553:2|novel:1	0.0394	0.0377	lusc
lusc	NPRL2	ENST00000232501	chr3:50387236_1|chr3:50387235_1	-5.5831	2	2	67	C:2	S:1|R:1	tGt/tCt:1|Tgt/Cgt:1	0.5	novel:2	0.0225	0.0517	lusc
lusc	MAPKAPK2	ENST00000367103	chr1:206902763_1|chr1:206902762_1	-5.2855	2	2	169	S:2	I:1	aGc/aTc:1|agC/agT:1	0.5	.:2	0.0332	0.0513	lusc
lusc	GPR157	ENST00000377411	chr1:9188713_2	-5.186	2	3	125	H:2	R:1|L:1	cAt/cTt:1|cAt/cGt:1	1	rs368428044:2	0.0198	0.0488	lusc
lusc	PGLYRP4	ENST00000359650	chr1:153317795_1|chr1:153317794_1	-5.1823	2	2	68	C:2	S:1	tgC/tgT:1|tGc/tCc:1	0.5	.:2	0.0296	0.0436	lusc
lusc	C16orf62	ENST00000438132	chr16:19567052_2	-5.6754	2	6	90	M:2	V:2	Atg/Gtg:2	1	.:2	0.0172	0.0475	lusc
lusc	EHD2	ENST00000263277	chr19:48244248_1|chr19:48244247_1	-5.3463	2	4	397	L:2	P:1	ctG/ctT:1|cTg/cCg:1	0.5	novel:2	0.0238	0.0581	lusc
lusc	TBC1D12	ENST00000225235	chr10:96269923_1|chr10:96269922_1	-5.4685	2	4	559	Y:2	H:1|F:1	tAc/tTc:1|Tac/Cac:1	1	novel:1|rs757790042:1	0.0234	0.0462	lusc
lusc	ZBTB48	ENST00000377674	chr1:6648820_1|chr1:6648819_1	-5.4	2	3	562	V:2	A:1	gtG/gtT:1|gTg/gCg:1	1	.:1|novel:1	0.0333	0.0513	lusc
lusc	ILVBL	ENST00000263383	chr19:15234201_1|chr19:15234199_1	-5.3343	2	3	108	M:2	V:1|I:1	Atg/Gtg:1|atG/atA:1	1	.:1|rs779716944:1	0.0351	0.0545	lusc
lusc	PKD1L2	ENST00000527937	chr16:81209245_1|chr16:81209244_1	-4.8014	2	2	106	A:2	T:1|G:1	gCa/gGa:1|Gca/Aca:1	1	novel:1|rs753808208:1	0.0296	0.0436	lusc
lusc	MTHFD2L	ENST00000395759	chr4:75040300_1|chr4:75040299_1	-4.9549	2	2	74	W:2	R:1|L:1	tGg/tTg:1|Tgg/Agg:1	0.5	.:2	0.0322	0.0392	lusc
lusc	CTAGE15	ENST00000420911	chr7:143270250_1|chr7:143270249_1	-5.3394	2	2	447	T:2	N:1|A:1	Act/Gct:1|aCt/aAt:1	1	novel:2	0.0299	0.0421	lusc
lusc	LINGO4	ENST00000368820	chr1:151773748_1|chr1:151773747_1	-5.1943	2	4	478	D:2	E:1|A:1	gAc/gCc:1|gaC/gaA:1	0.5	novel:1|rs141742830:1	0.0244	0.0459	lusc
lusc	LDOC1	ENST00000370526	chrX:140271148_1|chrX:140271147_1	-4.4877	2	2	20	S:2	R:1|N:1	agC/agA:1|aGc/aAc:1	1	.:2	0.0332	0.0558	lusc
lusc	TTLL11	ENST00000321582	chr9:124855655_1|chr9:124855654_1	-5.3304	2	3	15	A:2	T:1|D:1	gCc/gAc:1|Gcc/Acc:1	1	rs745558785:1|rs771565356:1	0.0398	0.0554	lusc
lusc	ALDH3B2	ENST00000349015	chr11:67430858_1|chr11:67430857_1	-4.9422	2	3	329	M:2	K:1|I:1	atG/atT:1|aTg/aAg:1	1	novel:2	0.0322	0.0523	lusc
lusc	CD300LB	ENST00000392621	chr17:72522136_1|chr17:72522134_1	-4.6948	2	2	78	G:2	*:1	Gga/Tga:1|ggA/ggT:1	1	.:1|novel:1	0.037	0.0485	lusc
lusc	GALNT2	ENST00000366672	chr1:230401027_2	-5.1092	2	4	452	Q:2	E:1|*:1	Cag/Tag:1|Cag/Gag:1	1	.:2	0.0296	0.0524	lusc
lusc	ZNF737	ENST00000427401	chr19:20728586_2	-5.077	2	4	141	Q:2	H:2	caA/caT:1|caA/caC:1	1	rs782275749:2	0.0214	0.0389	lusc
lusc	RASSF4	ENST00000340258	chr10:45486409_1|chr10:45486408_1	-4.8129	2	5	233	L:2	*:1	ttA/ttG:1|tTa/tGa:1	1	novel:1|rs371607990:1	0.0166	0.0462	lusc
lusc	C2orf69	ENST00000319974	chr2:200790045_1|chr2:200790044_1	-4.8858	2	3	198	S:2	T:1	agT/agC:1|aGt/aCt:1	1	.:1|novel:1	0.0264	0.0401	lusc
lusc	PLCL2	ENST00000418129	chr3:17052614_2	-5.3553	2	5	466	M:2	I:2	atG/atT:2	1	.:2	0.0271	0.0455	lusc
lusc	NRAS	ENST00000369535	chr1:115256529_2	-4.5164	2	4	61	Q:2	R:2	cAa/cGa:2	1	.:2	0.0141	0.038	lusc
lusc	TRIM15	ENST00000376694	chr6:30131695_1|chr6:30131694_1	-4.9474	2	4	78	L:2	P:1	ctG/ctT:1|cTg/cCg:1	1	.:2	0.0313	0.0564	lusc
lusc	MARK2	ENST00000402010	chr11:63667429_1|chr11:63667427_1	-5.1999	2	6	205	K:2	Q:1|N:1	Aag/Cag:1|aaG/aaT:1	0.5	novel:2	0.0255	0.0544	lusc
lusc	CEP128	ENST00000555265	chr14:81209601_2	-5.3479	2	8	875	Q:2	P:1|L:1	cAg/cTg:1|cAg/cCg:1	1	novel:2	0.0179	0.0436	lusc
lusc	KCNK3	ENST00000302909	chr2:26950670_1|chr2:26950669_1	-4.8421	2	4	140	L:2	R:1	Ctg/Ttg:1|cTg/cGg:1	0.5	.:1|rs755486166:1	0.0274	0.0515	lusc
lusc	COL25A1	ENST00000399132	chr4:109748302_1|chr4:109748300_1	-5.0937	2	7	585	Y:2	N:1	taT/taC:1|Tat/Aat:1	1	novel:2	0.0195	0.0517	lusc
lusc	ADSSL1	ENST00000332972	chr14:105201412_1|chr14:105201411_1	-4.9375	2	4	126	H:2	Y:1|P:1	Cac/Tac:1|cAc/cCc:1	1	.:1|rs149077259:1	0.0333	0.0552	lusc
lusc	EOMES	ENST00000295743	chr3:27759046_1|chr3:27759045_1	-5.0702	2	3	526	P:2	T:1|H:1	cCt/cAt:1|Cct/Act:1	1	.:1|novel:1	0.0469	0.0495	lusc
lusc	TBC1D7	ENST00000606214	chr6:13305335_1|chr6:13305333_1	-4.6423	2	6	294	*:2	W:1|R:1	tgA/tgG:1|Tga/Cga:1	1	.:1|novel:1	0.0157	0.0473	lusc
lusc	HPCAL1	ENST00000381765	chr2:10566856_1|chr2:10566855_1	-4.4102	2	4	164	L:2	R:1|M:1	cTg/cGg:1|Ctg/Atg:1	0.5	novel:2	0.0245	0.0571	lusc
lusc	SMUG1	ENST00000508394	chr12:54577457_1|chr12:54577456_1	-4.5783	2	2	90	G:2	V:1|C:1	Ggc/Tgc:1|gGc/gTc:1	0.5	novel:2	0.0438	0.0443	lusc
lusc	AMDHD2	ENST00000413459	chr16:2577778_1|chr16:2577777_1	-4.9534	2	7	140	L:2	P:1	ctG/ctT:1|cTg/cCg:1	0.5	.:2	0.0238	0.0591	lusc
lusc	SNUPN	ENST00000564644	chr15:75913340_1|chr15:75913339_1	-4.6769	2	2	18	L:2	R:1	ctG/ctA:1|cTg/cGg:1	0.5	novel:2	0.0561	0.0477	lusc
lusc	ERCC6-PGBD3	ENST00000515869	chr10:50723929_1|chr10:50723928_1	-5.2066	2	6	879	C:2	Y:1|*:1	tgC/tgA:1|tGc/tAc:1	0.5	.:2	0.0296	0.0473	lusc
lusc	PRKCDBP	ENST00000303927	chr11:6340742_1|chr11:6340741_1	-4.5089	2	3	146	G:2	V:1	gGc/gTc:1|ggC/ggG:1	0.5	.:2	0.0428	0.0621	lusc
prad	SPOP	ENST00000393331	chr17:47696426_6|chr17:47696425_4|chr17:47696424_2	-22.7829	12	38	133	F:12	V:4|C:3|L:2|I:2|S:1	Ttc/Gtc:4|tTc/tGc:3|Ttc/Atc:2|ttC/ttG:1|ttC/ttA:1|tTc/tCc:1	1	.:10|rs193921065:2	0.0318	0.0473	prad
prad	SPOP	ENST00000393331	chr17:47696432_7|chr17:47696431_2|chr17:47696430_1	-18.8765	10	38	131	W:10	G:7|S:1|L:1|C:1	Tgg/Ggg:7|tGg/tTg:1|tgG/tgC:1|tGg/tCg:1	1	.:10	0.0278	0.0473	prad
prad	SPOP	ENST00000393331	chr17:47696644_4|chr17:47696643_2	-11.1088	6	38	102	F:6	V:4|S:1|C:1	Ttc/Gtc:4|tTc/tGc:1|tTc/tCc:1	1	novel:4|rs193920894:2	0.0199	0.0473	prad
prad	SPOP	ENST00000393331	chr17:47696688_4|chr17:47696689_2	-10.6343	6	38	87	Y:6	N:2|C:2|S:1|F:1	tAc/tGc:2|Tac/Aac:2|tAc/tTc:1|tAc/tCc:1	1	.:6	0.0239	0.0473	prad
prad	TP53	ENST00000269305	chr17:7577538_4|chr17:7577539_1	-4.9763	5	34	248	R:5	Q:4|W:1	cGg/cAg:4|Cgg/Tgg:1	1	rs11540652:4|rs121912651:1	0.1503	0.0468	prad
prad	MED12	ENST00000374080	chrX:70349255_2|chrX:70349256_1	-8.6582	3	5	1223	V:3	L:2|G:1	Gtt/Ctt:2|gTt/gGt:1	1	.:2|novel:1	0.0277	0.047	prad
prad	HRAS	ENST00000451590	chr11:533874_2	-5.3076	2	2	61	Q:2	R:2	cAg/cGg:2	1	.:2	0.0179	0.06	prad
prad	VCP	ENST00000358901	chr9:35062993_1|chr9:35062992_1	-5.8869	2	2	265	F:2	V:1|S:1	tTc/tCc:1|Ttc/Gtc:1	0.5	novel:2	0.0199	0.0496	prad
prad	MTF1	ENST00000373036	chr1:38300818_1|chr1:38300817_1	-5.482	2	2	308	S:2	R:1|N:1	agT/agA:1|aGt/aAt:1	0.5	novel:1|rs751656420:1	0.0264	0.0413	prad
prad	CUL3	ENST00000264414	chr2:225371708_2	-5.4889	2	4	299	M:2	R:2	aTg/aGg:2	1	.:2	0.0198	0.0403	prad
prad	TRAF2	ENST00000247668	chr9:139793321_1|chr9:139793320_1	-5.1735	2	2	43	R:2	S:1|M:1	aGg/aTg:1|agG/agT:1	0.5	.:2	0.0498	0.0546	prad
prad	TMC1	ENST00000297784	chr9:75445552_1|chr9:75445550_1	-5.3636	2	2	738	A:2	P:1	gcT/gcG:1|Gct/Cct:1	0.5	.:1|rs111387206:1	0.0315	0.043	prad
prad	KRT4	ENST00000551956	chr12:53202552_1|chr12:53202551_1	-5.0995	2	3	306	S:2	I:1	aGc/aTc:1|agC/agT:1	1	novel:2	0.0332	0.0478	prad
prad	PIK3CA	ENST00000263967	chr3:178952085_2	-5.3533	2	6	1047	H:2	R:2	cAt/cGt:2	1	rs121913279:2	0.0198	0.0372	prad
sarc	ZNF324B	ENST00000336614	chr19:58967495_1|chr19:58967494_1	-6.06	2	2	395	K:2	R:1|*:1	Aag/Tag:1|aAg/aGg:1	0.5	novel:2	0.0199	0.0552	sarc
sarc	CCDC168	ENST00000322527	chr13:103382411_2	-6.5323	2	5	2250	L:2	W:1|*:1	tTg/tGg:1|tTg/tAg:1	1	novel:2	0.0141	0.0385	sarc
sarc	SCYL3	ENST00000367772	chr1:169838088_1|chr1:169838087_1	-5.8776	2	2	240	L:2	P:1	Cta/Tta:1|cTa/cCa:1	0.5	novel:1|rs752148457:1	0.0251	0.0414	sarc
sarc	WDR36	ENST00000506538	chr5:110439580_1|chr5:110439579_1	-5.8742	2	3	287	Q:2	P:1|H:1	cAa/cCa:1|caA/caT:1	1	.:1|novel:1	0.0202	0.0389	sarc
sarc	GSDMD	ENST00000526406	chr8:144642052_1|chr8:144642051_1	-5.31	2	2	108	A:2	S:1|D:1	Gcc/Tcc:1|gCc/gAc:1	1	novel:1|rs748312977:1	0.0428	0.0562	sarc
sarc	PRSS1	ENST00000311737	chr7:142459862_2	-4.9663	2	2	146	N:2	K:1	aaC/aaT:1|aaC/aaA:1	1	novel:2	0.0271	0.0469	sarc
sarc	ZNF804B	ENST00000333190	chr7:88965547_1|chr7:88965546_1	-5.7049	2	2	1084	G:2	V:1|R:1	gGt/gTt:1|Ggt/Cgt:1	1	novel:1|rs139960501:1	0.0409	0.0428	sarc
sarc	GLCCI1	ENST00000223145	chr7:8099754_1|chr7:8099753_1	-5.247	2	2	281	P:2	T:1|Q:1	cCa/cAa:1|Cca/Aca:1	0.5	novel:2	0.0438	0.0473	sarc
sarc	MYLK	ENST00000360304	chr3:123457851_1|chr3:123457850_1	-5.7829	2	2	161	P:2	T:1|Q:1	cCa/cAa:1|Cca/Aca:1	0.5	novel:1|rs745692872:1	0.0409	0.0469	sarc
sarc	COL6A3	ENST00000295550	chr2:238303374_1|chr2:238303373_1	-6.0233	2	3	189	A:2	T:1|G:1	gCa/gGa:1|Gca/Aca:1	1	novel:2	0.0332	0.0503	sarc
sarc	LPCAT2	ENST00000262134	chr16:55559550_1|chr16:55559549_1	-5.1322	2	2	101	G:2	V:1|C:1	Ggt/Tgt:1|gGt/gTt:1	1	novel:2	0.0409	0.0389	sarc
sarc	TCEA2	ENST00000343484	chr20:62699436_1|chr20:62699435_1	-4.7974	2	2	93	G:2	S:1|D:1	gGc/gAc:1|Ggc/Agc:1	0.5	novel:2	0.0532	0.0625	sarc
sarc	LRP12	ENST00000276654	chr8:105510059_1|chr8:105510058_1	-5.3198	2	2	241	G:2	R:1|E:1	gGg/gAg:1|Ggg/Agg:1	1	novel:2	0.0541	0.0405	sarc
sarc	ANGPT4	ENST00000381922	chr20:896734_1|chr20:896733_1	-5.0173	2	3	42	H:2	P:1|N:1	cAc/cCc:1|Cac/Aac:1	1	novel:2	0.0333	0.045	sarc
skcm	BRAF	ENST00000288602	chr7:140453136_183|chr7:140453137_35|chr7:140453135_3	0	221	248	600	V:221	E:179|M:35|G:4	gTg/gAg:179|Gtg/Atg:35|gTg/gGg:4|gtG/gtA:3	1	.:186|rs121913378:35	0.0243	0.0461	skcm
skcm	NRAS	ENST00000369535	chr1:115256529_71|chr1:115256530_36|chr1:115256528_5	0	112	122	61	Q:112	R:55|K:35|L:16|H:5|*:1	cAa/cGa:55|Caa/Aaa:35|cAa/cTa:16|caA/caT:3|caA/caC:2|Caa/Taa:1	1	.:71|rs121913254:36|rs121913255:5	0.0189	0.038	skcm
skcm	SLC27A5	ENST00000263093	chr19:59010865_10|chr19:59010864_7	0	17	23	554	T:17	I:10	aCc/aTc:10|acC/acT:7	1	rs202081924:10|rs780762622:7	0.0452	0.0533	skcm
skcm	IDH1	ENST00000415913	chr2:209113113_13|chr2:209113112_2	0	15	20	132	R:15	C:13|L:2	Cgt/Tgt:13|cGt/cTt:2	1	rs121913499:13|rs121913500:2	0.297	0.042	skcm
skcm	RAC1	ENST00000356142	chr7:6426892_11|chr7:6426893_2	0	13	16	29	P:13	S:11|L:2	Cct/Tct:11|cCt/cTt:2	1	.:13	0.0976	0.056	skcm
skcm	MAP2K1	ENST00000307102	chr15:66729162_9|chr15:66729163_4	0	13	26	124	P:13	S:9|L:4	Ccg/Tcg:9|cCg/cTg:4	1	.:9|rs397516792:4	0.119	0.0472	skcm
skcm	KCNH5	ENST00000322893	chr14:63453898_11	0	11	92	147	T:11	:NA	acG/acA:11	1	rs753750382:11	0.3138	0.0381	skcm
skcm	ASXL3	ENST00000269197	chr18:31323920_10	0	10	127	1370	P:10	S:10	Cct/Tct:10	1	.:10	0.1051	0.0401	skcm
skcm	RQCD1	ENST00000273064	chr2:219449406_8|chr2:219449405_1	0	9	12	131	P:9	L:8|S:1	cCc/cTc:8|Ccc/Tcc:1	1	rs267599211:8|novel:1	0.0681	0.043	skcm
skcm	BCL2L12	ENST00000246785	chr19:50169131_9	0	9	23	17	F:9	:NA	ttC/ttT:9	1	rs267605591:9	0.1051	0.0566	skcm
skcm	BRINP1	ENST00000265922	chr9:121929509_9	0	9	79	713	G:9	:NA	ggG/ggA:8|ggG/ggC:1	1	.:9	0.1051	0.0522	skcm
skcm	CAMK4	ENST00000282356	chr5:110710562_9	0	9	25	85	I:9	:NA	atC/atT:9	1	rs201866448:9	0.3138	0.0388	skcm
skcm	DNAH5	ENST00000265104	chr5:13769624_9	0.0062	9	510	3236	D:9	N:9	Gat/Aat:9	0.5	rs374206128:9	0.3138	0.0439	skcm
skcm	CDKN2A	ENST00000498124	chr9:21971017_8	0	8	40	114	P:8	L:8	cCc/cTc:8	1	rs121913386:8	0.0635	0.0653	skcm
skcm	THSD7B	ENST00000272643	chr2:138373853_7	0.0002	7	200	1181	E:7	K:7	Gaa/Aaa:7	1	.:7	0.0942	0.0434	skcm
skcm	PPP6C	ENST00000451402	chr9:127912080_7	0.0042	7	24	301	R:7	C:7	Cgt/Tgt:7	1	rs763733111:7	0.3138	0.0396	skcm
skcm	TC2N	ENST00000435962	chr14:92251698_7	0.0045	7	30	390	F:7	:NA	ttC/ttT:7	1	rs776984565:7	0.3138	0.0364	skcm
skcm	XIRP2	ENST00000409195	chr2:168105217_7	0.0117	7	217	2439	D:7	N:7	Gat/Aat:7	1	rs563915541:7	0.3138	0.0401	skcm
skcm	KIT	ENST00000288135	chr4:55594221_6	0	6	19	642	K:6	E:6	Aaa/Gaa:6	1	rs121913512:6	0.0141	0.0424	skcm
skcm	PCDHGB4	ENST00000519479	chr5:140767861_5|chr5:140767862_1	0	6	23	137	S:6	F:5	tCc/tTc:5|tcC/tcT:1	1	.:5|rs766909730:1	0.097	0.051	skcm
skcm	TRRAP	ENST00000359863	chr7:98509802_6	0	6	71	722	S:6	F:6	tCc/tTc:6	1	rs147405090:6	0.1051	0.0511	skcm
skcm	CRNKL1	ENST00000377340	chr20:20033087_5|chr20:20033086_1	0	6	20	128	S:6	F:5	tCc/tTc:5|tcC/tcT:1	1	.:5|rs779648844:1	0.097	0.0436	skcm
skcm	KCNJ8	ENST00000240662	chr12:21918682_4|chr12:21918683_1|chr12:21918681_1	0	6	19	417	G:6	E:4|R:1	gGa/gAa:4|ggA/ggC:1|Gga/Aga:1	1	.:4|novel:2	0.0818	0.046	skcm
skcm	PLB1	ENST00000327757	chr2:28719005_6	0	6	49	8	F:6	:NA	ttC/ttT:6	1	.:6	0.1051	0.0475	skcm
skcm	MYO18B	ENST00000335473	chr22:26228958_3|chr22:26228956_2|chr22:26228957_1	0	6	142	1018	P:6	S:2|L:1	ccC/ccT:3|Ccc/Tcc:2|cCc/cTc:1	1	.:6	0.074	0.0517	skcm
skcm	SMURF2	ENST00000262435	chr17:62557655_6	0	6	11	427	R:6	C:6	Cgt/Tgt:6	1	rs568303941:6	0.3138	0.0455	skcm
skcm	KNSTRN	ENST00000249776	chr15:40675132_5|chr15:40675131_1	0.0001	6	21	32	R:6	Q:1	cgG/cgA:5|cGg/cAg:1	1	.:5|rs745844593:1	0.1126	0.0444	skcm
skcm	CTAGE1	ENST00000391403	chr18:19995558_6	0.0001	6	41	739	F:6	:NA	ttC/ttT:6	1	rs766708550:6	0.1051	0.0395	skcm
skcm	LRP1B	ENST00000389484	chr2:141215150_5|chr2:141215151_1	0.0004	6	275	3232	G:6	E:1	ggG/ggA:5|gGg/gAg:1	1	.:6	0.0982	0.0416	skcm
skcm	DSC1	ENST00000257198	chr18:28737418_5|chr18:28737419_1	0.0005	6	76	89	R:6	K:1	agG/agA:5|aGg/aAg:1	1	.:6	0.097	0.041	skcm
skcm	MXRA5	ENST00000217939	chrX:3241350_6	0.0005	6	206	792	G:6	:NA	ggG/ggA:6	0.583333333333333	.:6	0.1051	0.0473	skcm
skcm	MROH2B	ENST00000399564	chr5:41061770_4|chr5:41061769_2	0.0006	6	136	173	P:6	S:4|L:2	Ccc/Tcc:4|cCc/cTc:2	0.583333333333333	.:4|novel:2	0.0912	0.0422	skcm
skcm	TMEM200A	ENST00000392429	chr6:130762616_5|chr6:130762617_1	0.0012	6	52	350	S:6	F:4|C:1	tCc/tTc:4|tCc/tGc:1|tcC/tcT:1	1	.:5|novel:1	0.095	0.0383	skcm
skcm	MAGEC1	ENST00000285879	chrX:140995048_6	0.0022	6	126	620	E:6	K:6	Gaa/Aaa:6	0.916666666666667	.:6	0.1051	0.0467	skcm
skcm	MUC16	ENST00000397910	chr19:9072091_6	0.0106	6	1188	5119	P:6	S:6	Cct/Tct:6	0.65	.:6	0.1051	0.0431	skcm
skcm	BRAF	ENST00000288602	chr7:140453134_5	0	5	248	601	K:5	E:5	Aaa/Gaa:5	1	rs121913364:5	0.0135	0.0461	skcm
skcm	YIPF1	ENST00000072644	chr1:54344370_2|chr1:54344369_2|chr1:54344371_1	0	5	6	74	S:5	F:2|T:1	tCc/tTc:2|tcC/tcT:2|Tcc/Acc:1	1	.:2|rs267598650:2|novel:1	0.0707	0.0448	skcm
skcm	NPAS1	ENST00000602212	chr19:47535945_5	0	5	13	159	F:5	:NA	ttC/ttT:5	1	.:5	0.1051	0.0662	skcm
skcm	COL4A3	ENST00000396578	chr2:228137771_3|chr2:228137770_2	0.0001	5	49	622	G:5	E:3|R:2	gGa/gAa:3|Gga/Aga:2	0.5	.:3|novel:2	0.0858	0.0437	skcm
skcm	SLC12A5	ENST00000454036	chr20:44670039_4|chr20:44670038_1	0.0001	5	42	332	G:5	E:4|R:1	gGa/gAa:4|Gga/Aga:1	1	.:5	0.0954	0.053	skcm
skcm	TRAF3IP3	ENST00000367024	chr1:209933708_4|chr1:209933707_1	0.0001	5	21	108	R:5	K:1	agG/agA:4|aGg/aAg:1	1	.:4|novel:1	0.0954	0.0438	skcm
skcm	C12orf55	ENST00000524981	chr12:97136260_5	0.0002	5	72	2372	S:5	F:5	tCc/tTc:5	1	.:5	0.1051	0.0402	skcm
skcm	SLFN11	ENST00000394566	chr17:33690205_4|chr17:33690204_1	0.0002	5	34	208	P:5	S:4|L:1	Cct/Tct:4|cCt/cTt:1	1	.:5	0.0954	0.0417	skcm
skcm	ZNF728	ENST00000594710	chr19:23159540_5	0.0003	5	22	200	S:5	F:5	tCc/tTc:5	1	novel:5	0.1051	0.0383	skcm
skcm	PCSK5	ENST00000545128	chr9:78848418_3|chr9:78848417_2	0.0003	5	80	924	W:5	*:5	tgG/tgA:3|tGg/tAg:2	1	.:5	0.0809	0.0455	skcm
skcm	PRKG2	ENST00000395578	chr4:82125774_5	0.0003	5	29	143	S:5	F:5	tCc/tTc:5	1	.:5	0.1051	0.0419	skcm
skcm	CORIN	ENST00000273857	chr4:47746434_5	0.0006	5	41	262	E:5	K:5	Gaa/Aaa:5	1	.:5	0.1051	0.0417	skcm
skcm	KNSTRN	ENST00000249776	chr15:40675107_5	0.0007	5	21	24	S:5	F:5	tCc/tTc:5	1	.:5	0.1051	0.0444	skcm
skcm	INMT	ENST00000013222	chr7:30795310_5	0.0008	5	17	212	S:5	F:5	tCc/tTc:5	1	rs759141767:5	0.1051	0.0457	skcm
skcm	CDKN2A	ENST00000498124	chr9:21971029_3|chr9:21971028_2	0.0008	5	40	110	W:5	*:5	tGg/tAg:3|tgG/tgA:2	1	.:3|rs121913389:2	0.0522	0.0653	skcm
skcm	ZNF560	ENST00000301480	chr19:9579860_3|chr19:9579859_2	0.0012	5	58	178	W:5	*:5	tGg/tAg:3|tgG/tgA:2	1	novel:3|.:2	0.0688	0.0413	skcm
skcm	SAMD9L	ENST00000318238	chr7:92762118_3|chr7:92762117_2	0.0015	5	76	1056	S:5	F:3	tCc/tTc:3|tcC/tcT:2	0.5	.:5	0.0885	0.0385	skcm
skcm	SPTLC3	ENST00000399002	chr20:13029765_5	0.0017	5	29	97	R:5	K:5	aGa/aAa:5	1	rs267605838:5	0.1101	0.0401	skcm
skcm	SCN7A	ENST00000409855	chr2:167304175_5	0.0018	5	67	445	S:5	F:5	tCc/tTc:5	1	.:5	0.1051	0.0371	skcm
skcm	APOBR	ENST00000564831	chr16:28509498_5	0.003	5	25	1018	R:5	C:5	Cgt/Tgt:5	1	rs528190355:5	0.3138	0.052	skcm
skcm	IL37	ENST00000263326	chr2:113676334_5	0.0031	5	21	202	S:5	L:5	tCa/tTa:5	1	.:5	0.0942	0.0445	skcm
skcm	LGSN	ENST00000370657	chr6:63990433_4|chr6:63990434_1	0.0037	5	36	341	G:5	E:1	ggG/ggA:4|gGg/gAg:1	1	.:5	0.0968	0.0397	skcm
skcm	PXDNL	ENST00000356297	chr8:52321411_5	0.0051	5	97	925	P:5	S:5	Cct/Tct:5	1	.:5	0.1051	0.0485	skcm
skcm	SAMD9L	ENST00000318238	chr7:92762825_3|chr7:92762826_2	0.0054	5	76	820	S:5	F:2	tcC/tcT:3|tCc/tTc:2	1	rs757031410:3|.:2	0.1322	0.0385	skcm
skcm	LRRIQ3	ENST00000354431	chr1:74507480_5	0.0071	5	41	379	P:5	S:5	Cct/Tct:5	1	.:5	0.1051	0.0368	skcm
skcm	BRINP3	ENST00000367462	chr1:190250829_5	0.0077	5	66	96	F:5	:NA	ttC/ttT:5	1	.:5	0.1051	0.0431	skcm
skcm	BRINP3	ENST00000367462	chr1:190067958_5	0.0077	5	66	497	M:5	I:5	atG/atA:5	1	.:5	0.0942	0.0431	skcm
skcm	GABRE	ENST00000370328	chrX:151124224_5	0.0086	5	45	298	S:5	F:5	tCc/tTc:5	1	.:5	0.1051	0.0455	skcm
skcm	BAI3	ENST00000370598	chr6:70064197_5	0.0094	5	100	1178	P:5	S:5	Cct/Tct:5	1	.:5	0.1051	0.0428	skcm
skcm	OASL	ENST00000257570	chr12:121469308_5	0.0111	5	17	198	F:5	:NA	ttC/ttT:5	1	rs759301773:5	0.3138	0.0481	skcm
skcm	CACNA2D3	ENST00000474759	chr3:54537566_5	0.0111	5	89	143	G:5	:NA	ggG/ggA:5	0.666666666666667	rs267599904:5	0.1051	0.0475	skcm
skcm	XIRP2	ENST00000409195	chr2:168100393_5	0.0117	5	217	831	E:5	K:5	Gaa/Aaa:5	1	.:5	0.1051	0.0401	skcm
skcm	ADH1B	ENST00000305046	chr4:100235037_5	0.0143	5	34	257	E:5	K:5	Gaa/Aaa:5	1	.:5	0.1051	0.0389	skcm
skcm	COL21A1	ENST00000244728	chr6:55932118_5	0.0184	5	80	701	G:5	E:5	gGa/gAa:5	1	.:5	0.1051	0.0425	skcm
skcm	GRM3	ENST00000361669	chr7:86469000_5	0.0189	5	85	724	E:5	K:5	Gaa/Aaa:5	0.75	.:5	0.1051	0.0479	skcm
skcm	TTN	ENST00000589042	chr2:179621414_5	0.0207	5	1535	3597	E:5	K:5	Gaa/Aaa:5	0.888888888888889	novel:5	0.1051	0.0419	skcm
skcm	TTN	ENST00000589042	chr2:179444752_4|chr2:179444753_1	0.0207	5	1535	22421	G:5	E:3|V:1|R:1	gGa/gAa:3|gGa/gTa:1|Gga/Aga:1	0.333333333333333	.:4|rs371992765:1	0.0968	0.0419	skcm
skcm	ADAMDEC1	ENST00000256412	chr8:24256521_4|chr8:24256520_1	0.0246	5	50	299	G:5	E:1	ggG/ggA:4|gGg/gAg:1	1	rs141164035:4|novel:1	0.0968	0.0396	skcm
skcm	MYO7B	ENST00000428314	chr2:128341887_5	0.0248	5	66	512	E:5	K:5	Gaa/Aaa:5	1	rs371035844:5	0.3138	0.0536	skcm
skcm	MYOCD	ENST00000425538	chr17:12655875_5	0.0304	5	90	424	P:5	S:5	Cct/Tct:5	0.5	.:5	0.1051	0.0421	skcm
skcm	AMICA1	ENST00000356289	chr11:118074365_5	0.0314	5	16	184	R:5	C:5	Cgt/Tgt:5	1	rs774147626:5	0.3138	0.0446	skcm
skcm	CNTNAP2	ENST00000361727	chr7:146829338_5	0.0334	5	118	362	G:5	E:5	gGa/gAa:5	1	.:5	0.1051	0.043	skcm
skcm	C1orf173	ENST00000326665	chr1:75078435_5	0.0401	5	150	353	F:5	:NA	ttC/ttT:5	1	rs769875646:5	0.1051	0.0473	skcm
skcm	ZNF585B	ENST00000532828	chr19:37677213_5	0.0404	5	26	409	S:5	L:5	tCg/tTg:5	1	rs368332359:5	0.3138	0.0414	skcm
skcm	GNA11	ENST00000078429	chr19:3118942_3|chr19:3118943_1	0	4	10	209	Q:4	L:3|H:1	cAg/cTg:3|caG/caT:1	1	.:4	0.0226	0.0606	skcm
skcm	MORC2	ENST00000215862	chr22:31345759_4	0	4	21	37	Q:4	L:4	cAg/cTg:4	1	.:4	0.0179	0.047	skcm
skcm	CDK4	ENST00000257904	chr12:58145436_3|chr12:58145437_1	0	4	9	22	K:4	M:3|Q:1	aAg/aTg:3|Aag/Cag:1	1	.:3|novel:1	0.0232	0.0506	skcm
skcm	ANAPC4	ENST00000315368	chr4:25379079_2|chr4:25379078_2	0	4	8	10	S:4	F:2	tCc/tTc:2|tcC/tcT:2	0.75	.:2|rs543616759:2	0.0809	0.0425	skcm
skcm	ARL16	ENST00000397498	chr17:79650840_4	0	4	7	6	G:4	R:4	Ggg/Agg:4	1	rs768772097:4	0.0447	0.0508	skcm
skcm	TACC3	ENST00000313288	chr4:1730378_4	0.0001	4	16	417	P:4	S:4	Ccg/Tcg:4	1	.:4	0.0635	0.0524	skcm
skcm	CDC25C	ENST00000323760	chr5:137621722_2|chr5:137621721_2	0.0001	4	8	421	P:4	S:2|L:2	Cca/Tca:2|cCa/cTa:2	0.5	.:2|rs369731708:2	0.0749	0.0442	skcm
skcm	SMPD4	ENST00000409031	chr2:130930247_3|chr2:130930248_1	0.0001	4	9	192	P:4	L:3|S:1	cCg/cTg:3|Ccg/Tcg:1	1	rs755218803:3|novel:1	0.139	0.0553	skcm
skcm	SYT13	ENST00000020926	chr11:45274136_4	0.0002	4	10	228	P:4	S:4	Ccc/Tcc:4	1	.:4	0.0635	0.0434	skcm
skcm	GPCPD1	ENST00000379019	chr20:5545700_3|chr20:5545699_1	0.0002	4	9	431	S:4	F:3	tCc/tTc:3|tcC/tcT:1	0.75	novel:4	0.093	0.0401	skcm
skcm	AIFM1	ENST00000287295	chrX:129270669_3|chrX:129270670_1	0.0002	4	7	371	S:4	F:1	tcC/tcT:3|tCc/tTc:1	0.75	rs724160027:3|novel:1	0.139	0.048	skcm
skcm	LRRC8D	ENST00000337338	chr1:90398923_3|chr1:90398924_1	0.0003	4	13	99	S:4	F:3	tCc/tTc:3|tcC/tcT:1	1	.:4	0.093	0.0428	skcm
skcm	FAM13A	ENST00000264344	chr4:89658686_3|chr4:89658687_1	0.0003	4	12	861	R:4	Q:1	cgG/cgA:3|cGg/cAg:1	0.75	.:3|novel:1	0.1164	0.0433	skcm
skcm	BCL9L	ENST00000334801	chr11:118773103_3|chr11:118773104_1	0.0003	4	30	450	P:4	L:3|S:1	cCc/cTc:3|Ccc/Tcc:1	1	.:3|rs766714909:1	0.0739	0.0521	skcm
skcm	MUC5B	ENST00000529681	chr11:1271018_3|chr11:1271019_1	0.0003	4	87	4303	R:4	K:3	aGg/aAg:3|agG/agA:1	1	.:4	0.0689	0.0534	skcm
skcm	NRAS	ENST00000369535	chr1:115258748_2|chr1:115258747_2	0.0004	4	122	12	G:4	R:2|D:1|A:1	Ggt/Cgt:2|gGt/gCt:1|gGt/gAt:1	1	.:4	0.0469	0.038	skcm
skcm	DIAPH3	ENST00000400324	chr13:60240758_2|chr13:60240757_2	0.0005	4	16	1181	P:4	L:2	cCc/cTc:2|ccC/ccT:2	0.75	rs751460645:2|rs781283166:2	0.1069	0.0414	skcm
skcm	HTT	ENST00000355072	chr4:3210518_2|chr4:3210517_2	0.0006	4	49	2057	S:4	F:2	tCc/tTc:2|tcC/tcT:2	1	novel:4	0.0843	0.0482	skcm
skcm	SWI5	ENST00000320188	chr9:131038524_4	0.0006	4	7	34	P:4	S:4	Cct/Tct:4	1	.:4	0.1051	0.0539	skcm
skcm	NKD1	ENST00000268459	chr16:50666288_2|chr16:50666287_1|chr16:50666286_1	0.0007	4	10	264	G:4	R:1|E:1	ggG/ggA:2|gGg/gAg:1|Ggg/Agg:1	0.5	novel:3|rs750832456:1	0.106	0.0468	skcm
skcm	C10orf12	ENST00000286067	chr10:98743944_4	0.0008	4	19	933	P:4	S:3|A:1	Cct/Tct:3|Cct/Gct:1	1	.:4	0.1051	0.0425	skcm
skcm	AKR1B1	ENST00000285930	chr7:134134532_4	0.0008	4	8	123	F:4	:NA	ttC/ttT:4	1	.:4	0.1051	0.0474	skcm
skcm	CCDC108	ENST00000341552	chr2:219870227_3|chr2:219870228_1	0.0008	4	44	1660	S:4	Y:1	tcC/tcT:3|tCc/tAc:1	0.75	.:3|rs767837240:1	0.0739	0.0499	skcm
skcm	LTN1	ENST00000389194	chr21:30365209_4	0.0009	4	22	19	S:4	F:4	tCt/tTt:4	1	novel:4	0.1101	0.0381	skcm
skcm	OXA1L	ENST00000285848	chr14:23235899_4	0.0009	4	11	57	L:4	F:4	Ctt/Ttt:4	1	rs773412250:4	0.1101	0.0475	skcm
skcm	MYO9A	ENST00000356056	chr15:72190946_3|chr15:72190945_1	0.0011	4	38	1300	P:4	S:3|L:1	Cct/Tct:3|cCt/cTt:1	1	.:3|novel:1	0.093	0.0416	skcm
skcm	IL17RD	ENST00000296318	chr3:57143616_4	0.0012	4	15	167	P:4	S:4	Cct/Tct:4	1	.:4	0.1051	0.0438	skcm
skcm	PIWIL2	ENST00000356766	chr8:22140560_2|chr8:22140562_1|chr8:22140561_1	0.0013	4	28	147	G:4	R:2|E:1	Ggg/Agg:2|ggG/ggA:1|gGg/gAg:1	1	.:2|novel:2	0.0705	0.0436	skcm
skcm	ZNF534	ENST00000332323	chr19:52941587_4	0.0021	4	17	305	H:4	Y:4	Cat/Tat:4	1	rs267605633:4	0.0942	0.041	skcm
skcm	COL15A1	ENST00000375001	chr9:101797334_3|chr9:101797333_1	0.0038	4	40	706	G:4	E:1	ggG/ggA:3|gGg/gAg:1	1	rs758157399:3|novel:1	0.0947	0.0498	skcm
skcm	ZNF423	ENST00000561648	chr16:49671390_2|chr16:49671389_2	0.0053	4	47	558	S:4	F:2	tCc/tTc:2|tcC/tcT:2	0.5	novel:4	0.0809	0.0488	skcm
skcm	PTPN22	ENST00000359785	chr1:114372628_2|chr1:114372627_2	0.0059	4	25	693	P:4	S:2|L:2	Ccc/Tcc:2|cCc/cTc:2	1	rs751324264:2|rs763836317:2	0.0843	0.0365	skcm
skcm	SF3B1	ENST00000335508	chr2:198267483_4	0.008	4	19	625	R:4	H:4	cGt/cAt:4	1	.:4	0.1877	0.0407	skcm
skcm	TMEM130	ENST00000416379	chr7:98445848_4	0.0087	4	19	380	S:4	F:4	tCc/tTc:4	1	.:4	0.1051	0.0487	skcm
skcm	RIPPLY3	ENST00000329553	chr21:38390367_4	0.009	4	11	145	E:4	K:4	Gaa/Aaa:4	1	.:4	0.1051	0.0499	skcm
skcm	SCAP	ENST00000265565	chr3:47470067_4	0.0132	4	17	116	R:4	C:4	Cgt/Tgt:4	1	rs768447765:4	0.3138	0.0544	skcm
skcm	ZNF536	ENST00000355537	chr19:30935918_2|chr19:30935917_1|chr19:30935916_1	0.0147	4	84	483	G:4	W:1|E:1	ggG/ggA:2|Ggg/Tgg:1|gGg/gAg:1	0.75	.:3|rs755613678:1	0.0635	0.0523	skcm
skcm	SPAG17	ENST00000336338	chr1:118624248_4	0.0154	4	79	594	E:4	K:4	Gaa/Aaa:4	1	.:4	0.0942	0.0413	skcm
skcm	SPAG17	ENST00000336338	chr1:118558676_3|chr1:118558675_1	0.0154	4	79	1400	G:4	E:3	gGa/gAa:3|ggA/ggT:1	0.75	.:3|novel:1	0.0822	0.0413	skcm
skcm	VWA5A	ENST00000456829	chr11:123988472_4	0.0154	4	29	46	P:4	S:4	Cct/Tct:4	1	rs201601409:4	0.1051	0.0422	skcm
skcm	CCDC28A	ENST00000332797	chr6:139094904_4	0.017	4	15	31	F:4	:NA	ttC/ttT:4	1	.:4	0.1051	0.0447	skcm
skcm	DCLK2	ENST00000302176	chr4:151114356_4	0.0184	4	12	275	R:4	C:4	Cgt/Tgt:4	1	.:4	0.3138	0.05	skcm
skcm	PCDHA2	ENST00000526136	chr5:140175466_3|chr5:140175465_1	0.0188	4	45	306	G:4	E:3|R:1	gGa/gAa:3|Gga/Aga:1	0.5	rs782787763:3|rs782136038:1	0.0947	0.0491	skcm
skcm	RGPD4	ENST00000408999	chr2:108487596_3|chr2:108487597_1	0.0254	4	80	1046	E:4	K:3|A:1	Gaa/Aaa:3|gAa/gCa:1	1	.:4	0.074	0.0408	skcm
skcm	IGSF21	ENST00000251296	chr1:18702816_2|chr1:18702815_2	0.0255	4	45	343	G:4	R:2|E:2	gGa/gAa:2|Gga/Aga:2	1	.:4	0.0809	0.0641	skcm
skcm	PTEN	ENST00000371953	chr10:89653814_3|chr10:89653815_1	0.0255	4	22	38	P:4	S:3|L:1	Cct/Tct:3|cCt/cTt:1	1	rs587780004:3|.:1	0.093	0.0399	skcm
skcm	NCR1	ENST00000291890	chr19:55417934_4	0.0283	4	20	42	E:4	K:4	Gaa/Aaa:4	1	.:4	0.1051	0.0487	skcm
skcm	ATP8B4	ENST00000284509	chr15:50171585_2|chr15:50171587_1|chr15:50171586_1	0.0294	4	53	923	G:4	R:1|E:1	ggG/ggA:2|gGg/gAg:1|Ggg/Agg:1	1	novel:2|rs751561190:2	0.0843	0.0391	skcm
skcm	HHLA2	ENST00000357759	chr3:108072515_2|chr3:108072514_2	0.0312	4	27	102	G:4	E:2	ggG/ggA:2|gGg/gAg:2	1	.:4	0.0843	0.0414	skcm
skcm	FMO3	ENST00000367755	chr1:171080110_4	0.0336	4	29	267	E:4	K:4	Gaa/Aaa:4	1	.:4	0.0942	0.0409	skcm
skcm	ARID2	ENST00000334344	chr12:46230641_4	0.0344	4	61	297	S:4	F:4	tCc/tTc:4	1	.:4	0.1051	0.0396	skcm
skcm	MAGEA12	ENST00000393900	chrX:151900743_3|chrX:151900742_1	0.0379	4	32	20	G:4	R:3|V:1	Gga/Aga:3|gGa/gTa:1	0.75	.:3|novel:1	0.0689	0.0463	skcm
skcm	CYP7B1	ENST00000310193	chr8:65527628_4	0.0384	4	27	338	P:4	S:4	Ccc/Tcc:4	1	.:4	0.1051	0.0425	skcm
skcm	HYDIN	ENST00000393567	chr16:70926412_2|chr16:70926413_1|chr16:70926411_1	0.0395	4	226	3090	G:4	E:2|R:1	gGg/gAg:2|ggG/ggA:1|Ggg/Agg:1	0.583333333333333	.:3|novel:1	0.0722	0.0467	skcm
skcm	UGT3A2	ENST00000282507	chr5:36039616_4	0.0399	4	32	346	V:4	:NA	gtG/gtA:4	1	.:4	0.0942	0.0437	skcm
skcm	PER3	ENST00000361923	chr1:7863183_4	0.0405	4	18	316	R:4	C:4	Cgt/Tgt:4	1	rs145870917:4	0.3138	0.0453	skcm
skcm	TRPC4	ENST00000379681	chr13:38357408_3|chr13:38357409_1	0.0407	4	54	21	R:4	S:1|K:1	agG/agA:2|agG/agT:1|aGg/aAg:1	0.75	.:3|novel:1	0.093	0.0464	skcm
skcm	KCNT2	ENST00000294725	chr1:196438156_3|chr1:196438154_1	0.0452	4	64	143	E:4	K:3	Gaa/Aaa:3|gaA/gaG:1	1	.:3|novel:1	0.0842	0.0437	skcm
skcm	CFH	ENST00000367429	chr1:196714956_3|chr1:196714955_1	0.046	4	56	1107	G:4	E:3|R:1	gGa/gAa:3|Gga/Aga:1	1	rs754500480:3|.:1	0.093	0.0397	skcm
skcm	ARPP21	ENST00000458225	chr3:35833904_2|chr3:35833903_2	0.0482	4	50	689	G:4	R:2|E:2	gGa/gAa:2|Gga/Aga:2	0.583333333333333	.:2|rs762836472:2	0.0843	0.0426	skcm
skcm	ZFPM2	ENST00000407775	chr8:106814337_3|chr8:106814336_1	0.0484	4	86	676	P:4	L:3|S:1	cCc/cTc:3|Ccc/Tcc:1	0.666666666666667	.:3|novel:1	0.0635	0.0431	skcm
skcm	KDR	ENST00000263923	chr4:55955863_4	0.0485	4	61	1100	S:4	F:4	tCc/tTc:4	1	.:4	0.1051	0.045	skcm
skcm	SYNRG	ENST00000339208	chr17:35898498_1|chr17:35898497_1|chr17:35898496_1	0.0002	3	13	1149	L:3	S:1|F:1	ttA/ttT:1|tTa/tCa:1|Tta/Cta:1	0.5	novel:3	0.0198	0.0427	skcm
skcm	DDX17	ENST00000396821	chr22:38884057_3	0.0003	3	10	504	H:3	R:3	cAc/cGc:3	1	.:3	0.0219	0.0436	skcm
skcm	GNAQ	ENST00000286548	chr9:80409488_3	0.0004	3	10	209	Q:3	P:3	cAa/cCa:3	1	rs121913492:3	0.0141	0.0402	skcm
skcm	SYN1	ENST00000295987	chrX:47434645_2|chrX:47434646_1	0.0006	3	9	396	G:3	D:2|S:1	gGt/gAt:2|Ggt/Agt:1	0.5	novel:3	0.0396	0.0558	skcm
skcm	VPS18	ENST00000220509	chr15:41192218_2|chr15:41192217_1	0.0009	3	15	401	T:3	I:2|S:1	aCc/aTc:2|Acc/Tcc:1	1	novel:3	0.032	0.0532	skcm
skcm	DDX28	ENST00000332395	chr16:68055780_2|chr16:68055781_1	0.0011	3	5	442	S:3	F:1	tcC/tcT:2|tCc/tTc:1	1	rs756733241:2|.:1	0.0729	0.056	skcm
skcm	KIAA0930	ENST00000251993	chr22:45593792_2|chr22:45593793_1	0.0011	3	4	356	S:3	F:1	tcC/tcT:2|tCc/tTc:1	1	.:3	0.0774	0.0552	skcm
skcm	TDRD7	ENST00000355295	chr9:100194381_2|chr9:100194382_1	0.0011	3	6	142	P:3	S:2|L:1	Ccg/Tcg:2|cCg/cTg:1	0.5	.:2|rs200017470:1	0.0748	0.0434	skcm
skcm	POU3F3	ENST00000361360	chr2:105473141_1|chr2:105473140_1|chr2:105473139_1	0.0012	3	5	391	T:3	S:1|I:1	Acc/Tcc:1|aCc/aTc:1|acC/acT:1	0.5	novel:2|rs199565525:1	0.0697	0.0539	skcm
skcm	DDX41	ENST00000507955	chr5:176939793_3	0.0014	3	10	463	H:3	Y:3	Cat/Tat:3	1	.:3	0.0447	0.0576	skcm
skcm	ZNF845	ENST00000458035	chr19:53856742_1|chr19:53856741_1|chr19:53856740_1	0.0014	3	16	938	T:3	P:1|I:1	Act/Cct:1|aCt/aTt:1|acT/acC:1	0.5	novel:2|rs561834019:1	0.0255	0.0399	skcm
skcm	RNF19B	ENST00000373456	chr1:33402703_1|chr1:33402702_1|chr1:33402701_1	0.0016	3	6	635	P:3	T:1|H:1	ccC/ccT:1|cCc/cAc:1|Ccc/Acc:1	0.5	rs370533666:1|rs762881563:1|rs770919919:1	0.0774	0.0521	skcm
skcm	PPWD1	ENST00000261308	chr5:64867905_2|chr5:64867904_1	0.0018	3	5	254	P:3	L:2|S:1	cCt/cTt:2|Cct/Tct:1	0.5	novel:3	0.0729	0.0424	skcm
skcm	CDADC1	ENST00000251108	chr13:49830000_2|chr13:49830001_1	0.002	3	5	68	P:3	L:2	cCc/cTc:2|ccC/ccT:1	0.5	rs149519928:2|.:1	0.0613	0.039	skcm
skcm	C19orf55	ENST00000544099	chr19:36256067_1|chr19:36256066_1|chr19:36256065_1	0.0023	3	6	253	P:3	S:1|L:1	Ccc/Tcc:1|cCc/cTc:1|ccC/ccT:1	0.5	novel:2|.:1	0.0573	0.0473	skcm
skcm	JAG2	ENST00000331782	chr14:105609247_2|chr14:105609246_1	0.0024	3	11	1168	P:3	S:2|L:1	Ccg/Tcg:2|cCg/cTg:1	1	novel:2|rs764480222:1	0.0786	0.0608	skcm
skcm	WDR86	ENST00000334493	chr7:151093146_2|chr7:151093145_1	0.0025	3	5	148	P:3	S:2|L:1	Ccg/Tcg:2|cCg/cTg:1	0.5	.:2|rs764851975:1	0.0924	0.0668	skcm
skcm	FOXK2	ENST00000335255	chr17:80540786_2|chr17:80540787_1	0.0026	3	12	360	T:3	I:2	aCc/aTc:2|acC/acT:1	1	novel:3	0.0458	0.0553	skcm
skcm	MUC1	ENST00000368395	chr1:155159801_2|chr1:155159802_1	0.0027	3	6	418	P:3	L:2|S:1	cCa/cTa:2|Cca/Tca:1	1	novel:2|.:1	0.0648	0.0473	skcm
skcm	HARS2	ENST00000230771	chr5:140073847_2|chr5:140073846_1	0.0027	3	5	127	S:3	F:1	tcC/tcT:2|tCc/tTc:1	0.5	.:2|novel:1	0.0774	0.0451	skcm
skcm	SF3B2	ENST00000322535	chr11:65826342_2|chr11:65826341_1	0.0029	3	10	336	P:3	L:1	ccC/ccT:2|cCc/cTc:1	0.5	.:2|rs542236228:1	0.0635	0.0509	skcm
skcm	PEX11B	ENST00000369306	chr1:145522632_2|chr1:145522633_1	0.0032	3	5	165	P:3	S:1|L:1|A:1	Cca/Tca:1|Cca/Gca:1|cCa/cTa:1	0.5	novel:3	0.0573	0.0479	skcm
skcm	BTN3A1	ENST00000289361	chr6:26413719_2|chr6:26413718_1	0.0034	3	8	447	P:3	L:1	cCc/cTc:1|ccC/ccT:1|ccC/ccA:1	0.5	.:2|novel:1	0.051	0.0439	skcm
skcm	RFC2	ENST00000055077	chr7:73646450_2|chr7:73646449_1	0.0034	3	4	351	P:3	S:2|L:1	Ccg/Tcg:2|cCg/cTg:1	0.5	.:2|rs782431526,rs139636296:1	0.0924	0.0499	skcm
skcm	MAP7D1	ENST00000373151	chr1:36644056_2|chr1:36644057_1	0.0035	3	12	582	P:3	L:2	cCc/cTc:2|ccC/ccT:1	1	.:2|novel:1	0.0635	0.06	skcm
skcm	SEMA4B	ENST00000411539	chr15:90764696_2|chr15:90764695_1	0.0036	3	9	231	S:3	F:1	tcC/tcT:2|tCc/tTc:1	1	.:2|novel:1	0.0774	0.0545	skcm
skcm	CRY2	ENST00000443527	chr11:45868998_2|chr11:45868999_1	0.0037	3	11	7	A:3	V:2	gCc/gTc:2|gcC/gcT:1	1	.:3	0.0475	0.0488	skcm
skcm	AOC2	ENST00000253799	chr17:41001157_2|chr17:41001156_1	0.0038	3	9	548	P:3	L:2|S:1	cCc/cTc:2|Ccc/Tcc:1	0.5	novel:2|rs138179430:1	0.0635	0.0467	skcm
skcm	TBC1D24	ENST00000293970	chr16:2550412_3	0.0038	3	5	482	F:3	:NA	ttC/ttT:3	1	.:3	0.1051	0.0516	skcm
skcm	SHQ1	ENST00000325599	chr3:72799687_2|chr3:72799688_1	0.0041	3	8	494	P:3	L:1	ccC/ccT:2|cCc/cTc:1	0.5	.:2|novel:1	0.059	0.0444	skcm
skcm	TRAIP	ENST00000331456	chr3:49878431_2|chr3:49878430_1	0.0041	3	5	231	S:3	F:2	tCc/tTc:2|tcC/tcT:1	0.5	.:2|novel:1	0.089	0.0474	skcm
skcm	CLN6	ENST00000249806	chr15:68506701_2|chr15:68506702_1	0.0043	3	6	75	P:3	L:2|S:1	cCa/cTa:2|Cca/Tca:1	0.5	novel:3	0.0648	0.0525	skcm
skcm	EPHB4	ENST00000358173	chr7:100417784_1|chr7:100417783_1|chr7:100417782_1	0.0044	3	14	315	P:3	S:1|L:1	Ccc/Tcc:1|cCc/cTc:1|ccC/ccT:1	1	.:2|rs764304295:1	0.0635	0.0587	skcm
skcm	DVL2	ENST00000005340	chr17:7132919_2|chr17:7132920_1	0.0047	3	11	245	P:3	L:1	ccC/ccT:2|cCc/cTc:1	1	rs556319673:2|novel:1	0.0635	0.0539	skcm
skcm	GNAI2	ENST00000313601	chr3:50293704_2|chr3:50293705_1	0.0051	3	12	182	T:3	I:2	aCc/aTc:2|acC/acT:1	0.5	.:2|novel:1	0.0396	0.0559	skcm
skcm	NARS2	ENST00000281038	chr11:78147746_2|chr11:78147748_1	0.0051	3	6	468	F:3	L:1	ttC/ttT:2|Ttc/Ctc:1	1	.:3	0.0772	0.0454	skcm
skcm	BRAF	ENST00000288602	chr7:140481403_2|chr7:140481401_1	0.0054	3	248	469	G:3	R:2	Gga/Aga:2|ggA/ggT:1	0.75	.:3	0.0343	0.0461	skcm
skcm	RNF40	ENST00000324685	chr16:30779532_2|chr16:30779533_1	0.0055	3	15	554	P:3	S:2|L:1	Cct/Tct:2|cCt/cTt:1	0.5	.:2|novel:1	0.0613	0.0558	skcm
skcm	DHX15	ENST00000336812	chr4:24543617_2|chr4:24543616_1	0.0055	3	7	455	S:3	F:2	tCc/tTc:2|tcC/tcT:1	1	.:2|novel:1	0.0912	0.0447	skcm
skcm	COL18A1	ENST00000355480	chr21:46900040_1|chr21:46900039_1|chr21:46900038_1	0.0055	3	22	636	P:3	S:1|L:1	Ccc/Tcc:1|cCc/cTc:1|ccC/ccT:1	1	novel:3	0.0566	0.058	skcm
skcm	GGTLC2	ENST00000480559	chr22:22989341_3	0.0056	3	4	98	F:3	:NA	ttC/ttT:3	1	.:3	0.0942	0.0579	skcm
skcm	CTNNB1	ENST00000349496	chr3:41266125_2|chr3:41266124_1	0.0057	3	18	41	T:3	N:1|I:1|A:1	Acc/Gcc:1|aCc/aTc:1|aCc/aAc:1	1	rs121913413:2|.:1	0.0339	0.0425	skcm
skcm	ERGIC1	ENST00000393784	chr5:172324009_1|chr5:172324008_1|chr5:172324007_1	0.0057	3	7	29	S:3	P:1|F:1	tCc/tTc:1|tcC/tcT:1|Tcc/Ccc:1	0.5	novel:3	0.0554	0.0496	skcm
skcm	GOT1	ENST00000370508	chr10:101163500_2|chr10:101163501_1	0.0058	3	7	258	S:3	F:1	tcC/tcT:2|tCc/tTc:1	0.5	.:2|novel:1	0.0648	0.0466	skcm
skcm	LMAN2	ENST00000303127	chr5:176764725_2|chr5:176764726_1	0.0061	3	10	165	P:3	L:1	ccC/ccT:2|cCc/cTc:1	1	.:2|novel:1	0.051	0.0565	skcm
skcm	ADCY7	ENST00000394697	chr16:50339721_2|chr16:50339720_1	0.0066	3	18	571	T:3	I:1	acC/acT:2|aCc/aTc:1	0.5	.:2|rs376085087:1	0.0502	0.049	skcm
skcm	ZNF516	ENST00000443185	chr18:74091512_2|chr18:74091511_1	0.0068	3	16	853	P:3	L:2	cCc/cTc:2|ccC/ccT:1	1	.:3	0.0635	0.0522	skcm
skcm	TTC3	ENST00000399017	chr21:38538329_2|chr21:38538328_1	0.007	3	22	1271	P:3	L:1	ccC/ccT:2|cCc/cTc:1	1	.:2|novel:1	0.051	0.0403	skcm
skcm	SEC14L1	ENST00000392476	chr17:75190973_2|chr17:75190974_1	0.0071	3	8	230	P:3	L:2	cCc/cTc:2|ccC/ccT:1	1	.:2|rs138582657:1	0.0924	0.0505	skcm
skcm	ITGA11	ENST00000315757	chr15:68628086_2|chr15:68628088_1	0.0075	3	28	458	T:3	S:1	Acc/Tcc:1|acC/acT:1|acC/acA:1	0.5	.:2|novel:1	0.0371	0.0511	skcm
skcm	BAIAP3	ENST00000324385	chr16:1395287_2|chr16:1395288_1	0.0075	3	18	695	P:3	S:2|L:1	Ccc/Tcc:2|cCc/cTc:1	1	.:2|rs763302658:1	0.0635	0.0561	skcm
skcm	PNN	ENST00000216832	chr14:39650383_1|chr14:39650382_1|chr14:39650381_1	0.0079	3	10	490	S:3	T:1|C:1	tCc/tGc:1|tcC/tcT:1|Tcc/Acc:1	0.333333333333333	novel:1|rs1065618:1|rs756361592:1	0.0634	0.0418	skcm
skcm	ZFP41	ENST00000522452	chr8:144332051_2|chr8:144332052_1	0.008	3	9	13	T:3	I:2	aCc/aTc:2|acC/acT:1	0.5	.:2|novel:1	0.0458	0.0594	skcm
skcm	NSA2	ENST00000296802	chr5:74066456_2|chr5:74066457_1	0.0081	3	5	115	G:3	R:2|E:1	Gga/Aga:2|gGa/gAa:1	0.5	novel:3	0.0774	0.0471	skcm
skcm	SHBG	ENST00000380450	chr17:7535020_1|chr17:7535019_1|chr17:7535018_1	0.0083	3	5	223	P:3	S:1|L:1	Ccc/Tcc:1|cCc/cTc:1|ccC/ccT:1	0.5	.:1|novel:1|rs548248396:1	0.1063	0.0492	skcm
skcm	SLC10A6	ENST00000273905	chr4:87744896_2|chr4:87744897_1	0.0083	3	10	360	P:3	L:2|S:1	cCa/cTa:2|Cca/Tca:1	0.5	.:2|novel:1	0.0441	0.0424	skcm
skcm	CCDC113	ENST00000219299	chr16:58287928_2|chr16:58287927_1	0.0085	3	6	85	S:3	F:1	tcC/tcT:2|tCc/tTc:1	1	rs267604586:2|novel:1	0.0774	0.0443	skcm
skcm	MLH1	ENST00000231790	chr3:37070323_1|chr3:37070322_1|chr3:37070321_1	0.0095	3	12	486	S:3	Y:1|T:1	tcC/tcT:1|tCc/tAc:1|Tcc/Acc:1	0.333333333333333	novel:2|rs532873141:1	0.0607	0.0436	skcm
skcm	PPP1R1A	ENST00000257905	chr12:54974740_3	0.0096	3	6	166	K:3	N:1	aaG/aaA:2|aaG/aaT:1	1	rs200143901:3	0.0568	0.0504	skcm
skcm	TEAD4	ENST00000359864	chr12:3103987_2|chr12:3103988_1	0.0097	3	11	19	P:3	S:2|L:1	Cct/Tct:2|cCt/cTt:1	0.5	novel:3	0.0613	0.0564	skcm
skcm	ALDH1A1	ENST00000297785	chr9:75531868_2|chr9:75531867_1	0.0099	3	6	335	P:3	S:2|L:1	Cct/Tct:2|cCt/cTt:1	1	novel:3	0.089	0.0407	skcm
skcm	IPO4	ENST00000354464	chr14:24656302_2|chr14:24656301_1	0.0102	3	17	215	P:3	S:2|L:1	Ccc/Tcc:2|cCc/cTc:1	0.5	.:2|novel:1	0.0635	0.0507	skcm
skcm	TCHH	ENST00000368804	chr1:152080416_2|chr1:152080417_1	0.0109	3	30	1759	R:3	M:1	agG/agA:2|aGg/aTg:1	1	rs756671908:2|novel:1	0.0613	0.0587	skcm
skcm	HRAS	ENST00000451590	chr11:534285_2|chr11:534286_1	0.0109	3	6	13	G:3	D:2|S:1	gGt/gAt:2|Ggt/Agt:1	1	rs104894226:2|.:1	0.0748	0.06	skcm
skcm	GPALPP1	ENST00000361121	chr13:45594490_2|chr13:45594491_1	0.0109	3	5	244	S:3	F:2	tCc/tTc:2|tcC/tcT:1	0.5	.:2|novel:1	0.0849	0.0398	skcm
skcm	GSK3B	ENST00000316626	chr3:119634959_2|chr3:119634960_1	0.0109	3	6	180	R:3	Q:1	cgG/cgA:2|cGg/cAg:1	0.5	rs200166474:2|.:1	0.0924	0.0447	skcm
skcm	TBC1D9B	ENST00000356834	chr5:179290604_2|chr5:179290605_1	0.0111	3	17	1199	S:3	Y:1	tcC/tcT:2|tCc/tAc:1	0.5	novel:2|rs767038894:1	0.0729	0.0516	skcm
skcm	TMEM154	ENST00000304385	chr4:153573855_3	0.0111	3	5	97	L:3	F:2|I:1	Ctt/Ttt:2|Ctt/Att:1	1	.:3	0.0568	0.0384	skcm
skcm	ENO1	ENST00000234590	chr1:8925419_1|chr1:8925418_1|chr1:8925417_1	0.0112	3	6	264	P:3	S:1|L:1	Ccc/Tcc:1|cCc/cTc:1|ccC/ccT:1	0.5	novel:2|rs370319386:1	0.1063	0.051	skcm
skcm	TWF2	ENST00000305533	chr3:52263076_2|chr3:52263075_1	0.0117	3	7	342	P:3	S:2|L:1	Ccg/Tcg:2|cCg/cTg:1	1	novel:2|rs765914663:1	0.0924	0.0582	skcm
skcm	NRAS	ENST00000369535	chr1:115258745_2|chr1:115258744_1	0.0118	3	122	13	G:3	R:2|D:1	Ggt/Cgt:2|gGt/gAt:1	1	.:3	0.0421	0.038	skcm
skcm	GAB3	ENST00000424127	chrX:153908421_2|chrX:153908422_1	0.0122	3	13	545	A:3	V:1	gcC/gcT:2|gCc/gTc:1	0.5	.:2|novel:1	0.0566	0.0475	skcm
skcm	AP1B1	ENST00000357586	chr22:29745331_2|chr22:29745330_1	0.0123	3	12	438	S:3	F:2	tCc/tTc:2|tcC/tcT:1	1	rs369916638:2|novel:1	0.0912	0.0523	skcm
skcm	TTC7A	ENST00000319190	chr2:47249053_2|chr2:47249054_1	0.0129	3	13	482	A:3	V:2	gCc/gTc:2|gcC/gcT:1	0.5	.:2|novel:1	0.0786	0.0511	skcm
skcm	TIMM8A	ENST00000372902	chrX:100601521_2|chrX:100601520_1	0.0131	3	3	87	S:3	F:2	tCc/tTc:2|tcC/tcT:1	1	.:2|novel:1	0.0849	0.0477	skcm
skcm	KIAA0368	ENST00000259335	chr9:114206668_2|chr9:114206667_1	0.0132	3	17	265	S:3	F:2	tCc/tTc:2|tcC/tcT:1	0.5	novel:3	0.089	0.0441	skcm
skcm	FETUB	ENST00000265029	chr3:186370277_2|chr3:186370278_1	0.0132	3	7	336	G:3	R:2|E:1	Gga/Aga:2|gGa/gAa:1	0.333333333333333	rs757958591:2|.:1	0.0774	0.0442	skcm
skcm	HOXC11	ENST00000546378	chr12:54367532_2|chr12:54367531_1	0.0136	3	9	169	P:3	L:1	ccC/ccT:2|cCc/cTc:1	0.5	novel:2|rs772454678:1	0.0635	0.0531	skcm
skcm	GPR126	ENST00000367609	chr6:142737023_2|chr6:142737022_1	0.0137	3	12	920	W:3	*:3	tgG/tgA:2|tGg/tAg:1	0.5	.:2|novel:1	0.0849	0.0396	skcm
skcm	TP73	ENST00000378295	chr1:3647495_1|chr1:3647494_1|chr1:3647493_1	0.0141	3	10	450	P:3	R:1|A:1	Ccc/Gcc:1|cCc/cGc:1|ccC/ccT:1	1	novel:2|rs771075520:1	0.0924	0.054	skcm
skcm	ZBTB12	ENST00000375527	chr6:31868369_2|chr6:31868370_1	0.0146	3	6	238	S:3	F:1	tcC/tcT:2|tCc/tTc:1	0.5	.:2|novel:1	0.1352	0.0572	skcm
skcm	ZNF417	ENST00000312026	chr19:58420903_2|chr19:58420902_1	0.0152	3	8	248	S:3	F:2	tCc/tTc:2|tcC/tcT:1	1	novel:3	0.089	0.0432	skcm
skcm	EIF3B	ENST00000360876	chr7:2409303_2|chr7:2409304_1	0.0153	3	10	534	P:3	S:2|L:1	Ccg/Tcg:2|cCg/cTg:1	1	novel:2|rs747838544:1	0.1201	0.0587	skcm
skcm	DAB2	ENST00000320816	chr5:39376179_1|chr5:39376178_1|chr5:39376177_1	0.0155	3	14	723	S:3	P:1|F:1	tCc/tTc:1|tcC/tcT:1|Tcc/Ccc:1	1	novel:1|rs759954707:1|rs776994645:1	0.0607	0.0428	skcm
skcm	RHOA	ENST00000418115	chr3:49405921_1|chr3:49405920_1|chr3:49405919_1	0.0164	3	7	73	S:3	P:1|F:1	tCc/tTc:1|tcC/tcT:1|Tcc/Ccc:1	0.333333333333333	novel:3	0.0594	0.0477	skcm
skcm	ACTN1	ENST00000394419	chr14:69341640_2|chr14:69341639_1	0.0165	3	10	894	S:3	F:2	tCc/tTc:2|tcC/tcT:1	1	rs745859336:2|.:1	0.1201	0.0533	skcm
skcm	ATP2B1	ENST00000428670	chr12:89998001_3	0.0166	3	10	855	F:3	:NA	ttC/ttT:3	1	.:3	0.1051	0.0389	skcm
skcm	PLOD3	ENST00000223127	chr7:100855891_1|chr7:100855890_1|chr7:100855889_1	0.0178	3	8	309	P:3	S:1|L:1	Ccg/Tcg:1|cCg/cTg:1|ccG/ccA:1	0.5	rs377166799:1|rs753031028:1|rs764519054:1	0.1477	0.0582	skcm
skcm	TBCB	ENST00000221855	chr19:36616653_2|chr19:36616652_1	0.0181	3	5	235	P:3	L:2|S:1	cCg/cTg:2|Ccg/Tcg:1	0.5	rs1801989:2|novel:1	0.1214	0.0585	skcm
skcm	AGAP7	ENST00000374095	chr10:51464851_2|chr10:51464852_1	0.0183	3	14	535	S:3	F:1	tcC/tcT:2|tCc/tTc:1	0.5	.:2|novel:1	0.0648	0.0473	skcm
skcm	DAP3	ENST00000368336	chr1:155707950_2|chr1:155707951_1	0.0193	3	7	372	P:3	S:2|L:1	Cct/Tct:2|cCt/cTt:1	0.5	novel:3	0.089	0.0437	skcm
skcm	KDM4B	ENST00000159111	chr19:5082414_2|chr19:5082415_1	0.0197	3	17	273	P:3	S:2|L:1	Ccc/Tcc:2|cCc/cTc:1	0.5	.:2|novel:1	0.0912	0.0579	skcm
skcm	MAFK	ENST00000343242	chr7:1579986_2|chr7:1579987_1	0.0198	3	4	149	S:3	F:2	tCc/tTc:2|tcC/tcG:1	1	.:2|rs763082306:1	0.1201	0.0589	skcm
skcm	TBCK	ENST00000273980	chr4:107037521_3	0.0199	3	9	750	I:3	:NA	atC/atT:3	1	.:3	0.1051	0.0399	skcm
skcm	ACTB	ENST00000331789	chr7:5567919_2|chr7:5567920_1	0.0206	3	11	265	S:3	C:1	tcC/tcT:2|tCc/tGc:1	0.5	rs771436794:2|novel:1	0.0729	0.057	skcm
skcm	OASL	ENST00000257570	chr12:121471316_2|chr12:121471317_1	0.0209	3	17	143	R:3	K:1	agG/agA:2|aGg/aAg:1	0.5	rs745847463:2|novel:1	0.0613	0.0481	skcm
skcm	ZNF496	ENST00000294753	chr1:247464421_2|chr1:247464422_1	0.021	3	12	388	S:3	F:1	tcC/tcT:2|tCc/tTc:1	1	.:3	0.0774	0.0498	skcm
skcm	ZNF786	ENST00000491431	chr7:148769065_1|chr7:148769064_1|chr7:148769063_1	0.0211	3	19	267	P:3	S:1|L:1	Ccc/Tcc:1|cCc/cTc:1|ccC/ccT:1	1	novel:2|rs753840443:1	0.0613	0.0523	skcm
skcm	TMEM59L	ENST00000600490	chr19:18726820_2|chr19:18726819_1	0.0213	3	10	148	S:3	F:1	tcC/tcT:2|tCc/tTc:1	0.5	.:2|novel:1	0.0774	0.0576	skcm
skcm	GATA2	ENST00000341105	chr3:128204626_2|chr3:128204627_1	0.0215	3	14	272	G:3	E:2|R:1	gGg/gAg:2|Ggg/Agg:1	0.5	rs770511115:2|rs367955980:1	0.0635	0.0536	skcm
skcm	DCAF13	ENST00000297579	chr8:104427557_2|chr8:104427556_1	0.0218	3	7	113	S:3	F:1	tcC/tcT:2|tCc/tTc:1	1	.:3	0.1352	0.0497	skcm
skcm	KSR1	ENST00000398988	chr17:25924425_1|chr17:25924424_1|chr17:25924423_1	0.0221	3	17	340	P:3	S:1|L:1	Ccc/Tcc:1|cCc/cTc:1|ccC/ccT:1	1	novel:2|.:1	0.0613	0.0468	skcm
skcm	PLXND1	ENST00000324093	chr3:129290539_2|chr3:129290538_1	0.0223	3	26	1076	P:3	S:2|L:1	Ccc/Tcc:2|cCc/cTc:1	1	.:2|novel:1	0.0912	0.0598	skcm
skcm	CCDC74A	ENST00000295171	chr2:132290508_1|chr2:132290507_1|chr2:132290506_1	0.0226	3	11	316	P:3	S:1|L:1	Ccc/Tcc:1|cCc/cTc:1|ccC/ccT:1	0.5	novel:2|.:1	0.0711	0.0537	skcm
skcm	U2SURP	ENST00000473835	chr3:142741865_2|chr3:142741866_1	0.0233	3	12	397	P:3	S:2|L:1	Cct/Tct:2|cCt/cTt:1	0.5	.:2|novel:1	0.089	0.0392	skcm
skcm	CRMP1	ENST00000324989	chr4:5843134_1|chr4:5843133_1|chr4:5843132_1	0.0234	3	10	352	R:3	W:1|Q:1	Cgg/Tgg:1|cgG/cgA:1|cGg/cAg:1	0.5	novel:2|rs755012630:1	0.1214	0.0571	skcm
skcm	ATXN2	ENST00000377617	chr12:111924603_2|chr12:111924602_1	0.0238	3	18	916	P:3	S:2|L:1	Ccc/Tcc:2|cCc/cTc:1	0.5	novel:3	0.0912	0.0514	skcm
skcm	PLEKHG1	ENST00000367328	chr6:151152181_2|chr6:151152182_1	0.0238	3	24	645	P:3	L:2	cCc/cTc:2|ccC/ccT:1	1	.:2|novel:1	0.0613	0.0445	skcm
skcm	IRAK2	ENST00000256458	chr3:10280489_3	0.024	3	15	511	P:3	S:3	Cct/Tct:3	1	.:3	0.0635	0.0471	skcm
skcm	UBR5	ENST00000520539	chr8:103271215_2|chr8:103271216_1	0.0241	3	33	2700	S:3	T:1|L:1|*:1	tCa/tTa:1|tCa/tAa:1|Tca/Aca:1	0.5	.:2|novel:1	0.0685	0.044	skcm
skcm	NOXRED1	ENST00000380835	chr14:77873142_1|chr14:77873141_1|chr14:77873140_1	0.0242	3	9	203	G:3	R:1|E:1	ggG/ggA:1|gGg/gAg:1|Ggg/Agg:1	0.5	novel:1|rs372613696:1|rs769119217:1	0.0635	0.0396	skcm
skcm	ANKRD11	ENST00000301030	chr16:89347138_2|chr16:89347137_1	0.0243	3	33	1938	P:3	T:1|S:1|L:1	Ccc/Tcc:1|cCc/cTc:1|Ccc/Acc:1	0.5	.:2|rs535648640:1	0.0912	0.0602	skcm
skcm	PLCG2	ENST00000359376	chr16:81971415_1|chr16:81971414_1|chr16:81971413_1	0.0244	3	35	1035	G:3	S:1|D:1	ggC/ggT:1|gGc/gAc:1|Ggc/Agc:1	1	novel:2|rs775792374:1	0.0477	0.0531	skcm
skcm	CXorf67	ENST00000342995	chrX:51151080_1|chrX:51151079_1|chrX:51151078_1	0.0251	3	19	404	V:3	I:1|D:1	gtC/gtT:1|gTc/gAc:1|Gtc/Atc:1	0.5	novel:3	0.0526	0.0556	skcm
skcm	HEATR6	ENST00000184956	chr17:58134512_2|chr17:58134511_1	0.0252	3	16	659	S:3	F:2	tCc/tTc:2|tcC/tcT:1	0.5	.:2|novel:1	0.0849	0.0446	skcm
skcm	BCL2L11	ENST00000393256	chr2:111881335_2|chr2:111881336_1	0.026	3	10	5	P:3	S:2|L:1	Cct/Tct:2|cCt/cTt:1	0.5	novel:2|rs749642894:1	0.0436	0.0422	skcm
skcm	KRAS	ENST00000256078	chr12:25398284_2|chr12:25398285_1	0.0263	3	12	12	G:3	D:2|R:1	gGt/gAt:2|Ggt/Cgt:1	1	.:3	0.0396	0.0385	skcm
skcm	KRAS	ENST00000256078	chr12:25380276_2|chr12:25380277_1	0.0263	3	12	61	Q:3	R:1|L:1|K:1	cAa/cTa:1|cAa/cGa:1|Caa/Aaa:1	1	.:2|rs121913238:1	0.0408	0.0385	skcm
skcm	FILIP1L	ENST00000354552	chr3:99567893_3	0.0264	3	12	876	G:3	E:3	gGa/gAa:3	1	.:3	0.1051	0.0418	skcm
skcm	KDM3B	ENST00000314358	chr5:137756405_1|chr5:137756404_1|chr5:137756403_1	0.0264	3	29	1242	S:3	F:1|A:1	tCc/tTc:1|tcC/tcT:1|Tcc/Gcc:1	1	.:2|rs562855380:1	0.0634	0.0463	skcm
skcm	KIAA0947	ENST00000296564	chr5:5457825_2|chr5:5457826_1	0.0271	3	24	358	P:3	S:2|L:1	Ccg/Tcg:2|cCg/cTg:1	0.5	.:2|rs201580742:1	0.0924	0.0473	skcm
skcm	HNRNPA2B1	ENST00000354667	chr7:26232174_2|chr7:26232173_1	0.0273	3	9	342	G:3	R:2|E:1	Gga/Aga:2|gGa/gAa:1	0.5	novel:3	0.0648	0.0391	skcm
skcm	LONP2	ENST00000285737	chr16:48296762_2|chr16:48296763_1	0.0283	3	12	321	P:3	S:2|L:1	Cct/Tct:2|cCt/cTt:1	0.5	.:2|novel:1	0.089	0.0412	skcm
skcm	ACACB	ENST00000338432	chr12:109577350_2|chr12:109577351_1	0.0289	3	42	47	P:3	L:2	cCc/cTc:2|ccC/ccT:1	0.5	rs531976358:2|novel:1	0.0613	0.0511	skcm
skcm	SLC5A11	ENST00000347898	chr16:24902367_2|chr16:24902366_1	0.0304	3	22	281	P:3	L:2|S:1	cCa/cTa:2|Cca/Tca:1	0.5	.:2|novel:1	0.051	0.0488	skcm
skcm	DPP3	ENST00000360510	chr11:66260350_1|chr11:66260349_1|chr11:66260348_1	0.0313	3	15	384	S:3	P:1|F:1	tCc/tTc:1|tcC/tcA:1|Tcc/Ccc:1	0.333333333333333	novel:2|rs200849857:1	0.0905	0.0554	skcm
skcm	TTC31	ENST00000233623	chr2:74718708_2|chr2:74718709_1	0.0315	3	14	262	P:3	L:2	cCc/cTc:2|ccC/ccT:1	0.5	novel:3	0.0635	0.0449	skcm
skcm	OXA1L	ENST00000285848	chr14:23235902_3	0.0318	3	11	58	P:3	S:3	Ccg/Tcg:3	1	.:3	0.1051	0.0475	skcm
skcm	TGFBRAP1	ENST00000393359	chr2:105883953_1|chr2:105883952_1|chr2:105883951_1	0.0319	3	18	824	P:3	S:1|L:1	Ccc/Tcc:1|cCc/cTc:1|ccC/ccT:1	1	.:2|rs368496336:1	0.0751	0.0499	skcm
skcm	ACD	ENST00000393919	chr16:67694231_2|chr16:67694229_1	0.0329	3	16	51	L:3	F:2	Ctc/Ttc:2|ctC/ctT:1	1	.:3	0.0729	0.0564	skcm
skcm	POLA2	ENST00000265465	chr11:65046208_2|chr11:65046209_1	0.0332	3	12	157	P:3	S:1|L:1|A:1	Ccc/Tcc:1|Ccc/Gcc:1|cCc/cTc:1	0.5	.:2|novel:1	0.0912	0.0498	skcm
skcm	CTNNB1	ENST00000349496	chr3:41266137_2|chr3:41266136_1	0.034	3	18	45	S:3	P:1|F:1|C:1	tCt/tTt:1|tCt/tGt:1|Tct/Cct:1	1	.:2|rs121913407:1	0.0779	0.0425	skcm
skcm	KIAA1429	ENST00000297591	chr8:95541354_2|chr8:95541355_1	0.0355	3	25	275	P:3	L:2|S:1	cCt/cTt:2|Cct/Tct:1	1	.:2|novel:1	0.0729	0.0408	skcm
skcm	PELP1	ENST00000574876	chr17:4576309_2|chr17:4576310_1	0.0358	3	29	659	P:3	L:1	ccC/ccT:2|cCc/cTc:1	0.5	.:2|novel:1	0.059	0.0513	skcm
skcm	CCDC74A	ENST00000295171	chr2:132289353_3	0.0359	3	11	221	P:3	S:3	Cct/Tct:3	1	rs145934024:3	0.1051	0.0537	skcm
skcm	TBC1D5	ENST00000446818	chr3:17226675_3	0.0364	3	11	615	S:3	F:3	tCc/tTc:3	1	.:3	0.1051	0.0421	skcm
skcm	ZNF251	ENST00000292562	chr8:145947433_3	0.0372	3	11	538	P:3	S:3	Ccc/Tcc:3	1	rs756744977:3	0.1051	0.0472	skcm
skcm	EHMT2	ENST00000375537	chr6:31852256_2|chr6:31852255_1	0.0373	3	16	895	S:3	F:2	tCc/tTc:2|tcC/tcT:1	0.5	.:2|rs376457490:1	0.1201	0.0545	skcm
skcm	ASXL2	ENST00000435504	chr2:25973192_2|chr2:25973193_1	0.038	3	24	411	S:3	F:1	tcC/tcT:2|tCc/tTc:1	0.333333333333333	.:2|rs369212828:1	0.0648	0.0394	skcm
skcm	ZNF189	ENST00000339664	chr9:104170392_3	0.0393	3	9	114	F:3	:NA	ttC/ttT:3	1	.:3	0.1051	0.0395	skcm
skcm	PTH1R	ENST00000313049	chr3:46937273_2|chr3:46937274_1	0.0401	3	17	76	G:3	E:2	gGg/gAg:2|ggG/ggA:1	0.5	rs772490281:2|novel:1	0.0774	0.0565	skcm
skcm	JADE3	ENST00000218343	chrX:46857529_2|chrX:46857530_1	0.0412	3	9	45	R:3	Q:2	cGg/cAg:2|cgG/cgA:1	0.5	novel:3	0.1352	0.0423	skcm
skcm	MTOR	ENST00000361445	chr1:11199666_2|chr1:11199665_1	0.0422	3	30	1641	S:3	F:2	tCc/tTc:2|tcC/tcT:1	0.5	rs772556623:2|.:1	0.0912	0.0468	skcm
skcm	RET	ENST00000355710	chr10:43615054_2|chr10:43615055_1	0.043	3	32	823	G:3	E:2	gGg/gAg:2|ggG/ggA:1	0.5	rs142779213:2|.:1	0.0566	0.0515	skcm
skcm	GAREM	ENST00000269209	chr18:29867604_2|chr18:29867603_1	0.0461	3	16	319	P:3	L:2	cCc/cTc:2|ccC/ccT:1	0.5	.:2|rs765838313:1	0.0924	0.0477	skcm
skcm	LPL	ENST00000311322	chr8:19805791_2|chr8:19805790_1	0.0467	3	7	63	S:3	F:1	tcC/tcT:2|tCc/tTc:1	0.5	rs114726797:2|novel:1	0.1352	0.0442	skcm
skcm	LARP4	ENST00000398473	chr12:50854978_2|chr12:50854977_1	0.0467	3	14	394	S:3	F:1	tcC/tcT:2|tCc/tTc:1	1	.:3	0.0729	0.0368	skcm
skcm	SPRY1	ENST00000394339	chr4:124323681_2|chr4:124323680_1	0.0468	3	9	312	S:3	F:2|P:1	tCc/tTc:2|Tcc/Ccc:1	1	.:2|novel:1	0.0755	0.0404	skcm
skcm	ZC3H3	ENST00000262577	chr8:144550575_2|chr8:144550576_1	0.0472	3	15	694	P:3	L:1	ccC/ccT:2|cCc/cTc:1	0.5	rs779561108:2|novel:1	0.1214	0.0554	skcm
skcm	ZNF845	ENST00000458035	chr19:53854516_3	0.0472	3	16	196	F:3	:NA	ttC/ttT:3	1	.:3	0.1051	0.0399	skcm
skcm	ASH1L	ENST00000392403	chr1:155450714_2|chr1:155450715_1	0.0476	3	41	649	S:3	F:1	tcC/tcT:2|tCc/tTc:1	0.666666666666667	rs146736660:2|novel:1	0.0774	0.0432	skcm
skcm	ASH1L	ENST00000392403	chr1:155450034_2|chr1:155450033_1	0.0476	3	41	876	S:3	F:2	tCc/tTc:2|tcC/tcT:1	0.5	.:2|rs754358145:1	0.089	0.0432	skcm
skcm	MCL1	ENST00000369026	chr1:150551360_1|chr1:150551359_1	0.0082	2	2	216	V:2	G:1	gtT/gtC:1|gTt/gGt:1	0.5	.:1|rs762886447:1	0.0215	0.0453	skcm
skcm	BSCL2	ENST00000433053	chr11:62458847_1|chr11:62458846_1	0.0135	2	2	304	A:2	T:1|D:1	gCc/gAc:1|Gcc/Acc:1	0.5	novel:2	0.0362	0.053	skcm
skcm	PIGX	ENST00000296333	chr3:196455597_1|chr3:196455596_1	0.015	2	3	186	F:2	Y:1|V:1	tTc/tAc:1|Ttc/Gtc:1	0.5	novel:2	0.0183	0.0473	skcm
skcm	COG3	ENST00000349995	chr13:46067545_1|chr13:46067544_1	0.0152	2	3	417	V:2	G:1	gtT/gtG:1|gTt/gGt:1	0.5	novel:1|rs780082721:1	0.0227	0.0414	skcm
skcm	HN1	ENST00000356033	chr17:73144669_1|chr17:73144668_1	0.0164	2	2	52	F:2	V:1|S:1	tTt/tCt:1|Ttt/Gtt:1	1	.:1|novel:1	0.0239	0.0469	skcm
skcm	KBTBD11	ENST00000320248	chr8:1950698_2	0.0212	2	2	447	A:2	V:2	gCc/gTc:2	1	.:2	0.0428	0.0563	skcm
skcm	STX16	ENST00000371141	chr20:57248713_1|chr20:57248711_1	0.0214	2	3	273	Y:2	H:1|*:1	taT/taA:1|Tat/Cat:1	1	novel:1|rs762671644:1	0.0223	0.0451	skcm
skcm	GFRA2	ENST00000524240	chr8:21560441_1|chr8:21560440_1	0.0224	2	3	365	P:2	L:1	cCa/cTa:1|ccA/ccG:1	0.5	novel:2	0.0294	0.05	skcm
skcm	FDXACB1	ENST00000260257	chr11:111746137_1|chr11:111746136_1	0.0226	2	3	462	T:2	I:1|A:1	Act/Gct:1|aCt/aTt:1	0.5	novel:1|rs574668776:1	0.0294	0.0438	skcm
skcm	SLC2A13	ENST00000280871	chr12:40345071_1|chr12:40345070_1	0.023	2	4	341	I:2	T:1	atT/atA:1|aTt/aCt:1	1	novel:2	0.0198	0.0385	skcm
skcm	ZFYVE27	ENST00000356257	chr10:99511191_1|chr10:99511190_1	0.0243	2	2	288	P:2	S:1|L:1	Cca/Tca:1|cCa/cTa:1	0.5	novel:2	0.0438	0.0498	skcm
skcm	TPRN	ENST00000409012	chr9:140093725_1|chr9:140093724_1	0.0249	2	2	480	R:2	K:1	agG/agA:1|aGg/aAg:1	1	novel:2	0.0498	0.0651	skcm
skcm	C5orf38	ENST00000334000	chr5:2752552_1|chr5:2752551_1	0.0259	2	2	58	W:2	L:1|*:1	tGg/tTg:1|tgG/tgA:1	1	novel:1|rs371072941:1	0.0409	0.0712	skcm
skcm	NAAA	ENST00000286733	chr4:76841070_1|chr4:76841069_1	0.0262	2	3	321	L:2	R:1|F:1	Ctt/Ttt:1|cTt/cGt:1	1	novel:1|rs774179530:1	0.0287	0.0502	skcm
skcm	IMPA1	ENST00000449740	chr8:82571617_1|chr8:82571616_1	0.0269	2	3	327	V:2	G:1	gtT/gtG:1|gTt/gGt:1	0.5	novel:2	0.0227	0.0403	skcm
skcm	DNAAF2	ENST00000298292	chr14:50092607_1|chr14:50092606_1	0.027	2	3	723	G:2	S:1|D:1	gGt/gAt:1|Ggt/Agt:1	0.5	novel:2	0.0409	0.0563	skcm
skcm	DUS1L	ENST00000354321	chr17:80019139_1|chr17:80019138_1	0.0296	2	4	263	H:2	L:1	cAc/cTc:1|caC/caT:1	0.5	novel:1|rs369444572:1	0.0294	0.0576	skcm
skcm	CNTD2	ENST00000430325	chr19:40732319_1|chr19:40732318_1	0.0304	2	5	77	E:2	G:1	gAa/gGa:1|gaA/gaG:1	1	novel:2	0.0212	0.0612	skcm
skcm	GPAA1	ENST00000355091	chr8:145138667_1|chr8:145138666_1	0.0318	2	3	139	A:2	V:1	gCc/gTc:1|gcC/gcT:1	1	novel:2	0.0438	0.0551	skcm
skcm	MRPS30	ENST00000507110	chr5:44809450_1|chr5:44809449_1	0.0325	2	2	129	P:2	S:1|L:1	Ccc/Tcc:1|cCc/cTc:1	0.5	novel:2	0.0532	0.0512	skcm
skcm	CSNK1A1	ENST00000515768	chr5:148904679_1|chr5:148904678_1	0.0333	2	3	96	S:2	I:1|C:1	Agc/Tgc:1|aGc/aTc:1	1	.:1|novel:1	0.028	0.0432	skcm
skcm	GLB1L	ENST00000295759	chr2:220104816_1|chr2:220104815_1	0.0346	2	4	183	V:2	M:1|E:1	gTg/gAg:1|Gtg/Atg:1	0.5	novel:1|rs776043562:1	0.0294	0.0464	skcm
skcm	EIF2S3	ENST00000253039	chrX:24089795_1|chrX:24089794_1	0.0357	2	3	378	L:2	H:1|F:1	Ctt/Ttt:1|cTt/cAt:1	1	novel:2	0.0315	0.0422	skcm
skcm	SLC35B1	ENST00000240333	chr17:47784387_1|chr17:47784386_1	0.036	2	3	50	T:2	S:1|I:1	Acc/Tcc:1|aCc/aTc:1	0.5	novel:1|rs373639302:1	0.0294	0.0461	skcm
skcm	DCAF5	ENST00000341516	chr14:69522036_1|chr14:69522035_1	0.0367	2	5	456	Y:2	F:1	tAc/tTc:1|taC/taT:1	1	novel:2	0.0274	0.0447	skcm
skcm	OAZ1	ENST00000602676	chr19:2271459_1|chr19:2271458_1	0.0402	2	2	74	P:2	S:1|L:1	Ccc/Tcc:1|cCc/cTc:1	1	novel:2	0.0503	0.0572	skcm
skcm	TMEM102	ENST00000323206	chr17:7339604_1|chr17:7339603_1	0.0404	2	3	102	G:2	E:1	ggG/ggA:1|gGg/gAg:1	0.5	novel:2	0.0532	0.0647	skcm
skcm	RPP21	ENST00000433076	chr6:30314530_2	0.0417	2	2	144	S:2	:NA	tcC/tcT:2	1	.:2	0.0447	0.0575	skcm
skcm	SIRPA	ENST00000358771	chr20:1903086_1|chr20:1903084_1	0.045	2	3	294	S:2	P:1	tcC/tcT:1|Tcc/Ccc:1	1	novel:1|rs774336707:1	0.0426	0.0493	skcm
skcm	ARRDC4	ENST00000268042	chr15:98514363_1|chr15:98514362_1	0.0462	2	5	401	V:2	G:1	gtT/gtG:1|gTt/gGt:1	0.5	novel:2	0.0215	0.0443	skcm
skcm	YBEY	ENST00000329319	chr21:47716087_1|chr21:47716086_1	0.0463	2	2	117	T:2	I:1	aCc/aTc:1|acC/acT:1	0.5	novel:2	0.0503	0.0606	skcm
skcm	SNX7	ENST00000306121	chr1:99164352_1|chr1:99164351_1	0.0463	2	3	310	A:2	T:1|D:1	gCc/gAc:1|Gcc/Acc:1	0.5	novel:2	0.0362	0.0433	skcm
skcm	RASIP1	ENST00000222145	chr19:49232750_1|chr19:49232749_1	0.0494	2	5	426	T:2	I:1	aCc/aTc:1|acC/acT:1	1	novel:1|rs773387592:1	0.0469	0.0654	skcm
skcm	MTMR2	ENST00000346299	chr11:95590721_1|chr11:95590720_1	0.0497	2	3	217	R:2	W:1|K:1	Agg/Tgg:1|aGg/aAg:1	0.5	novel:2	0.0415	0.0412	skcm
skcm	OSGEPL1	ENST00000264151	chr2:190617654_1|chr2:190617653_1	0.0498	2	4	339	I:2	S:1|F:1	Att/Ttt:1|aTt/aGt:1	0.5	novel:1|rs779633283:1	0.0231	0.0369	skcm
skcm	RPL10	ENST00000424325	chrX:153628213_1|chrX:153628212_1	0.0499	2	4	87	I:2	T:1|F:1	Atc/Ttc:1|aTc/aCc:1	1	novel:2	0.0213	0.0447	skcm
stes	TP53	ENST00000269305	chr17:7578406_19|chr17:7578407_2	-13.9053	21	226	175	R:21	H:19|G:2	cGc/cAc:19|Cgc/Ggc:2	1	rs28934578:19|rs138729528:2	0.1728	0.0468	stes
stes	TP53	ENST00000269305	chr17:7577120_14|chr17:7577121_7	-13.4441	21	226	273	R:21	H:14|C:6|S:1	cGt/cAt:14|Cgt/Tgt:6|Cgt/Agt:1	1	rs28934576:14|rs121913343:7	0.1827	0.0468	stes
stes	TP53	ENST00000269305	chr17:7577538_12|chr17:7577539_7	-12.9405	19	226	248	R:19	Q:12|W:7	cGg/cAg:12|Cgg/Tgg:7	1	rs11540652:12|rs121912651:7	0.1503	0.0468	stes
stes	KRAS	ENST00000256078	chr12:25398284_8|chr12:25398285_2	-17.6507	10	15	12	G:10	D:5|V:3|S:2	gGt/gAt:5|gGt/gTt:3|Ggt/Agt:2	1	.:10	0.0385	0.0385	stes
stes	TP53	ENST00000269305	chr17:7577094_9	-3.9093	9	226	282	R:9	W:9	Cgg/Tgg:9	1	rs28934574:9	0.1503	0.0468	stes
stes	RIMS2	ENST00000406091	chr8:104898096_6	-14.6972	6	25	423	S:6	:NA	tcT/tcG:3|tcT/tcC:3	1	rs778061023:6	0.0263	0.0454	stes
stes	PIK3CA	ENST00000263967	chr3:178936091_6	-10.0593	6	27	545	E:6	K:6	Gag/Aag:6	1	rs104886003:6	0.0942	0.0372	stes
stes	TP53	ENST00000269305	chr17:7578526_5|chr17:7578527_1	-5.8731	6	226	135	C:6	F:4|Y:1|R:1	tGc/tTc:4|tGc/tAc:1|Tgc/Cgc:1	1	rs587781991:5|.:1	0.027	0.0468	stes
stes	TP53	ENST00000269305	chr17:7578403_5|chr17:7578402_1	-5.4703	6	226	176	C:6	F:4|Y:1|W:1	tGc/tTc:4|tgC/tgG:1|tGc/tAc:1	1	.:6	0.0318	0.0468	stes
stes	TP53	ENST00000269305	chr17:7578395_3|chr17:7578394_3	-5.4372	6	226	179	H:6	R:3|Y:2|N:1	cAt/cGt:3|Cat/Tat:2|Cat/Aat:1	1	.:3|rs587780070:3	0.0322	0.0468	stes
stes	TRIM49C	ENST00000448984	chr11:89774338_5	-11.7714	5	8	327	S:5	R:4|G:1	Agt/Cgt:4|Agt/Ggt:1	1	.:5	0.0263	0.04	stes
stes	PIK3CA	ENST00000263967	chr3:178952085_5	-11.4532	5	27	1047	H:5	L:3|R:2	cAt/cTt:3|cAt/cGt:2	1	rs121913279:5	0.0198	0.0372	stes
stes	TP53	ENST00000269305	chr17:7578190_4|chr17:7578191_1	-4.8352	5	226	220	Y:5	C:4|D:1	tAt/tGt:4|Tat/Gat:1	1	rs121912666:4|rs530941076:1	0.0242	0.0468	stes
stes	TP53	ENST00000269305	chr17:7577124_5	-3.9682	5	226	272	V:5	M:5	Gtg/Atg:5	1	rs121912657:5	0.037	0.0468	stes
stes	SOHLH2	ENST00000554962	chr13:36776025_4	-9.8643	4	6	162	K:4	R:3|T:1	aAg/aGg:3|aAg/aCg:1	1	.:4	0.0263	0.0412	stes
stes	DNAH5	ENST00000265104	chr5:13717530_4	-10.4896	4	41	4200	K:4	T:2|R:2	aAg/aGg:2|aAg/aCg:2	1	.:4	0.0263	0.0439	stes
stes	KCNT2	ENST00000294725	chr1:196250003_3|chr1:196250004_1	-8.9708	4	23	966	L:4	R:2|P:1|I:1	cTt/cGt:2|cTt/cCt:1|Ctt/Att:1	1	.:3|rs781723893:1	0.0275	0.0437	stes
stes	NFE2L2	ENST00000397062	chr2:178098810_3|chr2:178098809_1	-6.6101	4	16	79	E:4	Q:2|K:1|G:1	Gag/Cag:2|gAg/gGg:1|Gag/Aag:1	1	.:4	0.0866	0.0458	stes
stes	PIK3CA	ENST00000263967	chr3:178936082_4	-6.1841	4	27	542	E:4	K:4	Gaa/Aaa:4	1	rs121913273:4	0.0942	0.0372	stes
stes	TP53	ENST00000269305	chr17:7578271_3|chr17:7578272_1	-3.7386	4	226	193	H:4	R:3|Y:1	cAt/cGt:3|Cat/Tat:1	1	.:4	0.0222	0.0468	stes
stes	C12orf55	ENST00000524981	chr12:97038026_3	-8.4267	3	7	1463	S:3	R:2|G:1	Agt/Cgt:2|Agt/Ggt:1	1	novel:3	0.0263	0.0402	stes
stes	ADAMTS16	ENST00000274181	chr5:5239336_3	-7.6605	3	19	743	S:3	P:2|T:1	Tca/Cca:2|Tca/Aca:1	1	.:3	0.0163	0.0496	stes
stes	RYR3	ENST00000389232	chr15:33855184_3	-8.307	3	27	373	T:3	:NA	acT/acG:2|acT/acC:1	1	rs760206490:3	0.0263	0.0469	stes
stes	GLYATL2	ENST00000287275	chr11:58602155_3	-6.8515	3	4	211	L:3	R:2|P:1	cTt/cGt:2|cTt/cCt:1	1	.:3	0.0263	0.0375	stes
stes	ABCA13	ENST00000435803	chr7:48312083_3	-8.1577	3	27	940	E:3	D:2	gaA/gaC:2|gaA/gaG:1	1	.:3	0.0263	0.0403	stes
stes	EPHA5	ENST00000273854	chr4:66467875_2|chr4:66467874_1	-7.2017	3	13	132	F:3	V:1|L:1|C:1	tTt/tGt:1|Ttt/Gtt:1|Ttt/Ctt:1	1	.:3	0.0226	0.039	stes
stes	BNC2	ENST00000380672	chr9:16436469_3	-7.2258	3	12	575	S:3	R:3	Agt/Cgt:3	1	.:3	0.0263	0.0403	stes
stes	ARHGAP28	ENST00000419673	chr18:6882152_3	-6.8471	3	8	277	L:3	P:2|R:1	cTt/cCt:2|cTt/cGt:1	1	.:3	0.0263	0.0386	stes
stes	NAP1L3	ENST00000373079	chrX:92926799_3	-6.7823	3	8	502	K:3	T:1|R:1|M:1	aAg/aTg:1|aAg/aGg:1|aAg/aCg:1	1	rs778332322:3	0.0263	0.0414	stes
stes	NCKAP5	ENST00000409261	chr2:133540288_3	-7.3977	3	20	1366	S:3	R:1|G:1|C:1	Agt/Tgt:1|Agt/Ggt:1|Agt/Cgt:1	1	rs757356901:3	0.0263	0.0441	stes
stes	MYCT1	ENST00000367245	chr6:153019200_3	-6.303	3	5	55	S:3	R:2|G:1	Agt/Cgt:2|Agt/Ggt:1	1	rs565633215:3	0.0263	0.0384	stes
stes	HMCN1	ENST00000271588	chr1:185958651_3	-7.7823	3	41	1027	K:3	T:2|M:1	aAg/aCg:2|aAg/aTg:1	1	rs776481008:3	0.0263	0.0412	stes
stes	RIMS2	ENST00000406091	chr8:104898091_3	-6.6954	3	25	422	S:3	R:2|G:1	Agt/Cgt:2|Agt/Ggt:1	1	.:3	0.0263	0.0454	stes
stes	DMD	ENST00000357033	chrX:32430014_3	-7.4379	3	35	1363	K:3	T:2|R:1	aAg/aCg:2|aAg/aGg:1	1	.:3	0.0263	0.0412	stes
stes	ZNF98	ENST00000357774	chr19:22585671_3	-6.4901	3	10	58	K:3	T:2|R:1	aAg/aCg:2|aAg/aGg:1	1	.:3	0.0263	0.0366	stes
stes	ZNF208	ENST00000397126	chr19:22156121_3	-6.8472	3	17	572	K:3	T:3	aAg/aCg:3	1	novel:3	0.0263	0.0366	stes
stes	CCDC178	ENST00000383096	chr18:30846889_3	-6.5586	3	11	467	T:3	N:3	aCc/aAc:3	1	rs760077046:3	0.037	0.0394	stes
stes	SEMA6D	ENST00000316364	chr15:48063701_3	-6.6012	3	20	981	L:3	V:1	Tta/Cta:2|Tta/Gta:1	1	rs758330754:3	0.0263	0.0425	stes
stes	PREX2	ENST00000288368	chr8:68930087_3	-6.5878	3	28	50	L:3	V:1|I:1	Tta/Gta:1|Tta/Cta:1|Tta/Ata:1	1	.:3	0.0263	0.0394	stes
stes	LRP1B	ENST00000389484	chr2:141598520_3	-6.6779	3	79	1694	K:3	T:3	aAg/aCg:3	1	.:3	0.0263	0.0416	stes
stes	LRP1B	ENST00000389484	chr2:141004675_3	-6.6779	3	79	4435	K:3	T:2|R:1	aAg/aCg:2|aAg/aGg:1	1	.:3	0.0263	0.0416	stes
stes	CDKN2A	ENST00000498124	chr9:21971111_3	-4.8884	3	16	83	H:3	Y:3	Cac/Tac:3	1	rs121913385:3	0.0296	0.0653	stes
stes	ERBB2	ENST00000269571	chr17:37868208_3	-5.7073	3	14	310	S:3	F:3	tCc/tTc:3	1	.:3	0.1051	0.0511	stes
stes	SMARCA4	ENST00000429416	chr19:11132513_3	-5.7027	3	12	910	T:3	M:3	aCg/aTg:3	1	.:3	0.1877	0.0594	stes
stes	TDRP	ENST00000523656	chr8:442692_2	-5.3033	2	2	89	W:2	G:2	Tgg/Ggg:2	1	.:2	0.0141	0.045	stes
stes	SERPINB3	ENST00000283752	chr18:61322928_2	-5.2072	2	2	379	N:2	T:2	aAc/aCc:2	1	.:2	0.0288	0.0417	stes
stes	PLBD2	ENST00000280800	chr12:113821938_1|chr12:113821937_1	-5.392	2	4	329	K:2	T:1|*:1	Aag/Tag:1|aAg/aCg:1	1	.:1|novel:1	0.0202	0.048	stes
stes	SPAG16	ENST00000331683	chr2:215013957_2	-5.4096	2	3	563	S:2	R:1|G:1	Agt/Ggt:1|Agt/Cgt:1	1	novel:2	0.0263	0.0446	stes
stes	BTBD11	ENST00000280758	chr12:108045467_2	-5.6339	2	4	1003	K:2	T:2	aAg/aCg:2	1	.:2	0.0263	0.0527	stes
stes	GULP1	ENST00000409580	chr2:189406027_1|chr2:189406025_1	-4.97	2	2	127	V:2	L:1	Gta/Tta:1|gtA/gtT:1	0.5	.:2	0.0263	0.0372	stes
stes	P2RX3	ENST00000263314	chr11:57116109_1|chr11:57116108_1	-5.1029	2	4	165	M:2	L:1|K:1	Atg/Ctg:1|aTg/aAg:1	0.5	novel:2	0.0198	0.0499	stes
stes	PHF23	ENST00000320316	chr17:7140065_1|chr17:7140063_1	-5.1102	2	2	61	G:2	C:1	Ggc/Tgc:1|ggC/ggT:1	0.5	novel:1|rs371010879:1	0.0408	0.0511	stes
stes	ZADH2	ENST00000322342	chr18:72914035_1|chr18:72914034_1	-4.9899	2	2	157	G:2	V:1	gGc/gTc:1|ggC/ggT:1	0.5	novel:1|rs772466840:1	0.0362	0.0422	stes
stes	TMEM182	ENST00000412401	chr2:103378751_1|chr2:103378750_1	-4.7145	2	3	25	F:2	L:1|C:1	ttT/ttA:1|tTt/tGt:1	1	novel:1|rs762064596:1	0.0178	0.0372	stes
stes	DCLRE1C	ENST00000378278	chr10:14950955_1|chr10:14950954_1	-5.2653	2	4	511	T:2	P:1|K:1	Aca/Cca:1|aCa/aAa:1	1	novel:2	0.0245	0.0429	stes
stes	DCAF13	ENST00000297579	chr8:104427572_2	-5.1863	2	6	118	T:2	:NA	acT/acC:2	1	.:2	0.0179	0.0497	stes
stes	ZBTB16	ENST00000335953	chr11:114118040_2	-5.1973	2	5	582	K:2	T:2	aAg/aCg:2	0.75	.:2	0.0263	0.0546	stes
stes	SCRIB	ENST00000356994	chr8:144896033_1|chr8:144896032_1	-5.639	2	3	104	C:2	F:1	tGc/tTc:1|tgC/tgT:1	1	novel:2	0.0296	0.0597	stes
stes	NT5DC3	ENST00000392876	chr12:104179234_1|chr12:104179233_1	-5.0776	2	2	403	G:2	A:1	ggC/ggG:1|gGc/gCc:1	0.5	novel:2	0.0398	0.042	stes
stes	ENG	ENST00000373203	chr9:130578264_1|chr9:130578263_1	-5.1675	2	3	604	A:2	T:1|D:1	gCc/gAc:1|Gcc/Acc:1	0.5	.:1|novel:1	0.0428	0.0527	stes
stes	CD1A	ENST00000289429	chr1:158225038_2	-4.8078	2	3	75	F:2	V:2	Ttc/Gtc:2	1	.:2	0.0263	0.0429	stes
stes	TUBB6	ENST00000317702	chr18:12325139_1|chr18:12325138_1	-4.9611	2	4	117	L:2	R:1	ctG/ctT:1|cTg/cGg:1	0.5	novel:1|rs759576039:1	0.0313	0.0597	stes
stes	AJAP1	ENST00000378191	chr1:4832493_2	-4.8776	2	6	357	S:2	:NA	tcT/tcC:2	1	.:2	0.0163	0.0459	stes
stes	SCUBE1	ENST00000360835	chr22:43625084_1|chr22:43625083_1	-5.2808	2	7	360	C:2	R:1|F:1	tGc/tTc:1|Tgc/Cgc:1	1	novel:2	0.0238	0.0518	stes
stes	FGF1	ENST00000359370	chr5:141974992_1|chr5:141974991_1	-4.3368	2	2	111	T:2	P:1|I:1	Acc/Ccc:1|aCc/aTc:1	1	.:1|novel:1	0.0294	0.0392	stes
stes	RBM15	ENST00000369784	chr1:110882728_1|chr1:110882727_1	-5.2392	2	5	234	A:2	V:1|S:1	Gcc/Tcc:1|gCc/gTc:1	1	novel:1|rs779388839:1	0.0362	0.0544	stes
stes	PLIN4	ENST00000301286	chr19:4511646_2	-5.3791	2	7	762	L:2	V:2	Ttg/Gtg:2	1	novel:2	0.0288	0.0513	stes
stes	ABCB5	ENST00000404938	chr7:20685666_2	-5.3413	2	6	296	F:2	V:1|L:1	Ttc/Gtc:1|Ttc/Ctc:1	1	.:2	0.0263	0.0414	stes
stes	KIAA0226L	ENST00000429979	chr13:46917551_2	-5.0068	2	5	653	L:2	R:2	cTt/cGt:2	1	rs759123476:2	0.0263	0.0445	stes
stes	ERV3-1	ENST00000394323	chr7:64452678_1|chr7:64452676_1	-4.9548	2	6	243	T:2	P:1	Act/Cct:1|acT/acG:1	1	novel:2	0.0225	0.0473	stes
stes	USP24	ENST00000294383	chr1:55603307_1|chr1:55603306_1	-5.6652	2	6	1028	Q:2	L:1|K:1	cAa/cTa:1|Caa/Aaa:1	0.5	novel:2	0.0206	0.0429	stes
stes	CPQ	ENST00000220763	chr8:97797433_2	-4.8232	2	4	103	V:2	G:2	gTt/gGt:2	1	rs748190900:2	0.0288	0.0443	stes
stes	POU6F1	ENST00000389243	chr12:51589764_1|chr12:51589763_1	-4.5907	2	3	80	A:2	V:1|P:1	gCt/gTt:1|Gct/Cct:1	1	novel:2	0.0332	0.0459	stes
thca	BRAF	ENST00000288602	chr7:140453136_255|chr7:140453135_1	-1233.83	256	258	600	V:256	E:255	gTg/gAg:255|gtG/gtA:1	1	.:256	0.0222	0.0461	thca
thca	NRAS	ENST00000369535	chr1:115256529_31|chr1:115256530_8	-87.7049	39	39	61	Q:39	R:31|K:8	cAa/cGa:31|Caa/Aaa:8	1	.:31|rs121913254:8	0.0168	0.038	thca
thca	HRAS	ENST00000451590	chr11:533874_14|chr11:533875_3	-39.7062	17	17	61	Q:17	R:14|K:3	cAg/cGg:14|Cag/Aag:3	1	.:14|rs28933406:3	0.0226	0.06	thca
thca	NUP93	ENST00000308159	chr16:56782202_3	-8.6819	3	3	15	Q:3	*:3	Cag/Tag:3	1	.:3	0.0271	0.0499	thca
thca	SLA	ENST00000427060	chr8:134050906_1|chr8:134050905_1|chr8:134050904_1	-7.178	3	4	272	S:3	R:1|N:1	Agc/Cgc:1|agC/agT:1|aGc/aAc:1	0.333333333333333	novel:2|.:1	0.0276	0.0471	thca
thca	AKT1	ENST00000554581	chr14:105246551_3	-5.8176	3	5	17	E:3	K:3	Gag/Aag:3	1	rs34409589,rs121434592:3	0.1051	0.0519	thca
thca	KRAS	ENST00000256078	chr12:25380277_2|chr12:25380276_1	-4.5676	3	6	61	Q:3	K:2|R:1	Caa/Aaa:2|cAa/cGa:1	1	rs121913238:2|.:1	0.0675	0.0385	thca
thca	BRAF	ENST00000288602	chr7:140453134_2	-6.1077	2	258	601	K:2	E:2	Aaa/Gaa:2	1	rs121913364:2	0.0135	0.0461	thca
thca	GPRC5B	ENST00000300571	chr16:19883141_1|chr16:19883140_1	-5.336	2	2	343	A:2	V:1|S:1	Gca/Tca:1|gCa/gTa:1	0.5	novel:2	0.0296	0.0481	thca
thca	PPP2R1A	ENST00000322088	chr19:52719042_2	-5.4496	2	2	273	A:2	V:2	gCa/gTa:2	1	.:2	0.0296	0.0474	thca
thca	PTPN4	ENST00000263708	chr2:120677715_1|chr2:120677714_1	-5.1713	2	2	300	A:2	P:1|E:1	gCa/gAa:1|Gca/Cca:1	0.5	novel:2	0.0332	0.0386	thca
ucec	PTEN	ENST00000371953	chr10:89692904_38|chr10:89692905_14	-52.8079	52	209	130	R:52	G:30|Q:10|*:8|L:3|P:1	Cga/Gga:30|cGa/cAa:10|Cga/Tga:8|cGa/cTa:3|cGa/cCa:1	1	rs121909224:38|rs121909229,rs121913292:14	0.2217	0.0399	ucec
ucec	KRAS	ENST00000256078	chr12:25398284_42|chr12:25398285_7	-113.247	49	68	12	G:49	D:22|V:15|C:5|A:5|S:2	gGt/gAt:22|gGt/gTt:15|Ggt/Tgt:5|gGt/gCt:5|Ggt/Agt:2	1	.:49	0.0381	0.0385	ucec
ucec	PIK3CA	ENST00000263967	chr3:178952085_31|chr3:178952084_3|chr3:178952086_1	-78.2826	35	200	1047	H:35	R:26|L:5|Y:3|Q:1	cAt/cGt:26|cAt/cTt:5|Cat/Tat:3|caT/caA:1	1	rs121913279:31|rs121913281:3|.:1	0.0203	0.0372	ucec
ucec	PPP2R1A	ENST00000322088	chr19:52715971_23	-47.9885	23	58	179	P:23	R:22|L:1	cCc/cGc:22|cCc/cTc:1	1	rs786205228:23	0.0635	0.0474	ucec
ucec	BCOR	ENST00000378444	chrX:39921444_21	-66.6617	21	43	1459	N:21	S:21	aAt/aGt:21	1	rs199538037:21	0.0231	0.0486	ucec
ucec	PTEN	ENST00000371953	chr10:89717672_20	-14.0633	20	209	233	R:20	*:20	Cga/Tga:20	1	rs121909219:20	0.1877	0.0399	ucec
ucec	PIK3CA	ENST00000263967	chr3:178936082_14|chr3:178936083_5	-27.2446	19	200	542	E:19	K:13|A:3|V:2|Q:1	Gaa/Aaa:13|gAa/gCa:3|gAa/gTa:2|Gaa/Caa:1	1	rs121913273:14|.:5	0.073	0.0372	ucec
ucec	PIK3CA	ENST00000263967	chr3:178936091_10|chr3:178936092_5|chr3:178936093_3	-26.5596	18	200	545	E:18	K:9|A:4|D:3|Q:1|G:1	Gag/Aag:9|gAg/gCg:4|gaG/gaT:3|gAg/gGg:1|Gag/Cag:1	1	rs104886003:10|rs121913274:5|rs121913275:3	0.063	0.0372	ucec
ucec	FGFR2	ENST00000457416	chr10:123279677_18	-26.604	18	36	252	S:18	W:18	tCg/tGg:18	1	rs79184941:18	0.3138	0.0528	ucec
ucec	TP53	ENST00000269305	chr17:7577120_10|chr17:7577121_8	-14.5154	18	131	273	R:18	H:9|C:6|S:2|L:1	cGt/cAt:9|Cgt/Tgt:6|Cgt/Agt:2|cGt/cTt:1	1	rs28934576:10|rs121913343:8	0.1811	0.0468	ucec
ucec	PIK3CA	ENST00000263967	chr3:178936095_11|chr3:178936094_3|chr3:178936096_1	-27.6116	15	200	546	Q:15	R:6|P:5|K:2|H:1|E:1	cAg/cGg:6|cAg/cCg:5|Cag/Aag:2|Cag/Gag:1|caG/caT:1	1	rs397517201:11|rs121913286:3|.:1	0.0228	0.0372	ucec
ucec	CTNNB1	ENST00000349496	chr3:41266113_13|chr3:41266112_2	-22.4694	15	72	37	S:15	F:8|C:5|P:1|A:1	tCt/tTt:8|tCt/tGt:5|Tct/Gct:1|Tct/Cct:1	1	.:13|rs121913228:2	0.0972	0.0425	ucec
ucec	PIK3CA	ENST00000263967	chr3:178916876_15	-11.0167	15	200	88	R:15	Q:15	cGa/cAa:15	1	rs121913287:15	0.3138	0.0372	ucec
ucec	KRAS	ENST00000256078	chr12:25398281_8|chr12:25398282_3|chr12:25398280_1	-19.0009	12	68	13	G:12	D:7|C:3|V:1	gGc/gAc:7|Ggc/Tgc:3|gGc/gTc:1|ggC/ggT:1	1	.:11|rs397517040:1	0.0541	0.0385	ucec
ucec	CTNNB1	ENST00000349496	chr3:41266104_6|chr3:41266103_6	-18.2989	12	72	34	G:12	R:6|V:3|E:3	Gga/Aga:5|gGa/gTa:3|gGa/gAa:3|Gga/Cga:1	1	rs121913399:6|rs28931589:6	0.0749	0.0425	ucec
ucec	CTNNB1	ENST00000349496	chr3:41266101_11|chr3:41266100_1	-16.6982	12	72	33	S:12	F:5|C:5|Y:1|P:1	tCt/tTt:5|tCt/tGt:5|tCt/tAt:1|Tct/Cct:1	1	.:12	0.1023	0.0425	ucec
ucec	CTNNB1	ENST00000349496	chr3:41266125_6|chr3:41266124_5	-20.3347	11	72	41	T:11	I:6|A:5	aCc/aTc:6|Acc/Gcc:5	1	rs121913413:6|.:5	0.0327	0.0425	ucec
ucec	TP53	ENST00000269305	chr17:7577538_7|chr17:7577539_4	-7.7642	11	131	248	R:11	Q:7|W:4	cGg/cAg:7|Cgg/Tgg:4	1	rs11540652:7|rs121912651:4	0.1503	0.0468	ucec
ucec	CTNNB1	ENST00000349496	chr3:41266097_6|chr3:41266098_4	-14.7587	10	72	32	D:10	Y:3|N:2|A:2|V:1|H:1|G:1	Gac/Tac:3|gAc/gCc:2|Gac/Aac:2|gAc/gTc:1|gAc/gGc:1|Gac/Cac:1	1	.:10	0.0717	0.0425	ucec
ucec	FBXW7	ENST00000281708	chr4:153249384_6|chr4:153249385_4	-12.4838	10	48	465	R:10	H:6|C:4	cGt/cAt:6|Cgt/Tgt:4	1	.:10	0.1818	0.0466	ucec
ucec	CHD4	ENST00000357008	chr12:6700659_6|chr12:6700658_3	-14.0545	9	64	1105	R:9	W:6|Q:1|P:1|L:1	Cgg/Tgg:6|cGg/cTg:1|cGg/cCg:1|cGg/cAg:1	1	.:9	0.1653	0.0476	ucec
ucec	FBXW7	ENST00000281708	chr4:153247289_6|chr4:153247288_3	-11.4353	9	48	505	R:9	C:4|H:2|G:2|L:1	Cgc/Tgc:4|Cgc/Ggc:2|cGc/cAc:2|cGc/cTc:1	1	rs149680468:6|.:3	0.1578	0.0466	ucec
ucec	TP53	ENST00000269305	chr17:7577559_8|chr17:7577560_1	-7.3993	9	131	241	S:9	C:4|Y:2|F:2|P:1	tCc/tGc:4|tCc/tTc:2|tCc/tAc:2|Tcc/Ccc:1	1	rs28934573:8|.:1	0.0949	0.0468	ucec
ucec	SPOP	ENST00000393331	chr17:47696599_8	-15.8223	8	28	117	M:8	V:8	Atg/Gtg:8	1	.:8	0.0254	0.0473	ucec
ucec	PIK3CA	ENST00000263967	chr3:178927980_8	-13.6911	8	200	420	C:8	R:8	Tgt/Cgt:8	1	rs121913272:8	0.0179	0.0372	ucec
ucec	PPP2R1A	ENST00000322088	chr19:52716323_8	-11.7256	8	58	256	S:8	F:6|Y:2	tCc/tTc:6|tCc/tAc:2	1	.:8	0.1051	0.0474	ucec
ucec	PTEN	ENST00000371953	chr10:89692922_4|chr10:89692923_3|chr10:89692924_1	-9.9426	8	209	136	C:8	R:4|F:2|Y:1|*:1	Tgt/Cgt:4|tGt/tTt:2|tgT/tgA:1|tGt/tAt:1	1	.:8	0.0228	0.0399	ucec
ucec	PIK3CA	ENST00000263967	chr3:178916725_5|chr3:178916726_3	-6.2215	8	200	38	R:8	C:5|H:3	Cgt/Tgt:5|cGt/cAt:3	1	rs749415085:5|rs772110575:3	0.1643	0.0372	ucec
ucec	SOX17	ENST00000297316	chr8:55372518_6|chr8:55372519_1	-15.9384	7	12	403	S:7	I:6	aGc/aTc:6|agC/agT:1	1	.:6|novel:1	0.0368	0.059	ucec
ucec	MYCN	ENST00000281043	chr2:16082317_6|chr2:16082318_1	-15.1323	7	10	44	P:7	L:6	cCc/cTc:6|ccC/ccT:1	1	.:6|rs772555630:1	0.0635	0.0581	ucec
ucec	AKT1	ENST00000554581	chr14:105246551_7	-12.5772	7	13	17	E:7	K:7	Gag/Aag:7	1	rs34409589,rs121434592:7	0.1051	0.0519	ucec
ucec	PIK3CA	ENST00000263967	chr3:178916891_6|chr3:178916890_1	-4.9876	7	200	93	R:7	Q:6|W:1	cGg/cAg:6|Cgg/Tgg:1	1	.:7	0.1736	0.0372	ucec
ucec	SOS1	ENST00000426016	chr2:39281778_6	-16.8556	6	17	233	N:6	Y:6	Aat/Tat:6	1	.:6	0.0141	0.0385	ucec
ucec	CCND1	ENST00000227507	chr11:69466019_5|chr11:69466018_1	-11.5061	6	20	286	T:6	I:4|R:1|A:1	aCa/aTa:4|Aca/Gca:1|aCa/aGa:1	1	.:5|novel:1	0.0263	0.0485	ucec
ucec	PIK3CA	ENST00000263967	chr3:178921553_3|chr3:178921552_3	-9.2071	6	200	345	N:6	K:3|I:2|T:1	aaT/aaA:3|aAt/aTt:2|aAt/aCt:1	1	.:3|rs121913284:3	0.0215	0.0372	ucec
ucec	PIK3CA	ENST00000263967	chr3:178917478_6	-7.8104	6	200	118	G:6	D:6	gGt/gAt:6	1	.:6	0.037	0.0372	ucec
ucec	FBXW7	ENST00000281708	chr4:153249510_6	-7.8214	6	48	423	G:6	V:5|A:1	gGa/gTa:5|gGa/gCa:1	1	.:6	0.1051	0.0466	ucec
ucec	TP53	ENST00000269305	chr17:7578190_5|chr17:7578189_1	-7.4943	6	131	220	Y:6	C:5|*:1	tAt/tGt:5|taT/taA:1	1	rs121912666:5|.:1	0.0245	0.0468	ucec
ucec	PIK3CA	ENST00000263967	chr3:178952074_3|chr3:178952072_3	-6.6422	6	200	1043	M:6	V:3|I:3	Atg/Gtg:3|atG/atA:3	1	.:3|rs121913283:3	0.0587	0.0372	ucec
ucec	NFE2L2	ENST00000397062	chr2:178098945_6	-7.2425	6	17	34	R:6	G:6	Cga/Gga:6	1	rs748696421:6	0.3138	0.0458	ucec
ucec	PIK3CA	ENST00000263967	chr3:178921548_5|chr3:178921549_1	-4.1802	6	200	344	V:6	M:5|G:1	Gtg/Atg:5|gTg/gGg:1	1	.:6	0.1601	0.0372	ucec
ucec	RRAS2	ENST00000256196	chr11:14316390_4|chr11:14316389_1	-12.1476	5	6	72	Q:5	L:4|H:1	cAa/cTa:4|caA/caC:1	1	rs113954997:4|.:1	0.0166	0.0497	ucec
ucec	RBM39	ENST00000253363	chr20:34302145_5	-11.8567	5	9	353	T:5	I:5	aCa/aTa:5	1	.:5	0.0271	0.0413	ucec
ucec	PIK3R1	ENST00000521381	chr5:67591097_5	-11.2066	5	33	564	N:5	D:5	Aac/Gac:5	1	.:5	0.0135	0.0408	ucec
ucec	CCND1	ENST00000227507	chr11:69466021_3|chr11:69466022_2	-8.0051	5	20	287	P:5	S:2|H:2|T:1	Ccc/Tcc:2|cCc/cAc:2|Ccc/Acc:1	1	.:5	0.0476	0.0485	ucec
ucec	PIK3R2	ENST00000222254	chr19:18273784_5	-8.3058	5	17	373	G:5	R:5	Ggg/Agg:5	1	rs766018133:5	0.1503	0.0608	ucec
ucec	TAF1	ENST00000276072	chrX:70608189_3|chrX:70608190_2	-7.6194	5	46	864	R:5	W:3|Q:2	Cgg/Tgg:3|cGg/cAg:2	1	.:5	0.1503	0.046	ucec
ucec	CHD4	ENST00000357008	chr12:6697097_4|chr12:6697096_1	-7.0077	5	64	1162	R:5	W:4|Q:1	Cgg/Tgg:4|cGg/cAg:1	1	.:5	0.1503	0.0476	ucec
ucec	CHD4	ENST00000357008	chr12:6701583_5	-6.5339	5	64	975	R:5	H:5	cGt/cAt:5	1	.:5	0.1877	0.0476	ucec
ucec	PPP2R1A	ENST00000322088	chr19:52715982_4|chr19:52715983_1	-5.542	5	58	183	R:5	W:4|Q:1	Cgg/Tgg:4|cGg/cAg:1	1	.:5	0.1683	0.0474	ucec
ucec	ARID1A	ENST00000324856	chr1:27099947_5	-6.5788	5	80	1276	R:5	*:5	Cga/Tga:5	1	.:5	0.1877	0.0508	ucec
ucec	ARID1A	ENST00000324856	chr1:27106354_5	-5.4936	5	80	1989	R:5	*:5	Cga/Tga:5	1	.:5	0.3138	0.0508	ucec
ucec	PTEN	ENST00000371953	chr10:89692791_3|chr10:89692792_1|chr10:89692790_1	-4.1531	5	209	92	D:5	V:2|Y:1|G:1|E:1	gAc/gTc:2|Gac/Tac:1|gAc/gGc:1|gaC/gaG:1	1	.:4|rs779530981:1	0.0424	0.0399	ucec
ucec	PDS5B	ENST00000315596	chr13:33258137_4	-11.0458	4	13	394	R:4	*:4	Aga/Tga:4	1	rs750827034:4	0.0163	0.038	ucec
ucec	NRAS	ENST00000369535	chr1:115256529_4	-8.6123	4	8	61	Q:4	R:4	cAa/cGa:4	1	.:4	0.0141	0.038	ucec
ucec	FGFR2	ENST00000457416	chr10:123274774_4	-8.7047	4	36	383	C:4	R:4	Tgc/Cgc:4	1	rs121913474:4	0.0179	0.0528	ucec
ucec	FGFR2	ENST00000457416	chr10:123258034_4	-8.7804	4	36	550	N:4	K:4	aaT/aaA:4	1	rs121913476:4	0.0172	0.0528	ucec
ucec	MYO10	ENST00000513610	chr5:16694613_4	-8.7486	4	27	1223	G:4	R:4	Ggg/Agg:4	1	.:4	0.0568	0.0514	ucec
ucec	PPP2R1A	ENST00000322088	chr19:52716326_4	-6.4107	4	58	257	W:4	L:3|S:1	tGg/tTg:3|tGg/tCg:1	1	.:4	0.0447	0.0474	ucec
ucec	U2AF1	ENST00000291552	chr21:44524456_4	-6.2822	4	8	34	S:4	F:3|Y:1	tCt/tTt:3|tCt/tAt:1	1	rs371769427:4	0.1101	0.0605	ucec
ucec	ABCB1	ENST00000265724	chr7:87179322_4	-6.9188	4	12	467	R:4	W:4	Cgg/Tgg:4	1	.:4	0.1877	0.0421	ucec
ucec	PIK3CA	ENST00000263967	chr3:178952077_4	-5.7568	4	200	1044	N:4	K:4	aaT/aaG:3|aaT/aaA:1	1	.:4	0.0198	0.0372	ucec
ucec	ERBB2	ENST00000269571	chr17:37881332_4	-6.8326	4	15	842	V:4	I:4	Gta/Ata:4	1	.:4	0.1877	0.0511	ucec
ucec	NEO1	ENST00000339362	chr15:73562475_3|chr15:73562474_1	-6.5889	4	18	873	T:4	M:1	acG/acA:3|aCg/aTg:1	1	rs778601299:3|rs374229611:1	0.1877	0.0457	ucec
ucec	PIK3CA	ENST00000263967	chr3:178952007_4	-5.1882	4	200	1021	Y:4	C:4	tAc/tGc:4	1	rs121913288:4	0.0276	0.0372	ucec
ucec	ING1	ENST00000375774	chr13:111372025_4	-5.7394	4	11	339	R:4	*:4	Cga/Tga:4	1	rs368239053:4	0.1728	0.0542	ucec
ucec	ERBB3	ENST00000267101	chr12:56478854_4	-5.4796	4	32	104	V:4	M:4	Gtg/Atg:4	1	.:4	0.1877	0.0463	ucec
ucec	TP53	ENST00000269305	chr17:7578508_4	-4.1683	4	131	141	C:4	Y:4	tGc/tAc:4	1	rs587781288:4	0.0296	0.0468	ucec
ucec	PTEN	ENST00000371953	chr10:89692886_2|chr10:89692888_1|chr10:89692887_1	-4.0857	4	209	124	C:4	W:1|S:1|R:1|F:1	tGt/tTt:1|tgT/tgG:1|Tgt/Cgt:1|Tgt/Agt:1	1	.:2|rs121909223:2	0.0227	0.0399	ucec
ucec	CDC25A	ENST00000302506	chr3:48200932_3	-8.0371	3	6	446	R:3	*:3	Aga/Tga:3	1	.:3	0.0163	0.0487	ucec
ucec	PIK3R2	ENST00000222254	chr19:18278070_3	-7.5788	3	17	564	K:3	E:3	Aag/Gag:3	1	novel:3	0.0141	0.0608	ucec
ucec	MYC	ENST00000377970	chr8:128752960_3	-6.6585	3	13	374	H:3	R:3	cAc/cGc:3	1	.:3	0.0219	0.0568	ucec
ucec	AP2A1	ENST00000359032	chr19:50308714_1|chr19:50308713_1|chr19:50308712_1	-6.9265	3	15	805	L:3	P:1	Ctg/Ttg:1|ctG/ctA:1|cTg/cCg:1	0.5	novel:3	0.0331	0.0567	ucec
ucec	NFE2L2	ENST00000397062	chr2:178098799_3	-6.3327	3	17	82	E:3	D:3	gaA/gaT:3	1	.:3	0.0231	0.0458	ucec
ucec	PTPN11	ENST00000351677	chr12:112926248_2|chr12:112926249_1	-6.5837	3	9	461	A:3	T:2|G:1	Gct/Act:2|gCt/gGt:1	1	rs121918468:2|rs397509344:1	0.032	0.0416	ucec
ucec	FLNA	ENST00000369850	chrX:153581812_2|chrX:153581814_1	-7.2127	3	41	1958	M:3	I:2|L:1	atG/atA:2|Atg/Ttg:1	0.5	.:3	0.0263	0.0567	ucec
ucec	RFTN2	ENST00000295049	chr2:198511383_2|chr2:198511384_1	-6.2691	3	7	49	S:3	*:1	tcA/tcG:1|tcA/tcC:1|tCa/tAa:1	1	novel:3	0.0408	0.0383	ucec
ucec	ERBB3	ENST00000267101	chr12:56481620_2|chr12:56481622_1	-6.6094	3	32	219	F:3	L:2|V:1	ttT/ttG:1|Ttt/Gtt:1|Ttt/Ctt:1	1	novel:3	0.0222	0.0463	ucec
ucec	SHROOM4	ENST00000376020	chrX:50350731_3	-6.5729	3	13	1137	E:3	:NA	gaG/gaA:3	1	rs781966917:3	0.0568	0.042	ucec
ucec	FOXA2	ENST00000419308	chr20:22563165_2|chr20:22563163_1	-5.7976	3	12	239	W:3	R:2|C:1	Tgg/Agg:2|tgG/tgC:1	1	.:2|novel:1	0.047	0.0568	ucec
ucec	NRAS	ENST00000369535	chr1:115258747_3	-4.957	3	8	12	G:3	D:3	gGt/gAt:3	1	.:3	0.037	0.038	ucec
ucec	NFE2L2	ENST00000397062	chr2:178098804_3	-5.1692	3	17	81	G:3	S:2|C:1	Ggt/Agt:2|Ggt/Tgt:1	1	.:3	0.0568	0.0458	ucec
ucec	FBXW7	ENST00000281708	chr4:153247168_3	-5.0867	3	48	545	Y:3	C:3	tAt/tGt:3	1	.:3	0.0254	0.0466	ucec
ucec	METTL14	ENST00000388822	chr4:119626803_3	-5.2845	3	3	298	R:3	P:3	cGt/cCt:3	1	.:3	0.1877	0.0388	ucec
ucec	MECOM	ENST00000264674	chr3:168834483_3	-5.7135	3	7	270	R:3	S:2|C:1	Cgt/Agt:2|Cgt/Tgt:1	1	rs201758074:3	0.1503	0.0413	ucec
ucec	EHBP1L1	ENST00000309295	chr11:65346593_2|chr11:65346592_1	-5.7482	3	11	50	R:3	H:2|C:1	cGc/cAc:2|Cgc/Tgc:1	1	rs764167148:2|rs759333764:1	0.1778	0.0577	ucec
ucec	MIB2	ENST00000505820	chr1:1560527_2|chr1:1560528_1	-5.5736	3	11	343	A:3	V:2	gCg/gTg:2|gcG/gcA:1	1	rs368773238:2|rs548568909:1	0.1653	0.0668	ucec
ucec	ERBB3	ENST00000267101	chr12:56482341_2|chr12:56482342_1	-5.0208	3	32	297	D:3	Y:1|V:1|N:1	Gat/Tat:1|gAt/gTt:1|Gat/Aat:1	0.5	.:3	0.0758	0.0463	ucec
ucec	PYCRL	ENST00000220966	chr8:144688831_3	-4.649	3	4	131	R:3	W:3	Cgg/Tgg:3	1	rs776301894:3	0.1877	0.0503	ucec
ucec	DICER1	ENST00000526495	chr14:95557639_2|chr14:95557638_1	-5.5562	3	26	1810	D:3	Y:1|N:1|A:1	Gat/Tat:1|gAt/gCt:1|Gat/Aat:1	1	rs775912475:2|.:1	0.0758	0.0397	ucec
ucec	EIF2B3	ENST00000360403	chr1:45407190_2	-5.6821	2	3	148	K:2	E:2	Aaa/Gaa:2	1	rs151056457:2	0.0135	0.0438	ucec
ucec	MSX1	ENST00000382723	chr4:4864611_2	-5.4031	2	2	218	I:2	K:2	aTa/aAa:2	1	.:2	0.0254	0.0594	ucec
ucec	RCN1	ENST00000054950	chr11:32118738_2	-5.2595	2	3	101	T:2	:NA	acT/acC:2	1	.:2	0.0179	0.0487	ucec
ucec	MSI1	ENST00000257552	chr12:120785271_2	-5.1992	2	4	279	A:2	:NA	gcA/gcG:2	1	rs751007952:2	0.0179	0.0554	ucec
ucec	CD81	ENST00000263645	chr11:2417925_2	-4.9205	2	4	210	I:2	T:1|S:1	aTc/aGc:1|aTc/aCc:1	1	novel:2	0.0172	0.0589	ucec
ucec	CD3EAP	ENST00000309424	chr19:45911874_2	-5.2216	2	4	216	K:2	:NA	aaA/aaG:2	1	novel:2	0.0214	0.0483	ucec
ucec	MMRN2	ENST00000372027	chr10:88705001_1|chr10:88705000_1	-5.528	2	5	142	A:2	V:1	gCa/gTa:1|gcA/gcG:1	1	novel:1|rs370208014:1	0.0238	0.0513	ucec
ucec	METAP1	ENST00000296411	chr4:99978957_2	-5.0256	2	3	329	M:2	V:2	Atg/Gtg:2	1	.:2	0.0231	0.0412	ucec
ucec	CHUK	ENST00000370397	chr10:101954225_2	-5.3438	2	3	595	Q:2	*:2	Cag/Tag:2	1	novel:2	0.0296	0.0395	ucec
ucec	ZNF528	ENST00000360465	chr19:52919107_1|chr19:52919105_1	-5.2563	2	4	334	F:2	L:1	ttT/ttC:1|Ttt/Ctt:1	1	novel:1|rs139528855:1	0.0214	0.0408	ucec
ucec	IVL	ENST00000368764	chr1:152883011_1|chr1:152883009_1	-5.2182	2	5	246	S:2	P:1	tcT/tcA:1|Tct/Cct:1	0.5	novel:2	0.0171	0.0418	ucec
ucec	HSPA14	ENST00000378372	chr10:14909904_1|chr10:14909903_1	-5.1264	2	3	459	A:2	V:1|S:1	Gca/Tca:1|gCa/gTa:1	0.5	.:2	0.0296	0.0449	ucec
ucec	CCDC90B	ENST00000529689	chr11:82989854_2	-4.7754	2	2	80	A:2	V:2	gCa/gTa:2	1	novel:2	0.0296	0.04	ucec
ucec	CKAP2	ENST00000378037	chr13:53030673_1|chr13:53030672_1	-5.2682	2	4	29	K:2	T:1|Q:1	Aaa/Caa:1|aAa/aCa:1	1	.:1|rs139637131:1	0.0214	0.0381	ucec
ucec	ERBB2	ENST00000269571	chr17:37880220_2	-5.2641	2	15	755	L:2	S:2	tTg/tCg:2	0.75	rs121913470:2	0.0141	0.0511	ucec
ucec	STK36	ENST00000295709	chr2:219559337_1|chr2:219559336_1	-5.5693	2	7	830	H:2	R:1	cAt/cGt:1|caT/caC:1	1	.:1|novel:1	0.0198	0.0452	ucec
ucec	UBE3A	ENST00000397954	chr15:25616438_2	-5.3678	2	6	298	S:2	G:2	Agt/Ggt:2	1	novel:2	0.0179	0.0418	ucec
ucec	TSEN15	ENST00000361641	chr1:184023537_1|chr1:184023536_1	-4.5285	2	2	62	V:2	I:1|E:1	gTa/gAa:1|Gta/Ata:1	1	.:1|novel:1	0.0274	0.0412	ucec
ucec	MPHOSPH8	ENST00000361479	chr13:20242544_2	-5.3334	2	7	734	I:2	M:2	atA/atG:2	1	.:2	0.0166	0.0441	ucec
ucec	CD40	ENST00000372285	chr20:44751844_1|chr20:44751843_1	-4.7567	2	3	161	C:2	Y:1	tgT/tgC:1|tGt/tAt:1	1	.:1|novel:1	0.0244	0.0444	ucec
ucec	RBM5	ENST00000347869	chr3:50137996_1|chr3:50137994_1	-5.271	2	5	147	F:2	V:1|L:1	ttT/ttA:1|Ttt/Gtt:1	0.5	novel:2	0.0251	0.0469	ucec
ucec	SOX17	ENST00000297316	chr8:55371716_2	-4.6225	2	12	136	K:2	E:2	Aag/Gag:2	1	novel:2	0.0141	0.059	ucec
ucec	ELANE	ENST00000590230	chr19:855655_2	-4.5883	2	3	153	A:2	V:1|D:1	gCc/gTc:1|gCc/gAc:1	1	.:2	0.0428	0.0665	ucec
ucec	RAPGEF5	ENST00000344041	chr7:22165234_1|chr7:22165232_1	-5.0855	2	6	689	T:2	P:1	Act/Cct:1|acT/acA:1	1	novel:2	0.0204	0.0413	ucec
ucec	TCTEX1D1	ENST00000282670	chr1:67220427_2	-4.3656	2	3	29	F:2	C:2	tTt/tGt:2	1	.:2	0.0214	0.0383	ucec
ucec	GORASP1	ENST00000319283	chr3:39142359_1|chr3:39142358_1	-4.8044	2	6	149	F:2	Y:1|V:1	tTc/tAc:1|Ttc/Gtc:1	0.5	.:2	0.0199	0.0482	ucec
ucec	NCOA4	ENST00000452682	chr10:51584689_1|chr10:51584688_1	-4.9773	2	6	279	K:2	R:1|E:1	Aag/Gag:1|aAg/aGg:1	0.5	.:1|rs782412140:1	0.0202	0.0405	ucec
