# Supplementary material for: Reannotation of cancer mutations based on expressed RNA transcripts reveals functional non-coding mutations in melanoma
Source: Am J Hum Genet. 2025 May 12;112(6):1447–67. doi: 10.1016/j.ajhg.2025.04.005 (PMC12256795; doi:10.1016/j.ajhg.2025.04.005)
Supplement: Table S5. Results of entropy method — Table reporting results obtained for the entropy method that was applied on the pre-processed MC3 working group variant list. Results obtained when considering non-synonymous mutations (nSMs), synonymous mutations (SMs), and non-synonymous and synonymous mutations together (All) are reported in different tabs in the Excel file. Columns I–O in the sheet always report on the most frequent mutation in the gene. Note that mutation positions are indicated in respect to hg19, as in the MC3 working group dataset. [file mmc5.xlsx]

## Sheet: nSMs
Tumor Type	Gene	Canc_gene	Transcript	Entropy_score	Adj_pvalue	Chr	Nsample%	Chr_pos_freq (hg19)	#Mut_freq	Mut_freq_cDNA	Mut_freq_AA	Type_mut	Orig_cod	Mut_cod
blca	FGFR3	Cancer gene	ENST00000340107	0.187	0.0037	4	13.6364	1803568	31	746C>G	p.S249C	missense_variant	TCC	TGC
blca	RXRA	unknown	ENST00000481739	0.1771	0.0037	9	4.2929	137328351	9	1280C>T	p.S427F	missense_variant	TCC	TTC
blca	C3orf70	unknown	ENST00000335012	0.1514	0.0037	3	2.2727	184870595	6	17C>T	p.S6L	missense_variant	TCG	TTG
blca	RARS2	unknown	ENST00000369536	0.0671	0.0037	6	1.2626	88299660	4	16C>T	p.R6C	missense_variant	CGC	TGC
blca	ACTB	unknown	ENST00000331789	0.1972	0.0037	7	1.7677	5568242	4	472G>A	p.G158R	missense_variant	GGG	AGG
blca	NUP93	unknown	ENST00000308159	0.1889	0.0037	16	1.5152	56782202	3	43C>T	p.Q15*	stop_gained	CAG	TAG
blca	RERE	unknown	ENST00000337907	0.1745	0.0037	1	1.7677	8617577	3	528G>C	p.K176N	missense_variant	AAG	AAC
blca	FZD7	unknown	ENST00000286201	0.1787	0.0037	2	1.2626	202899764	2	394G>A	p.E132K	missense_variant	GAG	AAG
blca	UHRF1BP1	unknown	ENST00000192788	0.1591	0.0037	6	1.2626	34824635	2	1360C>T	p.Q454*	stop_gained	CAG	TAG
blca	FAM47A	unknown	ENST00000346193	0.1714	0.0037	X	1.2626	34149314	2	1082G>A	p.R361H	missense_variant	CGT	CAT
blca	PIWIL1	unknown	ENST00000245255	0.1986	0.0037	12	1.5152	130847598	2	2104G>A	p.D702N	missense_variant	GAT	AAT
blca	MBTPS1	unknown	ENST00000343411	0.1937	0.0037	16	1.5152	84118642	2	1232C>G	p.S411*	stop_gained	TCA	TGA
blca	FOXQ1	unknown	ENST00000296839	0.175	0.0037	6	1.5152	1313343	2	404C>T	p.S135L	missense_variant	TCG	TTG
blca	CNNM4	unknown	ENST00000377075	0.1718	0.0037	2	1.2626	97427205	2	469G>A	p.D157N	missense_variant	GAC	AAC
blca	HOXA10	unknown	ENST00000283921	0.1872	0.0037	7	1.2626	27213894	2	32C>T	p.S11L	missense_variant	TCG	TTG
blca	SYTL2	unknown	ENST00000528231	0.1952	0.0037	11	1.5152	85445049	2	1320C>G	p.I440M	missense_variant	ATC	ATG
blca	ATP9A	unknown	ENST00000338821	0.1938	0.0037	20	1.5152	50255994	2	1556G>A	p.R519Q	missense_variant	CGA	CAA
blca	KDM2B	unknown	ENST00000377071	0.1881	0.0037	12	1.5152	121880471	2	2773G>A	p.E925K	missense_variant	GAG	AAG
blca	AP3D1	unknown	ENST00000355272	0.1903	0.0037	19	1.5152	2110747	2	3134C>T	p.S1045F	missense_variant	TCC	TTC
blca	NCKAP1	unknown	ENST00000360982	0.1638	0.0037	2	1.2626	183800087	2	2730G>C	p.L910F	missense_variant	TTG	TTC
blca	MOAP1	unknown	ENST00000556883	0.1515	0.0037	14	1.2626	93650050	2	538G>A	p.E180K	missense_variant	GAA	AAA
blca	TNS3	unknown	ENST00000398879	0.1863	0.0037	7	1.5152	47467943	2	356C>T	p.S119L	missense_variant	TCA	TTA
blca	ENPEP	unknown	ENST00000265162	0.1673	0.0037	4	1.2626	111430914	2	1145C>G	p.S382*	stop_gained	TCA	TGA
blca	INF2	unknown	ENST00000392634	0.1619	0.0037	14	1.2626	105174267	2	1663C>T	p.R555W	missense_variant	CGG	TGG
blca	MB21D2	Cancer gene	ENST00000392452	0.1302	0.0037	3	1.2626	192516720	2	931C>G	p.Q311E	missense_variant	CAG	GAG
blca	LRTM2	unknown	ENST00000543818	0.1355	0.0037	12	1.2626	1940449	2	416C>T	p.S139L	missense_variant	TCG	TTG
blca	C2orf44	unknown	ENST00000295148	0.1734	0.0037	2	1.2626	24260579	2	1786C>G	p.Q596E	missense_variant	CAA	GAA
blca	RECQL4	Cancer gene	ENST00000428558	0.1625	0.0037	8	1.2626	145739392	2	1978G>A	p.E660K	missense_variant	GAA	AAA
blca	CHRM3	unknown	ENST00000255380	0.1781	0.0037	1	1.2626	240071577	2	826G>A	p.E276K	missense_variant	GAG	AAG
blca	JARID2	unknown	ENST00000341776	0.1897	0.0037	6	1.5152	15468887	2	608C>T	p.S203L	missense_variant	TCA	TTA
blca	PCDHGA8	unknown	ENST00000398604	0.1966	0.0037	5	1.5152	140772943	2	563G>C	p.G188A	missense_variant	GGA	GCA
blca	ZBTB7B	unknown	ENST00000417934	0.1714	0.0037	1	1.7677	154988705	2	1266G>T	p.K422N	missense_variant	AAG	AAT
blca	HCN3	unknown	ENST00000368358	0.1226	0.0037	1	1.2626	155247568	2	187C>T	p.R63W	missense_variant	CGG	TGG
blca	COPS4	unknown	ENST00000264389	0.1874	0.0037	4	1.2626	83984258	2	745C>G	p.L249V	missense_variant	CTT	GTT
blca	ITGB4	unknown	ENST00000200181	0.187	0.0037	17	1.2626	73733438	1	2026G>A	p.E676K	missense_variant	GAG	AAG
blca	KTN1	Cancer gene	ENST00000395314	0.1936	0.005	14	1.2626	56107858	1	2035G>C	p.D679H	missense_variant	GAT	CAT
blca	PLXNA1	unknown	ENST00000393409	0.1861	0.005	3	1.2626	126736395	1	3404C>A	p.S1135Y	missense_variant	TCC	TAC
blca	SEC31A	unknown	ENST00000395310	0.1961	0.0044	4	1.2626	83778203	1	1783A>G	p.M595V	missense_variant	ATG	GTG
blca	CFB	unknown	ENST00000456570	0.1952	0.0071	6	1.2626	31915602	1	2248G>C	p.E750Q	missense_variant	GAG	CAG
blca	ERCC6-PGBD3	unknown	ENST00000515869	0.1995	0.0046	10	1.2626	50724554	1	2011G>A	p.E671K	missense_variant	GAA	AAA
blca	CCDC144A	unknown	ENST00000443444	0.1925	0.0046	17	1.2626	16612919	1	1548G>C	p.L516F	missense_variant	TTG	TTC
blca	ERBB4	Cancer gene	ENST00000342788	0.1945	0.0046	2	1.2626	212543806	1	1593C>G	p.I531M	missense_variant	ATC	ATG
blca	REXO1	unknown	ENST00000170168	0.1961	0.005	19	1.2626	1825891	1	1963C>G	p.L655V	missense_variant	CTG	GTG
blca	CKAP5	unknown	ENST00000529230	0.1847	0.0046	11	1.2626	46817261	1	1533G>T	p.K511N	missense_variant	AAG	AAT
blca	SART3	unknown	ENST00000228284	0.1739	0.0063	12	1.2626	108930519	1	1352G>T	p.R451L	missense_variant	CGT	CTT
blca	SPAG5	unknown	ENST00000321765	0.1967	0.005	17	1.2626	26925599	1	106C>T	p.L36F	missense_variant	CTC	TTC
blca	EFCAB6	unknown	ENST00000262726	0.1913	0.005	22	1.2626	44074037	1	1258G>A	p.D420N	missense_variant	GAT	AAT
blca	YEATS2	unknown	ENST00000305135	0.1925	0.005	3	1.5152	183469969	1	1078C>T	p.P360S	missense_variant	CCA	TCA
blca	CHRD	unknown	ENST00000204604	0.196	0.0037	3	1.5152	184103022	1	1814C>T	p.S605L	missense_variant	TCA	TTA
blca	FLT4	Cancer gene	ENST00000261937	0.1935	0.005	5	1.2626	180055979	1	1006G>A	p.E336K	missense_variant	GAG	AAG
blca	WNK2	Cancer gene	ENST00000297954	0.1821	0.0044	9	1.2626	96021516	1	2686G>T	p.A896S	missense_variant	GCC	TCC
blca	INSRR	unknown	ENST00000368195	0.1947	0.0081	1	1.2626	156815855	1	1867G>A	p.V623M	missense_variant	GTG	ATG
blca	SBF1	unknown	ENST00000380817	0.1862	0.005	22	1.2626	50903533	1	1229T>G	p.L410R	missense_variant	CTG	CGG
blca	NUP210	unknown	ENST00000254508	0.1862	0.0046	3	1.2626	13415345	1	1460G>A	p.W487*	stop_gained	TGG	TAG
blca	SYNJ2	unknown	ENST00000355585	0.1914	0.0044	6	1.2626	158485731	1	1308C>A	p.H436Q	missense_variant	CAC	CAA
blca	ANLN	unknown	ENST00000265748	0.1981	0.0046	7	1.2626	36447536	1	1067C>T	p.S356F	missense_variant	TCT	TTT
blca	SMARCA1	unknown	ENST00000371122	0.1997	0.0071	X	1.2626	128657245	1	103C>T	p.Q35*	stop_gained	CAG	TAG
blca	MYH6	unknown	ENST00000405093	0.1857	0.0044	14	1.2626	23870118	1	1210C>T	p.R404W	missense_variant	CGG	TGG
blca	RRP12	unknown	ENST00000370992	0.1947	0.005	10	1.2626	99160214	1	217G>A	p.E73K	missense_variant	GAA	AAA
blca	ABCA3	unknown	ENST00000301732	0.1885	0.005	16	1.2626	2354026	1	1411G>C	p.E471Q	missense_variant	GAG	CAG
blca	PHLPP1	unknown	ENST00000262719	0.1883	0.0044	18	1.2626	60639880	1	3694G>C	p.E1232Q	missense_variant	GAG	CAG
blca	MYT1L	unknown	ENST00000428368	0.1968	0.0037	2	1.2626	1855420	1	2761C>T	p.H921Y	missense_variant	CAT	TAT
blca	IRS1	unknown	ENST00000305123	0.1957	0.005	2	1.2626	227662367	1	1088C>A	p.A363D	missense_variant	GCC	GAC
blca	TTC21A	unknown	ENST00000431162	0.1943	0.005	3	1.2626	39166841	1	1234G>T	p.A412S	missense_variant	GCC	TCC
blca	SLC4A8	unknown	ENST00000453097	0.1988	0.0056	12	1.2626	51834570	1	127G>C	p.E43Q	missense_variant	GAA	CAA
blca	FAM83G	unknown	ENST00000388995	0.1705	0.0037	17	1.2626	18907196	1	159G>C	p.E53D	missense_variant	GAG	GAC
blca	SETDB1	Cancer gene	ENST00000271640	0.1948	0.0046	1	1.2626	150919449	1	1228G>C	p.E410Q	missense_variant	GAG	CAG
blca	TTLL4	unknown	ENST00000392102	0.1965	0.0046	2	1.2626	219603658	1	1259G>A	p.S420N	missense_variant	AGC	AAC
blca	NCOA2	Cancer gene	ENST00000452400	0.1919	0.005	8	1.2626	71069188	1	1412C>G	p.S471*	stop_gained	TCA	TGA
blca	PPFIA1	unknown	ENST00000253925	0.1965	0.0046	11	1.2626	70176393	1	1045G>A	p.E349K	missense_variant	GAA	AAA
blca	DISP1	unknown	ENST00000284476	0.191	0.005	1	1.2626	223116319	1	154C>T	p.P52S	missense_variant	CCA	TCA
blca	RAB11FIP1	unknown	ENST00000330843	0.1949	0.0037	8	1.2626	37732580	1	1075G>C	p.E359Q	missense_variant	GAG	CAG
blca	ATP2A2	unknown	ENST00000539276	0.2	0.0081	12	1.2626	110778732	1	2030G>C	p.R677P	missense_variant	CGA	CCA
blca	WDR62	unknown	ENST00000401500	0.191	0.0046	19	1.2626	36545979	1	106C>T	p.P36S	missense_variant	CCC	TCC
blca	BCL9	Cancer gene	ENST00000234739	0.1925	0.0044	1	1.2626	147090999	1	1038G>C	p.E346D	missense_variant	GAG	GAC
blca	IQSEC2	unknown	ENST00000396435	0.1915	0.0063	X	1.2626	53279750	1	2008A>G	p.T670A	missense_variant	ACT	GCT
blca	KCNU1	unknown	ENST00000399881	0.1976	0.005	8	1.2626	36722033	1	2003C>A	p.T668N	missense_variant	ACC	AAC
blca	USPL1	unknown	ENST00000255304	0.1988	0.0063	13	1.2626	31216887	1	1105C>T	p.Q369*	stop_gained	CAA	TAA
blca	TSC22D1	unknown	ENST00000458659	0.1992	0.005	13	1.2626	45147933	1	2278C>T	p.P760S	missense_variant	CCA	TCA
blca	CCDC88C	unknown	ENST00000389857	0.1847	0.0046	14	1.2626	91792393	1	1058G>A	p.R353K	missense_variant	AGA	AAA
blca	ABCA8	unknown	ENST00000269080	0.1901	0.0044	17	1.2626	66925281	1	1034G>A	p.G345E	missense_variant	GGG	GAG
blca	DNA2	unknown	ENST00000399180	0.1976	0.0063	10	1.2626	70204807	1	1349C>A	p.S450*	stop_gained	TCA	TAA
blca	MAGI3	unknown	ENST00000307546	0.1916	0.0046	1	1.2626	114193678	1	2290G>C	p.D764H	missense_variant	GAT	CAT
blca	STK10	unknown	ENST00000176763	0.1738	0.009	5	1.2626	171509467	1	1852C>T	p.R618C	missense_variant	CGT	TGT
blca	EPPK1	unknown	ENST00000525985	0.181	0.0046	8	1.2626	144946044	1	1378G>C	p.E460Q	missense_variant	GAG	CAG
blca	GLDC	unknown	ENST00000321612	0.166	0.0037	9	1.2626	6602111	1	1153C>T	p.Q385*	stop_gained	CAG	TAG
blca	SMC4	unknown	ENST00000357388	0.1948	0.0046	3	1.2626	160137191	1	1717A>G	p.K573E	missense_variant	AAA	GAA
blca	POLR2B	unknown	ENST00000381227	0.1971	0.0063	4	1.2626	57871779	1	1111A>T	p.R371W	missense_variant	AGG	TGG
blca	RGS22	unknown	ENST00000360863	0.1953	0.005	8	1.2626	101074914	1	1419C>G	p.I473M	missense_variant	ATC	ATG
blca	PHIP	unknown	ENST00000275034	0.187	0.0046	6	1.2626	79727268	1	1027C>T	p.H343Y	missense_variant	CAT	TAT
blca	THOC2	unknown	ENST00000245838	0.19	0.0046	X	1.2626	122772797	1	1828G>A	p.D610N	missense_variant	GAT	AAT
blca	HIP1R	unknown	ENST00000253083	0.1994	0.0046	12	1.2626	123342728	1	1895C>T	p.A632V	missense_variant	GCG	GTG
blca	ZNF335	unknown	ENST00000322927	0.1939	0.0046	20	1.2626	44589147	1	1800G>C	p.K600N	missense_variant	AAG	AAC
blca	ARMC4	unknown	ENST00000305242	0.1999	0.0037	10	1.5152	28233216	1	1678G>T	p.A560S	missense_variant	GCG	TCG
blca	NFRKB	unknown	ENST00000524794	0.1942	0.005	11	1.2626	129752028	1	1219C>T	p.L407F	missense_variant	CTT	TTT
blca	FLCN	Cancer gene	ENST00000285071	0.1858	0.0046	17	1.2626	17117046	1	1663A>G	p.T555A	missense_variant	ACT	GCT
blca	SLC38A10	unknown	ENST00000374759	0.1982	0.0056	17	1.2626	79263557	1	151C>T	p.H51Y	missense_variant	CAC	TAC
blca	LPHN1	unknown	ENST00000340736	0.1917	0.0056	19	1.2626	14288452	1	175G>C	p.E59Q	missense_variant	GAG	CAG
blca	PRR12	unknown	ENST00000418929	0.1846	0.0046	19	1.2626	50099726	1	2134G>A	p.E712K	missense_variant	GAG	AAG
blca	ITPR3	unknown	ENST00000374316	0.179	0.0063	6	1.2626	33638590	1	2584G>C	p.E862Q	missense_variant	GAG	CAG
blca	COL15A1	unknown	ENST00000375001	0.1931	0.009	9	1.2626	101747877	1	131C>T	p.T44M	missense_variant	ACG	ATG
blca	BNC2	unknown	ENST00000380672	0.1987	0.0056	9	1.2626	16436751	1	1441A>T	p.S481C	missense_variant	AGC	TGC
blca	WWC2	unknown	ENST00000403733	0.1967	0.0046	4	1.2626	184175148	1	1192G>A	p.E398K	missense_variant	GAG	AAG
blca	CSPP1	unknown	ENST00000262210	0.1961	0.0044	8	1.2626	68049786	1	1908G>T	p.W636C	missense_variant	TGG	TGT
blca	COL4A5	unknown	ENST00000328300	0.1886	0.0056	X	1.2626	107850090	1	2363G>A	p.R788H	missense_variant	CGC	CAC
blca	EPRS	unknown	ENST00000366923	0.1911	0.0056	1	1.2626	220219717	1	14C>G	p.S5C	missense_variant	TCT	TGT
blca	SENP7	unknown	ENST00000394095	0.1998	0.0037	3	1.2626	101085458	1	1134G>C	p.L378F	missense_variant	TTG	TTC
blca	LCT	unknown	ENST00000264162	0.1858	0.0056	2	1.2626	136570336	1	1898A>T	p.H633L	missense_variant	CAC	CTC
blca	NISCH	unknown	ENST00000345716	0.1913	0.0044	3	1.2626	52491871	1	106C>T	p.Q36*	stop_gained	CAG	TAG
blca	STXBP5	unknown	ENST00000321680	0.1975	0.0046	6	1.2626	147636695	1	1447G>C	p.E483Q	missense_variant	GAA	CAA
blca	IKBKAP	unknown	ENST00000374647	0.1941	0.005	9	1.2626	111665175	1	1798C>T	p.P600S	missense_variant	CCT	TCT
blca	PLXNB3	unknown	ENST00000538966	0.1857	0.0044	X	1.2626	153033836	1	1288G>A	p.G430R	missense_variant	GGG	AGG
blca	CARD11	Cancer gene	ENST00000396946	0.1975	0.005	7	1.2626	2976844	1	1168C>T	p.Q390*	stop_gained	CAG	TAG
blca	SPECC1	Cancer gene	ENST00000261503	0.1994	0.0071	17	1.2626	20000094	1	130G>C	p.E44Q	missense_variant	GAG	CAG
blca	MN1	Cancer gene	ENST00000302326	0.1943	0.005	22	1.2626	28195117	1	1415C>T	p.S472L	missense_variant	TCG	TTG
blca	DYSF	unknown	ENST00000410020	0.1838	0.0046	2	1.2626	71766312	1	1519G>A	p.V507M	missense_variant	GTG	ATG
blca	DAGLA	unknown	ENST00000257215	0.2	0.0056	11	1.2626	61508640	1	1990G>A	p.E664K	missense_variant	GAG	AAG
blca	ZBTB21	unknown	ENST00000310826	0.1994	0.0056	21	1.2626	43412032	1	2173C>T	p.R725C	missense_variant	CGC	TGC
blca	BOC	unknown	ENST00000495514	0.1983	0.0044	3	1.2626	112998700	1	2050C>G	p.L684V	missense_variant	CTG	GTG
blca	CLASP2	unknown	ENST00000468888	0.198	0.0037	3	2.0202	33626305	1	2179A>G	p.R727G	missense_variant	AGA	GGA
blca	FNIP2	unknown	ENST00000264433	0.1983	0.005	4	1.2626	159747096	1	136G>A	p.E46K	missense_variant	GAG	AAG
blca	LRP4	unknown	ENST00000378623	0.186	0.0046	11	1.2626	46916251	1	1429C>T	p.H477Y	missense_variant	CAC	TAC
blca	SIPA1L1	unknown	ENST00000555818	0.1872	0.0037	14	1.2626	72125097	1	2041G>A	p.E681K	missense_variant	GAA	AAA
blca	ZMYM6	unknown	ENST00000357182	0.1942	0.0044	1	1.2626	35476481	1	1219G>A	p.A407T	missense_variant	GCC	ACC
blca	FNDC3B	unknown	ENST00000336824	0.1964	0.0037	3	1.2626	172028627	1	1210G>A	p.D404N	missense_variant	GAC	AAC
blca	MADD	unknown	ENST00000311027	0.1892	0.005	11	1.2626	47304375	1	1717C>T	p.P573S	missense_variant	CCA	TCA
blca	IQSEC3	unknown	ENST00000538872	0.1969	0.0044	12	1.5152	250398	1	2100G>A	p.M700I	missense_variant	ATG	ATA
blca	PLEKHG4	unknown	ENST00000360461	0.1967	0.0044	16	1.2626	67314065	1	118C>T	p.Q40*	stop_gained	CAG	TAG
blca	DSG1	unknown	ENST00000257192	0.1998	0.0063	18	1.2626	28916510	1	1199C>G	p.S400*	stop_gained	TCA	TGA
blca	GAK	unknown	ENST00000314167	0.1944	0.0044	4	1.2626	875769	1	1587C>G	p.F529L	missense_variant	TTC	TTG
blca	AKAP12	unknown	ENST00000402676	0.1875	0.0046	6	1.2626	151671171	1	1645C>G	p.Q549E	missense_variant	CAG	GAG
blca	CRB2	unknown	ENST00000373631	0.1949	0.0046	9	1.2626	126136070	1	3260A>G	p.E1087G	missense_variant	GAA	GGA
blca	RPGR	unknown	ENST00000378505	0.1975	0.0056	X	1.2626	38156638	1	1313C>G	p.S438C	missense_variant	TCT	TGT
blca	PLCE1	unknown	ENST00000371380	0.1821	0.0037	10	1.2626	96005737	1	2455G>A	p.D819N	missense_variant	GAC	AAC
blca	NWD1	unknown	ENST00000524140	0.1924	0.0044	19	1.2626	16872917	1	2101C>G	p.L701V	missense_variant	CTT	GTT
blca	NIPBL	unknown	ENST00000282516	0.1983	0.0044	5	1.5152	36976326	1	1317G>C	p.Q439H	missense_variant	CAG	CAC
blca	PRPF3	unknown	ENST00000324862	0.1818	0.0056	1	1.2626	150321667	1	1878A>C	p.K626N	missense_variant	AAA	AAC
blca	IQGAP2	unknown	ENST00000274364	0.1902	0.0056	5	1.2626	75927747	1	1676C>T	p.S559F	missense_variant	TCT	TTT
blca	TMEM2	unknown	ENST00000377044	0.1932	0.005	9	1.2626	74365172	1	118C>A	p.P40T	missense_variant	CCT	ACT
blca	TRIP11	Cancer gene	ENST00000267622	0.1533	0.0037	14	1.2626	92506013	1	17G>A	p.G6E	missense_variant	GGG	GAG
blca	KDR	Cancer gene	ENST00000263923	0.1936	0.0044	4	1.2626	55987280	1	145C>G	p.L49V	missense_variant	CTT	GTT
blca	GLI1	Cancer gene	ENST00000228682	0.1985	0.0063	12	1.2626	57863329	1	1424C>G	p.T475S	missense_variant	ACT	AGT
blca	ZNF609	unknown	ENST00000326648	0.1927	0.0046	15	1.2626	64966956	1	1903G>C	p.E635Q	missense_variant	GAA	CAA
blca	COL11A2	unknown	ENST00000374708	0.1892	0.0037	6	1.2626	33143401	1	2068C>T	p.R690C	missense_variant	CGC	TGC
blca	SLC24A1	unknown	ENST00000261892	0.1987	0.0056	15	1.2626	65917953	1	1535C>T	p.S512F	missense_variant	TCC	TTC
blca	FLNC	unknown	ENST00000325888	0.1989	0.0044	7	1.5152	128478774	1	1328C>T	p.A443V	missense_variant	GCC	GTC
blca	MROH7	unknown	ENST00000421030	0.1942	0.0046	1	1.2626	55136180	1	1400A>T	p.Q467L	missense_variant	CAG	CTG
blca	PI4KA	unknown	ENST00000255882	0.1839	0.005	22	1.2626	21156327	1	1658C>T	p.S553L	missense_variant	TCG	TTG
blca	ARAP1	unknown	ENST00000393609	0.1921	0.0056	11	1.2626	72421490	1	1356C>G	p.F452L	missense_variant	TTC	TTG
blca	PNPLA6	unknown	ENST00000414982	0.1933	0.005	19	1.2626	7600833	1	186G>A	p.M62I	missense_variant	ATG	ATA
blca	DNAH6	unknown	ENST00000389394	0.1706	0.0037	2	1.2626	84777145	1	1449G>C	p.W483C	missense_variant	TGG	TGC
blca	TJP1	unknown	ENST00000346128	0.1879	0.0037	15	1.2626	30019056	1	2240C>T	p.S747F	missense_variant	TCT	TTT
blca	INTS2	unknown	ENST00000444766	0.1964	0.0044	17	1.2626	59958452	1	2194G>A	p.E732K	missense_variant	GAA	AAA
blca	NOTCH2	Cancer gene	ENST00000256646	0.1806	0.005	1	1.2626	120493457	1	2369A>G	p.Y790C	missense_variant	TAT	TGT
blca	KIAA0319L	unknown	ENST00000325722	0.1998	0.0063	1	1.2626	35915552	1	2269G>A	p.E757K	missense_variant	GAG	AAG
blca	DAB2IP	unknown	ENST00000259371	0.1979	0.005	9	1.2626	124535337	1	2446C>T	p.R816C	missense_variant	CGT	TGT
blca	PTPN21	unknown	ENST00000556564	0.1971	0.0063	14	1.2626	88946469	1	1306C>T	p.R436W	missense_variant	CGG	TGG
blca	R3HDM1	unknown	ENST00000264160	0.1987	0.0044	2	1.2626	136396630	1	1157C>G	p.S386*	stop_gained	TCA	TGA
blca	CCDC73	unknown	ENST00000335185	0.1991	0.0056	11	1.2626	32636230	1	1634T>A	p.I545K	missense_variant	ATA	AAA
blca	KIAA0586	unknown	ENST00000354386	0.1893	0.0037	14	1.2626	58895165	1	219G>C	p.L73F	missense_variant	TTG	TTC
blca	EDC4	unknown	ENST00000358933	0.1929	0.0044	16	1.2626	67914796	1	2434G>A	p.E812K	missense_variant	GAG	AAG
blca	SSH2	unknown	ENST00000269033	0.1925	0.0044	17	1.2626	27977760	1	1057G>C	p.E353Q	missense_variant	GAG	CAG
blca	GPR125	unknown	ENST00000334304	0.1942	0.0046	4	1.2626	22425867	1	1552C>T	p.L518F	missense_variant	CTT	TTT
blca	USP31	unknown	ENST00000219689	0.1937	0.0046	16	1.2626	23116802	1	1049G>C	p.R350P	missense_variant	CGG	CCG
blca	ZNF217	unknown	ENST00000371471	0.1998	0.005	20	1.2626	52193765	1	1538C>G	p.S513C	missense_variant	TCT	TGT
blca	CDK5RAP2	unknown	ENST00000349780	0.1862	0.0044	9	1.2626	123232480	1	1877A>G	p.Y626C	missense_variant	TAT	TGT
blca	ABCA1	unknown	ENST00000374736	0.1824	0.005	9	1.2626	107593948	1	1670G>A	p.R557Q	missense_variant	CGA	CAA
blca	SLC19A1	unknown	ENST00000311124	0.178	0.0037	21	1.2626	46945798	1	1226T>C	p.I409T	missense_variant	ATC	ACC
blca	NFX1	unknown	ENST00000379540	0.1982	0.0063	9	1.2626	33318788	1	1648G>A	p.D550N	missense_variant	GAT	AAT
blca	SLC12A5	unknown	ENST00000454036	0.1978	0.0056	20	1.2626	44676624	1	1981G>A	p.E661K	missense_variant	GAG	AAG
blca	RBM44	unknown	ENST00000316997	0.1997	0.0046	2	1.2626	238726589	1	1030G>A	p.G344R	missense_variant	GGA	AGA
blca	MYT1	unknown	ENST00000328439	0.1982	0.0063	20	1.2626	62842624	1	1357G>A	p.V453I	missense_variant	GTT	ATT
blca	RALGAPB	unknown	ENST00000262879	0.1914	0.0046	20	1.2626	37154634	1	1999A>G	p.I667V	missense_variant	ATA	GTA
blca	SREBF2	unknown	ENST00000361204	0.1977	0.0044	22	1.2626	42271711	1	1369C>G	p.L457V	missense_variant	CTA	GTA
blca	ITIH6	unknown	ENST00000218436	0.1944	0.0044	X	1.2626	54784730	1	1777C>T	p.L593F	missense_variant	CTC	TTC
blca	PEX1	unknown	ENST00000248633	0.1949	0.0044	7	1.2626	92143223	1	1298C>T	p.T433I	missense_variant	ACT	ATT
blca	SORBS1	unknown	ENST00000371247	0.1948	0.0046	10	1.2626	97154370	1	1358A>G	p.E453G	missense_variant	GAA	GGA
blca	COL4A2	unknown	ENST00000360467	0.1622	0.0044	13	1.2626	111156284	1	4229G>A	p.R1410Q	missense_variant	CGA	CAA
blca	DGKH	unknown	ENST00000337343	0.1961	0.0056	13	1.2626	42740773	1	1081C>T	p.Q361*	stop_gained	CAG	TAG
blca	CEP152	unknown	ENST00000380950	0.1884	0.0044	15	1.2626	49064779	1	1687C>A	p.L563M	missense_variant	CTG	ATG
blca	DGCR14	unknown	ENST00000252137	0.1833	0.0037	22	1.2626	19122640	1	1084G>A	p.E362K	missense_variant	GAG	AAG
blca	ASTN1	unknown	ENST00000361833	0.1947	0.0037	1	1.2626	176993868	1	1121T>A	p.V374E	missense_variant	GTG	GAG
blca	TRPM8	unknown	ENST00000324695	0.1985	0.0063	2	1.2626	234871945	1	1673G>A	p.R558Q	missense_variant	CGG	CAG
blca	USP53	unknown	ENST00000450251	0.1992	0.0037	4	1.2626	120192484	1	1469C>G	p.S490C	missense_variant	TCT	TGT
blca	SPATA31D1	unknown	ENST00000344803	0.1902	0.0044	9	1.2626	84606563	1	1178A>T	p.H393L	missense_variant	CAC	CTC
blca	PLXNA3	unknown	ENST00000369682	0.1864	0.0046	X	1.2626	153688732	1	209C>T	p.P70L	missense_variant	CCC	CTC
blca	MAP2	unknown	ENST00000360351	0.1869	0.0046	2	1.2626	210558419	1	1525G>C	p.D509H	missense_variant	GAT	CAT
blca	RGPD2	unknown	ENST00000398146	0.1878	0.0044	2	1.2626	88082711	1	3832G>C	p.D1278H	missense_variant	GAT	CAT
blca	SIGLEC1	unknown	ENST00000344754	0.1827	0.0037	20	1.5152	3684060	1	1012G>C	p.E338Q	missense_variant	GAG	CAG
blca	PIGO	unknown	ENST00000378617	0.1989	0.0071	9	1.2626	35092731	1	1153A>C	p.T385P	missense_variant	ACT	CCT
blca	ARFGEF2	unknown	ENST00000371917	0.1874	0.0046	20	1.2626	47592558	1	1780G>A	p.E594K	missense_variant	GAG	AAG
blca	PCDH17	unknown	ENST00000377918	0.1974	0.005	13	1.2626	58207726	1	1046C>T	p.P349L	missense_variant	CCG	CTG
blca	PLA2G4C	unknown	ENST00000599111	0.187	0.005	19	1.2626	48551636	1	1620C>A	p.Y540*	stop_gained	TAC	TAA
blca	PDE4DIP	Cancer gene	ENST00000369356	0.1815	0.0037	1	1.2626	144921878	1	1151A>G	p.H384R	missense_variant	CAC	CGC
blca	CR1	unknown	ENST00000367049	0.1805	0.0044	1	1.2626	207700238	1	1027C>A	p.Q343K	missense_variant	CAG	AAG
blca	CTR9	unknown	ENST00000361367	0.1971	0.0071	11	1.2626	10785403	1	1171C>G	p.Q391E	missense_variant	CAA	GAA
blca	ULK1	unknown	ENST00000321867	0.1998	0.0046	12	1.2626	132399690	1	1436C>T	p.S479L	missense_variant	TCG	TTG
blca	ETV4	Cancer gene	ENST00000319349	0.1829	0.0037	17	1.2626	41613836	1	214G>A	p.D72N	missense_variant	GAC	AAC
blca	HTT	unknown	ENST00000355072	0.1958	0.0037	4	1.5152	3148619	1	3239C>A	p.P1080Q	missense_variant	CCA	CAA
blca	ITSN1	unknown	ENST00000381318	0.1882	0.0046	21	1.2626	35147174	1	1447G>C	p.E483Q	missense_variant	GAA	CAA
blca	EYS	unknown	ENST00000503581	0.1759	0.0037	6	1.2626	66112492	1	1063A>G	p.M355V	missense_variant	ATG	GTG
blca	ANAPC1	unknown	ENST00000341068	0.1856	0.0056	2	1.2626	112614413	1	1409C>T	p.S470L	missense_variant	TCA	TTA
blca	KAT6B	Cancer gene	ENST00000287239	0.1842	0.0044	10	1.2626	76735740	1	1645C>G	p.H549D	missense_variant	CAT	GAT
blca	SFI1	unknown	ENST00000400288	0.1957	0.005	22	1.2626	32009350	1	2576C>T	p.T859M	missense_variant	ACG	ATG
blca	PKDREJ	unknown	ENST00000253255	0.1825	0.0044	22	1.2626	46656278	1	2942C>T	p.T981M	missense_variant	ACG	ATG
blca	ATP13A4	unknown	ENST00000342695	0.1966	0.0046	3	1.2626	193183967	1	1119C>A	p.F373L	missense_variant	TTC	TTA
blca	C4orf21	unknown	ENST00000505019	0.1839	0.0044	4	1.2626	113545020	1	115G>C	p.D39H	missense_variant	GAT	CAT
blca	EDA	unknown	ENST00000374552	0.1961	0.0063	X	1.2626	68836394	1	242C>T	p.S81L	missense_variant	TCG	TTG
blca	ABCC6	unknown	ENST00000205557	0.1913	0.0046	16	1.2626	16271479	1	2420G>A	p.R807Q	missense_variant	CGG	CAG
blca	EDRF1	unknown	ENST00000356792	0.1958	0.0046	10	1.2626	127426975	1	1942G>A	p.E648K	missense_variant	GAG	AAG
blca	CDH23	unknown	ENST00000398788	0.1983	0.0044	10	1.2626	73567089	1	1514C>T	p.T505I	missense_variant	ACC	ATC
blca	MIS18BP1	unknown	ENST00000310806	0.1979	0.0071	14	1.2626	45706894	1	1174A>G	p.S392G	missense_variant	AGC	GGC
blca	FBLN2	Cancer gene	ENST00000404922	0.1622	0.0037	3	1.2626	13659600	1	1754G>A	p.R585Q	missense_variant	CGA	CAA
blca	SEC24B	unknown	ENST00000265175	0.1952	0.005	4	1.2626	110415839	1	1315C>T	p.P439S	missense_variant	CCA	TCA
blca	LARS	unknown	ENST00000394434	0.197	0.0056	5	1.2626	145533521	1	1088C>G	p.S363C	missense_variant	TCT	TGT
blca	MMS22L	unknown	ENST00000275053	0.1957	0.0046	6	1.2626	97681758	1	1281G>A	p.W427*	stop_gained	TGG	TGA
blca	ATP10D	unknown	ENST00000273859	0.1925	0.005	4	1.2626	47538788	1	1229A>G	p.Y410C	missense_variant	TAC	TGC
blca	ARFGEF1	unknown	ENST00000262215	0.1867	0.0044	8	1.2626	68150646	1	3221G>A	p.R1074Q	missense_variant	CGA	CAA
blca	CLEC16A	unknown	ENST00000409790	0.1997	0.0044	16	1.2626	11096993	1	1134G>A	p.M378I	missense_variant	ATG	ATA
blca	GLTSCR1L	unknown	ENST00000314073	0.1991	0.0037	6	1.2626	42797588	1	1517C>T	p.P506L	missense_variant	CCA	CTA
blca	TAF2	unknown	ENST00000378164	0.1965	0.0071	8	1.2626	120768248	1	2876C>T	p.S959F	missense_variant	TCT	TTT
blca	AGRN	unknown	ENST00000379370	0.1845	0.0046	1	1.2626	979070	1	1756A>G	p.T586A	missense_variant	ACA	GCA
blca	ATXN2L	unknown	ENST00000395547	0.1987	0.0046	16	1.2626	28842045	1	1144C>T	p.R382C	missense_variant	CGT	TGT
blca	SH3PXD2A	unknown	ENST00000355946	0.1985	0.01	10	1.2626	105363420	1	1471C>T	p.R491W	missense_variant	CGG	TGG
blca	RET	Cancer gene	ENST00000355710	0.1983	0.0046	10	1.2626	43601965	1	1009G>A	p.E337K	missense_variant	GAG	AAG
blca	LAMB1	unknown	ENST00000222399	0.1874	0.0044	7	1.2626	107594154	1	2900C>A	p.S967*	stop_gained	TCA	TAA
blca	MRC2	unknown	ENST00000303375	0.1916	0.0046	17	1.2626	60749412	1	1360G>C	p.E454Q	missense_variant	GAG	CAG
blca	COL6A5	unknown	ENST00000265379	0.1998	0.0044	3	1.5152	130159037	1	5855G>A	p.R1952Q	missense_variant	CGA	CAA
blca	ARHGAP29	unknown	ENST00000260526	0.1953	0.0044	1	1.2626	94655486	1	1435G>C	p.D479H	missense_variant	GAT	CAT
blca	DDB1	unknown	ENST00000301764	0.1978	0.0044	11	1.2626	61083813	1	1354G>A	p.V452M	missense_variant	GTG	ATG
blca	ZNF106	unknown	ENST00000263805	0.1863	0.0037	15	1.2626	42749375	1	29C>T	p.S10L	missense_variant	TCA	TTA
brca	AKT1	Cancer gene	ENST00000554581	0.0505	0.0036	14	3.0261	105246551	20	49G>A	p.E17K	missense_variant	GAG	AAG
brca	SF3B1	Cancer gene	ENST00000335508	0.0827	0.0036	2	1.238	198266834	7	2098A>G	p.K700E	missense_variant	AAA	GAA
brca	FGFR2	Cancer gene	ENST00000457416	0.1998	0.0036	10	0.6878	123258034	2	1650T>A	p.N550K	missense_variant	AAT	AAA
brca	VLDLR	unknown	ENST00000382100	0.1692	0.0036	9	0.6878	2643403	2	692G>A	p.R231H	missense_variant	CGT	CAT
brca	OTOF	unknown	ENST00000272371	0.1794	0.0036	2	0.8253	26707384	2	1163C>T	p.T388M	missense_variant	ACG	ATG
brca	EPG5	unknown	ENST00000282041	0.1797	0.0046	18	0.6878	43502498	1	2907G>C	p.W969C	missense_variant	TGG	TGC
brca	RIF1	unknown	ENST00000243326	0.1806	0.0039	2	0.6878	152299782	1	1744G>A	p.A582T	missense_variant	GCT	ACT
brca	KIAA1549	Cancer gene	ENST00000422774	0.1855	0.0036	7	0.6878	138602615	1	1757C>T	p.P586L	missense_variant	CCG	CTG
brca	WDR72	unknown	ENST00000396328	0.1986	0.0039	15	0.6878	53957929	1	1802G>A	p.R601Q	missense_variant	CGA	CAA
brca	LRBA	unknown	ENST00000357115	0.1777	0.0037	4	0.6878	151821369	1	1756G>T	p.V586F	missense_variant	GTT	TTT
brca	COL14A1	unknown	ENST00000297848	0.1873	0.008	8	0.6878	121259909	1	2537G>T	p.R846L	missense_variant	CGC	CTC
brca	MGA	unknown	ENST00000219905	0.1963	0.0037	15	0.8253	42028642	1	4180C>T	p.R1394C	missense_variant	CGT	TGT
brca	ERBB3	Cancer gene	ENST00000267101	0.1939	0.0039	12	0.6878	56489535	1	2000G>T	p.R667L	missense_variant	CGT	CTT
brca	CEP290	unknown	ENST00000552810	0.1805	0.0037	12	0.6878	88513938	1	1475A>G	p.K492R	missense_variant	AAG	AGG
brca	CECR2	unknown	ENST00000262608	0.1922	0.0039	22	0.6878	18020472	1	1804C>A	p.P602T	missense_variant	CCC	ACC
brca	TG	unknown	ENST00000220616	0.1985	0.0037	8	0.6878	133910025	1	3133G>A	p.G1045R	missense_variant	GGG	AGG
brca	ARHGAP31	unknown	ENST00000264245	0.1922	0.0037	3	0.6878	119133124	1	2348C>G	p.P783R	missense_variant	CCT	CGT
brca	ZNF592	unknown	ENST00000299927	0.1952	0.0046	15	0.6878	85326050	1	144G>A	p.M48I	missense_variant	ATG	ATA
brca	SCN11A	unknown	ENST00000302328	0.1874	0.0053	3	0.6878	38941399	1	2008C>T	p.R670C	missense_variant	CGT	TGT
brca	CACNA1D	Cancer gene	ENST00000288139	0.1832	0.0046	3	0.6878	53757826	1	1960A>G	p.T654A	missense_variant	ACT	GCT
brca	ZFPM2	unknown	ENST00000407775	0.1975	0.0036	8	0.6878	106813723	1	1413G>T	p.K471N	missense_variant	AAG	AAT
brca	TNRC6B	unknown	ENST00000454349	0.1869	0.0036	22	0.6878	40661511	1	1277G>T	p.G426V	missense_variant	GGT	GTT
brca	NBAS	unknown	ENST00000281513	0.1814	0.0039	2	0.6878	15378705	1	5830G>A	p.A1944T	missense_variant	GCT	ACT
brca	BAI3	unknown	ENST00000370598	0.191	0.0053	6	0.6878	69758154	1	2185G>T	p.V729F	missense_variant	GTT	TTT
brca	COL22A1	unknown	ENST00000303045	0.1895	0.0036	8	0.6878	139712383	1	2564C>T	p.S855F	missense_variant	TCC	TTC
brca	VPS13D	unknown	ENST00000358136	0.1697	0.0036	1	0.6878	12429735	1	10786G>A	p.A3596T	missense_variant	GCT	ACT
brca	CEP350	unknown	ENST00000367607	0.176	0.0036	1	0.6878	180034352	1	5512G>A	p.E1838K	missense_variant	GAA	AAA
brca	KIAA2026	unknown	ENST00000399933	0.1839	0.0046	9	0.6878	5969039	1	1192G>T	p.G398W	missense_variant	GGG	TGG
brca	STAG2	Cancer gene	ENST00000218089	0.1952	0.0053	X	0.6878	123195704	1	1618G>T	p.G540*	stop_gained	GGA	TGA
brca	LRRIQ1	unknown	ENST00000393217	0.1882	0.0053	12	0.6878	85449664	1	1093G>A	p.E365K	missense_variant	GAA	AAA
brca	PRRC2C	unknown	ENST00000338920	0.178	0.0039	1	0.6878	171527054	1	5797C>G	p.Q1933E	missense_variant	CAG	GAG
brca	ADAMTS2	unknown	ENST00000251582	0.1963	0.0039	5	0.6878	178562924	1	2071C>T	p.R691C	missense_variant	CGC	TGC
brca	NHS	unknown	ENST00000380060	0.1894	0.0037	X	0.6878	17743644	1	1355C>A	p.A452E	missense_variant	GCA	GAA
brca	SMG1	unknown	ENST00000446231	0.173	0.0037	16	0.6878	18887618	1	1718C>G	p.T573S	missense_variant	ACT	AGT
brca	UBR4	unknown	ENST00000375254	0.1856	0.0037	1	0.8253	19442032	1	10923G>T	p.M3641I	missense_variant	ATG	ATT
brca	MYO7B	unknown	ENST00000428314	0.1838	0.0036	2	0.6878	128341896	1	1543C>T	p.R515C	missense_variant	CGC	TGC
brca	XIRP1	unknown	ENST00000340369	0.1867	0.0046	3	0.6878	39229655	1	1282G>A	p.A428T	missense_variant	GCC	ACC
brca	NRXN2	unknown	ENST00000265459	0.1884	0.0039	11	0.6878	64435963	1	1311C>A	p.D437E	missense_variant	GAC	GAA
brca	ATM	Cancer gene	ENST00000278616	0.1964	0.0037	11	0.8253	108126963	1	2146G>C	p.V716L	missense_variant	GTC	CTC
brca	AKAP13	unknown	ENST00000361243	0.178	0.0046	15	0.6878	86123043	1	1744G>A	p.V582I	missense_variant	GTA	ATA
brca	FAM120C	unknown	ENST00000375180	0.1987	0.0037	X	0.6878	54143207	1	2083G>C	p.E695Q	missense_variant	GAG	CAG
brca	NALCN	unknown	ENST00000251127	0.188	0.0037	13	0.6878	101910796	1	1264G>A	p.E422K	missense_variant	GAG	AAG
brca	ZNF469	unknown	ENST00000437464	0.1911	0.0039	16	0.8253	88504833	1	10871C>G	p.S3624*	stop_gained	TCA	TGA
brca	ABCC2	unknown	ENST00000370449	0.1906	0.0053	10	0.6878	101567200	1	1590G>C	p.K530N	missense_variant	AAG	AAC
brca	SVIL	unknown	ENST00000375398	0.1829	0.0036	10	0.6878	29813436	1	2551C>T	p.Q851*	stop_gained	CAA	TAA
brca	HECTD1	unknown	ENST00000399332	0.1795	0.0036	14	0.6878	31675003	1	140C>G	p.T47R	missense_variant	ACA	AGA
brca	HIVEP3	unknown	ENST00000372583	0.1811	0.0046	1	0.6878	42049238	1	1231G>A	p.A411T	missense_variant	GCC	ACC
brca	VWF	unknown	ENST00000261405	0.178	0.0039	12	0.6878	6230460	1	100C>T	p.R34*	stop_gained	CGA	TGA
brca	NUP155	unknown	ENST00000231498	0.193	0.0037	5	0.6878	37314414	1	2322A>C	p.E774D	missense_variant	GAA	GAC
brca	KIAA1109	unknown	ENST00000264501	0.1863	0.0039	4	0.8253	123268873	1	13068C>G	p.S4356R	missense_variant	AGC	AGG
brca	BOD1L1	unknown	ENST00000040738	0.1964	0.0036	4	0.6878	13606196	1	2328T>A	p.S776R	missense_variant	AGT	AGA
brca	KIAA1239	unknown	ENST00000309447	0.188	0.0053	4	0.6878	37445491	1	1881A>T	p.K627N	missense_variant	AAA	AAT
brca	PTPRQ	unknown	ENST00000266688	0.1507	0.0036	12	0.6878	80928679	1	2836G>A	p.D946N	missense_variant	GAT	AAT
brca	ATP10A	unknown	ENST00000356865	0.1913	0.0046	15	0.6878	25966903	1	1264C>G	p.Q422E	missense_variant	CAG	GAG
brca	ITPR2	unknown	ENST00000381340	0.1788	0.0037	12	0.6878	26818867	1	1527G>A	p.M509I	missense_variant	ATG	ATA
brca	CCDC168	unknown	ENST00000322527	0.1808	0.0037	13	0.6878	103387378	1	1782C>A	p.S594R	missense_variant	AGC	AGA
brca	LAMA1	unknown	ENST00000389658	0.1763	0.0036	18	0.6878	7042194	1	1211C>T	p.S404F	missense_variant	TCC	TTC
brca	ABCC8	unknown	ENST00000389817	0.1901	0.0053	11	0.6878	17470166	1	1229G>A	p.G410E	missense_variant	GGA	GAA
brca	CENPE	unknown	ENST00000265148	0.1788	0.0036	4	0.6878	104084638	1	1720G>C	p.E574Q	missense_variant	GAG	CAG
brca	ANKRD30A	unknown	ENST00000361713	0.1939	0.0039	10	0.6878	37431048	1	1055G>T	p.W352L	missense_variant	TGG	TTG
brca	MUC6	Cancer gene	ENST00000421673	0.1809	0.0039	11	0.6878	1023613	1	3422G>T	p.G1141V	missense_variant	GGC	GTC
brca	ZFHX3	Cancer gene	ENST00000268489	0.1728	0.0036	16	0.6878	72821415	1	10760C>T	p.S3587L	missense_variant	TCG	TTG
brca	PCNXL2	unknown	ENST00000258229	0.1836	0.0037	1	0.6878	233388221	1	2007G>C	p.Q669H	missense_variant	CAG	CAC
brca	COL12A1	unknown	ENST00000322507	0.1764	0.0046	6	0.6878	75893090	1	1567A>C	p.M523L	missense_variant	ATG	CTG
brca	TLN1	unknown	ENST00000314888	0.18	0.0036	9	0.6878	35713277	1	3268G>A	p.D1090N	missense_variant	GAC	AAC
brca	ITPR1	unknown	ENST00000302640	0.1987	0.0036	3	0.8253	4699856	1	1000G>T	p.E334*	stop_gained	GAA	TAA
brca	DCHS2	unknown	ENST00000357232	0.1773	0.0037	4	0.6878	155242117	1	3069A>T	p.R1023S	missense_variant	AGA	AGT
brca	SUPT6H	unknown	ENST00000314616	0.1882	0.0039	17	0.6878	27014157	1	2752C>T	p.R918W	missense_variant	CGG	TGG
brca	WDFY4	unknown	ENST00000325239	0.1756	0.0037	10	0.6878	49939380	1	1355T>C	p.L452P	missense_variant	CTA	CCA
brca	FANCD2	Cancer gene	ENST00000287647	0.1918	0.0039	3	0.6878	10106486	1	2095C>T	p.L699F	missense_variant	CTC	TTC
brca	DAAM2	unknown	ENST00000398904	0.1994	0.0037	6	0.6878	39869637	1	3031C>A	p.L1011M	missense_variant	CTG	ATG
brca	PLEKHA6	unknown	ENST00000272203	0.1998	0.0053	1	0.6878	204214761	1	2014G>A	p.D672N	missense_variant	GAC	AAC
brca	CHD7	unknown	ENST00000423902	0.1768	0.0046	8	0.6878	61654206	1	215A>G	p.Y72C	missense_variant	TAT	TGT
brca	MYO15A	unknown	ENST00000205890	0.1737	0.0039	17	0.6878	18023342	1	1228G>C	p.V410L	missense_variant	GTG	CTG
brca	MYLK	unknown	ENST00000360304	0.1859	0.0037	3	0.6878	123451949	1	1310T>G	p.V437G	missense_variant	GTT	GGT
brca	ADCY9	unknown	ENST00000294016	0.1937	0.0037	16	0.6878	4057514	1	1739G>C	p.R580P	missense_variant	CGC	CCC
brca	COPA	unknown	ENST00000368069	0.1959	0.0046	1	0.6878	160280035	1	1090C>T	p.P364S	missense_variant	CCA	TCA
brca	PLCE1	unknown	ENST00000371380	0.1821	0.0039	10	0.6878	95892012	1	1288G>C	p.E430Q	missense_variant	GAG	CAG
brca	NOTCH2	Cancer gene	ENST00000256646	0.1806	0.0037	1	0.6878	120468276	1	4163G>C	p.S1388T	missense_variant	AGC	ACC
brca	ANK2	unknown	ENST00000357077	0.191	0.0037	4	0.8253	114203939	1	1990A>C	p.T664P	missense_variant	ACT	CCT
brca	ADCY7	unknown	ENST00000394697	0.1991	0.0062	16	0.6878	50334759	1	1210C>T	p.R404W	missense_variant	CGG	TGG
brca	CRB1	unknown	ENST00000367400	0.1928	0.0037	1	0.6878	197326056	1	1084C>A	p.Q362K	missense_variant	CAA	AAA
brca	KIF4A	unknown	ENST00000374403	0.1959	0.0039	X	0.6878	69606486	1	2053G>T	p.E685*	stop_gained	GAG	TAG
brca	ARID1B	Cancer gene	ENST00000346085	0.1825	0.0046	6	0.6878	157522383	1	4655G>A	p.R1552K	missense_variant	AGG	AAG
brca	GPR158	unknown	ENST00000376351	0.1962	0.0062	10	0.6878	25883313	1	1985T>A	p.L662H	missense_variant	CTT	CAT
brca	DNAH1	unknown	ENST00000420323	0.1895	0.0039	3	0.8253	52430731	1	11528A>G	p.Y3843C	missense_variant	TAT	TGT
brca	COL4A6	unknown	ENST00000372216	0.1886	0.0037	X	0.6878	107435784	1	1102G>T	p.G368C	missense_variant	GGC	TGC
brca	ZMIZ1	unknown	ENST00000334512	0.1994	0.0062	10	0.6878	81056347	1	1350G>A	p.M450I	missense_variant	ATG	ATA
brca	STAB2	unknown	ENST00000388887	0.18	0.0039	12	0.6878	104056685	1	1931G>A	p.R644Q	missense_variant	CGA	CAA
brca	DENND5B	unknown	ENST00000389082	0.1951	0.0046	12	0.6878	31600523	1	1810C>T	p.P604S	missense_variant	CCC	TCC
brca	TRIO	unknown	ENST00000344204	0.1961	0.0039	5	0.8253	14358362	1	2122G>C	p.D708H	missense_variant	GAC	CAC
brca	HTT	unknown	ENST00000355072	0.1759	0.0037	4	0.6878	3189601	1	5213A>C	p.E1738A	missense_variant	GAA	GCA
brca	FREM2	unknown	ENST00000280481	0.1956	0.0037	13	0.8253	39264059	1	2578G>A	p.D860N	missense_variant	GAT	AAT
brca	DOCK8	unknown	ENST00000453981	0.184	0.0037	9	0.6878	377122	1	2351G>A	p.R784H	missense_variant	CGC	CAC
brca	ADCY5	unknown	ENST00000462833	0.1953	0.0037	3	0.6878	123166296	1	1097T>A	p.L366Q	missense_variant	CTG	CAG
brca	REV3L	unknown	ENST00000358835	0.1759	0.0036	6	0.6878	111696389	1	3169A>G	p.K1057E	missense_variant	AAA	GAA
brca	KMT2D	Cancer gene	ENST00000301067	0.1656	0.0036	12	0.6878	49427194	1	11294C>G	p.T3765R	missense_variant	ACA	AGA
brca	ABCC9	unknown	ENST00000261200	0.1906	0.0037	12	0.6878	22063221	1	1190G>C	p.R397T	missense_variant	AGG	ACG
brca	OTOGL	unknown	ENST00000458043	0.1817	0.0036	12	0.6878	80613594	1	209G>A	p.G70D	missense_variant	GGT	GAT
brca	PKD1	unknown	ENST00000262304	0.17	0.0036	16	0.6878	2143858	1	10775G>T	p.S3592I	missense_variant	AGC	ATC
brca	ROBO1	unknown	ENST00000464233	0.1892	0.0039	3	0.6878	78734951	1	1287G>T	p.Q429H	missense_variant	CAG	CAT
brca	CTTNBP2	unknown	ENST00000160373	0.189	0.0037	7	0.6878	117432213	1	1037G>T	p.C346F	missense_variant	TGC	TTC
brca	TNS3	unknown	ENST00000398879	0.1922	0.0046	7	0.6878	47409188	1	1055G>T	p.S352I	missense_variant	AGC	ATC
brca	SALL1	unknown	ENST00000251020	0.1942	0.0037	16	0.6878	51174727	1	1406G>A	p.R469H	missense_variant	CGT	CAT
brca	KMT2E	unknown	ENST00000311117	0.1866	0.0036	7	0.6878	104719345	1	1183G>T	p.V395F	missense_variant	GTT	TTT
brca	CEP192	unknown	ENST00000506447	0.1801	0.0036	18	0.6878	13040953	1	1934C>T	p.S645L	missense_variant	TCA	TTA
brca	DOCK10	unknown	ENST00000258390	0.1831	0.0037	2	0.6878	225729686	1	1376C>T	p.S459F	missense_variant	TCT	TTT
brca	TLR7	unknown	ENST00000380659	0.1998	0.0046	X	0.6878	12903835	1	208C>T	p.L70F	missense_variant	CTC	TTC
brca	RERE	unknown	ENST00000337907	0.1903	0.0039	1	0.6878	8421833	1	2006C>G	p.T669R	missense_variant	ACA	AGA
brca	LRRK2	unknown	ENST00000298910	0.1802	0.0053	12	0.6878	40681167	1	2515C>A	p.L839I	missense_variant	CTA	ATA
brca	COL6A5	unknown	ENST00000265379	0.1998	0.0046	3	0.8253	130110337	1	2732G>A	p.R911H	missense_variant	CGC	CAC
brca	GNL3L	unknown	ENST00000336470	0.1784	0.0036	X	0.6878	54585017	1	1595C>T	p.T532M	missense_variant	ACG	ATG
brca	MAP2	unknown	ENST00000360351	0.1869	0.0036	2	0.6878	210558314	1	1420C>G	p.Q474E	missense_variant	CAG	GAG
brca	C2orf16	unknown	ENST00000408964	0.1852	0.0037	2	0.6878	27800838	1	1399C>T	p.P467S	missense_variant	CCA	TCA
brca	PDE3A	unknown	ENST00000359062	0.1977	0.0039	12	0.6878	20766410	1	1045G>A	p.V349I	missense_variant	GTC	ATC
brca	DLC1	unknown	ENST00000276297	0.1909	0.0053	8	0.6878	12956964	1	2882C>A	p.P961H	missense_variant	CCC	CAC
brca	QSER1	unknown	ENST00000399302	0.1881	0.0037	11	0.6878	32954399	1	1208C>T	p.S403F	missense_variant	TCT	TTT
brca	CNTRL	Cancer gene	ENST00000373855	0.1818	0.0039	9	0.6878	123908390	1	3315C>A	p.N1105K	missense_variant	AAC	AAA
brca	FASN	unknown	ENST00000306749	0.1803	0.0037	17	0.6878	80046086	1	2691G>C	p.K897N	missense_variant	AAG	AAC
brca	DNAH3	unknown	ENST00000261383	0.1902	0.0046	16	0.8253	20970646	1	10681A>G	p.I3561V	missense_variant	ATT	GTT
brca	ATP11A	unknown	ENST00000487903	0.1979	0.0062	13	0.6878	113508756	1	2155G>C	p.E719Q	missense_variant	GAG	CAG
brca	PXDNL	unknown	ENST00000356297	0.1919	0.0037	8	0.6878	52359611	1	1478C>T	p.S493L	missense_variant	TCG	TTG
brca	PCNT	unknown	ENST00000359568	0.1945	0.0039	21	0.8253	47746339	1	103G>C	p.E35Q	missense_variant	GAG	CAG
brca	GRIN2A	Cancer gene	ENST00000396573	0.1919	0.0039	16	0.6878	9934570	1	1585G>T	p.V529L	missense_variant	GTG	TTG
brca	LAMA5	unknown	ENST00000252999	0.1728	0.0036	20	0.6878	60912928	1	1958G>A	p.R653H	missense_variant	CGC	CAC
brca	CIT	unknown	ENST00000392521	0.1843	0.0053	12	0.6878	120295405	1	336G>C	p.Q112H	missense_variant	CAG	CAC
brca	BCORL1	Cancer gene	ENST00000540052	0.1884	0.0037	X	0.6878	129147755	1	1007C>T	p.P336L	missense_variant	CCG	CTG
brca	C20orf26	unknown	ENST00000245957	0.1958	0.0039	20	0.6878	20150064	1	1345G>A	p.E449K	missense_variant	GAG	AAG
brca	TENM3	unknown	ENST00000511685	0.1788	0.0039	4	0.6878	183603098	1	1966G>T	p.G656*	stop_gained	GGA	TGA
brca	DNAH7	unknown	ENST00000312428	0.1712	0.0036	2	0.6878	196619103	1	11722G>A	p.E3908K	missense_variant	GAA	AAA
brca	SLC35B2	unknown	ENST00000393812	0.1934	0.008	6	0.6878	44224198	1	241G>A	p.V81M	missense_variant	GTG	ATG
brca	VPS13A	unknown	ENST00000360280	0.1757	0.0039	9	0.6878	79931137	1	4678A>G	p.N1560D	missense_variant	AAT	GAT
brca	DNAH11	unknown	ENST00000328843	0.1883	0.0036	7	0.8253	21603876	1	1055C>T	p.T352M	missense_variant	ACG	ATG
brca	DIP2A	unknown	ENST00000417564	0.1903	0.0039	21	0.6878	47965866	1	2386A>T	p.I796F	missense_variant	ATC	TTC
brca	RGAG1	unknown	ENST00000465301	0.1931	0.0036	X	0.6878	109695584	1	1739T>C	p.M580T	missense_variant	ATG	ACG
brca	PPRC1	unknown	ENST00000278070	0.189	0.0036	10	0.6878	103899923	1	1658G>T	p.G553V	missense_variant	GGC	GTC
brca	USP34	unknown	ENST00000398571	0.1736	0.0036	2	0.6878	61575105	1	2185T>C	p.F729L	missense_variant	TTC	CTC
brca	TNIK	unknown	ENST00000436636	0.1936	0.0039	3	0.6878	170875269	1	1201C>G	p.Q401E	missense_variant	CAG	GAG
brca	FCGBP	unknown	ENST00000221347	0.166	0.0037	19	0.6878	40366247	1	13987G>C	p.G4663R	missense_variant	GGC	CGC
brca	ATP8B3	unknown	ENST00000310127	0.1946	0.0039	19	0.6878	1802548	1	1001T>G	p.L334R	missense_variant	CTC	CGC
brca	TACC2	unknown	ENST00000369005	0.1771	0.0037	10	0.6878	123844285	1	2270C>T	p.T757M	missense_variant	ACG	ATG
brca	CELSR3	unknown	ENST00000164024	0.1749	0.0036	3	0.6878	48697354	1	2714G>A	p.R905H	missense_variant	CGC	CAC
brca	UTRN	unknown	ENST00000367545	0.1742	0.0036	6	0.6878	144768443	1	1711C>T	p.R571*	stop_gained	CGA	TGA
brca	UGGT2	unknown	ENST00000376747	0.1911	0.0036	13	0.6878	96684189	1	195G>A	p.W65*	stop_gained	TGG	TGA
brca	FLNC	unknown	ENST00000325888	0.1786	0.0037	7	0.6878	128483349	1	2617G>A	p.E873K	missense_variant	GAG	AAG
brca	HERC1	unknown	ENST00000443617	0.1679	0.0036	15	0.6878	63940339	1	10807G>C	p.D3603H	missense_variant	GAT	CAT
brca	JMJD1C	unknown	ENST00000399262	0.18	0.0039	10	0.6878	64974081	1	1846C>T	p.R616*	stop_gained	CGA	TGA
brca	LPHN3	unknown	ENST00000514591	0.1918	0.008	4	0.6878	62778445	1	1878A>T	p.K626N	missense_variant	AAA	AAT
brca	CHD6	unknown	ENST00000373233	0.1787	0.0053	20	0.6878	40118637	1	1461G>C	p.E487D	missense_variant	GAG	GAC
brca	PTPRD	Cancer gene	ENST00000381196	0.186	0.0036	9	0.6878	8504378	1	1705T>C	p.S569P	missense_variant	TCA	CCA
brca	SEC16B	unknown	ENST00000308284	0.1995	0.0071	1	0.6878	177917055	1	1568G>C	p.G523A	missense_variant	GGA	GCA
brca	MAGI1	unknown	ENST00000402939	0.1919	0.0039	3	0.6878	65425633	1	1191G>T	p.K397N	missense_variant	AAG	AAT
brca	TEP1	unknown	ENST00000262715	0.1794	0.0037	14	0.6878	20863645	1	1892A>C	p.Q631P	missense_variant	CAG	CCG
brca	TENM2	unknown	ENST00000518659	0.1783	0.0037	5	0.6878	167589717	1	2524G>A	p.V842I	missense_variant	GTT	ATT
brca	DSP	unknown	ENST00000379802	0.1776	0.0036	6	0.6878	7578090	1	2956C>T	p.Q986*	stop_gained	CAG	TAG
brca	PDZD2	unknown	ENST00000438447	0.1778	0.0036	5	0.6878	32053903	1	1814G>A	p.R605Q	missense_variant	CGA	CAA
brca	NOTCH4	unknown	ENST00000375023	0.185	0.0036	6	0.6878	32188059	1	1162C>A	p.L388I	missense_variant	CTC	ATC
cesc	MAPK1	Cancer gene	ENST00000215832	0.114	0.004	22	2.6022	22127164	5	964G>A	p.E322K	missense_variant	GAG	AAG
cesc	KLF5	unknown	ENST00000377687	0.1201	0.004	13	1.8587	73649905	4	1255G>A	p.E419K	missense_variant	GAG	AAG
cesc	VCAN	unknown	ENST00000265077	0.1894	0.004	5	2.6022	82818048	2	3923C>G	p.S1308C	missense_variant	TCT	TGT
cesc	SPTA1	unknown	ENST00000368147	0.1966	0.004	1	2.6022	158641935	2	1402C>T	p.R468C	missense_variant	CGT	TGT
cesc	MAN2B1	unknown	ENST00000456935	0.1946	0.004	19	1.8587	12758083	2	2887G>A	p.E963K	missense_variant	GAG	AAG
cesc	MYO7B	unknown	ENST00000428314	0.1782	0.004	2	2.2305	128381783	2	3857G>A	p.R1286Q	missense_variant	CGG	CAG
cesc	TTC40	unknown	ENST00000368586	0.1787	0.004	10	1.8587	134732822	1	1855C>T	p.R619*	stop_gained	CGA	TGA
cesc	SPTBN5	unknown	ENST00000320955	0.1729	0.004	15	1.8587	42178305	1	1148G>T	p.R383M	missense_variant	AGG	ATG
cesc	NBEAL2	unknown	ENST00000450053	0.1784	0.0041	3	1.8587	47037080	1	1855A>G	p.T619A	missense_variant	ACC	GCC
cesc	CELSR2	unknown	ENST00000271332	0.1773	0.004	1	1.8587	109793863	1	1162T>C	p.S388P	missense_variant	TCT	CCT
cesc	PIK3C2B	unknown	ENST00000367187	0.1894	0.0041	1	1.8587	204409418	1	3281C>T	p.T1094M	missense_variant	ACG	ATG
cesc	ROBO1	unknown	ENST00000464233	0.1892	0.0053	3	1.8587	78735011	1	1227G>C	p.Q409H	missense_variant	CAG	CAC
cesc	LRP1	unknown	ENST00000243077	0.1882	0.0041	12	2.2305	57602561	1	12106C>T	p.R4036W	missense_variant	CGG	TGG
cesc	VWF	unknown	ENST00000261405	0.1982	0.004	12	2.2305	6153464	1	2435C>T	p.P812L	missense_variant	CCG	CTG
cesc	DNAH3	unknown	ENST00000261383	0.1902	0.004	16	2.2305	20975107	1	10099G>C	p.E3367Q	missense_variant	GAG	CAG
cesc	ANKRD30A	unknown	ENST00000361713	0.1939	0.004	10	1.8587	37442509	1	1549G>A	p.E517K	missense_variant	GAG	AAG
cesc	PPL	unknown	ENST00000345988	0.1878	0.004	16	1.8587	4938172	1	2445G>C	p.E815D	missense_variant	GAG	GAC
cesc	RANBP2	Cancer gene	ENST00000283195	0.1754	0.004	2	1.8587	109370302	1	2077G>C	p.D693H	missense_variant	GAC	CAC
cesc	MYH10	unknown	ENST00000360416	0.1849	0.004	17	1.8587	8411944	1	3142G>A	p.E1048K	missense_variant	GAA	AAA
cesc	MAGEC1	unknown	ENST00000285879	0.1977	0.0061	X	1.8587	140994898	1	1708C>T	p.Q570*	stop_gained	CAG	TAG
cesc	RAPGEF2	unknown	ENST00000264431	0.1913	0.0041	4	1.8587	160253725	1	1528G>C	p.E510Q	missense_variant	GAA	CAA
cesc	WDFY3	unknown	ENST00000295888	0.1737	0.004	4	1.8587	85731460	1	1925G>C	p.R642T	missense_variant	AGA	ACA
cesc	IFNGR1	unknown	ENST00000367739	0.1827	0.004	6	1.8587	137527314	1	332C>G	p.S111C	missense_variant	TCT	TGT
cesc	PDE3A	unknown	ENST00000359062	0.1918	0.004	12	2.2305	20766487	1	1122G>C	p.L374F	missense_variant	TTG	TTC
cesc	MYH11	Cancer gene	ENST00000396324	0.1852	0.0053	16	1.8587	15865464	1	1016C>T	p.A339V	missense_variant	GCC	GTC
cesc	TSC2	Cancer gene	ENST00000219476	0.1872	0.004	16	1.8587	2111884	1	1132C>A	p.P378T	missense_variant	CCG	ACG
cesc	TNRC6A	unknown	ENST00000395799	0.1854	0.0041	16	1.8587	24802084	1	2121T>G	p.I707M	missense_variant	ATT	ATG
cesc	ROCK1	unknown	ENST00000399799	0.1937	0.0053	18	1.8587	18619444	1	1040C>T	p.T347M	missense_variant	ACG	ATG
cesc	ANK3	unknown	ENST00000280772	0.1889	0.004	10	2.2305	61829982	1	10657G>A	p.E3553K	missense_variant	GAA	AAA
cesc	COL6A3	unknown	ENST00000295550	0.1956	0.0047	2	2.2305	238289881	1	1574C>T	p.T525M	missense_variant	ACG	ATG
cesc	SGK223	unknown	ENST00000520004	0.1929	0.0041	8	1.8587	8185888	1	2404G>A	p.V802M	missense_variant	GTG	ATG
cesc	HERC2	unknown	ENST00000261609	0.187	0.004	15	2.2305	28413600	1	10366G>A	p.D3456N	missense_variant	GAT	AAT
cesc	FNDC1	unknown	ENST00000297267	0.1862	0.0041	6	1.8587	159653637	1	2093G>A	p.R698Q	missense_variant	CGG	CAG
cesc	LRP6	unknown	ENST00000261349	0.1897	0.0047	12	1.8587	12397539	1	106G>C	p.A36P	missense_variant	GCT	CCT
cesc	DCHS2	unknown	ENST00000357232	0.1974	0.0041	4	2.2305	155225868	1	4193C>T	p.S1398F	missense_variant	TCT	TTT
cesc	COL12A1	unknown	ENST00000322507	0.1963	0.004	6	2.2305	75893849	1	1009C>T	p.P337S	missense_variant	CCT	TCT
cesc	FLNA	Cancer gene	ENST00000369850	0.1792	0.004	X	1.8587	153594730	1	1174G>C	p.E392Q	missense_variant	GAG	CAG
cesc	RP11-1055B8.7	unknown	ENST00000307745	0.1795	0.0047	17	1.8587	79409609	1	1234G>A	p.E412K	missense_variant	GAG	AAG
cesc	UBR4	unknown	ENST00000375254	0.1667	0.004	1	1.8587	19518725	1	1351A>G	p.T451A	missense_variant	ACT	GCT
cesc	ASPM	Cancer gene	ENST00000367409	0.1739	0.0041	1	1.8587	197104322	1	2077G>A	p.E693K	missense_variant	GAA	AAA
cesc	FAT3	Cancer gene	ENST00000298047	0.188	0.004	11	2.2305	92573854	1	10495C>T	p.P3499S	missense_variant	CCT	TCT
cesc	TP53BP1	unknown	ENST00000382044	0.1852	0.004	15	1.8587	43748527	1	2279G>T	p.S760I	missense_variant	AGT	ATT
cesc	PRDM16	Cancer gene	ENST00000270722	0.1951	0.0041	1	1.8587	3102760	1	109G>A	p.E37K	missense_variant	GAG	AAG
cesc	C1orf173	unknown	ENST00000326665	0.1909	0.004	1	1.8587	75038799	1	2595A>C	p.K865N	missense_variant	AAA	AAC
cesc	NBEAL1	unknown	ENST00000449802	0.1991	0.004	2	2.2305	204000415	1	3742C>T	p.Q1248*	stop_gained	CAG	TAG
cesc	NIPBL	unknown	ENST00000282516	0.1781	0.004	5	1.8587	37003447	1	3853C>A	p.H1285N	missense_variant	CAT	AAT
cesc	CNTRL	Cancer gene	ENST00000373855	0.1818	0.0041	9	1.8587	123877440	1	1417G>A	p.E473K	missense_variant	GAA	AAA
cesc	CAD	unknown	ENST00000264705	0.1828	0.0041	2	1.8587	27447715	1	1357C>G	p.L453V	missense_variant	CTT	GTT
cesc	ATP10B	unknown	ENST00000327245	0.1919	0.0041	5	1.8587	160047923	1	1847C>T	p.T616M	missense_variant	ACG	ATG
cesc	DOCK5	unknown	ENST00000276440	0.1864	0.0041	8	1.8587	25182961	1	1801C>T	p.Q601*	stop_gained	CAA	TAA
cesc	TRPM6	unknown	ENST00000360774	0.1848	0.004	9	1.8587	77417025	1	1798G>A	p.E600K	missense_variant	GAG	AAG
cesc	PKD1	unknown	ENST00000262304	0.1893	0.004	16	2.2305	2143682	1	10879G>C	p.D3627H	missense_variant	GAT	CAT
cesc	DNAH11	unknown	ENST00000328843	0.1691	0.004	7	1.8587	21639564	1	2827T>C	p.F943L	missense_variant	TTT	CTT
cesc	SYTL2	unknown	ENST00000354566	0.1951	0.0053	11	1.8587	85435387	1	2113G>A	p.E705K	missense_variant	GAA	AAA
cesc	FREM2	unknown	ENST00000280481	0.1956	0.004	13	2.2305	39263748	1	2267C>A	p.A756D	missense_variant	GCC	GAC
cesc	DST	unknown	ENST00000244364	0.1857	0.004	6	2.2305	56391260	1	10159G>A	p.E3387K	missense_variant	GAG	AAG
cesc	ABCA13	unknown	ENST00000435803	0.1861	0.0053	7	2.2305	48431550	1	11687C>T	p.S3896F	missense_variant	TCT	TTT
cesc	UMODL1	unknown	ENST00000408989	0.1922	0.0053	21	1.8587	43522324	1	1235C>A	p.T412K	missense_variant	ACG	AAG
cesc	ANKHD1	unknown	ENST00000297183	0.1794	0.0053	5	1.8587	139876617	1	2758G>T	p.E920*	stop_gained	GAA	TAA
cesc	WNK3	unknown	ENST00000354646	0.1873	0.0061	X	1.8587	54324625	1	1381G>A	p.E461K	missense_variant	GAA	AAA
cesc	DNHD1	unknown	ENST00000254579	0.1873	0.004	11	2.2305	6541291	1	1744C>G	p.L582V	missense_variant	CTA	GTA
cesc	CAMSAP2	unknown	ENST00000358823	0.1917	0.0047	1	1.8587	200816344	1	1116A>C	p.E372D	missense_variant	GAA	GAC
cesc	TENM4	unknown	ENST00000278550	0.1783	0.004	11	1.8587	78574141	1	1121C>T	p.P374L	missense_variant	CCG	CTG
cesc	FANCM	unknown	ENST00000267430	0.1845	0.0047	14	1.8587	45623980	1	1264C>T	p.R422C	missense_variant	CGT	TGT
cesc	SBF1	unknown	ENST00000380817	0.1862	0.004	22	1.8587	50904226	1	1055C>T	p.P352L	missense_variant	CCG	CTG
cesc	BIRC6	Cancer gene	ENST00000421745	0.1869	0.004	2	2.2305	32738128	1	10475C>G	p.S3492C	missense_variant	TCT	TGT
cesc	CLTCL1	Cancer gene	ENST00000263200	0.1893	0.0041	22	1.8587	19221125	1	1188G>T	p.E396D	missense_variant	GAG	GAT
cesc	DNAH6	unknown	ENST00000389394	0.19	0.004	2	2.2305	85012777	1	10997G>A	p.R3666Q	missense_variant	CGA	CAA
cesc	PLEKHG5	unknown	ENST00000537245	0.199	0.0041	1	1.8587	6533117	1	1150G>A	p.E384K	missense_variant	GAA	AAA
cesc	CCDC141	unknown	ENST00000420890	0.1909	0.0041	2	1.8587	179753285	1	1376T>A	p.L459Q	missense_variant	CTA	CAA
cesc	MYH7B	unknown	ENST00000262873	0.1852	0.004	20	1.8587	33575936	1	1584G>C	p.E528D	missense_variant	GAG	GAC
cesc	PKHD1L1	unknown	ENST00000378402	0.1896	0.004	8	2.2305	110376805	1	103G>T	p.E35*	stop_gained	GAA	TAA
cesc	MPDZ	unknown	ENST00000541718	0.1846	0.004	9	1.8587	13176300	1	2766T>A	p.S922R	missense_variant	AGT	AGA
cesc	SMG1	unknown	ENST00000446231	0.173	0.004	16	1.8587	18848585	1	7594C>A	p.L2532M	missense_variant	CTG	ATG
cesc	KMT2B	unknown	ENST00000222270	0.199	0.004	19	1.8587	36211789	1	1540G>T	p.A514S	missense_variant	GCC	TCC
cesc	LAMC1	unknown	ENST00000258341	0.1897	0.008	1	1.8587	183090971	1	2104G>C	p.E702Q	missense_variant	GAG	CAG
cesc	SRRM2	unknown	ENST00000301740	0.1477	0.004	16	1.8587	2812813	1	2284C>G	p.L762V	missense_variant	CTC	GTC
cesc	SCN7A	unknown	ENST00000409855	0.1887	0.004	2	1.8587	167300104	1	1709A>C	p.N570T	missense_variant	AAC	ACC
cesc	UNC13B	unknown	ENST00000378495	0.19	0.004	9	1.8587	35380519	1	2011G>A	p.D671N	missense_variant	GAT	AAT
cesc	BRWD3	unknown	ENST00000373275	0.1872	0.004	X	1.8587	79989646	1	1057G>T	p.E353*	stop_gained	GAG	TAG
cesc	LTN1	unknown	ENST00000389194	0.1871	0.004	21	1.8587	30329098	1	3203A>T	p.E1068V	missense_variant	GAG	GTG
cesc	POLE	Cancer gene	ENST00000320574	0.1822	0.004	12	1.8587	133241019	1	2498G>A	p.G833D	missense_variant	GGC	GAC
cesc	CHD6	unknown	ENST00000373233	0.199	0.004	20	2.2305	40120426	1	1348G>C	p.E450Q	missense_variant	GAG	CAG
cesc	GOLGA4	unknown	ENST00000356847	0.1826	0.0047	3	1.8587	37360673	1	1599G>A	p.M533I	missense_variant	ATG	ATA
cesc	TULP4	unknown	ENST00000367097	0.1907	0.0041	6	1.8587	158923486	1	2791G>A	p.E931K	missense_variant	GAG	AAG
cesc	FAM135B	Cancer gene	ENST00000395297	0.1928	0.0053	8	1.8587	139165096	1	1622C>T	p.P541L	missense_variant	CCA	CTA
cesc	MICAL3	unknown	ENST00000441493	0.185	0.0047	22	1.8587	18379016	1	1318G>A	p.E440K	missense_variant	GAG	AAG
cesc	CUL9	unknown	ENST00000252050	0.1802	0.004	6	1.8587	43153970	1	1028C>T	p.S343L	missense_variant	TCA	TTA
cesc	DNAH10	unknown	ENST00000409039	0.1885	0.004	12	2.2305	124402287	1	10805C>A	p.T3602K	missense_variant	ACG	AAG
cesc	GOLGA3	unknown	ENST00000204726	0.1913	0.004	12	1.8587	133378543	1	1610G>A	p.R537Q	missense_variant	CGA	CAA
cesc	SACS	unknown	ENST00000382298	0.1689	0.004	13	1.8587	23907994	1	10021G>C	p.D3341H	missense_variant	GAC	CAC
cesc	HERC1	unknown	ENST00000443617	0.1869	0.004	15	2.2305	64050523	1	1072G>A	p.D358N	missense_variant	GAT	AAT
cesc	AFF2	unknown	ENST00000370460	0.1944	0.0053	X	1.8587	147924914	1	1219G>A	p.D407N	missense_variant	GAC	AAC
cesc	VPS13B	unknown	ENST00000358544	0.1712	0.004	8	1.8587	100866298	1	10756C>T	p.R3586W	missense_variant	CGG	TGG
cesc	SVIL	unknown	ENST00000375398	0.1829	0.004	10	1.8587	29843751	1	121C>G	p.R41G	missense_variant	CGA	GGA
cesc	JMJD1C	unknown	ENST00000399262	0.18	0.004	10	1.8587	65225319	1	104G>A	p.R35Q	missense_variant	CGA	CAA
cesc	PHRF1	unknown	ENST00000416188	0.1892	0.0053	11	1.8587	605255	1	1289C>G	p.S430C	missense_variant	TCT	TGT
cesc	MROH2B	unknown	ENST00000399564	0.1901	0.0061	5	1.8587	41042246	1	1901C>G	p.S634*	stop_gained	TCA	TGA
cesc	KIAA1731	unknown	ENST00000325212	0.1796	0.004	11	1.8587	93431613	1	3535G>A	p.A1179T	missense_variant	GCT	ACT
cesc	CEP128	unknown	ENST00000555265	0.1988	0.0047	14	1.8587	81259400	1	1264C>T	p.R422*	stop_gained	CGA	TGA
cesc	DNAH17	unknown	ENST00000389840	0.1693	0.0041	17	1.8587	76420210	1	13235G>C	p.G4412A	missense_variant	GGA	GCA
cesc	RTTN	unknown	ENST00000255674	0.1827	0.0041	18	1.8587	67816264	1	2182G>A	p.D728N	missense_variant	GAC	AAC
cesc	PCNT	unknown	ENST00000359568	0.1747	0.004	21	1.8587	47783729	1	2489C>A	p.S830*	stop_gained	TCA	TAA
cesc	FSIP2	unknown	ENST00000343098	0.1955	0.0071	2	2.6022	186671174	1	17408T>C	p.V5803A	missense_variant	GTA	GCA
cesc	TRPM3	unknown	ENST00000377110	0.1884	0.0047	9	1.8587	73296452	1	1315G>A	p.D439N	missense_variant	GAT	AAT
cesc	PCDH19	unknown	ENST00000373034	0.1976	0.004	X	1.8587	99662118	1	1478T>C	p.V493A	missense_variant	GTG	GCG
cesc	IPO9	unknown	ENST00000361565	0.2	0.0041	1	1.8587	201798353	1	16G>T	p.A6S	missense_variant	GCA	TCA
cesc	NOTCH4	unknown	ENST00000375023	0.185	0.004	6	1.8587	32188317	1	1024G>A	p.V342M	missense_variant	GTG	ATG
cesc	UTP20	unknown	ENST00000261637	0.1782	0.004	12	1.8587	101723213	1	3403G>C	p.D1135H	missense_variant	GAC	CAC
cesc	HMCN1	unknown	ENST00000271588	0.1999	0.004	1	2.6022	186084052	1	11378G>A	p.R3793H	missense_variant	CGC	CAC
cesc	MCF2L2	unknown	ENST00000328913	0.1983	0.0053	3	1.8587	182946114	1	2086G>T	p.E696*	stop_gained	GAA	TAA
cesc	ARAP3	unknown	ENST00000239440	0.1907	0.0061	5	1.8587	141041627	1	2996G>A	p.R999H	missense_variant	CGC	CAC
cesc	ATR	Cancer gene	ENST00000350721	0.1995	0.0041	3	1.8587	142266662	1	3262C>G	p.Q1088E	missense_variant	CAA	GAA
cesc	MYO5A	Cancer gene	ENST00000399231	0.1866	0.0041	15	1.8587	52681488	1	1615G>A	p.E539K	missense_variant	GAA	AAA
cesc	LTBP4	unknown	ENST00000308370	0.1895	0.0041	19	1.8587	41112348	1	1108G>C	p.G370R	missense_variant	GGC	CGC
cesc	DMXL2	unknown	ENST00000543779	0.1965	0.004	15	2.2305	51828879	1	1798A>C	p.S600R	missense_variant	AGT	CGT
cesc	KAT6B	Cancer gene	ENST00000287239	0.1842	0.0041	10	1.8587	76735894	1	1799A>G	p.H600R	missense_variant	CAC	CGC
cesc	BRCA2	Cancer gene	ENST00000544455	0.194	0.0041	13	2.2305	32910752	1	2260C>T	p.Q754*	stop_gained	CAA	TAA
cesc	BRIP1	Cancer gene	ENST00000259008	0.1956	0.0061	17	1.8587	59876594	1	1207C>T	p.R403W	missense_variant	CGG	TGG
cesc	FLG2	unknown	ENST00000388718	0.1813	0.0041	1	1.8587	152327738	1	2524C>T	p.Q842*	stop_gained	CAG	TAG
cesc	CACNA1C	unknown	ENST00000347598	0.1831	0.0053	12	1.8587	2690805	1	1945C>T	p.R649C	missense_variant	CGC	TGC
cesc	ARHGAP31	unknown	ENST00000264245	0.1922	0.0041	3	1.8587	119132712	1	1936G>A	p.D646N	missense_variant	GAT	AAT
cesc	BCOR	Cancer gene	ENST00000378444	0.1878	0.0041	X	1.8587	39933467	1	1132A>G	p.T378A	missense_variant	ACA	GCA
cesc	SPTB	unknown	ENST00000389722	0.1818	0.0047	14	1.8587	65253258	1	3425G>A	p.R1142Q	missense_variant	CGG	CAG
cesc	RYR3	unknown	ENST00000389232	0.1678	0.004	15	1.8587	34102681	1	10028C>G	p.S3343C	missense_variant	TCT	TGT
cesc	MEGF8	unknown	ENST00000334370	0.1783	0.004	19	1.8587	42860054	1	4088C>T	p.A1363V	missense_variant	GCG	GTG
cesc	CACNA1F	unknown	ENST00000376265	0.1852	0.004	X	1.8587	49082914	1	1453G>T	p.E485*	stop_gained	GAG	TAG
cesc	COL11A1	unknown	ENST00000370096	0.1872	0.004	1	1.8587	103471840	1	1715C>T	p.P572L	missense_variant	CCA	CTA
cesc	DNAH8	unknown	ENST00000359357	0.1884	0.0047	6	2.2305	38899592	1	10629A>C	p.K3543N	missense_variant	AAA	AAC
cesc	HELZ2	unknown	ENST00000467148	0.1995	0.0041	20	2.2305	62203573	1	166G>A	p.E56K	missense_variant	GAG	AAG
cesc	EHMT2	unknown	ENST00000375537	0.1963	0.0061	6	1.8587	31855683	1	1801G>A	p.D601N	missense_variant	GAC	AAC
cesc	TENM2	unknown	ENST00000518659	0.1783	0.004	5	1.8587	167630771	1	3508G>C	p.E1170Q	missense_variant	GAG	CAG
cesc	PIEZO1	unknown	ENST00000301015	0.1802	0.0041	16	1.8587	88787817	1	5425G>A	p.E1809K	missense_variant	GAG	AAG
cesc	TDRD6	unknown	ENST00000316081	0.184	0.0041	6	1.8587	46657421	1	1556G>A	p.R519K	missense_variant	AGA	AAA
cesc	SZT2	unknown	ENST00000562955	0.1943	0.004	1	2.2305	43895462	1	4084G>A	p.D1362N	missense_variant	GAT	AAT
cesc	TRRAP	Cancer gene	ENST00000359863	0.172	0.004	7	1.8587	98529255	1	3819G>T	p.K1273N	missense_variant	AAG	AAT
cesc	SLC24A1	unknown	ENST00000261892	0.1987	0.0047	15	1.8587	65917853	1	1435C>G	p.P479A	missense_variant	CCA	GCA
cesc	NRAP	unknown	ENST00000359988	0.1881	0.004	10	1.8587	115391289	1	1821G>C	p.Q607H	missense_variant	CAG	CAC
cesc	GUCY2F	unknown	ENST00000218006	0.1985	0.008	X	1.8587	108696942	1	1179G>C	p.L393F	missense_variant	TTG	TTC
cesc	LRP4	unknown	ENST00000378623	0.186	0.004	11	1.8587	46896633	1	3947G>T	p.R1316I	missense_variant	AGA	ATA
cesc	CEP350	unknown	ENST00000367607	0.176	0.0041	1	1.8587	180017795	1	4747G>C	p.D1583H	missense_variant	GAT	CAT
cesc	MTUS2	unknown	ENST00000431530	0.1932	0.0047	13	1.8587	29599910	1	1105G>T	p.A369S	missense_variant	GCA	TCA
cesc	GRM5	unknown	ENST00000418177	0.1963	0.0047	11	1.8587	88386447	1	1036C>A	p.P346T	missense_variant	CCA	ACA
cesc	DSCAM	unknown	ENST00000400454	0.1849	0.0047	21	1.8587	41648070	1	2310C>G	p.N770K	missense_variant	AAC	AAG
cesc	CTC1	unknown	ENST00000315684	0.1962	0.0053	17	1.8587	8139199	1	1156C>T	p.Q386*	stop_gained	CAG	TAG
cesc	WDR7	unknown	ENST00000254442	0.1915	0.0041	18	1.8587	54605880	1	3948G>C	p.K1316N	missense_variant	AAG	AAC
cesc	DNAH7	unknown	ENST00000312428	0.1712	0.0041	2	1.8587	196602809	1	11911C>T	p.P3971S	missense_variant	CCA	TCA
cesc	DOCK4	unknown	ENST00000437633	0.1854	0.0047	7	1.8587	111451965	1	2971C>T	p.R991C	missense_variant	CGT	TGT
cesc	TOPORS	unknown	ENST00000360538	0.1999	0.0053	9	1.8587	32543189	1	1334C>T	p.S445L	missense_variant	TCA	TTA
cesc	CMYA5	unknown	ENST00000446378	0.171	0.004	5	1.8587	79029018	1	4430C>T	p.T1477I	missense_variant	ACA	ATA
cesc	MAGI2	unknown	ENST00000354212	0.192	0.004	7	1.8587	77814979	1	2278C>A	p.P760T	missense_variant	CCA	ACA
cesc	F8	unknown	ENST00000360256	0.1816	0.004	X	1.8587	154194956	1	1016T>C	p.M339T	missense_variant	ATG	ACG
cesc	DOPEY2	unknown	ENST00000399151	0.1821	0.0041	21	1.8587	37602874	1	1792C>G	p.P598A	missense_variant	CCG	GCG
cesc	FAM208A	unknown	ENST00000493960	0.1911	0.0041	3	1.8587	56675649	1	2347C>T	p.R783C	missense_variant	CGC	TGC
cesc	YTHDC2	unknown	ENST00000161863	0.1924	0.0041	5	1.8587	112874788	1	1120G>C	p.E374Q	missense_variant	GAA	CAA
cesc	GRIN2A	Cancer gene	ENST00000396573	0.1919	0.004	16	1.8587	9934648	1	1507C>T	p.Q503*	stop_gained	CAA	TAA
cesc	RIMS1	unknown	ENST00000521978	0.1886	0.004	6	1.8587	72957763	1	2174C>T	p.S725F	missense_variant	TCT	TTT
cesc	KIAA1549L	unknown	ENST00000321505	0.1867	0.0047	11	1.8587	33589741	1	3307C>T	p.R1103W	missense_variant	CGG	TGG
cesc	UBE2O	unknown	ENST00000319380	0.1948	0.0047	17	1.8587	74395816	1	1342G>A	p.E448K	missense_variant	GAG	AAG
cesc	C20orf26	unknown	ENST00000245957	0.1958	0.0047	20	1.8587	20180451	1	1837C>A	p.H613N	missense_variant	CAT	AAT
coadread	PCBP1	Cancer gene	ENST00000303577	0.0985	0.004	2	4.127	70315174	8	299T>A	p.L100Q	missense_variant	CTG	CAG
coadread	BRAF	Cancer gene	ENST00000288602	0.1822	0.004	7	4.127	140453136	7	1799T>A	p.V600E	missense_variant	GTG	GAG
coadread	STOX2	unknown	ENST00000308497	0.1968	0.004	4	1.9048	184930896	2	905C>T	p.T302M	missense_variant	ACG	ATG
coadread	PTPN11	Cancer gene	ENST00000351677	0.178	0.004	12	1.5873	112926888	2	1508G>T	p.G503V	missense_variant	GGG	GTG
coadread	MTOR	Cancer gene	ENST00000361445	0.1733	0.004	1	2.2222	11190804	2	5395G>A	p.E1799K	missense_variant	GAA	AAA
coadread	RUNX1T1	Cancer gene	ENST00000436581	0.1771	0.004	8	1.5873	92998451	2	1213C>T	p.R405W	missense_variant	CGG	TGG
coadread	PCDHA11	unknown	ENST00000398640	0.1962	0.004	5	1.9048	140250916	2	2228C>T	p.A743V	missense_variant	GCG	GTG
coadread	CATSPER1	unknown	ENST00000312106	0.1717	0.004	11	1.5873	65793355	2	496G>A	p.V166M	missense_variant	GTG	ATG
coadread	ACAN	unknown	ENST00000439576	0.1956	0.004	15	2.2222	89392845	2	1909G>A	p.V637I	missense_variant	GTC	ATC
coadread	DDR2	Cancer gene	ENST00000367922	0.1697	0.004	1	1.5873	162750028	2	2560G>A	p.D854N	missense_variant	GAC	AAC
coadread	ING1	unknown	ENST00000375774	0.1864	0.004	13	1.5873	111372025	2	1015C>T	p.R339*	stop_gained	CGA	TGA
coadread	GNAS	Cancer gene	ENST00000371100	0.1545	0.004	20	1.9048	57484421	2	2531G>A	p.R844H	missense_variant	CGT	CAT
coadread	PNLDC1	unknown	ENST00000610273	0.1811	0.004	6	1.5873	160230077	2	637C>T	p.R213C	missense_variant	CGT	TGT
coadread	EFCAB6	unknown	ENST00000262726	0.1583	0.004	22	1.5873	43926712	2	4366G>A	p.V1456I	missense_variant	GTC	ATC
coadread	SFRP4	Cancer gene	ENST00000436072	0.1917	0.004	7	1.5873	37955827	2	313C>T	p.R105C	missense_variant	CGC	TGC
coadread	COL22A1	unknown	ENST00000303045	0.1569	0.004	8	1.5873	139697474	2	2944G>A	p.G982R	missense_variant	GGA	AGA
coadread	TEKT5	unknown	ENST00000283025	0.1829	0.004	16	1.5873	10788468	2	263G>A	p.R88H	missense_variant	CGC	CAC
coadread	ADAMTS18	unknown	ENST00000282849	0.1623	0.004	16	1.5873	77353780	2	2498C>T	p.A833V	missense_variant	GCG	GTG
coadread	RADIL	unknown	ENST00000399583	0.1992	0.0047	7	1.5873	4856949	1	1649C>T	p.T550M	missense_variant	ACG	ATG
coadread	ARMC4	unknown	ENST00000305242	0.1999	0.004	10	1.5873	28260161	1	1018C>T	p.R340C	missense_variant	CGC	TGC
coadread	DOCK3	unknown	ENST00000266037	0.1847	0.004	3	1.5873	51246252	1	1085G>A	p.R362Q	missense_variant	CGA	CAA
coadread	PCDH7	unknown	ENST00000543491	0.1955	0.0044	4	1.5873	30724149	1	1105G>A	p.V369I	missense_variant	GTC	ATC
coadread	AKAP11	unknown	ENST00000025301	0.1861	0.004	13	1.5873	42874465	1	1583T>C	p.F528S	missense_variant	TTT	TCT
coadread	PKD1	unknown	ENST00000262304	0.17	0.004	16	1.5873	2164250	1	2774G>A	p.R925Q	missense_variant	CGG	CAG
coadread	PLXND1	unknown	ENST00000324093	0.1858	0.0053	3	1.5873	129325301	1	182A>G	p.N61S	missense_variant	AAC	AGC
coadread	KIAA1429	unknown	ENST00000297591	0.1871	0.0044	8	1.5873	95538823	1	1649G>A	p.G550D	missense_variant	GGT	GAT
coadread	VWF	unknown	ENST00000261405	0.178	0.004	12	1.5873	6230445	1	115G>A	p.G39R	missense_variant	GGA	AGA
coadread	ABCA4	unknown	ENST00000370225	0.1823	0.004	1	1.5873	94522185	1	2354G>A	p.R785H	missense_variant	CGC	CAC
coadread	ZSCAN20	unknown	ENST00000361328	0.1999	0.004	1	1.5873	33957256	1	1398G>T	p.Q466H	missense_variant	CAG	CAT
coadread	C12orf55	unknown	ENST00000524981	0.1761	0.004	12	1.5873	97051994	1	5330G>A	p.R1777K	missense_variant	AGG	AAG
coadread	BAI2	unknown	ENST00000373658	0.1901	0.004	1	1.5873	32205032	1	2372C>T	p.T791M	missense_variant	ACG	ATG
coadread	SPTBN1	unknown	ENST00000356805	0.1815	0.0044	2	1.5873	54853363	1	1636G>T	p.E546*	stop_gained	GAA	TAA
coadread	KIF4B	unknown	ENST00000435029	0.1959	0.0044	5	1.5873	154395374	1	1955G>A	p.R652H	missense_variant	CGT	CAT
coadread	PC	unknown	ENST00000393960	0.197	0.0047	11	1.5873	66620748	1	1475C>T	p.P492L	missense_variant	CCT	CTT
coadread	ZNF831	unknown	ENST00000371030	0.1888	0.0047	20	1.5873	57767474	1	1400C>T	p.P467L	missense_variant	CCG	CTG
coadread	ANKRD11	unknown	ENST00000301030	0.1994	0.0053	16	1.9048	89350737	1	2213G>A	p.R738H	missense_variant	CGT	CAT
coadread	ABCC8	unknown	ENST00000389817	0.1901	0.0044	11	1.5873	17448693	1	2125A>G	p.T709A	missense_variant	ACT	GCT
coadread	PIK3C2G	unknown	ENST00000433979	0.1922	0.004	12	1.5873	18435244	1	229T>G	p.S77A	missense_variant	TCA	GCA
coadread	ATP7A	unknown	ENST00000341514	0.1913	0.004	X	1.5873	77254011	1	1373C>T	p.S458L	missense_variant	TCA	TTA
coadread	INPPL1	unknown	ENST00000298229	0.1954	0.0044	11	1.5873	71943749	1	1792C>T	p.R598C	missense_variant	CGT	TGT
coadread	RIMBP2	unknown	ENST00000261655	0.1997	0.004	12	1.5873	130919420	1	2061G>C	p.E687D	missense_variant	GAG	GAC
coadread	ADCY9	unknown	ENST00000294016	0.1937	0.004	16	1.5873	4033428	1	2324C>T	p.S775F	missense_variant	TCC	TTC
coadread	DNAH7	unknown	ENST00000312428	0.1712	0.0047	2	1.5873	196661439	1	10376G>T	p.S3459I	missense_variant	AGC	ATC
coadread	BSN	unknown	ENST00000296452	0.1911	0.0047	3	1.9048	49700528	1	10937G>A	p.R3646Q	missense_variant	CGG	CAG
coadread	TRPM2	unknown	ENST00000397928	0.1913	0.004	21	1.5873	45826582	1	2896C>A	p.L966M	missense_variant	CTG	ATG
coadread	TRPM6	unknown	ENST00000360774	0.1848	0.0044	9	1.5873	77431873	1	1142T>G	p.I381R	missense_variant	ATA	AGA
coadread	KMT2D	Cancer gene	ENST00000301067	0.1656	0.004	12	1.5873	49428683	1	10267C>A	p.P3423T	missense_variant	CCC	ACC
coadread	ZAN	unknown	ENST00000546292	0.1989	0.004	7	1.5873	100348511	1	1513C>A	p.P505T	missense_variant	CCC	ACC
coadread	EPG5	unknown	ENST00000282041	0.1797	0.004	18	1.5873	43505795	1	2627G>T	p.R876L	missense_variant	CGG	CTG
coadread	PLCH2	unknown	ENST00000449969	0.198	0.0053	1	1.5873	2421226	1	1354G>A	p.E452K	missense_variant	GAG	AAG
coadread	PTPRU	unknown	ENST00000345512	0.1922	0.0044	1	1.5873	29606613	1	1828G>A	p.V610M	missense_variant	GTG	ATG
coadread	POTEF	unknown	ENST00000357462	0.1992	0.0047	2	1.5873	130843559	1	1606T>G	p.F536V	missense_variant	TTT	GTT
coadread	DNAH6	unknown	ENST00000389394	0.1706	0.0061	2	1.5873	85043081	1	12247G>A	p.G4083R	missense_variant	GGA	AGA
coadread	PDGFRA	Cancer gene	ENST00000257290	0.1989	0.0071	4	1.5873	55138642	1	1319C>T	p.T440M	missense_variant	ACG	ATG
coadread	AASDH	unknown	ENST00000205214	0.1987	0.0071	4	1.5873	57220312	1	1276A>G	p.T426A	missense_variant	ACA	GCA
coadread	NOTCH1	Cancer gene	ENST00000277541	0.1799	0.0047	9	1.5873	139397703	1	5098G>A	p.A1700T	missense_variant	GCC	ACC
coadread	CPS1	unknown	ENST00000430249	0.1912	0.0044	2	1.5873	211466968	1	1768G>A	p.V590M	missense_variant	GTG	ATG
coadread	ADAMTS3	unknown	ENST00000286657	0.1964	0.004	4	1.5873	73186532	1	1001G>A	p.R334H	missense_variant	CGC	CAC
coadread	GRM5	unknown	ENST00000418177	0.1963	0.0053	11	1.5873	88338110	1	1170T>G	p.H390Q	missense_variant	CAT	CAG
coadread	NLRP13	unknown	ENST00000342929	0.1999	0.004	19	1.5873	56423665	1	1518G>T	p.E506D	missense_variant	GAG	GAT
coadread	SALL4	Cancer gene	ENST00000217086	0.1997	0.0044	20	1.5873	50418938	1	10C>T	p.R4C	missense_variant	CGC	TGC
coadread	NCKAP5	unknown	ENST00000409261	0.186	0.0047	2	1.5873	133543187	1	1197C>A	p.S399R	missense_variant	AGC	AGA
coadread	FAT1	Cancer gene	ENST00000441802	0.188	0.0044	4	1.9048	187629652	1	1330A>G	p.K444E	missense_variant	AAA	GAA
coadread	MUC17	unknown	ENST00000306151	0.1884	0.004	7	1.9048	100684923	1	10226C>T	p.T3409M	missense_variant	ACG	ATG
coadread	RBP3	unknown	ENST00000224600	0.1956	0.009	10	1.5873	48389550	1	1328G>A	p.R443H	missense_variant	CGC	CAC
coadread	MYO16	unknown	ENST00000356711	0.1866	0.004	13	1.5873	109550471	1	1701G>T	p.Q567H	missense_variant	CAG	CAT
coadread	MYO15A	unknown	ENST00000205890	0.1933	0.004	17	1.9048	18077213	1	10469C>G	p.T3490S	missense_variant	ACC	AGC
coadread	COL11A2	unknown	ENST00000374708	0.1892	0.0044	6	1.5873	33148087	1	1049T>C	p.L350P	missense_variant	CTC	CCC
coadread	TET1	Cancer gene	ENST00000373644	0.1836	0.004	10	1.5873	70333621	1	1526C>T	p.P509L	missense_variant	CCA	CTA
coadread	FAM184B	unknown	ENST00000265018	0.1995	0.0053	4	1.5873	17660007	1	2003G>A	p.R668H	missense_variant	CGC	CAC
coadread	NUP214	Cancer gene	ENST00000359428	0.1841	0.0044	9	1.5873	134062698	1	3442G>A	p.A1148T	missense_variant	GCC	ACC
coadread	BCORL1	Cancer gene	ENST00000540052	0.1884	0.004	X	1.5873	129149098	1	2350C>T	p.R784*	stop_gained	CGA	TGA
coadread	MEGF8	unknown	ENST00000334370	0.1783	0.004	19	1.5873	42855697	1	2771G>A	p.R924Q	missense_variant	CGA	CAA
coadread	ATR	Cancer gene	ENST00000350721	0.1792	0.0044	3	1.5873	142297527	1	20A>T	p.E7V	missense_variant	GAG	GTG
coadread	DENND5A	unknown	ENST00000328194	0.1949	0.0044	11	1.5873	9200515	1	1561G>A	p.A521T	missense_variant	GCA	ACA
coadread	A2M	unknown	ENST00000318602	0.1917	0.004	12	1.5873	9254181	1	1356C>A	p.F452L	missense_variant	TTC	TTA
coadread	PAPLN	unknown	ENST00000340738	0.1955	0.0061	14	1.5873	73721269	1	1270C>T	p.R424W	missense_variant	CGG	TGG
coadread	ERBB2	Cancer gene	ENST00000269571	0.1955	0.0044	17	1.5873	37879658	1	2033G>A	p.R678Q	missense_variant	CGG	CAG
coadread	SCAPER	unknown	ENST00000563290	0.1929	0.0044	15	1.5873	77046246	1	1769G>A	p.R590Q	missense_variant	CGA	CAA
coadread	KCNU1	unknown	ENST00000399881	0.1976	0.0047	8	1.5873	36642116	1	188T>A	p.I63N	missense_variant	ATT	AAT
coadread	A2ML1	unknown	ENST00000299698	0.192	0.004	12	1.5873	8994064	1	1180G>A	p.D394N	missense_variant	GAT	AAT
coadread	ITGA10	unknown	ENST00000369304	0.1972	0.0044	1	1.5873	145533127	1	1222C>T	p.R408C	missense_variant	CGC	TGC
coadread	NPHP4	unknown	ENST00000378156	0.1925	0.0061	1	1.5873	5993373	1	1136C>G	p.S379C	missense_variant	TCT	TGT
coadread	FLNC	unknown	ENST00000325888	0.1989	0.004	7	1.9048	128480725	1	1673G>A	p.R558H	missense_variant	CGC	CAC
coadread	EML5	unknown	ENST00000554922	0.1852	0.004	14	1.5873	89192963	1	1109G>A	p.R370H	missense_variant	CGT	CAT
coadread	TRO	unknown	ENST00000173898	0.1924	0.004	X	1.5873	54953521	1	1746C>A	p.D582E	missense_variant	GAC	GAA
coadread	TNRC6A	unknown	ENST00000395799	0.1854	0.004	16	1.5873	24801465	1	1502G>T	p.G501V	missense_variant	GGC	GTC
coadread	UGGT2	unknown	ENST00000376747	0.1911	0.0053	13	1.5873	96622441	1	1260G>C	p.M420I	missense_variant	ATG	ATC
coadread	SOGA2	unknown	ENST00000359865	0.1901	0.004	18	1.5873	8784192	1	1082C>T	p.A361V	missense_variant	GCG	GTG
coadread	ANKRD30B	unknown	ENST00000358984	0.193	0.004	18	1.5873	14748569	1	151G>A	p.V51I	missense_variant	GTC	ATC
coadread	SVEP1	unknown	ENST00000401783	0.1931	0.004	9	1.9048	113197581	1	4828G>A	p.D1610N	missense_variant	GAT	AAT
coadread	HECTD4	unknown	ENST00000550722	0.1702	0.0044	12	1.5873	112608194	1	11557A>T	p.R3853W	missense_variant	AGG	TGG
coadread	MAP10	unknown	ENST00000418460	0.1998	0.004	1	1.5873	232942218	1	1449G>C	p.K483N	missense_variant	AAG	AAC
coadread	DMXL1	unknown	ENST00000311085	0.1766	0.004	5	1.5873	118469391	1	1772G>A	p.S591N	missense_variant	AGT	AAT
coadread	LAMB1	unknown	ENST00000222399	0.1874	0.0047	7	1.5873	107638853	1	298G>T	p.V100F	missense_variant	GTC	TTC
coadread	DNAH1	unknown	ENST00000420323	0.1895	0.0044	3	1.9048	52366216	1	1092C>A	p.C364*	stop_gained	TGC	TGA
coadread	HCFC1	unknown	ENST00000310441	0.1846	0.0053	X	1.5873	153223681	1	1823G>A	p.R608H	missense_variant	CGC	CAC
coadread	ADAMTS14	unknown	ENST00000373208	0.196	0.0047	10	1.5873	72500825	1	1840G>A	p.E614K	missense_variant	GAG	AAG
coadread	IRS4	Cancer gene	ENST00000372129	0.1954	0.0053	X	1.5873	107978194	1	1381T>C	p.S461P	missense_variant	TCT	CCT
coadread	KIAA1549L	unknown	ENST00000321505	0.1867	0.0047	11	1.5873	33566847	1	2417C>T	p.S806L	missense_variant	TCG	TTG
coadread	MYH7B	unknown	ENST00000262873	0.1852	0.004	20	1.5873	33581963	1	2585C>T	p.T862I	missense_variant	ACC	ATC
coadread	MYOM2	unknown	ENST00000262113	0.1919	0.0044	8	1.5873	2037889	1	1703C>T	p.P568L	missense_variant	CCG	CTG
coadread	DIP2A	unknown	ENST00000417564	0.1903	0.0044	21	1.5873	47910567	1	218C>T	p.T73M	missense_variant	ACG	ATG
coadread	COL1A2	unknown	ENST00000297268	0.1935	0.004	7	1.5873	94040231	1	1228G>A	p.A410T	missense_variant	GCT	ACT
coadread	HERC2	unknown	ENST00000261609	0.187	0.0047	15	1.5873	28370178	1	12964G>A	p.A4322T	missense_variant	GCC	ACC
coadread	ZEB2	unknown	ENST00000558170	0.1962	0.004	2	1.5873	145156488	1	2266C>T	p.P756S	missense_variant	CCT	TCT
coadread	FLNA	Cancer gene	ENST00000369850	0.1995	0.004	X	1.9048	153593246	1	1771G>A	p.V591I	missense_variant	GTT	ATT
coadread	NPR1	unknown	ENST00000368680	0.1995	0.0047	1	1.5873	153654187	1	1043C>A	p.T348N	missense_variant	ACC	AAC
coadread	KIAA0922	unknown	ENST00000409959	0.1897	0.0047	4	1.5873	154507466	1	1417T>C	p.F473L	missense_variant	TTT	CTT
coadread	ADAMTSL1	unknown	ENST00000380548	0.1877	0.004	9	1.5873	18776804	1	2577C>A	p.H859Q	missense_variant	CAC	CAA
coadread	CNOT1	unknown	ENST00000317147	0.1814	0.004	16	1.5873	58622786	1	127G>A	p.A43T	missense_variant	GCA	ACA
coadread	AATK	unknown	ENST00000326724	0.1933	0.0053	17	1.5873	79108223	1	134T>G	p.V45G	missense_variant	GTC	GGC
coadread	MAP1A	unknown	ENST00000300231	0.1983	0.004	15	1.9048	43816619	1	2948G>A	p.R983Q	missense_variant	CGG	CAG
coadread	EVPL	unknown	ENST00000301607	0.1846	0.004	17	1.5873	74014669	1	1297C>T	p.Q433*	stop_gained	CAG	TAG
coadread	COL6A5	unknown	ENST00000265379	0.1795	0.004	3	1.5873	130107504	1	1943A>C	p.K648T	missense_variant	AAA	ACA
coadread	ITGAL	unknown	ENST00000356798	0.1971	0.0061	16	1.5873	30505643	1	1324G>A	p.G442R	missense_variant	GGA	AGA
coadread	ATP2B3	Cancer gene	ENST00000263519	0.1961	0.0047	X	1.5873	152813423	1	1089G>C	p.K363N	missense_variant	AAG	AAC
coadread	YLPM1	unknown	ENST00000325680	0.1835	0.004	14	1.5873	75264908	1	2908G>C	p.A970P	missense_variant	GCA	CCA
coadread	TBC1D8B	unknown	ENST00000357242	0.1982	0.0053	X	1.5873	106096831	1	2204C>A	p.T735N	missense_variant	ACC	AAC
coadread	STARD8	unknown	ENST00000374599	0.1986	0.009	X	1.5873	67937942	1	1186T>A	p.W396R	missense_variant	TGG	AGG
coadread	ASPM	Cancer gene	ENST00000367409	0.1936	0.0047	1	1.9048	197112022	1	1360C>A	p.L454I	missense_variant	CTA	ATA
coadread	MED12L	unknown	ENST00000474524	0.1835	0.004	3	1.5873	150881783	1	1211C>T	p.P404L	missense_variant	CCG	CTG
coadread	CP	unknown	ENST00000264613	0.1994	0.0053	3	1.5873	148919930	1	1307G>A	p.R436Q	missense_variant	CGA	CAA
coadread	AHNAK	unknown	ENST00000378024	0.1832	0.004	11	1.9048	62290776	1	11113G>A	p.V3705M	missense_variant	GTG	ATG
coadread	CARD11	Cancer gene	ENST00000396946	0.1975	0.0047	7	1.5873	2977554	1	1130G>A	p.R377Q	missense_variant	CGG	CAG
coadread	ASH1L	unknown	ENST00000392403	0.177	0.0044	1	1.5873	155451615	1	1046G>T	p.G349V	missense_variant	GGT	GTT
coadread	NSD1	Cancer gene	ENST00000439151	0.1789	0.0044	5	1.5873	176638196	1	2796C>G	p.N932K	missense_variant	AAC	AAG
coadread	SRRM2	unknown	ENST00000301740	0.1784	0.004	16	1.5873	2811881	1	1352G>A	p.R451Q	missense_variant	CGA	CAA
coadread	SHANK2	unknown	ENST00000338508	0.1867	0.0047	11	1.5873	70653231	1	1542C>G	p.F514L	missense_variant	TTC	TTG
coadread	BRCA2	Cancer gene	ENST00000544455	0.194	0.004	13	1.5873	32972852	1	10202C>T	p.T3401M	missense_variant	ACG	ATG
coadread	CENPE	unknown	ENST00000265148	0.1788	0.004	4	1.5873	104074395	1	3046G>C	p.D1016H	missense_variant	GAT	CAT
coadread	DDX60L	unknown	ENST00000260184	0.156	0.004	4	1.5873	169344916	1	1940C>T	p.S647L	missense_variant	TCG	TTG
coadread	LAMA3	unknown	ENST00000313654	0.1945	0.004	18	1.9048	21393053	1	1774A>G	p.I592V	missense_variant	ATC	GTC
coadread	MYO1F	unknown	ENST00000338257	0.1987	0.0053	19	1.5873	8609251	1	1454C>T	p.A485V	missense_variant	GCG	GTG
coadread	SMARCA2	unknown	ENST00000382203	0.19	0.0053	9	1.5873	2058432	1	1489C>T	p.R497W	missense_variant	CGG	TGG
coadread	COL4A6	unknown	ENST00000372216	0.1886	0.004	X	1.5873	107431245	1	1603C>T	p.P535S	missense_variant	CCT	TCT
coadread	BCOR	Cancer gene	ENST00000378444	0.1878	0.0047	X	1.5873	39923059	1	3649C>T	p.R1217*	stop_gained	CGA	TGA
coadread	LPHN2	unknown	ENST00000319517	0.1928	0.004	1	1.5873	82409284	1	1029T>G	p.I343M	missense_variant	ATT	ATG
coadread	COL3A1	Cancer gene	ENST00000304636	0.1918	0.0044	2	1.5873	189862081	1	1835G>T	p.G612V	missense_variant	GGT	GTT
coadread	HIVEP2	unknown	ENST00000367603	0.1808	0.004	6	1.5873	143092673	1	3203C>T	p.T1068M	missense_variant	ACG	ATG
coadread	TTBK1	unknown	ENST00000259750	0.1942	0.0044	6	1.5873	43226906	1	1147G>A	p.G383S	missense_variant	GGC	AGC
coadread	WDR17	unknown	ENST00000280190	0.1942	0.0047	4	1.5873	177084326	1	2944C>T	p.R982C	missense_variant	CGC	TGC
coadread	SYNPO2	unknown	ENST00000307142	0.1953	0.0053	4	1.5873	119951306	1	1376T>A	p.V459D	missense_variant	GTT	GAT
coadread	GLI1	Cancer gene	ENST00000228682	0.1985	0.0053	12	1.5873	57857791	1	110G>T	p.G37V	missense_variant	GGC	GTC
coadread	GLI2	unknown	ENST00000452319	0.1901	0.0047	2	1.5873	121740365	1	1592A>C	p.K531T	missense_variant	AAG	ACG
coadread	NHSL2	unknown	ENST00000540800	0.196	0.0047	X	1.5873	71359119	1	1721G>T	p.S574I	missense_variant	AGT	ATT
coadread	HERC1	unknown	ENST00000443617	0.1679	0.004	15	1.5873	63918255	1	13204C>T	p.R4402W	missense_variant	CGG	TGG
coadread	TTC40	unknown	ENST00000368586	0.199	0.0047	10	1.9048	134738219	1	1237G>A	p.V413M	missense_variant	GTG	ATG
coadread	ITGA5	unknown	ENST00000293379	0.1998	0.0044	12	1.5873	54798534	1	1370G>A	p.G457D	missense_variant	GGC	GAC
coadread	WDFY3	unknown	ENST00000295888	0.1934	0.0044	4	1.9048	85738560	1	1872G>C	p.K624N	missense_variant	AAG	AAC
coadread	PCNT	unknown	ENST00000359568	0.1945	0.004	21	1.5873	47769622	1	1232A>G	p.H411R	missense_variant	CAT	CGT
coadread	COL7A1	unknown	ENST00000328333	0.1972	0.0053	3	1.9048	48631083	1	313C>T	p.R105C	missense_variant	CGC	TGC
coadread	COL20A1	unknown	ENST00000358894	0.1949	0.004	20	1.5873	61936783	1	208G>A	p.E70K	missense_variant	GAG	AAG
coadread	CELSR1	unknown	ENST00000262738	0.1967	0.0044	22	1.9048	46794447	1	5500C>T	p.R1834C	missense_variant	CGC	TGC
coadread	CROCC	unknown	ENST00000375541	0.1848	0.0061	1	1.5873	17266401	1	1621C>T	p.R541C	missense_variant	CGC	TGC
coadread	NPHS1	unknown	ENST00000378910	0.1957	0.004	19	1.5873	36339609	1	1100G>T	p.R367L	missense_variant	CGC	CTC
coadread	AKAP6	unknown	ENST00000280979	0.1819	0.0047	14	1.5873	33290854	1	3835G>T	p.A1279S	missense_variant	GCC	TCC
coadread	ADAMTS12	unknown	ENST00000504830	0.1899	0.0047	5	1.5873	33649669	1	1324C>T	p.R442C	missense_variant	CGC	TGC
hnsc	FGFR3	Cancer gene	ENST00000340107	0.1892	0.0037	4	1.2658	1803568	3	746C>G	p.S249C	missense_variant	TCC	TGC
hnsc	POTEE	unknown	ENST00000356920	0.1932	0.0037	2	1.2658	132021201	2	2173G>A	p.D725N	missense_variant	GAT	AAT
hnsc	CATSPER1	unknown	ENST00000312106	0.1717	0.0037	11	1.0549	65793355	2	496G>A	p.V166M	missense_variant	GTG	ATG
hnsc	EPHA2	unknown	ENST00000358432	0.1955	0.0037	1	1.2658	16464404	2	1256C>G	p.S419*	stop_gained	TCA	TGA
hnsc	PPP4R4	unknown	ENST00000304338	0.1692	0.0037	14	1.0549	94674875	2	266C>T	p.T89M	missense_variant	ACG	ATG
hnsc	GIGYF2	unknown	ENST00000409451	0.1608	0.0037	2	1.0549	233651923	2	662C>G	p.S221*	stop_gained	TCA	TGA
hnsc	KIAA1429	unknown	ENST00000297591	0.1549	0.0037	8	1.0549	95547138	2	413C>T	p.S138F	missense_variant	TCT	TTT
hnsc	CCSER2	unknown	ENST00000224756	0.1702	0.0037	10	1.0549	86237392	2	2297A>G	p.Y766C	missense_variant	TAT	TGT
hnsc	TSHZ3	unknown	ENST00000240587	0.193	0.0037	19	1.2658	31768178	2	2521G>T	p.E841*	stop_gained	GAG	TAG
hnsc	SIPA1L3	unknown	ENST00000222345	0.1875	0.0037	19	1.0549	38590602	1	1666C>T	p.L556F	missense_variant	CTC	TTC
hnsc	CHD4	Cancer gene	ENST00000357008	0.186	0.0037	12	1.0549	6707160	1	1792C>T	p.R598*	stop_gained	CGA	TGA
hnsc	SUPT16H	unknown	ENST00000216297	0.1998	0.0042	14	1.0549	21833045	1	1174A>G	p.K392E	missense_variant	AAA	GAA
hnsc	MYH4	unknown	ENST00000255381	0.1857	0.0046	17	1.0549	10369674	1	264C>G	p.I88M	missense_variant	ATC	ATG
hnsc	SZT2	unknown	ENST00000562955	0.1745	0.0042	1	1.0549	43903291	1	6145C>T	p.R2049W	missense_variant	CGG	TGG
hnsc	TRPM2	unknown	ENST00000397928	0.1913	0.0042	21	1.0549	45820227	1	2294T>G	p.L765R	missense_variant	CTG	CGG
hnsc	PLEKHH2	unknown	ENST00000282406	0.1914	0.0052	2	1.0549	43871918	1	106G>A	p.E36K	missense_variant	GAG	AAG
hnsc	CSPP1	unknown	ENST00000262210	0.1961	0.0037	8	1.0549	68028195	1	1319A>G	p.E440G	missense_variant	GAG	GGG
hnsc	GOLGA3	unknown	ENST00000204726	0.1913	0.0046	12	1.0549	133384625	1	1030A>G	p.M344V	missense_variant	ATG	GTG
hnsc	ATP7B	unknown	ENST00000242839	0.1919	0.0037	13	1.0549	52542619	1	1668G>A	p.M556I	missense_variant	ATG	ATA
hnsc	ATAD5	unknown	ENST00000321990	0.1867	0.0052	17	1.0549	29195371	1	3254G>C	p.R1085T	missense_variant	AGA	ACA
hnsc	MEGF6	unknown	ENST00000356575	0.1907	0.0037	1	1.0549	3425651	1	1516A>G	p.T506A	missense_variant	ACA	GCA
hnsc	TRIOBP	unknown	ENST00000406386	0.1815	0.0037	22	1.0549	38119735	1	1172C>T	p.S391F	missense_variant	TCC	TTC
hnsc	MYH15	unknown	ENST00000273353	0.1856	0.0052	3	1.0549	108189618	1	1370G>A	p.R457K	missense_variant	AGG	AAG
hnsc	KIAA1244	unknown	ENST00000251691	0.1832	0.0037	6	1.0549	138576900	1	1098G>A	p.M366I	missense_variant	ATG	ATA
hnsc	GPR179	unknown	ENST00000342292	0.1815	0.0037	17	1.0549	36486529	1	2923G>T	p.A975S	missense_variant	GCC	TCC
hnsc	KMT2E	unknown	ENST00000311117	0.1866	0.0037	7	1.0549	104702697	1	158C>T	p.S53L	missense_variant	TCA	TTA
hnsc	GPRASP1	unknown	ENST00000537097	0.193	0.0037	X	1.0549	101910480	1	1639G>A	p.E547K	missense_variant	GAA	AAA
hnsc	DNHD1	unknown	ENST00000254579	0.1683	0.0042	11	1.0549	6588430	1	11691T>G	p.I3897M	missense_variant	ATT	ATG
hnsc	STAB2	unknown	ENST00000388887	0.18	0.0037	12	1.0549	104054129	1	1755A>T	p.E585D	missense_variant	GAA	GAT
hnsc	ACAN	unknown	ENST00000439576	0.1801	0.0042	15	1.0549	89388786	1	1102G>A	p.E368K	missense_variant	GAG	AAG
hnsc	GPATCH8	unknown	ENST00000591680	0.1913	0.0052	17	1.0549	42513913	1	194G>T	p.G65V	missense_variant	GGG	GTG
hnsc	KDM4B	unknown	ENST00000159111	0.1987	0.0046	19	1.0549	5131326	1	1555G>A	p.E519K	missense_variant	GAG	AAG
hnsc	CENPF	unknown	ENST00000366955	0.176	0.0037	1	1.0549	214815174	1	3493G>C	p.E1165Q	missense_variant	GAA	CAA
hnsc	C20orf26	unknown	ENST00000245957	0.1958	0.0046	20	1.0549	20177278	1	1655G>A	p.R552H	missense_variant	CGC	CAC
hnsc	PDZRN3	unknown	ENST00000263666	0.1994	0.0037	3	1.0549	73433986	1	1731C>A	p.S577R	missense_variant	AGC	AGA
hnsc	CUX1	Cancer gene	ENST00000360264	0.1911	0.0042	7	1.0549	101837129	1	1117A>T	p.K373*	stop_gained	AAG	TAG
hnsc	SPATA31A6	unknown	ENST00000332857	0.1939	0.0046	9	1.0549	43627396	1	1291G>A	p.A431T	missense_variant	GCC	ACC
hnsc	SMG1	unknown	ENST00000446231	0.1926	0.0046	16	1.2658	18827673	1	10253A>G	p.H3418R	missense_variant	CAT	CGT
hnsc	RBL1	unknown	ENST00000373664	0.1994	0.0061	20	1.0549	35668562	1	1897C>T	p.R633*	stop_gained	CGA	TGA
hnsc	TNRC6B	unknown	ENST00000454349	0.1869	0.0037	22	1.0549	40662468	1	2234G>C	p.G745A	missense_variant	GGA	GCA
hnsc	SLC4A7	unknown	ENST00000295736	0.1962	0.0042	3	1.0549	27463267	1	1243G>A	p.D415N	missense_variant	GAT	AAT
hnsc	KNTC1	unknown	ENST00000333479	0.1829	0.0037	12	1.0549	123022969	1	334C>T	p.H112Y	missense_variant	CAT	TAT
hnsc	HRNR	unknown	ENST00000368801	0.1979	0.0037	1	1.0549	152192821	1	1284G>C	p.Q428H	missense_variant	CAG	CAC
hnsc	MICAL3	unknown	ENST00000441493	0.185	0.0042	22	1.0549	18389389	1	190G>A	p.A64T	missense_variant	GCC	ACC
hnsc	SDK1	unknown	ENST00000404826	0.1829	0.0037	7	1.0549	3991474	1	1072G>A	p.G358R	missense_variant	GGG	AGG
hnsc	FER1L6	unknown	ENST00000522917	0.1866	0.0037	8	1.0549	125052147	1	2489C>T	p.A830V	missense_variant	GCT	GTT
hnsc	WNK2	Cancer gene	ENST00000297954	0.1821	0.0037	9	1.0549	96021600	1	2770G>A	p.V924I	missense_variant	GTC	ATC
hnsc	MYO5B	unknown	ENST00000285039	0.1867	0.0042	18	1.0549	47428976	1	2799G>T	p.K933N	missense_variant	AAG	AAT
hnsc	ACIN1	unknown	ENST00000262710	0.1939	0.0052	14	1.0549	23547373	1	2284A>G	p.I762V	missense_variant	ATT	GTT
hnsc	KIAA0100	unknown	ENST00000528896	0.1827	0.0037	17	1.0549	26965349	1	1433C>T	p.S478F	missense_variant	TCC	TTC
hnsc	HECTD4	unknown	ENST00000550722	0.1894	0.0037	12	1.2658	112703016	1	2150C>G	p.S717C	missense_variant	TCT	TGT
hnsc	IL16	unknown	ENST00000302987	0.1941	0.0037	15	1.0549	81575048	1	1150G>A	p.V384I	missense_variant	GTC	ATC
hnsc	ABCA6	unknown	ENST00000284425	0.1896	0.0037	17	1.0549	67109491	1	1913T>C	p.L638S	missense_variant	TTA	TCA
hnsc	SETBP1	Cancer gene	ENST00000282030	0.1899	0.0037	18	1.0549	42530804	1	1499C>T	p.P500L	missense_variant	CCA	CTA
hnsc	APC2	unknown	ENST00000535453	0.182	0.0037	19	1.0549	1465944	1	2644G>C	p.E882Q	missense_variant	GAG	CAG
hnsc	SYNJ1	unknown	ENST00000433931	0.1897	0.0046	21	1.0549	34099218	1	106G>A	p.E36K	missense_variant	GAA	AAA
hnsc	PDGFRA	Cancer gene	ENST00000257290	0.1989	0.0052	4	1.0549	55133835	1	1048C>A	p.L350M	missense_variant	CTG	ATG
hnsc	DLC1	unknown	ENST00000276297	0.1909	0.0037	8	1.0549	12958271	1	1575T>A	p.D525E	missense_variant	GAT	GAA
hnsc	PLEKHG1	unknown	ENST00000367328	0.1931	0.0046	6	1.0549	151151761	1	1514C>T	p.P505L	missense_variant	CCG	CTG
hnsc	SETD2	Cancer gene	ENST00000409792	0.1799	0.0037	3	1.0549	47163754	1	2372C>G	p.S791*	stop_gained	TCA	TGA
hnsc	SCAND3	unknown	ENST00000452236	0.1942	0.0046	6	1.0549	28554347	1	148C>T	p.L50F	missense_variant	CTC	TTC
hnsc	CELSR3	unknown	ENST00000164024	0.1947	0.0037	3	1.0549	48697921	1	2147G>A	p.R716H	missense_variant	CGT	CAT
hnsc	SYNPO2	unknown	ENST00000307142	0.1953	0.0052	4	1.0549	119951432	1	1502G>C	p.R501T	missense_variant	AGA	ACA
hnsc	UBR2	unknown	ENST00000372899	0.1878	0.0052	6	1.0549	42600362	1	1354C>G	p.R452G	missense_variant	CGA	GGA
hnsc	DMBT1	unknown	ENST00000368909	0.1811	0.0037	10	1.0549	124336113	1	482C>A	p.S161*	stop_gained	TCA	TAA
hnsc	CAND1	unknown	ENST00000545606	0.1959	0.0042	12	1.0549	67698406	1	1315C>T	p.L439F	missense_variant	CTT	TTT
hnsc	THOC2	unknown	ENST00000245838	0.19	0.0037	X	1.0549	122778702	1	1487C>T	p.S496F	missense_variant	TCT	TTT
hnsc	MYO15A	unknown	ENST00000205890	0.1933	0.0037	17	1.2658	18023707	1	1593C>G	p.F531L	missense_variant	TTC	TTG
hnsc	ABCA2	unknown	ENST00000341511	0.1809	0.0037	9	1.0549	139910605	1	3126C>G	p.F1042L	missense_variant	TTC	TTG
hnsc	STXBP5L	unknown	ENST00000273666	0.1968	0.0052	3	1.0549	120941894	1	1001C>A	p.A334D	missense_variant	GCT	GAT
hnsc	KMT2B	unknown	ENST00000222270	0.1787	0.0046	19	1.0549	36211939	1	1690C>T	p.R564*	stop_gained	CGA	TGA
hnsc	NCOA6	unknown	ENST00000374796	0.1843	0.0037	20	1.0549	33342641	1	1559C>T	p.S520L	missense_variant	TCA	TTA
hnsc	MAMDC4	unknown	ENST00000317446	0.1978	0.0061	9	1.0549	139751179	1	1738G>A	p.E580K	missense_variant	GAG	AAG
hnsc	TECTA	unknown	ENST00000392793	0.1834	0.0037	11	1.0549	120996298	1	1491G>C	p.W497C	missense_variant	TGG	TGC
hnsc	MYO9A	unknown	ENST00000356056	0.18	0.0037	15	1.0549	72227722	1	2482A>G	p.T828A	missense_variant	ACT	GCT
hnsc	ZDBF2	unknown	ENST00000374423	0.1816	0.0042	2	1.0549	207169470	1	218C>A	p.T73N	missense_variant	ACT	AAT
hnsc	DZIP3	unknown	ENST00000361582	0.1964	0.0052	3	1.0549	108366924	1	1927G>A	p.E643K	missense_variant	GAA	AAA
hnsc	WWC1	unknown	ENST00000521089	0.1982	0.0037	5	1.0549	167855056	1	1829G>T	p.G610V	missense_variant	GGG	GTG
hnsc	RREB1	unknown	ENST00000379938	0.188	0.0042	6	1.0549	7229363	1	1031G>A	p.G344D	missense_variant	GGT	GAT
hnsc	ZNF608	unknown	ENST00000306315	0.1911	0.0037	5	1.0549	123984545	1	1532A>G	p.N511S	missense_variant	AAC	AGC
hnsc	EP400	unknown	ENST00000389561	0.1959	0.0046	12	1.2658	132446187	1	1023C>A	p.N341K	missense_variant	AAC	AAA
hnsc	PCDH17	unknown	ENST00000377918	0.1974	0.0037	13	1.0549	58207860	1	1180G>A	p.G394R	missense_variant	GGA	AGA
hnsc	NOS2	unknown	ENST00000313735	0.1975	0.0037	17	1.0549	26101285	1	1474C>A	p.Q492K	missense_variant	CAG	AAG
hnsc	MAGI1	unknown	ENST00000402939	0.1919	0.0042	3	1.0549	65422830	1	1363G>T	p.G455C	missense_variant	GGC	TGC
hnsc	KCNU1	unknown	ENST00000399881	0.1976	0.0052	8	1.0549	36675183	1	1011T>A	p.C337*	stop_gained	TGT	TGA
hnsc	KMT2A	Cancer gene	ENST00000534358	0.1715	0.0037	11	1.0549	118339526	1	469G>A	p.V157I	missense_variant	GTC	ATC
hnsc	CYFIP2	unknown	ENST00000521420	0.196	0.0052	5	1.0549	156753240	1	1966A>T	p.K656*	stop_gained	AAA	TAA
hnsc	TEX15	unknown	ENST00000256246	0.1984	0.0046	8	1.2658	30703870	1	2664A>G	p.I888M	missense_variant	ATA	ATG
hnsc	TACC2	unknown	ENST00000369005	0.1972	0.0046	10	1.2658	123842196	1	181G>T	p.A61S	missense_variant	GCT	TCT
hnsc	PCDH1	unknown	ENST00000287008	0.1958	0.0046	5	1.0549	141244793	1	1103G>A	p.S368N	missense_variant	AGT	AAT
hnsc	RPGRIP1	unknown	ENST00000400017	0.189	0.0037	14	1.2658	21762877	1	127C>T	p.R43W	missense_variant	CGG	TGG
hnsc	NCOA3	unknown	ENST00000371998	0.1925	0.0042	20	1.0549	46252677	1	106C>T	p.R36W	missense_variant	CGG	TGG
hnsc	FREM1	unknown	ENST00000422223	0.1832	0.0052	9	1.0549	14848678	1	1246G>T	p.V416L	missense_variant	GTA	TTA
hnsc	CELSR2	unknown	ENST00000271332	0.1773	0.0046	1	1.0549	109794098	1	1397C>T	p.T466M	missense_variant	ACG	ATG
hnsc	FSIP2	unknown	ENST00000343098	0.1617	0.0037	2	1.0549	186670088	1	16322C>T	p.S5441F	missense_variant	TCC	TTC
hnsc	KIAA1549	Cancer gene	ENST00000422774	0.1855	0.0042	7	1.0549	138602949	1	1423G>C	p.E475Q	missense_variant	GAG	CAG
hnsc	SMARCA2	unknown	ENST00000382203	0.19	0.0037	9	1.0549	2076291	1	1998C>A	p.S666R	missense_variant	AGC	AGA
hnsc	MOS	unknown	ENST00000311923	0.1917	0.0037	8	1.0549	57025928	1	614C>T	p.A205V	missense_variant	GCG	GTG
hnsc	RC3H1	unknown	ENST00000367696	0.1979	0.0037	1	1.0549	173934116	1	1477C>A	p.L493M	missense_variant	CTG	ATG
hnsc	CACNA1S	unknown	ENST00000362061	0.1864	0.0037	1	1.0549	201047050	1	1576G>A	p.V526M	missense_variant	GTG	ATG
hnsc	MYT1L	unknown	ENST00000428368	0.1968	0.0037	2	1.0549	1926541	1	1000T>G	p.C334G	missense_variant	TGC	GGC
hnsc	DDX60	unknown	ENST00000393743	0.1884	0.0037	4	1.0549	169201720	1	1744G>T	p.A582S	missense_variant	GCT	TCT
hnsc	UACA	unknown	ENST00000322954	0.1926	0.0046	15	1.0549	70961694	1	1329G>C	p.K443N	missense_variant	AAG	AAC
hnsc	SVIL	unknown	ENST00000375398	0.1829	0.0037	10	1.0549	29822126	1	1170G>T	p.E390D	missense_variant	GAG	GAT
hnsc	SCN10A	unknown	ENST00000449082	0.1855	0.0037	3	1.0549	38835351	1	151C>T	p.P51S	missense_variant	CCT	TCT
hnsc	NLRC3	unknown	ENST00000448023	0.1984	0.0037	16	1.0549	3613872	1	1207C>T	p.P403S	missense_variant	CCC	TCC
hnsc	FAM179B	unknown	ENST00000361577	0.1883	0.0037	14	1.0549	45433482	1	1858C>G	p.Q620E	missense_variant	CAG	GAG
hnsc	BCOR	Cancer gene	ENST00000378444	0.1878	0.0042	X	1.0549	39932420	1	2179C>A	p.P727T	missense_variant	CCC	ACC
hnsc	PTPRF	unknown	ENST00000359947	0.186	0.0046	1	1.0549	44058140	1	1681T>C	p.F561L	missense_variant	TTC	CTC
hnsc	BOD1L1	unknown	ENST00000040738	0.1964	0.0037	4	1.2658	13606027	1	2497G>A	p.A833T	missense_variant	GCT	ACT
hnsc	PRRC2B	unknown	ENST00000357304	0.1827	0.0042	9	1.0549	134308054	1	166C>T	p.R56C	missense_variant	CGC	TGC
hnsc	DDB1	unknown	ENST00000301764	0.1978	0.0042	11	1.0549	61084032	1	1233G>A	p.W411*	stop_gained	TGG	TGA
hnsc	LIFR	Cancer gene	ENST00000263409	0.1987	0.0037	5	1.0549	38506632	1	1094G>A	p.R365H	missense_variant	CGT	CAT
hnsc	HCN4	unknown	ENST00000261917	0.1965	0.0046	15	1.0549	73622066	1	1438G>A	p.G480S	missense_variant	GGC	AGC
hnsc	RGS22	unknown	ENST00000360863	0.1953	0.0037	8	1.0549	101075915	1	1081C>T	p.H361Y	missense_variant	CAT	TAT
hnsc	TANC1	unknown	ENST00000263635	0.1865	0.0046	2	1.0549	160035608	1	2444C>T	p.P815L	missense_variant	CCG	CTG
hnsc	HFM1	unknown	ENST00000370425	0.1923	0.0037	1	1.0549	91861862	1	172C>T	p.H58Y	missense_variant	CAT	TAT
hnsc	HIVEP1	unknown	ENST00000379388	0.1787	0.0037	6	1.0549	12120396	1	368C>G	p.S123*	stop_gained	TCA	TGA
hnsc	LRRK1	unknown	ENST00000388948	0.1848	0.0037	15	1.0549	101567909	1	2593G>T	p.D865Y	missense_variant	GAC	TAC
hnsc	HEATR5B	unknown	ENST00000233099	0.1843	0.0042	2	1.0549	37234241	1	4729G>A	p.A1577T	missense_variant	GCT	ACT
hnsc	SSFA2	unknown	ENST00000431877	0.1954	0.0042	2	1.0549	182767020	1	1240G>C	p.E414Q	missense_variant	GAA	CAA
hnsc	SETX	unknown	ENST00000224140	0.1993	0.0052	9	1.2658	135221775	1	261A>T	p.L87F	missense_variant	TTA	TTT
hnsc	EIF3A	unknown	ENST00000369144	0.1932	0.009	10	1.0549	120817671	1	1774G>A	p.E592K	missense_variant	GAA	AAA
hnsc	MYO9B	unknown	ENST00000595618	0.1848	0.0046	19	1.0549	17270248	1	1373C>T	p.T458M	missense_variant	ACG	ATG
hnsc	PTPRO	unknown	ENST00000281171	0.1962	0.0046	12	1.0549	15668508	1	1541G>A	p.G514D	missense_variant	GGC	GAC
hnsc	CNTNAP4	unknown	ENST00000478060	0.1958	0.0037	16	1.0549	76350415	1	116G>C	p.R39T	missense_variant	AGA	ACA
hnsc	TTC3	unknown	ENST00000399017	0.1847	0.0037	21	1.0549	38516833	1	1781A>C	p.E594A	missense_variant	GAA	GCA
hnsc	DMXL2	unknown	ENST00000543779	0.1765	0.0046	15	1.0549	51791379	1	4042C>T	p.H1348Y	missense_variant	CAT	TAT
hnsc	NBEAL2	unknown	ENST00000450053	0.1986	0.0037	3	1.0549	47033992	1	1060G>A	p.E354K	missense_variant	GAG	AAG
hnsc	ABCB5	unknown	ENST00000404938	0.1954	0.0046	7	1.0549	20739693	1	2272G>C	p.G758R	missense_variant	GGC	CGC
hnsc	WDR7	unknown	ENST00000254442	0.1915	0.0037	18	1.0549	54385258	1	1642C>T	p.R548*	stop_gained	CGA	TGA
hnsc	DNMBP	unknown	ENST00000324109	0.1902	0.0046	10	1.0549	101716099	1	1132G>T	p.E378*	stop_gained	GAG	TAG
hnsc	KIAA2018	unknown	ENST00000316407	0.1826	0.0037	3	1.0549	113377897	1	2632G>A	p.E878K	missense_variant	GAG	AAG
hnsc	MLLT4	unknown	ENST00000392108	0.1892	0.0052	6	1.0549	168265244	1	119A>G	p.H40R	missense_variant	CAT	CGT
hnsc	DIAPH2	unknown	ENST00000324765	0.1986	0.0037	X	1.0549	96204003	1	1579G>A	p.E527K	missense_variant	GAA	AAA
hnsc	CTTNBP2	unknown	ENST00000160373	0.189	0.0052	7	1.0549	117432019	1	1231C>G	p.Q411E	missense_variant	CAA	GAA
hnsc	DCTN1	Cancer gene	ENST00000361874	0.195	0.0037	2	1.0549	74607154	1	11G>T	p.S4I	missense_variant	AGC	ATC
hnsc	SMCHD1	unknown	ENST00000320876	0.1849	0.0037	18	1.0549	2700874	1	1605G>T	p.L535F	missense_variant	TTG	TTT
hnsc	COL5A2	unknown	ENST00000374866	0.1913	0.0071	2	1.0549	189925481	1	2060G>T	p.G687V	missense_variant	GGA	GTA
hnsc	SNRNP200	unknown	ENST00000323853	0.1836	0.0037	2	1.0549	96963242	1	1236G>T	p.E412D	missense_variant	GAG	GAT
hnsc	ATP13A5	unknown	ENST00000342358	0.1962	0.0037	3	1.0549	193048936	1	1437A>C	p.Q479H	missense_variant	CAA	CAC
hnsc	MUC4	Cancer gene	ENST00000463781	0.166	0.0037	3	1.0549	195498614	1	13151C>T	p.T4384I	missense_variant	ACA	ATA
hnsc	CLIP2	unknown	ENST00000223398	0.1999	0.0052	7	1.0549	73771712	1	1120G>A	p.E374K	missense_variant	GAA	AAA
hnsc	CHD6	unknown	ENST00000373233	0.199	0.0037	20	1.2658	40118659	1	1439A>G	p.K480R	missense_variant	AAA	AGA
hnsc	FLNB	unknown	ENST00000490882	0.1996	0.0042	3	1.2658	58109357	1	3664G>A	p.V1222M	missense_variant	GTG	ATG
hnsc	KIAA2026	unknown	ENST00000399933	0.1839	0.0042	9	1.0549	5968103	1	2128C>G	p.L710V	missense_variant	CTT	GTT
hnsc	TAF1	unknown	ENST00000276072	0.1862	0.0071	X	1.0549	70612767	1	3034A>G	p.T1012A	missense_variant	ACA	GCA
hnsc	LMO7	unknown	ENST00000465261	0.1931	0.0037	13	1.0549	76382245	1	1127C>G	p.P376R	missense_variant	CCT	CGT
hnsc	MYO3A	unknown	ENST00000265944	0.1896	0.0042	10	1.0549	26377179	1	1407G>T	p.L469F	missense_variant	TTG	TTT
hnsc	FLT1	unknown	ENST00000282397	0.1939	0.0046	13	1.0549	28959121	1	2017G>A	p.A673T	missense_variant	GCC	ACC
hnsc	DOCK4	unknown	ENST00000437633	0.1854	0.0037	7	1.0549	111540505	1	1405G>A	p.E469K	missense_variant	GAA	AAA
hnsc	GBF1	unknown	ENST00000369983	0.1866	0.0042	10	1.0549	104119951	1	1188G>T	p.L396F	missense_variant	TTG	TTT
hnsc	TGM6	unknown	ENST00000202625	0.181	0.0042	20	1.0549	2411213	1	1800G>T	p.K600N	missense_variant	AAG	AAT
hnsc	SPEG	unknown	ENST00000312358	0.1751	0.0037	2	1.0549	220333617	1	3338G>T	p.R1113L	missense_variant	CGG	CTG
hnsc	BOC	unknown	ENST00000495514	0.1983	0.0061	3	1.0549	112993314	1	1327A>G	p.R443G	missense_variant	AGG	GGG
hnsc	FLT4	Cancer gene	ENST00000261937	0.1935	0.0037	5	1.0549	180053207	1	1162G>A	p.E388K	missense_variant	GAG	AAG
hnsc	TNR	unknown	ENST00000367674	0.1936	0.0037	1	1.0549	175365789	1	1131G>C	p.W377C	missense_variant	TGG	TGC
hnsc	ABCA4	unknown	ENST00000370225	0.1823	0.0037	1	1.0549	94544910	1	1207G>T	p.D403Y	missense_variant	GAT	TAT
hnsc	PCDH7	unknown	ENST00000543491	0.1955	0.0042	4	1.0549	30724513	1	1469C>G	p.S490W	missense_variant	TCG	TGG
hnsc	NAV2	unknown	ENST00000396087	0.1805	0.0037	11	1.0549	19970445	1	2533G>A	p.V845M	missense_variant	GTG	ATG
hnsc	ABCA5	unknown	ENST00000392676	0.1893	0.0042	17	1.0549	67309350	1	190A>G	p.I64V	missense_variant	ATA	GTA
hnsc	PIEZO2	unknown	ENST00000503781	0.1784	0.0037	18	1.0549	10696215	1	6708G>A	p.M2236I	missense_variant	ATG	ATA
hnsc	GOLGB1	unknown	ENST00000393667	0.1949	0.0037	3	1.2658	121416012	1	3358A>G	p.I1120V	missense_variant	ATC	GTC
hnsc	CACNA1B	unknown	ENST00000371372	0.1817	0.0037	9	1.0549	140970298	1	4885G>T	p.D1629Y	missense_variant	GAC	TAC
hnsc	DOCK8	unknown	ENST00000453981	0.184	0.0037	9	1.0549	286539	1	235C>T	p.L79F	missense_variant	CTT	TTT
hnsc	SRRM2	unknown	ENST00000301740	0.1784	0.0037	16	1.0549	2812431	1	1902G>T	p.R634S	missense_variant	AGG	AGT
hnsc	ANKHD1	unknown	ENST00000297183	0.1998	0.0042	5	1.2658	139825539	1	1126C>G	p.L376V	missense_variant	CTA	GTA
hnsc	PTPRU	unknown	ENST00000345512	0.1922	0.0037	1	1.0549	29602008	1	1193G>A	p.R398H	missense_variant	CGT	CAT
hnsc	C2orf16	unknown	ENST00000408964	0.1852	0.0052	2	1.0549	27803325	1	3886C>T	p.R1296*	stop_gained	CGA	TGA
hnsc	COL17A1	unknown	ENST00000353479	0.1914	0.0046	10	1.0549	105812854	1	1874G>A	p.R625Q	missense_variant	CGA	CAA
hnsc	OBSL1	unknown	ENST00000404537	0.1861	0.0037	2	1.0549	220432968	1	1091T>G	p.V364G	missense_variant	GTA	GGA
hnsc	PFAS	unknown	ENST00000314666	0.1939	0.0037	17	1.0549	8168408	1	2245A>T	p.T749S	missense_variant	ACC	TCC
hnsc	ARID5B	unknown	ENST00000279873	0.1968	0.0042	10	1.0549	63829516	1	1159A>G	p.S387G	missense_variant	AGC	GGC
hnsc	DNAH1	unknown	ENST00000420323	0.1702	0.0037	3	1.0549	52383302	1	2392C>G	p.P798A	missense_variant	CCC	GCC
hnsc	CADPS2	unknown	ENST00000449022	0.1947	0.0052	7	1.0549	122111562	1	2053G>A	p.G685S	missense_variant	GGT	AGT
hnsc	TENM2	unknown	ENST00000518659	0.1783	0.0037	5	1.0549	167545383	1	1900G>T	p.D634Y	missense_variant	GAC	TAC
hnsc	MAP3K9	unknown	ENST00000555993	0.1982	0.0037	14	1.0549	71209185	1	1450C>T	p.L484F	missense_variant	CTC	TTC
hnsc	MYH1	unknown	ENST00000226207	0.1857	0.0037	17	1.0549	10408543	1	2372G>A	p.R791Q	missense_variant	CGA	CAA
hnsc	PRR12	unknown	ENST00000418929	0.1846	0.0046	19	1.0549	50098865	1	1273G>A	p.A425T	missense_variant	GCC	ACC
hnsc	HEPH	unknown	ENST00000519389	0.1963	0.0037	X	1.0549	65413378	1	1429C>T	p.R477*	stop_gained	CGA	TGA
hnsc	ZMYM3	Cancer gene	ENST00000353904	0.1934	0.0037	X	1.0549	70467681	1	2051A>C	p.Q684P	missense_variant	CAG	CCG
hnsc	RALGAPA1	unknown	ENST00000307138	0.1841	0.0037	14	1.0549	36217955	1	1087C>A	p.P363T	missense_variant	CCC	ACC
hnsc	QKI	Cancer gene	ENST00000361752	0.1999	0.008	6	1.0549	163876442	1	274G>C	p.E92Q	missense_variant	GAA	CAA
hnsc	DNAH10	unknown	ENST00000409039	0.1885	0.0042	12	1.2658	124270320	1	1075G>A	p.V359M	missense_variant	GTG	ATG
hnsc	DOCK9	unknown	ENST00000376460	0.1843	0.0037	13	1.0549	99540717	1	1874T>A	p.V625E	missense_variant	GTG	GAG
hnsc	SCN11A	unknown	ENST00000302328	0.1874	0.0042	3	1.0549	38949584	1	1329T>G	p.S443R	missense_variant	AGT	AGG
hnsc	LMTK2	unknown	ENST00000297293	0.1913	0.0037	7	1.0549	97820093	1	1052C>T	p.S351L	missense_variant	TCA	TTA
hnsc	ST5	unknown	ENST00000534127	0.1978	0.0037	11	1.0549	8751710	1	1127C>A	p.S376*	stop_gained	TCG	TAG
hnsc	PTCH1	Cancer gene	ENST00000331920	0.1921	0.0052	9	1.0549	98241283	1	1214A>T	p.E405V	missense_variant	GAG	GTG
hnsc	QRICH2	unknown	ENST00000262765	0.189	0.0042	17	1.0549	74287156	1	3154G>C	p.D1052H	missense_variant	GAT	CAT
hnsc	KIAA1551	unknown	ENST00000312561	0.1879	0.0042	12	1.0549	32135582	1	1693C>G	p.P565A	missense_variant	CCC	GCC
hnsc	NBEAL1	unknown	ENST00000449802	0.1991	0.0046	2	1.2658	204009620	1	5059G>C	p.E1687Q	missense_variant	GAA	CAA
kirc	SIPA1L3	unknown	ENST00000222345	0.1552	0.0028	19	1.3736	38609984	2	2330G>C	p.G777A	missense_variant	GGC	GCC
kirc	LRP1B	Cancer gene	ENST00000389484	0.188	0.0031	2	1.6484	141143576	1	10417A>G	p.K3473E	missense_variant	AAA	GAA
kirc	BRCA2	Cancer gene	ENST00000544455	0.1743	0.0028	13	1.3736	32910986	1	2494G>A	p.E832K	missense_variant	GAG	AAG
kirc	ZFHX4	unknown	ENST00000521891	0.1928	0.0028	8	1.6484	77776353	1	10403C>T	p.S3468L	missense_variant	TCA	TTA
kirc	HERC2	unknown	ENST00000261609	0.187	0.0031	15	1.6484	28515959	1	1139C>T	p.P380L	missense_variant	CCA	CTA
kirc	DNAH3	unknown	ENST00000261383	0.1708	0.0028	16	1.3736	21136611	1	1289C>G	p.S430*	stop_gained	TCA	TGA
kirc	FLG	unknown	ENST00000368799	0.1904	0.006	1	1.6484	152285874	1	1488C>A	p.H496Q	missense_variant	CAC	CAA
kirc	ARID1A	Cancer gene	ENST00000324856	0.1822	0.0037	1	1.3736	27087420	1	1994G>C	p.G665A	missense_variant	GGG	GCG
kirc	ESPL1	unknown	ENST00000257934	0.1838	0.0031	12	1.3736	53662902	1	176A>G	p.Q59R	missense_variant	CAG	CGG
kirc	TLN2	unknown	ENST00000561311	0.18	0.0051	15	1.3736	62999420	1	2140C>G	p.L714V	missense_variant	CTC	GTC
kirc	TNR	unknown	ENST00000367674	0.1936	0.0045	1	1.3736	175365838	1	1082C>T	p.P361L	missense_variant	CCG	CTG
kirc	XIRP2	unknown	ENST00000409195	0.1932	0.0045	2	1.6484	167760143	1	151G>T	p.V51L	missense_variant	GTA	TTA
kirc	CUBN	unknown	ENST00000377833	0.1732	0.0028	10	1.3736	17151672	1	1078T>C	p.C360R	missense_variant	TGC	CGC
kirc	DNAH7	unknown	ENST00000312428	0.1906	0.0028	2	1.6484	196642652	1	10936G>A	p.V3646M	missense_variant	GTG	ATG
kirc	KMT2D	Cancer gene	ENST00000301067	0.1844	0.0037	12	1.6484	49427164	1	11324G>A	p.G3775D	missense_variant	GGC	GAC
kirc	UTRN	unknown	ENST00000367545	0.1742	0.0028	6	1.3736	144780343	1	2560A>G	p.K854E	missense_variant	AAA	GAA
kirc	GRIN2B	unknown	ENST00000609686	0.1916	0.0031	12	1.3736	13769424	1	1293G>T	p.R431S	missense_variant	AGG	AGT
kirc	ABCA12	unknown	ENST00000272895	0.1796	0.0031	2	1.3736	215880269	1	1901A>G	p.Y634C	missense_variant	TAC	TGC
kirc	LAMA2	unknown	ENST00000421865	0.176	0.0031	6	1.3736	129573406	1	2062A>G	p.I688V	missense_variant	ATC	GTC
kirc	RYR2	unknown	ENST00000366574	0.1675	0.0028	1	1.3736	237947421	1	12409G>A	p.E4137K	missense_variant	GAA	AAA
kirc	SYNE2	unknown	ENST00000358025	0.1619	0.0031	14	1.3736	64532268	1	10331C>T	p.S3444L	missense_variant	TCG	TTG
kirc	CENPF	unknown	ENST00000366955	0.196	0.0051	1	1.6484	214813306	1	1625A>T	p.E542V	missense_variant	GAA	GTA
kirc	LRP1	unknown	ENST00000243077	0.1691	0.0028	12	1.3736	57597212	1	10859G>A	p.C3620Y	missense_variant	TGC	TAC
kirc	UBR4	unknown	ENST00000375254	0.1856	0.0031	1	1.6484	19446815	1	10169A>G	p.Q3390R	missense_variant	CAG	CGG
kirc	FAT3	Cancer gene	ENST00000298047	0.1689	0.0031	11	1.3736	92087535	1	2257G>A	p.A753T	missense_variant	GCC	ACC
kirc	VPS13B	unknown	ENST00000358544	0.1906	0.0031	8	1.6484	100887766	1	11941G>T	p.V3981L	missense_variant	GTG	TTG
kirc	AHNAK2	unknown	ENST00000333244	0.1835	0.0045	14	1.6484	105410662	1	11126G>A	p.G3709D	missense_variant	GGC	GAC
kirc	DYNC2H1	unknown	ENST00000398093	0.1892	0.0031	11	1.6484	103175343	1	11297A>G	p.Q3766R	missense_variant	CAA	CGA
kirc	PRPF8	unknown	ENST00000572621	0.1818	0.0031	17	1.3736	1582621	1	1373C>T	p.A458V	missense_variant	GCC	GTC
kirc	AKAP9	Cancer gene	ENST00000356239	0.1912	0.0028	7	1.6484	91631292	1	2061T>A	p.N687K	missense_variant	AAT	AAA
kirc	KIF1B	unknown	ENST00000263934	0.1876	0.0028	1	1.3736	10394639	1	2848G>A	p.V950I	missense_variant	GTC	ATC
kirc	THBS1	unknown	ENST00000260356	0.1971	0.0051	15	1.3736	39877708	1	1064T>C	p.I355T	missense_variant	ATC	ACC
kirc	KAT6A	Cancer gene	ENST00000396930	0.185	0.0037	8	1.3736	41804117	1	1988T>C	p.I663T	missense_variant	ATC	ACC
kirc	NEB	unknown	ENST00000397345	0.1586	0.0028	2	1.3736	152476170	1	10667A>G	p.Q3556R	missense_variant	CAG	CGG
kirc	RANBP2	Cancer gene	ENST00000283195	0.1754	0.0037	2	1.3736	109365421	1	1109A>C	p.K370T	missense_variant	AAA	ACA
kirc	MEGF10	unknown	ENST00000274473	0.1978	0.0037	5	1.3736	126746208	1	1045C>G	p.R349G	missense_variant	CGC	GGC
kirc	MLLT4	unknown	ENST00000392108	0.1892	0.0037	6	1.3736	168297599	1	1264C>T	p.Q422*	stop_gained	CAG	TAG
kirc	BIRC6	Cancer gene	ENST00000421745	0.1679	0.0037	2	1.3736	32734922	1	10098G>T	p.L3366F	missense_variant	TTG	TTT
kirc	FAT1	Cancer gene	ENST00000441802	0.188	0.0028	4	1.6484	187558056	1	3655G>T	p.D1219Y	missense_variant	GAC	TAC
kirc	SYNE1	unknown	ENST00000367255	0.176	0.0045	6	1.6484	152809562	1	1016T>C	p.M339T	missense_variant	ATG	ACG
kirc	PKHD1L1	unknown	ENST00000378402	0.1703	0.0028	8	1.3736	110432841	1	2619G>A	p.M873I	missense_variant	ATG	ATA
kirc	HYDIN	unknown	ENST00000393567	0.1859	0.0028	16	1.3736	70893984	1	12116A>C	p.E4039A	missense_variant	GAA	GCA
kirc	HUWE1	unknown	ENST00000342160	0.1697	0.0028	X	1.3736	53627097	1	3144A>T	p.Q1048H	missense_variant	CAA	CAT
kirc	GPR98	unknown	ENST00000405460	0.1634	0.0037	5	1.3736	90055310	1	12025G>A	p.A4009T	missense_variant	GCT	ACT
kirc	CELSR2	unknown	ENST00000271332	0.1973	0.0028	1	1.6484	109794802	1	2101A>T	p.N701Y	missense_variant	AAT	TAT
kirc	RYR1	unknown	ENST00000359596	0.1862	0.0031	19	1.6484	39026031	1	11515A>G	p.S3839G	missense_variant	AGC	GGC
kirc	NPHP3	unknown	ENST00000337331	0.1941	0.0051	3	1.3736	132432049	1	1039A>T	p.N347Y	missense_variant	AAT	TAT
kirp	KRAS	Cancer gene	ENST00000256078	0	0.0025	12	1.7921	25398284	3	35G>A	p.G12D	missense_variant	GGT	GAT
kirp	IGF2R	unknown	ENST00000356956	0.1804	0.0025	6	1.7921	160461724	1	1448G>C	p.R483P	missense_variant	CGC	CCC
kirp	SZT2	unknown	ENST00000562955	0.1943	0.0039	1	2.1505	43893320	1	3547T>C	p.Y1183H	missense_variant	TAC	CAC
kirp	MAP3K19	unknown	ENST00000375845	0.1941	0.0039	2	1.7921	135779307	1	116T>A	p.L39*	stop_gained	TTG	TAG
kirp	TEP1	unknown	ENST00000262715	0.1794	0.0039	14	1.7921	20869208	1	1484C>T	p.P495L	missense_variant	CCA	CTA
kirp	MAP1A	unknown	ENST00000300231	0.1781	0.004	15	1.7921	43815125	1	1454A>G	p.K485R	missense_variant	AAA	AGA
kirp	DMXL2	unknown	ENST00000543779	0.1765	0.0035	15	1.7921	51792075	1	3346G>A	p.E1116K	missense_variant	GAG	AAG
kirp	UNC13A	unknown	ENST00000519716	0.1885	0.0025	19	1.7921	17766949	1	1026G>T	p.E342D	missense_variant	GAG	GAT
kirp	KIF1B	unknown	ENST00000263934	0.1876	0.004	1	1.7921	10338109	1	1085T>A	p.L362Q	missense_variant	CTG	CAG
kirp	JMJD1C	unknown	ENST00000399262	0.18	0.004	10	1.7921	64974605	1	1322A>C	p.K441T	missense_variant	AAA	ACA
kirp	ARID1A	Cancer gene	ENST00000324856	0.1822	0.0035	1	1.7921	27056349	1	1345C>T	p.Q449*	stop_gained	CAG	TAG
kirp	C5orf42	unknown	ENST00000425232	0.1954	0.0039	5	2.1505	37226992	1	1705C>A	p.L569M	missense_variant	CTG	ATG
kirp	HUWE1	unknown	ENST00000342160	0.189	0.004	X	2.1505	53565885	1	11789C>T	p.S3930F	missense_variant	TCC	TTC
kirp	BRCA2	Cancer gene	ENST00000544455	0.194	0.0025	13	2.1505	32907282	1	1667A>G	p.N556S	missense_variant	AAT	AGT
kirp	RYR2	unknown	ENST00000366574	0.1675	0.0025	1	1.7921	237919618	1	11176T>C	p.Y3726H	missense_variant	TAC	CAC
kirp	PTPRD	Cancer gene	ENST00000381196	0.186	0.0025	9	1.7921	8486309	1	2508G>A	p.M836I	missense_variant	ATG	ATA
kirp	DOT1L	unknown	ENST00000398665	0.1908	0.004	19	1.7921	2210830	1	1327C>T	p.Q443*	stop_gained	CAG	TAG
kirp	TLN1	unknown	ENST00000314888	0.18	0.0035	9	1.7921	35714845	1	2783C>A	p.A928D	missense_variant	GCC	GAC
kirp	CAMTA2	unknown	ENST00000414043	0.1957	0.0039	17	1.7921	4883018	1	1668C>A	p.S556R	missense_variant	AGC	AGA
kirp	ITPR2	unknown	ENST00000381340	0.1991	0.0025	12	1.7921	26810821	1	2011G>A	p.V671I	missense_variant	GTC	ATC
kirp	FREM2	unknown	ENST00000280481	0.1956	0.0025	13	2.1505	39263022	1	1541C>T	p.A514V	missense_variant	GCC	GTC
kirp	PRR12	unknown	ENST00000418929	0.1846	0.0035	19	1.7921	50099666	1	2074A>C	p.K692Q	missense_variant	AAG	CAG
kirp	MUC17	unknown	ENST00000306151	0.1693	0.0035	7	1.7921	100676808	1	2111A>G	p.E704G	missense_variant	GAG	GGG
kirp	TNRC6A	unknown	ENST00000395799	0.1854	0.004	16	1.7921	24800981	1	1018A>T	p.N340Y	missense_variant	AAT	TAT
kirp	RYR1	unknown	ENST00000359596	0.1672	0.0025	19	1.7921	39019255	1	10954A>T	p.M3652L	missense_variant	ATG	TTG
kirp	MYCBP2	unknown	ENST00000544440	0.1687	0.0025	13	1.7921	77657272	1	10817A>C	p.E3606A	missense_variant	GAA	GCA
kirp	GPR98	unknown	ENST00000405460	0.1976	0.0025	5	2.509	90041606	1	10968T>G	p.F3656L	missense_variant	TTT	TTG
kirp	ZAN	unknown	ENST00000546292	0.1989	0.004	7	2.1505	100348313	1	1315A>G	p.S439G	missense_variant	AGC	GGC
kirp	CNTNAP5	unknown	ENST00000431078	0.1945	0.004	2	1.7921	125320891	1	1744T>A	p.C582S	missense_variant	TGC	AGC
kirp	FANCM	unknown	ENST00000267430	0.1845	0.0025	14	1.7921	45628482	1	1580A>G	p.E527G	missense_variant	GAG	GGG
kirp	TET1	Cancer gene	ENST00000373644	0.1836	0.0039	10	1.7921	70404540	1	2054T>A	p.L685*	stop_gained	TTG	TAG
kirp	SF3B1	Cancer gene	ENST00000335508	0.1946	0.0025	2	1.7921	198270054	1	1382C>A	p.S461Y	missense_variant	TCT	TAT
kirp	SPAG5	unknown	ENST00000321765	0.1967	0.0035	17	1.7921	26912886	1	1736A>G	p.D579G	missense_variant	GAT	GGT
kirp	UBR3	unknown	ENST00000418381	0.1862	0.0025	2	1.7921	170762609	1	1714T>A	p.F572I	missense_variant	TTT	ATT
kirp	RYR3	unknown	ENST00000389232	0.1678	0.0035	15	1.7921	34127190	1	11485C>A	p.Q3829K	missense_variant	CAG	AAG
kirp	DYNC2H1	unknown	ENST00000398093	0.1892	0.004	11	2.1505	103124155	1	10205C>T	p.T3402I	missense_variant	ACA	ATA
kirp	PKD1L1	unknown	ENST00000289672	0.1778	0.0039	7	1.7921	47944905	1	1540A>T	p.N514Y	missense_variant	AAT	TAT
kirp	DYNC1H1	unknown	ENST00000360184	0.1878	0.0025	14	2.1505	102500785	1	10750A>G	p.N3584D	missense_variant	AAT	GAT
kirp	RERE	unknown	ENST00000337907	0.1903	0.0039	1	1.7921	8424145	1	1711A>T	p.S571C	missense_variant	AGC	TGC
kirp	CLUH	unknown	ENST00000570628	0.1945	0.0039	17	1.7921	2601830	1	1207G>A	p.G403S	missense_variant	GGC	AGC
kirp	SIPA1L2	unknown	ENST00000366630	0.1882	0.004	1	1.7921	232615472	1	1986T>G	p.D662E	missense_variant	GAT	GAG
kirp	LRP1B	Cancer gene	ENST00000389484	0.188	0.004	2	1.7921	141819633	1	1223T>A	p.I408N	missense_variant	ATT	AAT
kirp	VCAN	unknown	ENST00000265077	0.1744	0.0025	5	1.7921	82808190	1	1017C>G	p.S339R	missense_variant	AGC	AGG
kirp	THBS1	unknown	ENST00000260356	0.1971	0.0035	15	1.7921	39877738	1	1094A>G	p.D365G	missense_variant	GAT	GGT
kirp	DNAH1	unknown	ENST00000420323	0.1895	0.0035	3	2.1505	52428521	1	10667T>C	p.I3556T	missense_variant	ATC	ACC
kirp	VPS13C	unknown	ENST00000261517	0.1725	0.0035	15	1.7921	62167108	1	10381A>T	p.I3461F	missense_variant	ATT	TTT
kirp	XIRP2	unknown	ENST00000409195	0.1932	0.0025	2	2.1505	168108259	1	10357C>T	p.H3453Y	missense_variant	CAT	TAT
kirp	SRCAP	unknown	ENST00000262518	0.1753	0.0025	16	1.7921	30731535	1	2870G>A	p.R957Q	missense_variant	CGA	CAA
kirp	SORCS1	unknown	ENST00000344440	0.1966	0.004	10	1.7921	108427534	1	2216A>G	p.N739S	missense_variant	AAT	AGT
kirp	ACE	unknown	ENST00000290866	0.1945	0.0039	17	1.7921	61562641	1	1966T>C	p.Y656H	missense_variant	TAT	CAT
kirp	NUP214	Cancer gene	ENST00000359428	0.1841	0.004	9	1.7921	134019822	1	1450T>A	p.F484I	missense_variant	TTT	ATT
kirp	HMCN1	unknown	ENST00000271588	0.1653	0.0025	1	1.7921	186082053	1	11099A>G	p.K3700R	missense_variant	AAG	AGG
kirp	MED13	unknown	ENST00000397786	0.1832	0.0025	17	1.7921	60061702	1	2718A>C	p.E906D	missense_variant	GAA	GAC
kirp	SPEN	Cancer gene	ENST00000375759	0.173	0.0039	1	1.7921	16265370	1	10862A>G	p.Q3621R	missense_variant	CAG	CGG
kirp	LRBA	unknown	ENST00000357115	0.1777	0.0025	4	1.7921	151829520	1	1459C>T	p.Q487*	stop_gained	CAA	TAA
kirp	ANK3	unknown	ENST00000280772	0.1889	0.0039	10	2.1505	61829643	1	10996A>G	p.T3666A	missense_variant	ACT	GCT
kirp	FLG	unknown	ENST00000368799	0.1711	0.0025	1	1.7921	152276908	1	10454C>T	p.A3485V	missense_variant	GCC	GTC
kirp	SHANK3	unknown	ENST00000262795	0.1879	0.0025	22	1.7921	51159397	1	3184T>C	p.S1062P	missense_variant	TCC	CCC
lgggbm	IDH1	Cancer gene	ENST00000415913	0.0433	0.0032	2	48.6216	209113112	352	395G>A	p.R132H	missense_variant	CGT	CAT
lgggbm	IDH2	Cancer gene	ENST00000330062	0.0802	0.0032	15	2.1303	90631838	11	515G>A	p.R172K	missense_variant	AGG	AAG
lgggbm	KRTAP4-6	unknown	ENST00000345847	0.0779	0.0032	17	0.6266	39296555	4	185G>A	p.R62H	missense_variant	CGT	CAT
lgggbm	KRT13	unknown	ENST00000246635	0.1719	0.0032	17	0.7519	39659673	3	601C>T	p.R201C	missense_variant	CGC	TGC
lgggbm	NUP210L	unknown	ENST00000368559	0.194	0.0032	1	1.1278	154062058	3	2200C>T	p.R734*	stop_gained	CGA	TGA
lgggbm	ABCC10	unknown	ENST00000372530	0.113	0.0032	6	0.6266	43403588	3	1708C>T	p.R570W	missense_variant	CGG	TGG
lgggbm	AOX1	unknown	ENST00000374700	0.1145	0.0032	2	0.6266	201478598	3	1520C>T	p.A507V	missense_variant	GCG	GTG
lgggbm	SEMG2	unknown	ENST00000372769	0.1273	0.0032	20	0.6266	43851147	3	874C>T	p.R292C	missense_variant	CGT	TGT
lgggbm	SPAM1	unknown	ENST00000340011	0.1693	0.0032	7	0.7519	123595133	3	1037G>A	p.R346Q	missense_variant	CGA	CAA
lgggbm	TSHZ2	unknown	ENST00000371497	0.1941	0.0032	20	0.7519	51870661	2	664G>A	p.A222T	missense_variant	GCG	ACG
lgggbm	SLC9C1	unknown	ENST00000305815	0.1631	0.0032	3	0.6266	111887770	2	3191G>A	p.R1064Q	missense_variant	CGA	CAA
lgggbm	KDM7A	unknown	ENST00000397560	0.1676	0.0032	7	0.6266	139824534	2	938G>A	p.R313H	missense_variant	CGT	CAT
lgggbm	ANO2	unknown	ENST00000327087	0.1664	0.0032	12	0.6266	5908716	2	1000C>T	p.R334C	missense_variant	CGC	TGC
lgggbm	UGT2B28	unknown	ENST00000335568	0.1807	0.0032	4	0.6266	70148376	2	866C>A	p.P289H	missense_variant	CCT	CAT
lgggbm	KRT34	unknown	ENST00000394001	0.1856	0.0032	17	0.6266	39535403	2	1028C>T	p.T343M	missense_variant	ACG	ATG
lgggbm	CLCN7	unknown	ENST00000382745	0.171	0.0032	16	0.6266	1507256	2	821A>G	p.K274R	missense_variant	AAG	AGG
lgggbm	JPH1	unknown	ENST00000342232	0.1754	0.0032	8	0.6266	75171695	2	1183G>A	p.A395T	missense_variant	GCG	ACG
lgggbm	MYOCD	unknown	ENST00000425538	0.1953	0.0032	17	0.7519	12656007	2	1402G>A	p.A468T	missense_variant	GCT	ACT
lgggbm	GPR133	unknown	ENST00000261654	0.1692	0.0032	12	0.6266	131466566	2	448C>T	p.R150W	missense_variant	CGG	TGG
lgggbm	TMPRSS6	unknown	ENST00000346753	0.1708	0.0032	22	0.6266	37482392	2	931G>A	p.V311I	missense_variant	GTC	ATC
lgggbm	CILP2	unknown	ENST00000291495	0.1634	0.0032	19	0.6266	19654993	2	1639G>A	p.V547M	missense_variant	GTG	ATG
lgggbm	NRAS	Cancer gene	ENST00000369535	0.1662	0.0032	1	0.6266	115256530	2	181C>A	p.Q61K	missense_variant	CAA	AAA
lgggbm	DCAF12L1	unknown	ENST00000371126	0.184	0.0032	X	0.6266	125685588	2	1004G>A	p.R335H	missense_variant	CGC	CAC
lgggbm	SCN11A	unknown	ENST00000302328	0.1551	0.0032	3	0.6266	38892224	2	4075G>A	p.V1359M	missense_variant	GTG	ATG
lgggbm	PRG4	unknown	ENST00000445192	0.1596	0.0032	1	0.6266	186280588	2	3653G>A	p.R1218H	missense_variant	CGT	CAT
lgggbm	AUTS2	unknown	ENST00000342771	0.1954	0.0039	7	0.6266	70231260	1	1629C>A	p.F543L	missense_variant	TTC	TTA
lgggbm	CELSR1	unknown	ENST00000262738	0.1767	0.0032	22	0.6266	46930786	1	2282C>T	p.A761V	missense_variant	GCG	GTG
lgggbm	LAMA2	unknown	ENST00000421865	0.1959	0.0039	6	0.7519	129475728	1	1106G>A	p.R369H	missense_variant	CGT	CAT
lgggbm	MYO3A	unknown	ENST00000265944	0.1896	0.0037	10	0.6266	26359049	1	1180C>A	p.L394I	missense_variant	CTA	ATA
lgggbm	CENPF	unknown	ENST00000366955	0.176	0.0039	1	0.6266	214816089	1	4408G>A	p.E1470K	missense_variant	GAG	AAG
lgggbm	ITPR1	unknown	ENST00000302640	0.1785	0.0032	3	0.6266	4669476	1	193C>T	p.R65C	missense_variant	CGC	TGC
lgggbm	PLEKHG4B	unknown	ENST00000283426	0.1952	0.0053	5	0.6266	161944	1	1466G>A	p.R489H	missense_variant	CGT	CAT
lgggbm	RIMBP2	unknown	ENST00000261655	0.1997	0.0039	12	0.6266	130907060	1	2408G>A	p.R803Q	missense_variant	CGG	CAG
lgggbm	MUC2	unknown	ENST00000441003	0.178	0.0037	11	0.6266	1080301	1	1021G>A	p.G341R	missense_variant	GGG	AGG
lgggbm	ITGAM	unknown	ENST00000544665	0.1975	0.0053	16	0.6266	31309175	1	1610C>T	p.T537M	missense_variant	ACG	ATG
lgggbm	CAD	unknown	ENST00000264705	0.1828	0.0046	2	0.6266	27449783	1	2240A>G	p.K747R	missense_variant	AAG	AGG
lgggbm	VCAN	unknown	ENST00000265077	0.1744	0.0032	5	0.6266	82816676	1	2551G>A	p.A851T	missense_variant	GCA	ACA
lgggbm	A2M	unknown	ENST00000318602	0.1917	0.0053	12	0.6266	9254170	1	1367A>G	p.K456R	missense_variant	AAG	AGG
lgggbm	TRO	unknown	ENST00000173898	0.1924	0.0053	X	0.6266	54953051	1	1693C>T	p.R565C	missense_variant	CGC	TGC
lgggbm	SACS	unknown	ENST00000382298	0.1689	0.0037	13	0.6266	23907744	1	10271G>A	p.G3424E	missense_variant	GGA	GAA
lgggbm	DOCK2	unknown	ENST00000256935	0.1869	0.0039	5	0.6266	169484642	1	4439G>A	p.R1480H	missense_variant	CGC	CAC
lgggbm	ABCA4	unknown	ENST00000370225	0.1823	0.0032	1	0.6266	94543367	1	1433T>A	p.I478N	missense_variant	ATC	AAC
lgggbm	FILIP1	unknown	ENST00000237172	0.1963	0.0039	6	0.6266	76024397	1	1151G>A	p.R384Q	missense_variant	CGA	CAA
lgggbm	SYNE2	unknown	ENST00000358025	0.1803	0.0032	14	0.7519	64548243	1	11429A>G	p.N3810S	missense_variant	AAT	AGT
lgggbm	VWF	unknown	ENST00000261405	0.1982	0.0032	12	0.7519	6128787	1	3797C>T	p.P1266L	missense_variant	CCG	CTG
lgggbm	C9orf131	unknown	ENST00000312292	0.1991	0.0061	9	0.6266	35043985	1	1359G>C	p.W453C	missense_variant	TGG	TGC
lgggbm	VWA3A	unknown	ENST00000389398	0.1968	0.0061	16	0.6266	22137566	1	1600C>T	p.R534W	missense_variant	CGG	TGG
lgggbm	TENM2	unknown	ENST00000518659	0.1985	0.0039	5	0.7519	167627098	1	3392C>G	p.A1131G	missense_variant	GCG	GGG
lgggbm	ST18	unknown	ENST00000276480	0.1998	0.0053	8	0.6266	53079456	1	1160G>A	p.R387H	missense_variant	CGC	CAC
lgggbm	ZNF831	unknown	ENST00000371030	0.1888	0.0039	20	0.6266	57767405	1	1331C>T	p.T444M	missense_variant	ACG	ATG
lgggbm	UMODL1	unknown	ENST00000408989	0.1863	0.0032	21	0.7519	43519135	1	1031T>G	p.V344G	missense_variant	GTC	GGC
lgggbm	ADAMTS19	unknown	ENST00000274487	0.1964	0.0039	5	0.6266	128957961	1	1672C>G	p.L558V	missense_variant	CTG	GTG
lgggbm	TDRD6	unknown	ENST00000316081	0.184	0.0037	6	0.6266	46656880	1	1015C>T	p.R339C	missense_variant	CGC	TGC
lgggbm	ABCB4	unknown	ENST00000265723	0.1949	0.0037	7	0.6266	87074204	1	1093T>C	p.Y365H	missense_variant	TAT	CAT
lgggbm	LTBP2	unknown	ENST00000261978	0.187	0.0053	14	0.6266	75078500	1	148G>A	p.A50T	missense_variant	GCG	ACG
lgggbm	SZT2	unknown	ENST00000562955	0.1943	0.0037	1	0.7519	43916044	1	10021C>G	p.Q3341E	missense_variant	CAG	GAG
lgggbm	RB1CC1	unknown	ENST00000025008	0.1899	0.0032	8	0.6266	53573548	1	1565A>G	p.K522R	missense_variant	AAA	AGA
lgggbm	DSG2	unknown	ENST00000261590	0.1982	0.0039	18	0.6266	29099814	1	130T>G	p.L44V	missense_variant	TTA	GTA
lgggbm	SETD2	Cancer gene	ENST00000409792	0.1799	0.0037	3	0.6266	47155394	1	4687G>C	p.G1563R	missense_variant	GGC	CGC
lgggbm	CSMD1	unknown	ENST00000537824	0.1735	0.0032	8	0.6266	4277522	1	368C>T	p.T123M	missense_variant	ACG	ATG
lgggbm	TAF1	unknown	ENST00000276072	0.1862	0.0037	X	0.6266	70587386	1	218G>A	p.G73E	missense_variant	GGG	GAG
lgggbm	ACE	unknown	ENST00000290866	0.1945	0.0039	17	0.6266	61560492	1	1445G>A	p.R482H	missense_variant	CGT	CAT
lgggbm	PRR12	unknown	ENST00000418929	0.1846	0.0039	19	0.6266	50099367	1	1775C>T	p.S592L	missense_variant	TCA	TTA
lgggbm	NBEA	Cancer gene	ENST00000400445	0.1771	0.0046	13	0.6266	35685025	1	1912G>C	p.G638R	missense_variant	GGA	CGA
lgggbm	PCNX	unknown	ENST00000304743	0.1817	0.0039	14	0.6266	71444226	1	1172G>A	p.R391Q	missense_variant	CGG	CAG
lgggbm	FBN1	unknown	ENST00000316623	0.1776	0.0037	15	0.6266	48787734	1	2471G>A	p.S824N	missense_variant	AGC	AAC
lgggbm	KIAA1109	unknown	ENST00000264501	0.1863	0.0046	4	0.7519	123238013	1	10666C>G	p.L3556V	missense_variant	CTG	GTG
lgggbm	PCDH7	unknown	ENST00000543491	0.1955	0.0037	4	0.6266	30724267	1	1223A>G	p.E408G	missense_variant	GAG	GGG
lgggbm	UGGT1	unknown	ENST00000259253	0.1905	0.0037	2	0.6266	128935427	1	3646G>A	p.V1216M	missense_variant	GTG	ATG
lgggbm	CCDC108	unknown	ENST00000341552	0.1858	0.0039	2	0.6266	219893020	1	1754G>A	p.R585Q	missense_variant	CGG	CAG
lgggbm	TRRAP	Cancer gene	ENST00000359863	0.172	0.0037	7	0.6266	98507916	1	1588C>G	p.Q530E	missense_variant	CAA	GAA
lgggbm	MAST4	unknown	ENST00000403625	0.1794	0.0032	5	0.6266	66416900	1	1715C>T	p.T572M	missense_variant	ACG	ATG
lgggbm	ADCY5	unknown	ENST00000462833	0.1953	0.0046	3	0.6266	123046533	1	1879G>A	p.E627K	missense_variant	GAG	AAG
lgggbm	CELSR3	unknown	ENST00000164024	0.1749	0.0037	3	0.6266	48698353	1	1715G>A	p.R572Q	missense_variant	CGG	CAG
lgggbm	DCHS2	unknown	ENST00000357232	0.1974	0.0039	4	0.7519	155254316	1	1547G>T	p.R516L	missense_variant	CGG	CTG
lgggbm	GLI1	Cancer gene	ENST00000228682	0.1985	0.0053	12	0.6266	57861990	1	1291G>C	p.V431L	missense_variant	GTG	CTG
lgggbm	RAB3GAP2	unknown	ENST00000358951	0.193	0.0032	1	0.6266	220366695	1	1157A>G	p.H386R	missense_variant	CAT	CGT
lgggbm	KDR	Cancer gene	ENST00000263923	0.1936	0.0039	4	0.6266	55984940	1	189G>A	p.W63*	stop_gained	TGG	TGA
lgggbm	C12orf55	unknown	ENST00000524981	0.1761	0.0037	12	0.6266	97052014	1	5350C>A	p.P1784T	missense_variant	CCA	ACA
lgggbm	ANK2	unknown	ENST00000357077	0.1715	0.0039	4	0.6266	114251469	1	2968C>G	p.R990G	missense_variant	CGA	GGA
lgggbm	FAT3	Cancer gene	ENST00000298047	0.188	0.0037	11	0.7519	92600243	1	11995C>T	p.Q3999*	stop_gained	CAG	TAG
lgggbm	HELZ2	unknown	ENST00000467148	0.1995	0.0039	20	0.7519	62200284	1	1157C>T	p.A386V	missense_variant	GCG	GTG
lgggbm	STAB1	unknown	ENST00000321725	0.1798	0.0046	3	0.6266	52538884	1	1369C>T	p.Q457*	stop_gained	CAA	TAA
lgggbm	ANK1	Cancer gene	ENST00000265709	0.1861	0.0037	8	0.6266	41566469	1	1924G>A	p.A642T	missense_variant	GCT	ACT
lgggbm	HELZ	unknown	ENST00000358691	0.1856	0.0037	17	0.6266	65174991	1	1214G>A	p.R405H	missense_variant	CGT	CAT
lgggbm	WWC3	unknown	ENST00000380861	0.1988	0.0039	X	0.6266	10085416	1	1317G>T	p.Q439H	missense_variant	CAG	CAT
lgggbm	DSG4	unknown	ENST00000359747	0.1996	0.008	18	0.6266	28983444	1	1483C>T	p.P495S	missense_variant	CCA	TCA
lgggbm	GPR124	unknown	ENST00000412232	0.1939	0.0039	8	0.6266	37693223	1	1985G>A	p.R662H	missense_variant	CGC	CAC
lgggbm	EIF4G3	unknown	ENST00000602326	0.19	0.0061	1	0.6266	21306934	1	239A>G	p.H80R	missense_variant	CAT	CGT
lgggbm	PTPRH	unknown	ENST00000376350	0.1983	0.0061	19	0.6266	55710148	1	1553C>T	p.T518I	missense_variant	ACT	ATT
lgggbm	CCDC158	unknown	ENST00000388914	0.1983	0.0039	4	0.6266	77288530	1	1747C>T	p.R583*	stop_gained	CGA	TGA
lgggbm	LRRK1	unknown	ENST00000388948	0.1848	0.0039	15	0.6266	101555560	1	1562T>G	p.I521S	missense_variant	ATT	AGT
lgggbm	CNGB1	unknown	ENST00000251102	0.1955	0.0037	16	0.6266	58001075	1	116C>A	p.P39Q	missense_variant	CCA	CAA
lgggbm	COL2A1	Cancer gene	ENST00000380518	0.1915	0.0053	12	0.6266	48376326	1	2260G>A	p.E754K	missense_variant	GAG	AAG
lgggbm	CADPS	unknown	ENST00000383710	0.1937	0.0061	3	0.6266	62578344	1	1405G>A	p.V469I	missense_variant	GTC	ATC
lgggbm	CUX2	unknown	ENST00000261726	0.1915	0.0037	12	0.6266	111772341	1	3023G>A	p.S1008N	missense_variant	AGC	AAC
lgggbm	DCHS1	unknown	ENST00000299441	0.1749	0.0037	11	0.6266	6655171	1	2067G>C	p.E689D	missense_variant	GAG	GAC
lgggbm	FNDC1	unknown	ENST00000297267	0.1862	0.0053	6	0.6266	159618496	1	143T>C	p.L48P	missense_variant	CTG	CCG
lgggbm	CUBN	unknown	ENST00000377833	0.1928	0.0037	10	0.7519	16873370	1	10409G>A	p.C3470Y	missense_variant	TGT	TAT
lgggbm	FLNC	unknown	ENST00000325888	0.1786	0.0046	7	0.6266	128482936	1	2478C>G	p.N826K	missense_variant	AAC	AAG
lgggbm	KIAA1210	unknown	ENST00000402510	0.1884	0.0037	X	0.6266	118238988	1	1035G>T	p.K345N	missense_variant	AAG	AAT
lgggbm	FAT1	Cancer gene	ENST00000441802	0.1689	0.0037	4	0.6266	187530420	1	10123A>C	p.I3375L	missense_variant	ATA	CTA
lgggbm	COL4A5	unknown	ENST00000328300	0.1886	0.0039	X	0.6266	107911614	1	3670G>A	p.E1224K	missense_variant	GAA	AAA
lgggbm	GPR179	unknown	ENST00000342292	0.1815	0.0039	17	0.6266	36487200	1	2252G>A	p.R751H	missense_variant	CGC	CAC
lgggbm	MUC4	Cancer gene	ENST00000463781	0.166	0.0037	3	0.6266	195498599	1	13166G>A	p.R4389Q	missense_variant	CGG	CAG
lgggbm	MYO7A	unknown	ENST00000409709	0.1828	0.0046	11	0.6266	76873968	1	1624A>G	p.K542E	missense_variant	AAG	GAG
lgggbm	COL6A5	unknown	ENST00000265379	0.1795	0.0032	3	0.6266	130095557	1	545C>T	p.T182I	missense_variant	ACA	ATA
lgggbm	TYK2	unknown	ENST00000525621	0.1968	0.0046	19	0.6266	10468453	1	2453G>A	p.R818H	missense_variant	CGC	CAC
lgggbm	AHNAK	unknown	ENST00000378024	0.199	0.0032	11	0.8772	62288237	1	13652C>T	p.P4551L	missense_variant	CCC	CTC
lgggbm	ABCB1	unknown	ENST00000265724	0.195	0.008	7	0.6266	87214993	1	121C>T	p.R41C	missense_variant	CGC	TGC
lgggbm	NRXN1	unknown	ENST00000404971	0.1906	0.0039	2	0.6266	50847197	1	1403C>T	p.S468L	missense_variant	TCA	TTA
lgggbm	CACNA1E	unknown	ENST00000367573	0.182	0.0037	1	0.6266	181684510	1	1208G>A	p.G403E	missense_variant	GGA	GAA
lgggbm	SH3TC2	unknown	ENST00000515425	0.1948	0.0039	5	0.6266	148411245	1	1007G>A	p.R336K	missense_variant	AGG	AAG
lgggbm	RET	Cancer gene	ENST00000355710	0.1983	0.0039	10	0.6266	43604497	1	1082A>T	p.N361I	missense_variant	AAC	ATC
lgggbm	DMBT1	unknown	ENST00000368909	0.1811	0.0046	10	0.6266	124351971	1	2360G>A	p.R787Q	missense_variant	CGG	CAG
lgggbm	ANKAR	unknown	ENST00000520309	0.1923	0.0037	2	0.6266	190559767	1	1368G>A	p.W456*	stop_gained	TGG	TGA
lgggbm	PHF3	unknown	ENST00000262043	0.1846	0.0037	6	0.6266	64408211	1	2779A>G	p.I927V	missense_variant	ATC	GTC
lgggbm	ATP11C	unknown	ENST00000327569	0.1979	0.0046	X	0.6266	138850563	1	2256A>T	p.L752F	missense_variant	TTA	TTT
lgggbm	SPEF2	unknown	ENST00000356031	0.187	0.0037	5	0.6266	35659271	1	1129C>T	p.R377*	stop_gained	CGA	TGA
lgggbm	SEC16B	unknown	ENST00000308284	0.1995	0.0053	1	0.6266	177909803	1	2069G>A	p.R690H	missense_variant	CGC	CAC
lgggbm	WDFY3	unknown	ENST00000295888	0.1934	0.0039	4	0.7519	85719250	1	2834G>A	p.R945H	missense_variant	CGT	CAT
lgggbm	MYH4	unknown	ENST00000255381	0.1857	0.0039	17	0.6266	10355578	1	3418C>T	p.R1140C	missense_variant	CGC	TGC
lgggbm	EGF	unknown	ENST00000265171	0.1964	0.0039	4	0.6266	110882086	1	1130C>A	p.S377Y	missense_variant	TCC	TAC
lgggbm	FCGBP	unknown	ENST00000221347	0.166	0.0032	19	0.6266	40366226	1	14008G>A	p.V4670M	missense_variant	GTG	ATG
lgggbm	MYO1F	unknown	ENST00000338257	0.1987	0.0046	19	0.6266	8620581	1	103G>A	p.A35T	missense_variant	GCC	ACC
lgggbm	STXBP5L	unknown	ENST00000273666	0.1968	0.0046	3	0.6266	120957900	1	1267C>T	p.P423S	missense_variant	CCG	TCG
lgggbm	BRCA2	Cancer gene	ENST00000544455	0.194	0.0046	13	0.7519	32907209	1	1594G>A	p.E532K	missense_variant	GAA	AAA
lgggbm	KMT2C	Cancer gene	ENST00000262189	0.1867	0.0039	7	0.7519	151848014	1	12745A>G	p.T4249A	missense_variant	ACT	GCT
lgggbm	ABCA13	unknown	ENST00000435803	0.1672	0.0046	7	0.6266	48390284	1	10249T>C	p.F3417L	missense_variant	TTC	CTC
lgggbm	TJP1	unknown	ENST00000346128	0.1879	0.0037	15	0.6266	30024898	1	1858G>A	p.D620N	missense_variant	GAT	AAT
lgggbm	SMC1A	Cancer gene	ENST00000322213	0.1959	0.0053	X	0.6266	53432803	1	1631C>T	p.A544V	missense_variant	GCC	GTC
lgggbm	ASPM	Cancer gene	ENST00000367409	0.1936	0.0032	1	0.7519	197091601	1	3515C>T	p.T1172M	missense_variant	ACG	ATG
lgggbm	DYNC2H1	unknown	ENST00000398093	0.1892	0.0032	11	0.7519	102995846	1	1679G>A	p.R560Q	missense_variant	CGA	CAA
lgggbm	TRANK1	unknown	ENST00000429976	0.1773	0.0037	3	0.6266	36898731	1	2350G>A	p.D784N	missense_variant	GAC	AAC
lgggbm	ADAMTS9	unknown	ENST00000498707	0.1857	0.0032	3	0.6266	64636813	1	1343A>G	p.N448S	missense_variant	AAC	AGC
lihc	ATP12A	unknown	ENST00000218548	0.1655	0.0041	13	1.4368	25265114	2	812C>T	p.P271L	missense_variant	CCT	CTT
lihc	COL4A1	unknown	ENST00000375820	0.1889	0.0041	13	1.4368	110835413	1	2022G>C	p.R674S	missense_variant	AGG	AGC
lihc	NES	unknown	ENST00000368223	0.1896	0.0041	1	1.4368	156641759	1	2221C>A	p.H741N	missense_variant	CAC	AAC
lihc	DIDO1	unknown	ENST00000266070	0.1826	0.0041	20	1.4368	61528282	1	1655C>T	p.P552L	missense_variant	CCT	CTT
lihc	SIPA1L2	unknown	ENST00000366630	0.1882	0.0053	1	1.4368	232650005	1	1081G>T	p.A361S	missense_variant	GCA	TCA
lihc	TRERF1	unknown	ENST00000372922	0.1965	0.0053	6	1.4368	42227293	1	2053A>G	p.S685G	missense_variant	AGC	GGC
lihc	TMEM132D	unknown	ENST00000422113	0.1987	0.0041	12	1.4368	130015669	1	1050T>A	p.D350E	missense_variant	GAT	GAA
lihc	LRRC7	unknown	ENST00000035383	0.1908	0.0041	1	1.4368	70503923	1	2302T>C	p.W768R	missense_variant	TGG	CGG
lihc	FNDC1	unknown	ENST00000297267	0.1862	0.0041	6	1.4368	159646689	1	1007G>A	p.R336H	missense_variant	CGT	CAT
lihc	EIF2AK4	unknown	ENST00000263791	0.1892	0.0046	15	1.4368	40259627	1	1100A>G	p.K367R	missense_variant	AAA	AGA
lihc	ARHGEF17	unknown	ENST00000263674	0.1843	0.0041	11	1.4368	73022229	1	2546C>T	p.P849L	missense_variant	CCC	CTC
lihc	PRPF8	unknown	ENST00000572621	0.1818	0.0041	17	1.4368	1584082	1	1036G>T	p.D346Y	missense_variant	GAC	TAC
lihc	CACNA1B	unknown	ENST00000371372	0.1817	0.0041	9	1.4368	140943745	1	3688G>A	p.A1230T	missense_variant	GCC	ACC
lihc	ARAP3	unknown	ENST00000239440	0.1907	0.0041	5	1.4368	141060026	1	28G>T	p.A10S	missense_variant	GCT	TCT
lihc	SVEP1	unknown	ENST00000401783	0.1734	0.0041	9	1.4368	113261434	1	1568C>T	p.T523M	missense_variant	ACG	ATG
lihc	AKAP6	unknown	ENST00000280979	0.1819	0.0041	14	1.4368	33165314	1	2998A>T	p.K1000*	stop_gained	AAG	TAG
lihc	HCN4	unknown	ENST00000261917	0.1965	0.0041	15	1.4368	73635902	1	1033G>T	p.D345Y	missense_variant	GAT	TAT
lihc	NCOA6	unknown	ENST00000374796	0.1843	0.0041	20	1.4368	33370044	1	115A>G	p.S39G	missense_variant	AGT	GGT
lihc	ABCA12	unknown	ENST00000272895	0.2	0.0041	2	1.7241	215890440	1	1244A>G	p.Y415C	missense_variant	TAT	TGT
lihc	NUP214	Cancer gene	ENST00000359428	0.1841	0.0041	9	1.4368	134053778	1	3400A>G	p.T1134A	missense_variant	ACC	GCC
lihc	FMNL2	unknown	ENST00000288670	0.1988	0.0046	2	1.4368	153471456	1	1154C>A	p.A385D	missense_variant	GCT	GAT
lihc	FHOD3	unknown	ENST00000257209	0.1923	0.006	18	1.4368	34289345	1	1999A>T	p.R667W	missense_variant	AGG	TGG
lihc	APAF1	unknown	ENST00000551964	0.1956	0.0041	12	1.4368	99060130	1	1357C>A	p.L453I	missense_variant	CTT	ATT
lihc	TRIOBP	unknown	ENST00000406386	0.1815	0.0046	22	1.4368	38120691	1	2128T>G	p.S710A	missense_variant	TCT	GCT
lihc	TTC3	unknown	ENST00000399017	0.1847	0.0041	21	1.4368	38538061	1	3545G>A	p.R1182K	missense_variant	AGG	AAG
lihc	AHCTF1	unknown	ENST00000326225	0.1823	0.0041	1	1.4368	247024551	1	3809G>T	p.C1270F	missense_variant	TGT	TTT
lihc	NRCAM	unknown	ENST00000379028	0.1946	0.0041	7	1.4368	107875102	1	155C>A	p.S52Y	missense_variant	TCT	TAT
lihc	ZFYVE26	unknown	ENST00000347230	0.1801	0.0041	14	1.4368	68265207	1	1772C>G	p.P591R	missense_variant	CCA	CGA
lihc	CCDC141	unknown	ENST00000420890	0.1909	0.0041	2	1.4368	179753268	1	1393G>T	p.G465C	missense_variant	GGT	TGT
lihc	INADL	unknown	ENST00000371158	0.1872	0.0041	1	1.4368	62330235	1	2765A>C	p.Q922P	missense_variant	CAA	CCA
lihc	C4orf21	unknown	ENST00000505019	0.1839	0.0041	4	1.4368	113538660	1	2538A>T	p.K846N	missense_variant	AAA	AAT
lihc	ABCA7	unknown	ENST00000263094	0.1835	0.0041	19	1.4368	1046943	1	1765G>A	p.A589T	missense_variant	GCG	ACG
lihc	ZSWIM6	unknown	ENST00000252744	0.1962	0.0041	5	1.4368	60817126	1	1370G>A	p.C457Y	missense_variant	TGC	TAC
lihc	NRD1	unknown	ENST00000354831	0.1961	0.006	1	1.4368	52289359	1	1340T>C	p.M447T	missense_variant	ATG	ACG
lihc	LAMA5	unknown	ENST00000252999	0.1728	0.0041	20	1.4368	60907730	1	3326A>G	p.Y1109C	missense_variant	TAT	TGT
lihc	REV3L	unknown	ENST00000358835	0.1959	0.0041	6	1.7241	111695908	1	3650A>C	p.K1217T	missense_variant	AAA	ACA
lihc	TSHZ3	unknown	ENST00000240587	0.1991	0.0046	19	1.4368	31770531	1	168C>G	p.C56W	missense_variant	TGC	TGG
lihc	NBEAL1	unknown	ENST00000449802	0.1991	0.0041	2	1.7241	203987055	1	2584T>A	p.W862R	missense_variant	TGG	AGG
lihc	HECTD4	unknown	ENST00000550722	0.1894	0.0041	12	1.7241	112721009	1	1001T>C	p.L334P	missense_variant	CTA	CCA
lihc	ZNF423	unknown	ENST00000561648	0.1949	0.006	16	1.4368	49671538	1	1525A>C	p.N509H	missense_variant	AAC	CAC
lihc	C20orf26	unknown	ENST00000245957	0.1958	0.0041	20	1.4368	20144770	1	1103T>C	p.L368P	missense_variant	CTC	CCC
lihc	KCNT1	unknown	ENST00000371757	0.1958	0.0041	9	1.4368	138606439	1	127G>A	p.D43N	missense_variant	GAC	AAC
lihc	MUC2	unknown	ENST00000441003	0.178	0.0041	11	1.4368	1087896	1	3371A>G	p.Y1124C	missense_variant	TAC	TGC
lihc	ANKRD30B	unknown	ENST00000358984	0.193	0.0041	18	1.4368	14764069	1	1205C>A	p.S402Y	missense_variant	TCT	TAT
lihc	SLIT3	unknown	ENST00000519560	0.191	0.0053	5	1.4368	168180048	1	1885A>T	p.S629C	missense_variant	AGT	TGT
lihc	PDZD2	unknown	ENST00000438447	0.1778	0.0041	5	1.4368	32000249	1	1126G>C	p.G376R	missense_variant	GGC	CGC
lihc	TRPA1	unknown	ENST00000262209	0.1982	0.006	8	1.4368	72967815	1	1385G>T	p.C462F	missense_variant	TGT	TTT
lihc	RANBP2	Cancer gene	ENST00000283195	0.1754	0.0041	2	1.4368	109380318	1	3323G>T	p.G1108V	missense_variant	GGA	GTA
lihc	SCAPER	unknown	ENST00000563290	0.1929	0.007	15	1.4368	77154760	1	121G>T	p.D41Y	missense_variant	GAT	TAT
lihc	RNF213	Cancer gene	ENST00000582970	0.1855	0.0041	17	1.7241	78328292	1	10778A>G	p.Q3593R	missense_variant	CAA	CGA
lihc	C12orf55	unknown	ENST00000524981	0.1961	0.0041	12	1.7241	97045411	1	4918T>A	p.C1640S	missense_variant	TGT	AGT
lihc	SRCAP	unknown	ENST00000262518	0.1952	0.0041	16	1.4368	30724538	1	2140A>T	p.K714*	stop_gained	AAG	TAG
lihc	ZCCHC2	unknown	ENST00000269499	0.197	0.0041	18	1.4368	60225965	1	1454T>G	p.L485*	stop_gained	TTA	TGA
lihc	COPA	unknown	ENST00000368069	0.1959	0.0041	1	1.4368	160309715	1	212A>G	p.D71G	missense_variant	GAT	GGT
lihc	ABCC4	unknown	ENST00000376887	0.1942	0.006	13	1.4368	95858910	1	1037T>A	p.I346N	missense_variant	ATC	AAC
lihc	NYNRIN	unknown	ENST00000382554	0.1861	0.0041	14	1.4368	24884257	1	3302T>C	p.M1101T	missense_variant	ATG	ACG
lihc	CENPE	unknown	ENST00000265148	0.1991	0.0041	4	1.7241	104084644	1	1714G>T	p.D572Y	missense_variant	GAT	TAT
lihc	PHRF1	unknown	ENST00000416188	0.1892	0.0053	11	1.4368	608299	1	2840C>T	p.S947F	missense_variant	TCT	TTT
lihc	COL16A1	unknown	ENST00000373672	0.1898	0.0046	1	1.4368	32151735	1	1841G>A	p.G614E	missense_variant	GGG	GAG
lihc	CABIN1	unknown	ENST00000398319	0.1828	0.0041	22	1.4368	24472172	1	2687A>T	p.H896L	missense_variant	CAC	CTC
lihc	MAP2	unknown	ENST00000360351	0.1869	0.0046	2	1.4368	210558225	1	1331T>C	p.L444P	missense_variant	CTT	CCT
lihc	ABCA1	unknown	ENST00000374736	0.1824	0.006	9	1.4368	107595004	1	1360G>A	p.D454N	missense_variant	GAT	AAT
lihc	PLEKHM1	unknown	ENST00000430334	0.1996	0.006	17	1.4368	43545720	1	1163A>G	p.Q388R	missense_variant	CAG	CGG
lihc	DSP	unknown	ENST00000379802	0.1776	0.0041	6	1.4368	7568673	1	1270G>T	p.E424*	stop_gained	GAA	TAA
lihc	AMER1	Cancer gene	ENST00000330258	0.1979	0.0046	X	1.4368	63413037	1	130C>T	p.P44S	missense_variant	CCA	TCA
lihc	FREM2	unknown	ENST00000280481	0.1956	0.0041	13	1.7241	39265055	1	3574G>T	p.E1192*	stop_gained	GAG	TAG
lihc	GRM1	unknown	ENST00000361719	0.1966	0.0041	6	1.4368	146708066	1	1643C>A	p.T548K	missense_variant	ACG	AAG
lihc	PCNT	unknown	ENST00000359568	0.1747	0.0041	21	1.4368	47773060	1	1499A>G	p.D500G	missense_variant	GAT	GGT
lihc	ADAMTS9	unknown	ENST00000498707	0.1857	0.0041	3	1.4368	64617541	1	2236G>C	p.G746R	missense_variant	GGT	CGT
lihc	EPB41L3	unknown	ENST00000341928	0.1989	0.0041	18	1.4368	5419718	1	1498G>T	p.E500*	stop_gained	GAG	TAG
lihc	CHD6	unknown	ENST00000373233	0.1787	0.0041	20	1.4368	40085989	1	2744G>A	p.R915H	missense_variant	CGC	CAC
lihc	PLCB4	unknown	ENST00000378501	0.1966	0.0053	20	1.4368	9365037	1	1043A>G	p.Q348R	missense_variant	CAG	CGG
lihc	TEP1	unknown	ENST00000262715	0.1794	0.0041	14	1.4368	20872028	1	1048G>T	p.D350Y	missense_variant	GAT	TAT
lihc	CILP2	unknown	ENST00000291495	0.1974	0.0041	19	1.4368	19654191	1	1112G>A	p.G371D	missense_variant	GGC	GAC
lihc	BAI3	unknown	ENST00000370598	0.191	0.0046	6	1.4368	69758094	1	2125C>T	p.L709F	missense_variant	CTT	TTT
lihc	FN1	unknown	ENST00000354785	0.1806	0.0046	2	1.4368	216299523	1	173A>G	p.H58R	missense_variant	CAC	CGC
lihc	SOS1	unknown	ENST00000426016	0.194	0.0041	2	1.4368	39250269	1	1300G>A	p.G434R	missense_variant	GGA	AGA
lihc	LAMA2	unknown	ENST00000421865	0.1959	0.0041	6	1.7241	129571345	1	1871T>C	p.M624T	missense_variant	ATG	ACG
lihc	MXRA5	unknown	ENST00000217939	0.1981	0.0041	X	1.7241	3241470	1	2256A>T	p.K752N	missense_variant	AAA	AAT
lihc	EPG5	unknown	ENST00000282041	0.1797	0.0041	18	1.4368	43528527	1	1513A>G	p.N505D	missense_variant	AAC	GAC
lihc	TENM3	unknown	ENST00000511685	0.1991	0.0041	4	1.7241	183601698	1	1642G>A	p.A548T	missense_variant	GCC	ACC
lihc	CLTCL1	Cancer gene	ENST00000263200	0.1893	0.0046	22	1.4368	19220768	1	1442G>C	p.R481P	missense_variant	CGG	CCG
lihc	GCN1L1	unknown	ENST00000300648	0.179	0.0041	12	1.4368	120602144	1	1844A>G	p.H615R	missense_variant	CAC	CGC
lihc	STAB2	unknown	ENST00000388887	0.18	0.0041	12	1.4368	104048376	1	1451T>C	p.V484A	missense_variant	GTA	GCA
lihc	CP	unknown	ENST00000264613	0.1994	0.0046	3	1.4368	148925166	1	1020T>G	p.N340K	missense_variant	AAT	AAG
lihc	SYNGAP1	unknown	ENST00000418600	0.1939	0.0041	6	1.4368	33410881	1	2552C>T	p.P851L	missense_variant	CCT	CTT
lihc	DCDC1	unknown	ENST00000597505	0.1875	0.0041	11	1.4368	30953494	1	2721T>G	p.F907L	missense_variant	TTT	TTG
lihc	DNAH3	unknown	ENST00000261383	0.1902	0.0041	16	1.7241	21123354	1	1880C>T	p.A627V	missense_variant	GCG	GTG
lihc	NCKAP5	unknown	ENST00000409261	0.186	0.0041	2	1.4368	133547663	1	1025G>T	p.S342I	missense_variant	AGC	ATC
lihc	NLRP2	unknown	ENST00000543010	0.1995	0.0046	19	1.4368	55496458	1	2074T>A	p.C692S	missense_variant	TGT	AGT
lihc	MICAL3	unknown	ENST00000441493	0.185	0.0041	22	1.4368	18371957	1	1734T>A	p.N578K	missense_variant	AAT	AAA
lihc	RASA1	unknown	ENST00000274376	0.1998	0.0053	5	1.4368	86637134	1	1045A>T	p.K349*	stop_gained	AAA	TAA
lihc	CNTNAP5	unknown	ENST00000431078	0.1945	0.0046	2	1.4368	125320846	1	1699A>C	p.T567P	missense_variant	ACC	CCC
lihc	PKD1	unknown	ENST00000262304	0.1893	0.0053	16	1.7241	2147400	1	10325C>T	p.A3442V	missense_variant	GCG	GTG
lihc	CLTC	Cancer gene	ENST00000269122	0.1888	0.0041	17	1.4368	57738828	1	1192A>G	p.I398V	missense_variant	ATC	GTC
lihc	CAMTA1	Cancer gene	ENST00000303635	0.1889	0.0041	1	1.4368	6845604	1	14A>C	p.E5A	missense_variant	GAG	GCG
lihc	DST	unknown	ENST00000244364	0.1857	0.0046	6	1.7241	56391319	1	10100T>G	p.L3367R	missense_variant	CTT	CGT
lihc	KIF1B	unknown	ENST00000263934	0.1876	0.0041	1	1.4368	10381913	1	2218A>C	p.K740Q	missense_variant	AAG	CAG
lihc	ERBB4	Cancer gene	ENST00000342788	0.1945	0.0041	2	1.4368	212576873	1	1026G>C	p.L342F	missense_variant	TTG	TTC
lihc	POTEF	unknown	ENST00000357462	0.1992	0.0041	2	1.4368	130832726	1	2319C>A	p.H773Q	missense_variant	CAC	CAA
lihc	SLC4A3	unknown	ENST00000373762	0.1954	0.0053	2	1.4368	220500114	1	1949G>T	p.R650L	missense_variant	CGC	CTC
lihc	LTBP1	unknown	ENST00000404816	0.1882	0.006	2	1.4368	33413881	1	1664A>G	p.Q555R	missense_variant	CAG	CGG
lihc	MYH8	unknown	ENST00000403437	0.1857	0.0041	17	1.4368	10315757	1	1346A>T	p.Q449L	missense_variant	CAG	CTG
lihc	ADCY2	unknown	ENST00000338316	0.1988	0.0041	5	1.4368	7698485	1	1107A>G	p.I369M	missense_variant	ATA	ATG
lihc	PTPRZ1	unknown	ENST00000393386	0.1819	0.0041	7	1.4368	121651010	1	1910C>A	p.S637*	stop_gained	TCA	TAA
lihc	TET1	Cancer gene	ENST00000373644	0.1836	0.0041	10	1.4368	70333914	1	1819A>G	p.T607A	missense_variant	ACT	GCT
lihc	COL3A1	Cancer gene	ENST00000304636	0.1918	0.0041	2	1.4368	189859318	1	1345C>T	p.R449C	missense_variant	CGC	TGC
lihc	BSN	unknown	ENST00000296452	0.1911	0.0041	3	1.7241	49701930	1	11683G>A	p.V3895M	missense_variant	GTG	ATG
lihc	RNF123	unknown	ENST00000327697	0.1944	0.0041	3	1.4368	49737930	1	1136A>T	p.K379M	missense_variant	AAG	ATG
lihc	WDR17	unknown	ENST00000280190	0.1942	0.0046	4	1.4368	177056301	1	1213G>A	p.D405N	missense_variant	GAT	AAT
lihc	MAP3K4	unknown	ENST00000392142	0.1897	0.0041	6	1.4368	161470524	1	1220T>G	p.L407*	stop_gained	TTA	TGA
lihc	AIM1	unknown	ENST00000369066	0.1882	0.0046	6	1.4368	106967341	1	1034T>G	p.V345G	missense_variant	GTT	GGT
lihc	NRXN1	unknown	ENST00000404971	0.1906	0.0046	2	1.4368	50765499	1	2155C>A	p.P719T	missense_variant	CCG	ACG
lihc	TENM2	unknown	ENST00000518659	0.1783	0.0041	5	1.4368	167525124	1	1805G>C	p.C602S	missense_variant	TGT	TCT
lihc	DPCR1	unknown	ENST00000462446	0.193	0.0041	6	1.4368	30918187	1	1946C>T	p.A649V	missense_variant	GCC	GTC
lihc	DNAH17	unknown	ENST00000389840	0.1885	0.0041	17	1.7241	76445590	1	11075T>A	p.L3692Q	missense_variant	CTG	CAG
lihc	MED12	Cancer gene	ENST00000374080	0.1832	0.0041	X	1.4368	70346907	1	2774G>T	p.C925F	missense_variant	TGC	TTC
lihc	MGA	unknown	ENST00000219905	0.1963	0.0041	15	1.7241	41988500	1	1292A>G	p.N431S	missense_variant	AAT	AGT
lihc	NSD1	Cancer gene	ENST00000439151	0.1789	0.0041	5	1.4368	176562319	1	215T>G	p.L72R	missense_variant	CTG	CGG
lihc	DHX37	unknown	ENST00000308736	0.1974	0.0041	12	1.4368	125453127	1	1361G>T	p.G454V	missense_variant	GGC	GTC
lihc	TSC2	Cancer gene	ENST00000219476	0.1872	0.0046	16	1.4368	2098719	1	103C>T	p.Q35*	stop_gained	CAG	TAG
lihc	PDS5B	unknown	ENST00000315596	0.1921	0.0041	13	1.4368	33333788	1	3332A>G	p.Y1111C	missense_variant	TAT	TGT
lihc	FRMPD4	unknown	ENST00000380682	0.1942	0.0053	X	1.4368	12735950	1	3005T>C	p.M1002T	missense_variant	ATG	ACG
lihc	ITGAD	unknown	ENST00000389202	0.1973	0.0053	16	1.4368	31422687	1	1556G>A	p.R519H	missense_variant	CGC	CAC
lihc	PPP1R3A	unknown	ENST00000284601	0.1981	0.0041	7	1.4368	113519477	1	1670C>T	p.A557V	missense_variant	GCT	GTT
lihc	COL28A1	unknown	ENST00000399429	0.1981	0.0041	7	1.4368	7413028	1	2509A>C	p.I837L	missense_variant	ATA	CTA
lihc	ADCY8	unknown	ENST00000286355	0.1955	0.0041	8	1.4368	131896918	1	2001T>G	p.I667M	missense_variant	ATT	ATG
lihc	TLR8	unknown	ENST00000218032	0.2	0.0041	X	1.4368	12939183	1	2024T>C	p.M675T	missense_variant	ATG	ACG
lihc	MYO7A	unknown	ENST00000409709	0.1828	0.0046	11	1.4368	76858899	1	188C>G	p.S63W	missense_variant	TCG	TGG
lihc	CELSR2	unknown	ENST00000271332	0.1773	0.0041	1	1.4368	109794350	1	1649A>G	p.D550G	missense_variant	GAC	GGC
lihc	HECW2	unknown	ENST00000260983	0.1903	0.0041	2	1.4368	197184307	1	1307G>A	p.C436Y	missense_variant	TGC	TAC
lihc	PBRM1	Cancer gene	ENST00000394830	0.1901	0.0041	3	1.4368	52598201	1	3665C>T	p.T1222I	missense_variant	ACT	ATT
lihc	MRC2	unknown	ENST00000303375	0.1916	0.0041	17	1.4368	60742016	1	226C>A	p.R76S	missense_variant	CGC	AGC
lihc	BRD4	Cancer gene	ENST00000263377	0.1935	0.0041	19	1.4368	15367957	1	1369A>T	p.M457L	missense_variant	ATG	TTG
lihc	PTPN14	unknown	ENST00000366956	0.1968	0.0041	1	1.4368	214557934	1	1264C>T	p.R422W	missense_variant	CGG	TGG
lihc	CUL9	unknown	ENST00000252050	0.1802	0.0041	6	1.4368	43155007	1	1411C>T	p.P471S	missense_variant	CCT	TCT
lihc	DSEL	unknown	ENST00000310045	0.1961	0.0041	18	1.4368	65179555	1	2321T>C	p.I774T	missense_variant	ATT	ACT
lihc	DLEC1	unknown	ENST00000308059	0.1878	0.0046	3	1.4368	38135225	1	1886C>T	p.T629M	missense_variant	ACG	ATG
lihc	ASH1L	unknown	ENST00000392403	0.197	0.0041	1	1.7241	155451459	1	1202A>T	p.N401I	missense_variant	AAT	ATT
lihc	PCDH17	unknown	ENST00000377918	0.1974	0.0041	13	1.4368	58207758	1	1078G>A	p.A360T	missense_variant	GCG	ACG
lihc	ITGB4	unknown	ENST00000200181	0.187	0.0046	17	1.4368	73727379	1	1145G>A	p.R382Q	missense_variant	CGG	CAG
lihc	CREBBP	Cancer gene	ENST00000262367	0.1808	0.0041	16	1.4368	3830772	1	1784A>G	p.H595R	missense_variant	CAT	CGT
lihc	CHD7	unknown	ENST00000423902	0.1968	0.0041	8	1.7241	61693771	1	1878C>A	p.N626K	missense_variant	AAC	AAA
lihc	SPTB	unknown	ENST00000389722	0.1818	0.0041	14	1.4368	65260468	1	1913G>C	p.R638P	missense_variant	CGA	CCA
lihc	HEATR5B	unknown	ENST00000233099	0.1843	0.0046	2	1.4368	37295937	1	1064G>A	p.R355Q	missense_variant	CGA	CAA
lihc	GOLGB1	unknown	ENST00000393667	0.1751	0.0041	3	1.4368	121417563	1	1807A>G	p.M603V	missense_variant	ATG	GTG
lihc	PTCHD2	unknown	ENST00000294484	0.193	0.0041	1	1.4368	11574466	1	1336G>T	p.G446W	missense_variant	GGG	TGG
lihc	NF1	Cancer gene	ENST00000358273	0.1778	0.0041	17	1.4368	29553694	1	2243T>G	p.M748R	missense_variant	ATG	AGG
lihc	ARID1B	Cancer gene	ENST00000346085	0.1825	0.0053	6	1.4368	157150470	1	1652G>A	p.G551D	missense_variant	GGC	GAC
lihc	MYH14	unknown	ENST00000601313	0.1846	0.0041	19	1.4368	50760598	1	2087A>T	p.D696V	missense_variant	GAC	GTC
lihc	HUWE1	unknown	ENST00000342160	0.1697	0.0041	X	1.4368	53655712	1	1105G>A	p.A369T	missense_variant	GCC	ACC
lihc	SLIT1	unknown	ENST00000266058	0.1908	0.0053	10	1.4368	98924583	1	262C>T	p.R88W	missense_variant	CGG	TGG
lihc	INSRR	unknown	ENST00000368195	0.1947	0.006	1	1.4368	156815580	1	2005G>A	p.D669N	missense_variant	GAT	AAT
lihc	UBR4	unknown	ENST00000375254	0.1856	0.0041	1	1.7241	19513738	1	1552A>T	p.I518L	missense_variant	ATA	TTA
lihc	KIAA1731	unknown	ENST00000325212	0.1796	0.0041	11	1.4368	93402866	1	458C>T	p.A153V	missense_variant	GCA	GTA
lihc	KIAA1244	unknown	ENST00000251691	0.1832	0.0041	6	1.4368	138608320	1	2895A>C	p.Q965H	missense_variant	CAA	CAC
lihc	CNTN5	unknown	ENST00000524871	0.1986	0.0041	11	1.4368	99942502	1	1365G>T	p.M455I	missense_variant	ATG	ATT
lihc	PLXNA3	unknown	ENST00000369682	0.1864	0.0041	X	1.4368	153690520	1	1187G>C	p.G396A	missense_variant	GGA	GCA
lihc	SPTBN5	unknown	ENST00000320955	0.1729	0.0041	15	1.4368	42185565	1	131A>G	p.H44R	missense_variant	CAC	CGC
lihc	EP300	Cancer gene	ENST00000263253	0.1811	0.0046	22	1.4368	41545769	1	2384A>G	p.Q795R	missense_variant	CAA	CGA
lihc	COL2A1	Cancer gene	ENST00000380518	0.1915	0.0041	12	1.4368	48373812	1	2659C>T	p.R887*	stop_gained	CGA	TGA
lihc	NOTCH1	Cancer gene	ENST00000277541	0.1799	0.0041	9	1.4368	139405212	1	2633G>A	p.C878Y	missense_variant	TGC	TAC
lihc	SLC12A4	unknown	ENST00000422611	0.1989	0.0041	16	1.4368	67985728	1	1136A>T	p.Q379L	missense_variant	CAG	CTG
lihc	ATP10B	unknown	ENST00000327245	0.1919	0.0041	5	1.4368	160059155	1	1601T>C	p.V534A	missense_variant	GTG	GCG
lihc	ANKRD11	unknown	ENST00000301030	0.1791	0.0041	16	1.4368	89350828	1	2122A>G	p.K708E	missense_variant	AAA	GAA
lihc	GREB1	unknown	ENST00000381486	0.1855	0.0041	2	1.4368	11738862	1	2209C>G	p.Q737E	missense_variant	CAG	GAG
lihc	FAT4	Cancer gene	ENST00000394329	0.1864	0.0041	4	1.7241	126237717	1	151G>T	p.V51L	missense_variant	GTG	TTG
lihc	FBXO38	unknown	ENST00000394370	0.1983	0.0046	5	1.4368	147793761	1	1156A>G	p.I386V	missense_variant	ATC	GTC
lihc	GRIP1	unknown	ENST00000398016	0.1992	0.0041	12	1.4368	66856725	1	1021G>C	p.A341P	missense_variant	GCC	CCC
lihc	PXDN	unknown	ENST00000252804	0.1916	0.0041	2	1.4368	1668790	1	1348G>A	p.V450M	missense_variant	GTG	ATG
lihc	HERC1	unknown	ENST00000443617	0.1869	0.0041	15	1.4368	63943568	1	10430C>T	p.A3477V	missense_variant	GCT	GTT
lihc	MYO3A	unknown	ENST00000265944	0.1896	0.0041	10	1.4368	26409644	1	1816A>T	p.N606Y	missense_variant	AAT	TAT
lihc	FSIP2	unknown	ENST00000343098	0.1955	0.0041	2	2.0115	186670102	1	16336G>T	p.E5446*	stop_gained	GAA	TAA
lihc	CACNA1A	unknown	ENST00000360228	0.1803	0.0041	19	1.4368	13616815	1	224A>T	p.N75I	missense_variant	AAC	ATC
luad	KRAS	Cancer gene	ENST00000256078	0.1805	0.0041	12	25.0509	25398285	53	34G>T	p.G12C	missense_variant	GGT	TGT
luad	U2AF1	Cancer gene	ENST00000291552	0.0494	0.0041	21	2.0367	44524456	9	101C>T	p.S34F	missense_variant	TCT	TTT
luad	GAN	unknown	ENST00000568107	0.1778	0.0041	16	1.0183	81388292	2	565G>T	p.V189F	missense_variant	GTT	TTT
luad	ULK1	unknown	ENST00000321867	0.1654	0.0041	12	1.0183	132401562	2	2137G>T	p.D713Y	missense_variant	GAC	TAC
luad	RAD50	Cancer gene	ENST00000265335	0.1885	0.0041	5	1.222	131895051	2	205G>T	p.D69Y	missense_variant	GAT	TAT
luad	HSPA13	unknown	ENST00000285667	0.1836	0.0041	21	1.0183	15753637	2	253G>T	p.V85L	missense_variant	GTA	TTA
luad	DMXL2	unknown	ENST00000543779	0.1712	0.0041	15	1.0183	51741321	2	8974C>T	p.R2992*	stop_gained	CGA	TGA
luad	NRG1	Cancer gene	ENST00000356819	0.176	0.0041	8	1.0183	32617782	2	1141G>A	p.V381I	missense_variant	GTA	ATA
luad	PBRM1	Cancer gene	ENST00000394830	0.1574	0.0041	3	1.0183	52623229	2	2822C>G	p.S941*	stop_gained	TCA	TGA
luad	CPSF1	unknown	ENST00000349769	0.1864	0.0041	8	1.0183	145625643	2	854C>T	p.S285L	missense_variant	TCG	TTG
luad	ARMC4	unknown	ENST00000305242	0.1939	0.0041	10	1.222	28224001	2	2433A>T	p.Q811H	missense_variant	CAA	CAT
luad	KIF1C	unknown	ENST00000320785	0.1644	0.0041	17	1.0183	4905834	2	505C>T	p.R169W	missense_variant	CGG	TGG
luad	POU5F1B	unknown	ENST00000465342	0.1907	0.0041	8	1.0183	128429069	2	958G>T	p.G320C	missense_variant	GGT	TGT
luad	ARHGEF10L	Cancer gene	ENST00000361221	0.1614	0.0041	1	1.0183	18023766	2	3731G>T	p.G1244V	missense_variant	GGG	GTG
luad	EGR1	unknown	ENST00000239938	0.1801	0.0041	5	1.0183	137802793	2	655G>A	p.E219K	missense_variant	GAG	AAG
luad	KCNJ1	unknown	ENST00000392664	0.1884	0.0041	11	1.0183	128709081	2	1115G>T	p.G372V	missense_variant	GGC	GTC
luad	PPP3CA	unknown	ENST00000394854	0.1811	0.0041	4	1.0183	101947159	2	1429G>T	p.D477Y	missense_variant	GAC	TAC
luad	AHDC1	unknown	ENST00000374011	0.1898	0.0044	1	1.0183	27877205	1	1422G>T	p.M474I	missense_variant	ATG	ATT
luad	FBXO18	unknown	ENST00000379999	0.1988	0.0057	10	1.0183	5955787	1	1442C>T	p.P481L	missense_variant	CCA	CTA
luad	SON	unknown	ENST00000356577	0.181	0.0044	21	1.0183	34922564	1	1027C>T	p.P343S	missense_variant	CCT	TCT
luad	STK36	unknown	ENST00000295709	0.1944	0.0044	2	1.0183	219544794	1	1127C>T	p.S376F	missense_variant	TCT	TTT
luad	TLR8	unknown	ENST00000218032	0.2	0.0051	X	1.0183	12938346	1	1187T>C	p.L396S	missense_variant	TTA	TCA
luad	SCAPER	unknown	ENST00000563290	0.1929	0.0044	15	1.0183	77057679	1	1612A>T	p.R538*	stop_gained	AGA	TGA
luad	KMT2E	unknown	ENST00000311117	0.1866	0.0044	7	1.0183	104719376	1	1214G>T	p.R405L	missense_variant	CGA	CTA
luad	KIF1B	unknown	ENST00000263934	0.1876	0.0041	1	1.0183	10394657	1	2866G>A	p.V956M	missense_variant	GTG	ATG
luad	AHI1	unknown	ENST00000367800	0.1966	0.0057	6	1.0183	135776961	1	1255G>C	p.E419Q	missense_variant	GAG	CAG
luad	FARP1	unknown	ENST00000319562	0.1999	0.008	13	1.0183	99047614	1	1298G>T	p.S433I	missense_variant	AGC	ATC
luad	UNC80	unknown	ENST00000439458	0.195	0.0041	2	1.222	210640689	1	218C>A	p.S73Y	missense_variant	TCC	TAC
luad	DNMBP	unknown	ENST00000324109	0.1902	0.0046	10	1.0183	101716089	1	1142C>T	p.A381V	missense_variant	GCA	GTA
luad	UBE4A	unknown	ENST00000431736	0.1992	0.0044	11	1.0183	118250358	1	1790C>T	p.S597F	missense_variant	TCC	TTC
luad	DIS3	unknown	ENST00000377767	0.196	0.0041	13	1.222	73348154	1	1031G>C	p.R344T	missense_variant	AGA	ACA
luad	MAN2C1	unknown	ENST00000565683	0.1996	0.0062	15	1.0183	75651770	1	1958C>T	p.P653L	missense_variant	CCC	CTC
luad	BPTF	unknown	ENST00000306378	0.1773	0.0046	17	1.0183	65907073	1	3073G>C	p.E1025Q	missense_variant	GAG	CAG
luad	RGPD2	unknown	ENST00000398146	0.1878	0.0044	2	1.0183	88095324	1	1317G>T	p.W439C	missense_variant	TGG	TGT
luad	TNK2	unknown	ENST00000381916	0.1989	0.0046	3	1.0183	195594872	1	2486G>T	p.R829L	missense_variant	CGC	CTC
luad	MLLT10	Cancer gene	ENST00000307729	0.1994	0.0051	10	1.0183	21962656	1	1429G>T	p.G477W	missense_variant	GGG	TGG
luad	TJP1	unknown	ENST00000346128	0.1879	0.0051	15	1.0183	30024889	1	1867G>T	p.A623S	missense_variant	GCT	TCT
luad	BRD4	Cancer gene	ENST00000263377	0.1935	0.0044	19	1.0183	15367954	1	1372C>A	p.P458T	missense_variant	CCG	ACG
luad	ATRN	unknown	ENST00000262919	0.1924	0.0051	20	1.0183	3529977	1	1104G>T	p.M368I	missense_variant	ATG	ATT
luad	ARHGAP31	unknown	ENST00000264245	0.1922	0.0041	3	1.0183	119120823	1	1224G>T	p.E408D	missense_variant	GAG	GAT
luad	PIK3CB	Cancer gene	ENST00000477593	0.1993	0.0044	3	1.0183	138375084	1	2975T>C	p.I992T	missense_variant	ATT	ACT
luad	TBC1D31	unknown	ENST00000287380	0.1994	0.0051	8	1.0183	124132407	1	1549G>C	p.E517Q	missense_variant	GAA	CAA
luad	CAMSAP1	unknown	ENST00000389532	0.1898	0.0051	9	1.0183	138719314	1	1162G>A	p.V388M	missense_variant	GTG	ATG
luad	RSF1	unknown	ENST00000308488	0.1922	0.0041	11	1.0183	77413235	1	1039G>T	p.E347*	stop_gained	GAG	TAG
luad	SECISBP2L	unknown	ENST00000559471	0.1986	0.0046	15	1.0183	49309088	1	1376C>G	p.A459G	missense_variant	GCT	GGT
luad	FAM83G	unknown	ENST00000388995	0.1705	0.0041	17	1.0183	18881367	1	1612G>T	p.G538W	missense_variant	GGG	TGG
luad	UHRF1BP1	unknown	ENST00000192788	0.1922	0.0046	6	1.0183	34789488	1	103C>A	p.Q35K	missense_variant	CAG	AAG
luad	FAM83H	unknown	ENST00000388913	0.1969	0.0044	8	1.0183	144810181	1	1450G>C	p.A484P	missense_variant	GCG	CCG
luad	KIAA1217	unknown	ENST00000376454	0.1856	0.0041	10	1.0183	24762923	1	1613C>G	p.P538R	missense_variant	CCT	CGT
luad	RPTOR	unknown	ENST00000306801	0.194	0.0057	17	1.0183	78599561	1	233C>A	p.T78N	missense_variant	ACC	AAC
luad	MYH14	unknown	ENST00000601313	0.1846	0.0057	19	1.0183	50735303	1	1090G>T	p.G364*	stop_gained	GGA	TGA
luad	ARFGEF2	unknown	ENST00000371917	0.1874	0.0046	20	1.0183	47585760	1	1136G>A	p.R379H	missense_variant	CGC	CAC
luad	SGOL2	unknown	ENST00000357799	0.1953	0.008	2	1.0183	201436615	1	1546G>C	p.E516Q	missense_variant	GAG	CAG
luad	NBEAL2	unknown	ENST00000450053	0.1986	0.0051	3	1.222	47037035	1	1810A>T	p.T604S	missense_variant	ACC	TCC
luad	PCDHGA11	unknown	ENST00000398587	0.1966	0.0041	5	1.222	140800903	1	109C>A	p.P37T	missense_variant	CCA	ACA
luad	PLCH1	unknown	ENST00000340059	0.1886	0.0057	3	1.0183	155200618	1	3221G>T	p.C1074F	missense_variant	TGC	TTC
luad	ZDHHC15	unknown	ENST00000373367	0.1925	0.0041	X	1.0183	74742846	1	14G>A	p.W5*	stop_gained	TGG	TAG
luad	RNF31	unknown	ENST00000324103	0.1993	0.0062	14	1.0183	24619987	1	1378G>T	p.G460W	missense_variant	GGG	TGG
luad	EFCAB6	unknown	ENST00000262726	0.1913	0.0044	22	1.0183	44064837	1	1729G>T	p.V577F	missense_variant	GTC	TTC
luad	SKIV2L2	unknown	ENST00000230640	0.1655	0.0041	5	1.0183	54649077	1	1513G>C	p.D505H	missense_variant	GAT	CAT
luad	HELB	unknown	ENST00000247815	0.1989	0.0044	12	1.0183	66704131	1	1423G>T	p.G475W	missense_variant	GGG	TGG
luad	RGS12	unknown	ENST00000344733	0.1921	0.0046	4	1.0183	3424297	1	3033G>T	p.K1011N	missense_variant	AAG	AAT
luad	TRPM4	unknown	ENST00000252826	0.1962	0.0044	19	1.0183	49685943	1	1372A>T	p.M458L	missense_variant	ATG	TTG
luad	TMEM131	unknown	ENST00000186436	0.1863	0.0044	2	1.0183	98430460	1	1591G>C	p.V531L	missense_variant	GTG	CTG
luad	N4BP2	Cancer gene	ENST00000261435	0.1876	0.0057	4	1.0183	40104480	1	1015A>T	p.K339*	stop_gained	AAG	TAG
luad	NOMO1	unknown	ENST00000287667	0.1961	0.0044	16	1.0183	14951111	1	1001G>T	p.R334M	missense_variant	AGG	ATG
luad	KDM5B	unknown	ENST00000367265	0.1907	0.0046	1	1.0183	202711841	1	2416G>C	p.D806H	missense_variant	GAT	CAT
luad	PTPRS	unknown	ENST00000357368	0.1856	0.0041	19	1.0183	5274329	1	118A>T	p.K40*	stop_gained	AAG	TAG
luad	EVPL	unknown	ENST00000301607	0.1846	0.0041	17	1.0183	74014575	1	1391G>T	p.C464F	missense_variant	TGC	TTC
luad	ATP1A2	unknown	ENST00000361216	0.1944	0.0041	1	1.222	160099947	1	1517G>T	p.G506V	missense_variant	GGG	GTG
luad	CASKIN1	unknown	ENST00000343516	0.1924	0.0044	16	1.0183	2231581	1	1788G>A	p.M596I	missense_variant	ATG	ATA
luad	KSR1	unknown	ENST00000398988	0.1792	0.0046	17	1.0183	25932628	1	1438G>T	p.E480*	stop_gained	GAG	TAG
luad	TARBP1	unknown	ENST00000040877	0.1896	0.0051	1	1.0183	234606997	1	1036G>A	p.V346I	missense_variant	GTT	ATT
luad	PHF8	unknown	ENST00000357988	0.1995	0.0044	X	1.0183	54020195	1	1573G>A	p.G525S	missense_variant	GGT	AGT
luad	WAPAL	unknown	ENST00000298767	0.1967	0.0062	10	1.0183	88259733	1	1267G>A	p.D423N	missense_variant	GAT	AAT
luad	ATP8B3	unknown	ENST00000310127	0.1946	0.0046	19	1.0183	1795942	1	1987G>C	p.D663H	missense_variant	GAC	CAC
luad	CECR2	unknown	ENST00000262608	0.1922	0.0041	22	1.0183	18021562	1	1856G>A	p.R619Q	missense_variant	CGA	CAA
luad	TNRC18	unknown	ENST00000430969	0.177	0.0062	7	1.0183	5410791	1	3434G>T	p.R1145L	missense_variant	CGG	CTG
luad	ZNF217	unknown	ENST00000371471	0.1998	0.0046	20	1.0183	52193576	1	1727T>A	p.L576H	missense_variant	CTT	CAT
luad	SLC9C1	unknown	ENST00000305815	0.197	0.0062	3	1.0183	111981885	1	1083G>T	p.W361C	missense_variant	TGG	TGT
luad	CDK5RAP2	unknown	ENST00000349780	0.1862	0.0044	9	1.0183	123253683	1	1384A>T	p.K462*	stop_gained	AAG	TAG
luad	TRIP11	Cancer gene	ENST00000267622	0.1852	0.0046	14	1.0183	92480716	1	1029G>C	p.K343N	missense_variant	AAG	AAC
luad	PIEZO2	unknown	ENST00000503781	0.1784	0.0044	18	1.0183	10697878	1	6356G>A	p.G2119D	missense_variant	GGC	GAC
luad	SENP7	unknown	ENST00000394095	0.1998	0.0046	3	1.0183	101083731	1	1423A>T	p.T475S	missense_variant	ACT	TCT
luad	NEUROD4	unknown	ENST00000242994	0.193	0.0041	12	1.0183	55420633	1	410G>A	p.W137*	stop_gained	TGG	TAG
luad	HELZ	unknown	ENST00000358691	0.1856	0.0044	17	1.0183	65184456	1	1141A>T	p.I381F	missense_variant	ATT	TTT
luad	PTCH2	unknown	ENST00000372192	0.1965	0.0051	1	1.0183	45294203	1	1565C>T	p.P522L	missense_variant	CCT	CTT
luad	MST1R	unknown	ENST00000296474	0.1929	0.0044	3	1.0183	49940859	1	184G>A	p.E62K	missense_variant	GAG	AAG
luad	CEP164	unknown	ENST00000278935	0.1919	0.0057	11	1.0183	117246440	1	1250G>A	p.S417N	missense_variant	AGC	AAC
luad	CLSPN	unknown	ENST00000318121	0.1939	0.0057	1	1.0183	36226021	1	1501G>T	p.G501*	stop_gained	GGA	TGA
luad	COL4A3	unknown	ENST00000396578	0.1889	0.0046	2	1.0183	228137787	1	1881G>C	p.Q627H	missense_variant	CAG	CAC
luad	COL6A5	unknown	ENST00000265379	0.1998	0.0051	3	1.222	130095133	1	121C>A	p.L41M	missense_variant	CTG	ATG
luad	TSC1	Cancer gene	ENST00000298552	0.1973	0.0057	9	1.0183	135785997	1	1224C>A	p.H408Q	missense_variant	CAC	CAA
luad	DAGLA	unknown	ENST00000257215	0.2	0.0044	11	1.0183	61502413	1	1067G>T	p.R356L	missense_variant	CGC	CTC
luad	AK9	unknown	ENST00000424296	0.186	0.0044	6	1.0183	109954298	1	1082G>T	p.G361V	missense_variant	GGT	GTT
luad	PALB2	Cancer gene	ENST00000261584	0.1968	0.0046	16	1.0183	23641491	1	1984A>G	p.K662E	missense_variant	AAA	GAA
luad	APOBR	unknown	ENST00000564831	0.1987	0.011	16	1.0183	28508559	1	2197G>A	p.D733N	missense_variant	GAC	AAC
luad	QTRT1	unknown	ENST00000250237	0.1876	0.0041	19	1.0183	10823666	1	1009G>T	p.D337Y	missense_variant	GAC	TAC
luad	ZC3H6	unknown	ENST00000409871	0.1967	0.0062	2	1.0183	113082754	1	2066G>T	p.R689M	missense_variant	AGG	ATG
luad	SMC4	unknown	ENST00000357388	0.1948	0.0051	3	1.0183	160137240	1	1766C>T	p.S589L	missense_variant	TCA	TTA
luad	FYCO1	unknown	ENST00000296137	0.1917	0.0062	3	1.0183	46008428	1	2398C>T	p.R800W	missense_variant	CGG	TGG
luad	FHDC1	unknown	ENST00000511601	0.1977	0.0044	4	1.0183	153889217	1	1186G>A	p.E396K	missense_variant	GAA	AAA
luad	SF3B1	Cancer gene	ENST00000335508	0.1946	0.0051	2	1.0183	198267481	1	1876A>T	p.N626Y	missense_variant	AAC	TAC
luad	JAK3	Cancer gene	ENST00000458235	0.1981	0.0051	19	1.0183	17955088	1	139G>T	p.D47Y	missense_variant	GAC	TAC
luad	UBE3B	unknown	ENST00000342494	0.1994	0.0051	12	1.0183	109921467	1	111G>T	p.Q37H	missense_variant	CAG	CAT
luad	CAPRIN2	unknown	ENST00000298892	0.1992	0.0051	12	1.0183	30882156	1	1208G>A	p.R403H	missense_variant	CGT	CAT
luad	SCRIB	unknown	ENST00000356994	0.1891	0.0046	8	1.0183	144890795	1	2099C>T	p.S700F	missense_variant	TCT	TTT
luad	NFATC3	unknown	ENST00000346183	0.1992	0.0057	16	1.0183	68160513	1	1401G>T	p.K467N	missense_variant	AAG	AAT
luad	UBAP2L	unknown	ENST00000428931	0.1989	0.0044	1	1.0183	154233385	1	2596G>T	p.G866C	missense_variant	GGC	TGC
luad	PTPRF	unknown	ENST00000359947	0.186	0.0044	1	1.0183	44064417	1	2146G>T	p.E716*	stop_gained	GAG	TAG
luad	SLC4A10	unknown	ENST00000446997	0.1982	0.0051	2	1.0183	162751263	1	1269G>T	p.Q423H	missense_variant	CAG	CAT
luad	PLD1	unknown	ENST00000351298	0.1992	0.0062	3	1.0183	171404573	1	1769A>G	p.Y590C	missense_variant	TAT	TGT
luad	ZNF862	unknown	ENST00000223210	0.1972	0.0051	7	1.0183	149557595	1	1346A>G	p.E449G	missense_variant	GAA	GGA
luad	ZFAT	unknown	ENST00000377838	0.1957	0.0046	8	1.0183	135614893	1	1069C>G	p.R357G	missense_variant	CGC	GGC
luad	HECTD1	unknown	ENST00000399332	0.1998	0.0046	14	1.0183	31641128	1	1271G>C	p.R424T	missense_variant	AGA	ACA
luad	PLXNB1	unknown	ENST00000358536	0.1836	0.0041	3	1.0183	48462684	1	1763G>C	p.C588S	missense_variant	TGC	TCC
luad	ATAD2	unknown	ENST00000287394	0.1931	0.0046	8	1.0183	124369839	1	1520G>T	p.G507V	missense_variant	GGA	GTA
luad	MAPKBP1	unknown	ENST00000456763	0.1911	0.0041	15	1.0183	42107526	1	1258G>T	p.D420Y	missense_variant	GAC	TAC
luad	C20orf194	unknown	ENST00000252032	0.197	0.0057	20	1.0183	3299041	1	1363A>T	p.M455L	missense_variant	ATG	TTG
luad	IBTK	unknown	ENST00000306270	0.1937	0.0046	6	1.0183	82927845	1	1258T>A	p.W420R	missense_variant	TGG	AGG
luad	RP11-1055B8.7	unknown	ENST00000307745	0.1999	0.0051	17	1.222	79409867	1	1492A>G	p.T498A	missense_variant	ACC	GCC
luad	TOPORS	unknown	ENST00000360538	0.1999	0.0041	9	1.0183	32544314	1	209C>T	p.S70L	missense_variant	TCA	TTA
luad	KIF20B	unknown	ENST00000260753	0.1875	0.0044	10	1.0183	91478615	1	1420G>A	p.A474T	missense_variant	GCC	ACC
luad	CUL9	unknown	ENST00000252050	0.1802	0.0044	6	1.0183	43154012	1	1070G>A	p.R357K	missense_variant	AGA	AAA
luad	SLX4	unknown	ENST00000294008	0.1869	0.0046	16	1.0183	3647809	1	1355G>T	p.R452I	missense_variant	AGA	ATA
luad	KTN1	Cancer gene	ENST00000395314	0.1936	0.0041	14	1.0183	56094702	1	1036G>T	p.E346*	stop_gained	GAA	TAA
luad	PEAK1	unknown	ENST00000560626	0.1879	0.0051	15	1.0183	77425347	1	4077G>C	p.K1359N	missense_variant	AAG	AAC
luad	ZNF345	unknown	ENST00000529555	0.1827	0.0041	19	1.0183	37367862	1	130G>T	p.D44Y	missense_variant	GAC	TAC
luad	DHX37	unknown	ENST00000308736	0.1974	0.0051	12	1.0183	125473463	1	106G>T	p.D36Y	missense_variant	GAC	TAC
luad	MAGI3	unknown	ENST00000307546	0.1916	0.0046	1	1.0183	114186388	1	1990G>T	p.A664S	missense_variant	GCC	TCC
luad	ARHGAP30	unknown	ENST00000368013	0.1986	0.0051	1	1.0183	161018473	1	2338G>A	p.E780K	missense_variant	GAG	AAG
luad	ZBTB21	unknown	ENST00000310826	0.1994	0.0051	21	1.0183	43412959	1	1246A>G	p.T416A	missense_variant	ACA	GCA
luad	ADAMTS6	unknown	ENST00000381055	0.1983	0.0057	5	1.0183	64766967	1	100G>T	p.E34*	stop_gained	GAA	TAA
luad	POLRMT	unknown	ENST00000588649	0.1959	0.0046	19	1.0183	622627	1	1581G>T	p.Q527H	missense_variant	CAG	CAT
luad	PLEKHA6	unknown	ENST00000272203	0.1998	0.0072	1	1.0183	204237400	1	143G>A	p.R48H	missense_variant	CGC	CAC
luad	PRDM15	unknown	ENST00000269844	0.1912	0.0044	21	1.0183	43239971	1	3325G>A	p.V1109I	missense_variant	GTC	ATC
luad	TBC1D32	unknown	ENST00000398212	0.1954	0.0044	6	1.0183	121577382	1	1783G>T	p.E595*	stop_gained	GAA	TAA
luad	TECPR1	unknown	ENST00000447648	0.1972	0.0057	7	1.0183	97875320	1	139G>T	p.G47C	missense_variant	GGC	TGC
luad	VARS	unknown	ENST00000375663	0.1953	0.0044	6	1.0183	31752074	1	1588G>T	p.E530*	stop_gained	GAG	TAG
luad	TRPM5	unknown	ENST00000155858	0.1972	0.0041	11	1.0183	2436377	1	1453G>T	p.G485C	missense_variant	GGC	TGC
luad	SORBS2	unknown	ENST00000355634	0.1965	0.0046	4	1.0183	186551728	1	1009G>A	p.D337N	missense_variant	GAC	AAC
luad	MAST1	unknown	ENST00000251472	0.1903	0.0041	19	1.0183	12951309	1	133A>T	p.T45S	missense_variant	ACG	TCG
luad	USPL1	unknown	ENST00000255304	0.1988	0.0046	13	1.0183	31221131	1	1175C>G	p.A392G	missense_variant	GCC	GGC
luad	SYNJ1	unknown	ENST00000433931	0.1897	0.0051	21	1.0183	34051075	1	1507C>G	p.Q503E	missense_variant	CAG	GAG
luad	NEK1	unknown	ENST00000507142	0.1949	0.0062	4	1.0183	170384541	1	2440A>T	p.T814S	missense_variant	ACA	TCA
luad	MED14	unknown	ENST00000324817	0.192	0.0044	X	1.0183	40568708	1	1177G>C	p.D393H	missense_variant	GAC	CAC
luad	ABI3BP	unknown	ENST00000284322	0.1992	0.0046	3	1.0183	100645221	1	205G>T	p.G69*	stop_gained	GGA	TGA
luad	DENND4B	unknown	ENST00000361217	0.1914	0.0057	1	1.0183	153909160	1	2297G>T	p.C766F	missense_variant	TGC	TTC
luad	ULK4	unknown	ENST00000301831	0.1951	0.0062	3	1.0183	41942292	1	1212C>A	p.D404E	missense_variant	GAC	GAA
luad	MAP1S	unknown	ENST00000324096	0.1996	0.0057	19	1.0183	17837202	1	1009G>T	p.V337L	missense_variant	GTG	TTG
luad	SYNRG	unknown	ENST00000339208	0.1944	0.0046	17	1.0183	35930774	1	1309G>T	p.A437S	missense_variant	GCT	TCT
luad	KIDINS220	unknown	ENST00000256707	0.1876	0.0041	2	1.0183	8891728	1	3058G>A	p.E1020K	missense_variant	GAA	AAA
luad	DHX34	unknown	ENST00000328771	0.1977	0.0062	19	1.0183	47865873	1	1516G>T	p.E506*	stop_gained	GAA	TAA
luad	LARS	unknown	ENST00000394434	0.197	0.0046	5	1.0183	145557110	1	125G>A	p.S42N	missense_variant	AGC	AAC
luad	TRIM24	Cancer gene	ENST00000343526	0.1998	0.0044	7	1.0183	138223420	1	1015C>T	p.R339C	missense_variant	CGC	TGC
luad	MICAL2	unknown	ENST00000256194	0.1981	0.0062	11	1.0183	12183922	1	220T>C	p.S74P	missense_variant	TCC	CCC
luad	NPR1	unknown	ENST00000368680	0.1995	0.0072	1	1.0183	153653755	1	1021A>C	p.M341L	missense_variant	ATG	CTG
luad	KIAA1468	unknown	ENST00000398130	0.1962	0.0044	18	1.0183	59912039	1	1663G>T	p.E555*	stop_gained	GAG	TAG
luad	MUC6	Cancer gene	ENST00000421673	0.1809	0.0046	11	1.0183	1029498	1	1133C>A	p.T378N	missense_variant	ACC	AAC
luad	ATAD5	unknown	ENST00000321990	0.1867	0.0051	17	1.0183	29171879	1	2395C>G	p.L799V	missense_variant	CTT	GTT
luad	KIAA1429	unknown	ENST00000297591	0.1871	0.0046	8	1.0183	95531312	1	2414A>T	p.N805I	missense_variant	AAT	ATT
luad	GBF1	unknown	ENST00000369983	0.1866	0.0044	10	1.0183	104019846	1	136C>G	p.L46V	missense_variant	CTA	GTA
luad	ABCC6	unknown	ENST00000205557	0.1913	0.0046	16	1.0183	16278829	1	1930C>G	p.P644A	missense_variant	CCC	GCC
luad	PANK4	unknown	ENST00000378466	0.1719	0.0041	1	1.0183	2453203	1	161T>G	p.V54G	missense_variant	GTA	GGA
luad	NPHP3	unknown	ENST00000337331	0.1941	0.0062	3	1.0183	132423161	1	1405G>T	p.D469Y	missense_variant	GAT	TAT
luad	TANC2	unknown	ENST00000424789	0.1851	0.0046	17	1.0183	61417549	1	1441C>T	p.R481C	missense_variant	CGC	TGC
luad	ITPR1	unknown	ENST00000302640	0.1987	0.0046	3	1.0183	4702672	1	1107G>T	p.R369S	missense_variant	AGG	AGT
luad	MYO1E	unknown	ENST00000288235	0.1985	0.0072	15	1.0183	59502771	1	1304G>C	p.W435S	missense_variant	TGG	TCG
luad	GAPVD1	unknown	ENST00000394105	0.1915	0.0046	9	1.0183	128094292	1	2261G>T	p.R754M	missense_variant	AGG	ATG
luad	POLR1B	unknown	ENST00000263331	0.1979	0.0057	2	1.0183	113316941	1	1402C>T	p.H468Y	missense_variant	CAT	TAT
luad	CLUH	unknown	ENST00000570628	0.1945	0.0051	17	1.0183	2601632	1	1405A>G	p.T469A	missense_variant	ACG	GCG
luad	LRP5	unknown	ENST00000294304	0.1897	0.0044	11	1.0183	68154038	1	1270G>T	p.D424Y	missense_variant	GAC	TAC
luad	BAIAP3	unknown	ENST00000324385	0.1968	0.008	16	1.0183	1395019	1	1964C>T	p.T655I	missense_variant	ACC	ATC
luad	CGN	unknown	ENST00000271636	0.1965	0.0044	1	1.0183	151502465	1	2187G>T	p.Q729H	missense_variant	CAG	CAT
luad	CLTC	Cancer gene	ENST00000269122	0.1888	0.0057	17	1.0183	57744325	1	2115C>G	p.F705L	missense_variant	TTC	TTG
luad	WNK1	unknown	ENST00000315939	0.1814	0.0044	12	1.0183	939313	1	1298G>T	p.R433L	missense_variant	CGT	CTT
luad	TNRC6B	unknown	ENST00000454349	0.1869	0.0041	22	1.0183	40662101	1	1867T>G	p.W623G	missense_variant	TGG	GGG
luad	AKAP13	unknown	ENST00000361243	0.1982	0.0041	15	1.222	86122780	1	1481G>T	p.W494L	missense_variant	TGG	TTG
luad	RAB11FIP1	unknown	ENST00000330843	0.1949	0.0062	8	1.0183	37756794	1	166G>T	p.V56L	missense_variant	GTG	TTG
lusc	KLF5	unknown	ENST00000377687	0.1597	0.0047	13	1.5251	73649905	4	1255G>C	p.E419Q	missense_variant	GAG	CAG
lusc	FGFR3	Cancer gene	ENST00000340107	0.1892	0.0047	4	1.5251	1803568	3	746C>G	p.S249C	missense_variant	TCC	TGC
lusc	IQSEC2	unknown	ENST00000396435	0.1857	0.0047	X	1.3072	53279921	2	1837G>T	p.G613C	missense_variant	GGC	TGC
lusc	C16orf62	unknown	ENST00000438132	0.1653	0.0047	16	1.0893	19567052	2	268A>G	p.M90V	missense_variant	ATG	GTG
lusc	PLCL2	unknown	ENST00000418129	0.1663	0.0047	3	1.0893	17052614	2	1398G>T	p.M466I	missense_variant	ATG	ATT
lusc	ATG4C	unknown	ENST00000317868	0.1843	0.0047	1	1.0893	63284912	2	631C>G	p.L211V	missense_variant	CTT	GTT
lusc	TBCD	unknown	ENST00000355528	0.1628	0.0047	17	1.0893	80828207	2	1426C>T	p.R476C	missense_variant	CGT	TGT
lusc	KIAA0586	unknown	ENST00000354386	0.1835	0.0047	14	1.3072	58915116	2	1025C>T	p.S342F	missense_variant	TCC	TTC
lusc	AIMP1	unknown	ENST00000394701	0.1925	0.0047	4	1.0893	107246153	2	59G>T	p.R20L	missense_variant	CGT	CTT
lusc	NDUFV1	unknown	ENST00000322776	0.184	0.0047	11	1.0893	67379393	2	1106G>A	p.R369H	missense_variant	CGC	CAC
lusc	SH3TC1	unknown	ENST00000245105	0.1606	0.0047	4	1.0893	8229256	2	1835G>A	p.R612Q	missense_variant	CGG	CAG
lusc	SLC6A13	unknown	ENST00000343164	0.1848	0.0047	12	1.0893	330173	1	1750G>T	p.A584S	missense_variant	GCT	TCT
lusc	CDH23	unknown	ENST00000224721	0.1746	0.0047	10	1.0893	73491744	1	3731G>A	p.G1244E	missense_variant	GGG	GAG
lusc	TLR8	unknown	ENST00000218032	0.2	0.0055	X	1.0893	12939101	1	1942C>G	p.L648V	missense_variant	CTT	GTT
lusc	SYDE2	unknown	ENST00000341460	0.1966	0.0047	1	1.0893	85655743	1	1438G>T	p.A480S	missense_variant	GCA	TCA
lusc	NINL	unknown	ENST00000278886	0.1932	0.0047	20	1.0893	25462703	1	1711G>C	p.E571Q	missense_variant	GAG	CAG
lusc	ANKAR	unknown	ENST00000520309	0.1923	0.0047	2	1.0893	190569787	1	1747T>G	p.L583V	missense_variant	TTA	GTA
lusc	KCNH3	unknown	ENST00000257981	0.199	0.0047	12	1.0893	49938088	1	1112C>T	p.A371V	missense_variant	GCG	GTG
lusc	CLSPN	unknown	ENST00000318121	0.1939	0.0047	1	1.0893	36226273	1	1249G>T	p.D417Y	missense_variant	GAC	TAC
lusc	SCAF4	unknown	ENST00000286835	0.1976	0.0047	21	1.0893	33065678	1	1442G>T	p.R481I	missense_variant	AGA	ATA
lusc	KDM3A	unknown	ENST00000409556	0.1942	0.0063	2	1.0893	86697462	1	1655A>T	p.D552V	missense_variant	GAC	GTC
lusc	NBEAL1	unknown	ENST00000449802	0.1991	0.0047	2	1.3072	204001484	1	4465G>A	p.E1489K	missense_variant	GAA	AAA
lusc	RBM27	unknown	ENST00000265271	0.1995	0.0049	5	1.0893	145641315	1	2136G>T	p.Q712H	missense_variant	CAG	CAT
lusc	CHD4	Cancer gene	ENST00000357008	0.186	0.0047	12	1.0893	6711583	1	181C>T	p.R61W	missense_variant	CGG	TGG
lusc	WDR35	unknown	ENST00000345530	0.1969	0.0071	2	1.0893	20153694	1	1334C>T	p.S445L	missense_variant	TCG	TTG
lusc	NRIP1	unknown	ENST00000400202	0.1974	0.0047	21	1.0893	16338355	1	2159C>T	p.P720L	missense_variant	CCC	CTC
lusc	USP25	unknown	ENST00000285679	0.1997	0.0063	21	1.0893	17138415	1	223C>G	p.P75A	missense_variant	CCT	GCT
lusc	WDR96	unknown	ENST00000357060	0.189	0.0047	10	1.0893	105951998	1	1505A>G	p.N502S	missense_variant	AAT	AGT
lusc	SVIL	unknown	ENST00000375398	0.1829	0.0047	10	1.0893	29812458	1	3085T>G	p.L1029V	missense_variant	TTG	GTG
lusc	NEO1	unknown	ENST00000339362	0.1919	0.0047	15	1.0893	73545749	1	1903G>T	p.A635S	missense_variant	GCT	TCT
lusc	NID1	unknown	ENST00000264187	0.1956	0.0047	1	1.0893	236189372	1	1808G>A	p.R603H	missense_variant	CGC	CAC
lusc	IFT172	unknown	ENST00000260570	0.1879	0.0047	2	1.0893	27693900	1	1587G>A	p.M529I	missense_variant	ATG	ATA
lusc	EIF4G1	unknown	ENST00000424196	0.1898	0.0047	3	1.0893	184042835	1	2810A>G	p.E937G	missense_variant	GAG	GGG
lusc	RSF1	unknown	ENST00000308488	0.1922	0.0047	11	1.0893	77412740	1	1534G>T	p.D512Y	missense_variant	GAT	TAT
lusc	KIF27	unknown	ENST00000297814	0.1929	0.0047	9	1.0893	86518080	1	1353G>T	p.K451N	missense_variant	AAG	AAT
lusc	ATP11A	unknown	ENST00000487903	0.1979	0.0049	13	1.0893	113481044	1	1060G>C	p.V354L	missense_variant	GTC	CTC
lusc	CAND2	unknown	ENST00000456430	0.1958	0.0047	3	1.0893	12856641	1	1008G>C	p.E336D	missense_variant	GAG	GAC
lusc	FBLN2	Cancer gene	ENST00000404922	0.1959	0.0047	3	1.0893	13655530	1	1595G>T	p.G532V	missense_variant	GGC	GTC
lusc	MGA	unknown	ENST00000219905	0.1963	0.0047	15	1.3072	42003522	1	3059C>A	p.S1020Y	missense_variant	TCC	TAC
lusc	PTPRU	unknown	ENST00000345512	0.1922	0.0055	1	1.0893	29602184	1	1369C>T	p.R457W	missense_variant	CGG	TGG
lusc	CDH23	unknown	ENST00000398788	0.1983	0.0047	10	1.0893	73563143	1	1118G>A	p.R373H	missense_variant	CGC	CAC
lusc	ZNF592	unknown	ENST00000299927	0.1952	0.0049	15	1.0893	85326964	1	1058G>T	p.C353F	missense_variant	TGC	TTC
lusc	GAPVD1	unknown	ENST00000394105	0.1915	0.0049	9	1.0893	128088707	1	1871A>G	p.D624G	missense_variant	GAT	GGT
lusc	TTBK1	unknown	ENST00000259750	0.1942	0.0049	6	1.0893	43226934	1	1175C>A	p.P392H	missense_variant	CCC	CAC
lusc	CCDC73	unknown	ENST00000335185	0.1991	0.0047	11	1.0893	32663553	1	1015G>C	p.E339Q	missense_variant	GAG	CAG
lusc	AQR	unknown	ENST00000156471	0.1915	0.0047	15	1.0893	35261802	1	13G>A	p.A5T	missense_variant	GCG	ACG
lusc	MYH10	unknown	ENST00000360416	0.1849	0.0047	17	1.0893	8438712	1	1887G>C	p.W629C	missense_variant	TGG	TGC
lusc	TRANK1	unknown	ENST00000429976	0.1773	0.0047	3	1.0893	36897349	1	3732G>T	p.W1244C	missense_variant	TGG	TGT
lusc	SMG7	unknown	ENST00000507469	0.197	0.0047	1	1.0893	183514079	1	1864A>T	p.T622S	missense_variant	ACA	TCA
lusc	ZSWIM5	unknown	ENST00000359600	0.1968	0.0049	1	1.0893	45501884	1	1982C>T	p.A661V	missense_variant	GCC	GTC
lusc	DNAH6	unknown	ENST00000389394	0.1706	0.0047	2	1.0893	85008759	1	10846A>T	p.K3616*	stop_gained	AAA	TAA
lusc	TECPR2	unknown	ENST00000359520	0.1927	0.0047	14	1.0893	102900620	1	1466G>C	p.C489S	missense_variant	TGC	TCC
lusc	SF3B3	unknown	ENST00000302516	0.1962	0.0047	16	1.0893	70589051	1	1652A>T	p.Q551L	missense_variant	CAG	CTG
lusc	ARHGAP39	unknown	ENST00000377307	0.1983	0.0055	8	1.0893	145773151	1	1319G>T	p.R440L	missense_variant	CGC	CTC
lusc	ANKRD32	unknown	ENST00000265140	0.1996	0.0055	5	1.0893	94022307	1	2005A>G	p.I669V	missense_variant	ATT	GTT
lusc	PAN3	unknown	ENST00000380958	0.1758	0.0047	13	1.0893	28834653	1	1318G>A	p.A440T	missense_variant	GCA	ACA
lusc	LMO7	unknown	ENST00000465261	0.1931	0.0047	13	1.0893	76382282	1	1164G>T	p.E388D	missense_variant	GAG	GAT
lusc	NCKAP1	unknown	ENST00000360982	0.1979	0.0047	2	1.0893	183848042	1	1091C>G	p.S364C	missense_variant	TCT	TGT
lusc	DLEC1	unknown	ENST00000308059	0.1878	0.0047	3	1.0893	38135113	1	1774G>T	p.A592S	missense_variant	GCT	TCT
lusc	GEMIN5	unknown	ENST00000285873	0.1912	0.0071	5	1.0893	154284166	1	2533G>T	p.A845S	missense_variant	GCT	TCT
lusc	LNPEP	unknown	ENST00000231368	0.1726	0.0047	5	1.0893	96328800	1	1213C>A	p.Q405K	missense_variant	CAA	AAA
lusc	CUL9	unknown	ENST00000252050	0.1802	0.0055	6	1.0893	43172777	1	4556G>C	p.R1519P	missense_variant	CGG	CCG
lusc	NCAPG2	unknown	ENST00000409423	0.1977	0.0055	7	1.0893	158457287	1	1635G>C	p.Q545H	missense_variant	CAG	CAC
lusc	EHMT1	unknown	ENST00000460843	0.1947	0.0055	9	1.0893	140685350	1	2433G>A	p.M811I	missense_variant	ATG	ATA
lusc	SSFA2	unknown	ENST00000431877	0.1954	0.0049	2	1.0893	182774642	1	1430G>T	p.G477V	missense_variant	GGA	GTA
lusc	SLC9C1	unknown	ENST00000305815	0.197	0.0047	3	1.0893	111927206	1	1805G>A	p.R602H	missense_variant	CGT	CAT
lusc	ERBB2IP	unknown	ENST00000506030	0.1926	0.0063	5	1.0893	65349907	1	2761G>C	p.D921H	missense_variant	GAT	CAT
lusc	STAG2	Cancer gene	ENST00000218089	0.1952	0.0047	X	1.0893	123185069	1	1116G>T	p.K372N	missense_variant	AAG	AAT
lusc	ADAMTS6	unknown	ENST00000381055	0.1983	0.0047	5	1.0893	64484000	1	2753G>A	p.G918E	missense_variant	GGG	GAG
lusc	ABCC10	unknown	ENST00000372530	0.1914	0.0047	6	1.0893	43401039	1	1321G>A	p.A441T	missense_variant	GCC	ACC
lusc	DOCK6	unknown	ENST00000294618	0.1845	0.0055	19	1.0893	11363471	1	296T>A	p.I99N	missense_variant	ATC	AAC
lusc	WDR62	unknown	ENST00000401500	0.191	0.0055	19	1.0893	36546012	1	139C>T	p.R47*	stop_gained	CGA	TGA
lusc	TRAPPC10	unknown	ENST00000291574	0.1954	0.0047	21	1.0893	45494322	1	1156G>T	p.V386L	missense_variant	GTG	TTG
lusc	OPLAH	unknown	ENST00000426825	0.1948	0.0055	8	1.0893	145112765	1	1150C>T	p.R384C	missense_variant	CGC	TGC
lusc	ATP2B1	unknown	ENST00000428670	0.1961	0.0071	12	1.0893	90020341	1	1019A>T	p.E340V	missense_variant	GAA	GTA
lusc	TULP4	unknown	ENST00000367097	0.1907	0.0049	6	1.0893	158900915	1	1159A>T	p.S387C	missense_variant	AGC	TGC
lusc	ARHGAP30	unknown	ENST00000368013	0.1986	0.0063	1	1.0893	161021191	1	1333C>A	p.R445S	missense_variant	CGT	AGT
lusc	TNS3	unknown	ENST00000398879	0.1922	0.0047	7	1.0893	47409020	1	1223G>T	p.R408L	missense_variant	CGC	CTC
lusc	CAPN15	unknown	ENST00000219611	0.1989	0.0071	16	1.0893	601555	1	2236G>A	p.G746S	missense_variant	GGC	AGC
lusc	BAIAP3	unknown	ENST00000324385	0.1968	0.0047	16	1.0893	1394128	1	1597C>A	p.R533S	missense_variant	CGC	AGC
lusc	BZRAP1	unknown	ENST00000343736	0.1866	0.0049	17	1.0893	56389555	1	2627C>T	p.A876V	missense_variant	GCG	GTG
lusc	NPHP4	unknown	ENST00000378156	0.1925	0.0049	1	1.0893	5969273	1	1442G>T	p.S481I	missense_variant	AGC	ATC
lusc	WNK4	unknown	ENST00000246914	0.1957	0.0047	17	1.0893	40937184	1	1240C>T	p.R414C	missense_variant	CGC	TGC
lusc	MIA3	unknown	ENST00000344922	0.186	0.0049	1	1.0893	222802777	1	2215G>T	p.A739S	missense_variant	GCA	TCA
lusc	ADAMTS14	unknown	ENST00000373208	0.196	0.0047	10	1.0893	72489913	1	1010G>A	p.R337H	missense_variant	CGC	CAC
lusc	ANO8	unknown	ENST00000159087	0.1959	0.0047	19	1.0893	17438569	1	2347G>C	p.D783H	missense_variant	GAC	CAC
lusc	TBC1D4	unknown	ENST00000377636	0.1947	0.0047	13	1.0893	75915705	1	1427C>A	p.A476D	missense_variant	GCC	GAC
lusc	ATP9A	unknown	ENST00000338821	0.1998	0.008	20	1.0893	50273590	1	1393C>G	p.L465V	missense_variant	CTC	GTC
lusc	LTBP3	unknown	ENST00000301873	0.1946	0.0047	11	1.0893	65315167	1	1972T>C	p.C658R	missense_variant	TGC	CGC
lusc	AHDC1	unknown	ENST00000374011	0.1898	0.0049	1	1.0893	27876654	1	1973T>G	p.F658C	missense_variant	TTC	TGC
lusc	SLC12A6	unknown	ENST00000354181	0.1975	0.0047	15	1.0893	34533004	1	2294T>A	p.L765Q	missense_variant	CTA	CAA
lusc	NXPE1	unknown	ENST00000251921	0.1875	0.0047	11	1.0893	114401156	1	148C>A	p.L50I	missense_variant	CTC	ATC
lusc	ARHGEF17	unknown	ENST00000263674	0.1843	0.0047	11	1.0893	73021566	1	1883G>A	p.R628Q	missense_variant	CGA	CAA
lusc	PCDHB1	unknown	ENST00000306549	0.1706	0.0047	5	1.0893	140432164	1	1109C>T	p.T370I	missense_variant	ACT	ATT
lusc	CROCC	unknown	ENST00000375541	0.1848	0.0049	1	1.0893	17281810	1	3469G>T	p.E1157*	stop_gained	GAA	TAA
lusc	KSR2	unknown	ENST00000339824	0.1962	0.0047	12	1.3072	118016945	1	1304G>A	p.G435D	missense_variant	GGC	GAC
lusc	PAPLN	unknown	ENST00000340738	0.1955	0.0049	14	1.0893	73721606	1	1426G>A	p.G476S	missense_variant	GGC	AGC
lusc	WDR90	unknown	ENST00000293879	0.1879	0.0047	16	1.0893	703577	1	1286C>A	p.A429E	missense_variant	GCA	GAA
lusc	TEX2	unknown	ENST00000258991	0.1979	0.0049	17	1.0893	62272454	1	1646G>T	p.G549V	missense_variant	GGA	GTA
lusc	FBXW10	unknown	ENST00000395665	0.1997	0.0047	17	1.0893	18661801	1	1416C>A	p.S472R	missense_variant	AGC	AGA
lusc	NLRP1	unknown	ENST00000572272	0.1917	0.0047	17	1.0893	5462913	1	1103G>A	p.S368N	missense_variant	AGC	AAC
lusc	ITGA6	unknown	ENST00000409080	0.1988	0.0071	2	1.0893	173292662	1	146C>G	p.A49G	missense_variant	GCC	GGC
lusc	ITPR1	unknown	ENST00000302640	0.1785	0.0047	3	1.0893	4725102	1	3149A>G	p.H1050R	missense_variant	CAC	CGC
lusc	FILIP1	unknown	ENST00000237172	0.1963	0.0071	6	1.0893	76022993	1	2555T>C	p.V852A	missense_variant	GTT	GCT
lusc	SMARCA1	unknown	ENST00000371122	0.1997	0.0049	X	1.0893	128657245	1	103C>G	p.Q35E	missense_variant	CAG	GAG
lusc	PRPF8	unknown	ENST00000572621	0.1818	0.0047	17	1.0893	1582937	1	1255C>G	p.R419G	missense_variant	CGT	GGT
lusc	EDRF1	unknown	ENST00000356792	0.1958	0.0047	10	1.0893	127422711	1	1456C>A	p.L486I	missense_variant	CTT	ATT
lusc	ANLN	unknown	ENST00000265748	0.1981	0.0049	7	1.0893	36450708	1	1328A>G	p.D443G	missense_variant	GAC	GGC
lusc	SCARA5	unknown	ENST00000354914	0.1898	0.0063	8	1.0893	27737127	1	1310G>T	p.R437L	missense_variant	CGC	CTC
lusc	TICRR	unknown	ENST00000268138	0.186	0.0047	15	1.0893	90138667	1	1725G>T	p.M575I	missense_variant	ATG	ATT
lusc	ATP7A	unknown	ENST00000341514	0.1913	0.0049	X	1.0893	77271264	1	2512G>T	p.D838Y	missense_variant	GAT	TAT
lusc	WWC2	unknown	ENST00000403733	0.1967	0.0047	4	1.0893	184182119	1	1343C>T	p.S448L	missense_variant	TCG	TTG
lusc	SLC12A7	unknown	ENST00000264930	0.199	0.0047	5	1.0893	1076341	1	1759A>C	p.M587L	missense_variant	ATG	CTG
lusc	PDS5B	unknown	ENST00000315596	0.1921	0.0049	13	1.0893	33223009	1	100C>T	p.R34*	stop_gained	CGA	TGA
lusc	MADD	unknown	ENST00000311027	0.1892	0.0047	11	1.0893	47299779	1	1159G>T	p.D387Y	missense_variant	GAC	TAC
lusc	USP32	unknown	ENST00000300896	0.1898	0.0047	17	1.0893	58270244	1	3482A>G	p.Q1161R	missense_variant	CAG	CGG
lusc	PSD4	unknown	ENST00000245796	0.1996	0.0047	2	1.0893	113943490	1	1286C>T	p.P429L	missense_variant	CCC	CTC
lusc	ATP2A2	unknown	ENST00000539276	0.2	0.0049	12	1.0893	110780171	1	2236G>T	p.V746F	missense_variant	GTT	TTT
lusc	FNDC3B	unknown	ENST00000336824	0.1964	0.0047	3	1.0893	172064171	1	2305C>G	p.Q769E	missense_variant	CAA	GAA
lusc	FAM13A	unknown	ENST00000264344	0.1944	0.0047	4	1.3072	89708953	1	1222C>T	p.R408C	missense_variant	CGC	TGC
lusc	MATN2	unknown	ENST00000520016	0.196	0.0047	8	1.3072	99015973	1	1289G>A	p.R430H	missense_variant	CGT	CAT
lusc	FLNB	unknown	ENST00000490882	0.1996	0.0047	3	1.3072	58084593	1	1303G>A	p.D435N	missense_variant	GAC	AAC
lusc	BMS1	unknown	ENST00000374518	0.195	0.0055	10	1.0893	43288533	1	1030G>T	p.G344C	missense_variant	GGT	TGT
lusc	KDM4C	unknown	ENST00000381309	0.1996	0.0049	9	1.0893	6984249	1	1199T>A	p.V400D	missense_variant	GTC	GAC
lusc	CGN	unknown	ENST00000271636	0.1965	0.0047	1	1.3072	151497266	1	1518G>C	p.E506D	missense_variant	GAG	GAC
lusc	CDON	unknown	ENST00000392693	0.1949	0.0047	11	1.0893	125867207	1	2257G>A	p.A753T	missense_variant	GCC	ACC
lusc	ABCC1	unknown	ENST00000399410	0.1909	0.0049	16	1.0893	16170234	1	1964G>T	p.R655M	missense_variant	AGG	ATG
lusc	MECOM	Cancer gene	ENST00000264674	0.1983	0.0071	3	1.0893	168834261	1	1030G>T	p.A344S	missense_variant	GCT	TCT
lusc	CSPP1	unknown	ENST00000262210	0.1961	0.0047	8	1.0893	68049763	1	1885G>A	p.E629K	missense_variant	GAA	AAA
lusc	NLRC5	unknown	ENST00000262510	0.1865	0.0047	16	1.0893	57059882	1	1027A>G	p.M343V	missense_variant	ATG	GTG
lusc	HMHA1	unknown	ENST00000539243	0.1975	0.0047	19	1.0893	1074641	1	1070C>T	p.S357L	missense_variant	TCG	TTG
lusc	MAST1	unknown	ENST00000251472	0.1903	0.0047	19	1.0893	12963199	1	1067A>T	p.D356V	missense_variant	GAT	GTT
lusc	ANAPC1	unknown	ENST00000341068	0.1856	0.0047	2	1.0893	112615883	1	1358G>A	p.R453H	missense_variant	CGC	CAC
lusc	MYLK	unknown	ENST00000360304	0.1539	0.0047	3	1.0893	123452795	1	1048G>A	p.A350T	missense_variant	GCA	ACA
lusc	FYCO1	unknown	ENST00000296137	0.1917	0.0049	3	1.0893	46009166	1	1660G>T	p.E554*	stop_gained	GAG	TAG
lusc	LRP4	unknown	ENST00000378623	0.186	0.0047	11	1.0893	46916804	1	1222G>T	p.G408C	missense_variant	GGC	TGC
lusc	ERBB2	Cancer gene	ENST00000269571	0.1955	0.0047	17	1.0893	37883158	1	3061G>C	p.E1021Q	missense_variant	GAG	CAG
lusc	KIAA1033	unknown	ENST00000332180	0.1971	0.0055	12	1.0893	105538200	1	2146A>G	p.I716V	missense_variant	ATT	GTT
lusc	ATXN2L	unknown	ENST00000395547	0.1987	0.0047	16	1.0893	28842045	1	1144C>T	p.R382C	missense_variant	CGT	TGT
lusc	SDK2	unknown	ENST00000392650	0.1833	0.0047	17	1.0893	71420157	1	1658C>T	p.S553F	missense_variant	TCC	TTC
lusc	POLD1	Cancer gene	ENST00000440232	0.1985	0.0049	19	1.0893	50909521	1	1325G>T	p.G442V	missense_variant	GGC	GTC
lusc	WRN	Cancer gene	ENST00000298139	0.1924	0.0047	8	1.0893	30973982	1	2386G>A	p.A796T	missense_variant	GCG	ACG
lusc	UBN2	unknown	ENST00000473989	0.1938	0.0055	7	1.0893	138964076	1	2037G>T	p.K679N	missense_variant	AAG	AAT
lusc	RPRD2	unknown	ENST00000369068	0.1919	0.0049	1	1.0893	150443105	1	1681A>C	p.T561P	missense_variant	ACT	CCT
lusc	NCOA3	unknown	ENST00000371998	0.1925	0.0047	20	1.0893	46264268	1	1315A>G	p.I439V	missense_variant	ATA	GTA
lusc	SCAF1	unknown	ENST00000360565	0.1944	0.0063	19	1.0893	50154698	1	1052G>T	p.R351L	missense_variant	CGG	CTG
lusc	CDK5RAP2	unknown	ENST00000349780	0.1862	0.0047	9	1.0893	123201945	1	3454G>A	p.G1152R	missense_variant	GGG	AGG
lusc	PTGS1	unknown	ENST00000362012	0.1777	0.0047	9	1.0893	125154785	1	1762G>A	p.D588N	missense_variant	GAT	AAT
lusc	BUB1	unknown	ENST00000302759	0.199	0.0047	2	1.0893	111416319	1	1277G>C	p.G426A	missense_variant	GGG	GCG
lusc	PRDM10	unknown	ENST00000358825	0.1973	0.0049	11	1.0893	129805088	1	1065G>T	p.W355C	missense_variant	TGG	TGT
lusc	NCAPD2	unknown	ENST00000315579	0.1929	0.0055	12	1.0893	6626069	1	1063G>T	p.E355*	stop_gained	GAA	TAA
lusc	OGT	unknown	ENST00000373719	0.1999	0.0047	X	1.0893	70777517	1	1597G>C	p.D533H	missense_variant	GAT	CAT
lusc	ZNF532	unknown	ENST00000336078	0.1946	0.0063	18	1.0893	56587152	1	1633A>T	p.T545S	missense_variant	ACC	TCC
lusc	SLC12A2	unknown	ENST00000262461	0.1963	0.0055	5	1.0893	127487010	1	2185G>A	p.V729I	missense_variant	GTC	ATC
lusc	CNTRL	Cancer gene	ENST00000373855	0.1818	0.0047	9	1.0893	123880744	1	1576A>G	p.I526V	missense_variant	ATT	GTT
lusc	SYCP2	unknown	ENST00000357552	0.1909	0.0047	20	1.0893	58494628	1	322A>G	p.K108E	missense_variant	AAG	GAG
lusc	KIAA1522	unknown	ENST00000401073	0.1988	0.0049	1	1.0893	33236663	1	1883C>T	p.S628F	missense_variant	TCT	TTT
lusc	TANC1	unknown	ENST00000263635	0.1865	0.0055	2	1.0893	160027246	1	1281G>C	p.L427F	missense_variant	TTG	TTC
lusc	SMARCC1	unknown	ENST00000254480	0.1985	0.0049	3	1.0893	47742825	1	1108G>T	p.D370Y	missense_variant	GAT	TAT
lusc	PLEKHA6	unknown	ENST00000272203	0.1998	0.0055	1	1.0893	204226822	1	1183G>T	p.A395S	missense_variant	GCC	TCC
lusc	PLXNC1	unknown	ENST00000258526	0.1903	0.0047	12	1.0893	94563050	1	1184G>C	p.G395A	missense_variant	GGA	GCA
lusc	SYNPO2	unknown	ENST00000307142	0.1953	0.0055	4	1.0893	119951005	1	1075A>T	p.R359W	missense_variant	AGG	TGG
lusc	NUP214	Cancer gene	ENST00000359428	0.1841	0.0047	9	1.0893	134014708	1	1046C>T	p.A349V	missense_variant	GCT	GTT
lusc	PTCH2	unknown	ENST00000372192	0.1965	0.0047	1	1.0893	45293819	1	1754G>A	p.G585E	missense_variant	GGG	GAG
lusc	TBC1D8B	unknown	ENST00000357242	0.1982	0.0047	X	1.0893	106082562	1	1228G>C	p.E410Q	missense_variant	GAG	CAG
lusc	SGSM1	unknown	ENST00000400359	0.1976	0.0049	22	1.0893	25275485	1	1652T>A	p.F551Y	missense_variant	TTC	TAC
lusc	C11orf30	unknown	ENST00000529032	0.1942	0.0049	11	1.0893	76234246	1	1732G>A	p.V578M	missense_variant	GTG	ATG
lusc	TLL2	unknown	ENST00000357947	0.1945	0.0047	10	1.3072	98170216	1	1064T>G	p.L355R	missense_variant	CTG	CGG
lusc	TNS1	unknown	ENST00000171887	0.1881	0.0047	2	1.0893	218713676	1	1189G>C	p.E397Q	missense_variant	GAA	CAA
lusc	DOCK7	unknown	ENST00000340370	0.1839	0.0049	1	1.0893	63052180	1	1798C>G	p.P600A	missense_variant	CCG	GCG
lusc	GLG1	unknown	ENST00000205061	0.1965	0.0047	16	1.0893	74514164	1	1802A>T	p.Y601F	missense_variant	TAC	TTC
lusc	ANKRD27	unknown	ENST00000306065	0.1998	0.0063	19	1.0893	33113383	1	1772C>T	p.T591I	missense_variant	ACC	ATC
lusc	FARP1	unknown	ENST00000319562	0.1999	0.0047	13	1.0893	99047633	1	1317G>T	p.Q439H	missense_variant	CAG	CAT
lusc	RFX7	unknown	ENST00000423270	0.1919	0.0047	15	1.0893	56388630	1	1296C>G	p.I432M	missense_variant	ATC	ATG
lusc	PER2	unknown	ENST00000254657	0.1955	0.0047	2	1.0893	239162200	1	2464C>T	p.P822S	missense_variant	CCG	TCG
lusc	PHF2	unknown	ENST00000359246	0.1987	0.0049	9	1.0893	96418814	1	1084C>G	p.Q362E	missense_variant	CAG	GAG
lusc	TDRD9	unknown	ENST00000409874	0.1932	0.0047	14	1.0893	104471720	1	1691G>T	p.R564L	missense_variant	CGC	CTC
lusc	RAB3GAP2	unknown	ENST00000358951	0.193	0.0047	1	1.0893	220368433	1	1117C>T	p.P373S	missense_variant	CCA	TCA
lusc	MAP3K9	unknown	ENST00000555993	0.1982	0.0049	14	1.0893	71205056	1	1750G>A	p.G584R	missense_variant	GGG	AGG
lusc	TRAPPC8	unknown	ENST00000283351	0.1923	0.0047	18	1.0893	29453429	1	2026C>T	p.R676W	missense_variant	CGG	TGG
lusc	TONSL	unknown	ENST00000409379	0.1933	0.0047	8	1.0893	145665533	1	1351G>C	p.E451Q	missense_variant	GAG	CAG
lusc	SPG11	unknown	ENST00000261866	0.1808	0.0047	15	1.0893	44914463	1	2399A>T	p.Y800F	missense_variant	TAT	TTT
lusc	TTLL5	unknown	ENST00000298832	0.195	0.0047	14	1.0893	76232700	1	2004T>G	p.N668K	missense_variant	AAT	AAG
lusc	APOBR	unknown	ENST00000564831	0.1987	0.0047	16	1.0893	28507558	1	1196T>C	p.L399P	missense_variant	CTC	CCC
lusc	PLXNA3	unknown	ENST00000369682	0.1864	0.0047	X	1.0893	153692007	1	1521C>G	p.H507Q	missense_variant	CAC	CAG
lusc	TCOF1	unknown	ENST00000504761	0.1915	0.0047	5	1.0893	149754232	1	1136A>T	p.K379M	missense_variant	AAG	ATG
lusc	FILIP1L	unknown	ENST00000354552	0.1979	0.0049	3	1.0893	99568266	1	2254C>G	p.Q752E	missense_variant	CAA	GAA
lusc	PCSK5	unknown	ENST00000545128	0.1865	0.0047	9	1.0893	78722248	1	1189G>T	p.A397S	missense_variant	GCG	TCG
lusc	BLM	Cancer gene	ENST00000355112	0.1926	0.0047	15	1.0893	91334073	1	3018G>A	p.M1006I	missense_variant	ATG	ATA
lusc	SH3TC2	unknown	ENST00000515425	0.1948	0.0071	5	1.0893	148411217	1	1035G>C	p.E345D	missense_variant	GAG	GAC
lusc	POLR3B	unknown	ENST00000228347	0.1979	0.0049	12	1.0893	106826235	1	1604A>G	p.N535S	missense_variant	AAT	AGT
lusc	DNA2	unknown	ENST00000399180	0.1976	0.008	10	1.0893	70209810	1	1172C>G	p.S391*	stop_gained	TCA	TGA
lusc	RAPGEF1	unknown	ENST00000372190	0.1987	0.0047	9	1.0893	134503377	1	1127G>T	p.S376I	missense_variant	AGC	ATC
lusc	TNRC6C	unknown	ENST00000335749	0.1882	0.0055	17	1.0893	76046783	1	1640G>A	p.S547N	missense_variant	AGT	AAT
lusc	CPSF1	unknown	ENST00000349769	0.1922	0.0047	8	1.0893	145634410	1	133C>G	p.R45G	missense_variant	CGC	GGC
lusc	GUCY2C	unknown	ENST00000261170	0.1992	0.0055	12	1.0893	14798171	1	1789A>G	p.I597V	missense_variant	ATT	GTT
lusc	ZMYM1	unknown	ENST00000373330	0.1703	0.0047	1	1.0893	35577721	1	1136T>A	p.V379D	missense_variant	GTC	GAC
lusc	ADAMTS13	unknown	ENST00000371929	0.1925	0.0047	9	1.0893	136298499	1	1094G>T	p.W365L	missense_variant	TGG	TTG
lusc	CRAMP1L	unknown	ENST00000397412	0.1952	0.0047	16	1.0893	1706463	1	1705C>G	p.Q569E	missense_variant	CAG	GAG
lusc	MST1R	unknown	ENST00000296474	0.1929	0.0049	3	1.0893	49933259	1	2851G>T	p.D951Y	missense_variant	GAT	TAT
lusc	ESPL1	unknown	ENST00000257934	0.1838	0.0047	12	1.0893	53679769	1	3249G>T	p.K1083N	missense_variant	AAG	AAT
lusc	MCF2L	unknown	ENST00000535094	0.1981	0.0047	13	1.0893	113740555	1	2365G>T	p.G789C	missense_variant	GGC	TGC
lusc	CAMSAP1	unknown	ENST00000389532	0.1898	0.0049	9	1.0893	138714117	1	2390G>A	p.S797N	missense_variant	AGC	AAC
lusc	C1orf87	unknown	ENST00000371201	0.1799	0.0047	1	1.0893	60506728	1	418C>T	p.P140S	missense_variant	CCC	TCC
lusc	LTN1	unknown	ENST00000389194	0.1871	0.0047	21	1.0893	30343643	1	1072G>C	p.V358L	missense_variant	GTC	CTC
lusc	PKP4	unknown	ENST00000389759	0.1967	0.0055	2	1.0893	159481884	1	1098G>T	p.Q366H	missense_variant	CAG	CAT
lusc	PPP1R26	unknown	ENST00000356818	0.1963	0.0047	9	1.0893	138378002	1	1646G>C	p.G549A	missense_variant	GGG	GCG
lusc	PPIP5K1	unknown	ENST00000420765	0.1924	0.0047	15	1.0893	43873200	1	1061G>A	p.G354E	missense_variant	GGG	GAG
lusc	ZNF347	unknown	ENST00000452676	0.1992	0.0047	19	1.0893	53644360	1	1724G>C	p.C575S	missense_variant	TGT	TCT
lusc	RBM6	unknown	ENST00000266022	0.1981	0.0047	3	1.0893	50005961	1	1103A>G	p.D368G	missense_variant	GAT	GGT
lusc	TJP2	unknown	ENST00000539225	0.1961	0.0049	9	1.0893	71840262	1	1088T>C	p.M363T	missense_variant	ATG	ACG
lusc	SRCAP	unknown	ENST00000262518	0.1753	0.0049	16	1.0893	30735282	1	4537C>A	p.P1513T	missense_variant	CCA	ACA
lusc	AP3B1	unknown	ENST00000255194	0.1988	0.0047	5	1.0893	77473179	1	1024T>A	p.L342I	missense_variant	TTA	ATA
lusc	KMT2E	unknown	ENST00000311117	0.1866	0.0047	7	1.0893	104747140	1	2768G>T	p.C923F	missense_variant	TGT	TTT
lusc	MAP3K5	unknown	ENST00000359015	0.1933	0.0049	6	1.0893	136935410	1	2165T>C	p.L722P	missense_variant	CTG	CCG
prad	GRIA1	unknown	ENST00000518783	0.1679	0.0026	5	1.3857	153078545	2	1394G>A	p.R465H	missense_variant	CGT	CAT
prad	MED12	Cancer gene	ENST00000374080	0.1516	0.0026	X	1.1547	70349255	2	3667G>C	p.V1223L	missense_variant	GTT	CTT
prad	KMT2C	Cancer gene	ENST00000262189	0.1821	0.0026	7	1.6166	151845693	2	13319A>G	p.Y4440C	missense_variant	TAT	TGT
prad	PIK3CA	Cancer gene	ENST00000263967	0.1647	0.0026	3	1.3857	178936082	2	1624G>A	p.E542K	missense_variant	GAA	AAA
prad	RYR1	unknown	ENST00000359596	0.1672	0.0026	19	1.1547	39019295	1	10994A>G	p.E3665G	missense_variant	GAA	GGA
prad	HMCN1	unknown	ENST00000271588	0.1999	0.005	1	1.6166	186099650	1	13051T>C	p.F4351L	missense_variant	TTC	CTC
prad	FAT3	Cancer gene	ENST00000298047	0.1689	0.0027	11	1.1547	92592421	1	11591G>A	p.R3864H	missense_variant	CGT	CAT
prad	XIRP2	unknown	ENST00000409195	0.1736	0.0027	2	1.1547	168099892	1	1990G>A	p.D664N	missense_variant	GAC	AAC
prad	MYO15A	unknown	ENST00000205890	0.1737	0.0026	17	1.1547	18023246	1	1132G>A	p.V378I	missense_variant	GTC	ATC
prad	APOB	unknown	ENST00000233242	0.169	0.0027	2	1.1547	21229067	1	10673G>A	p.R3558H	missense_variant	CGC	CAC
prad	TNXB	unknown	ENST00000375247	0.1703	0.0026	6	1.1547	32063700	1	1930G>A	p.G644S	missense_variant	GGC	AGC
prad	FCGBP	unknown	ENST00000221347	0.1848	0.0027	19	1.3857	40374061	1	12017A>G	p.N4006S	missense_variant	AAC	AGC
prad	SACS	unknown	ENST00000382298	0.1689	0.0033	13	1.1547	23914995	1	3020A>T	p.E1007V	missense_variant	GAA	GTA
prad	MYO18B	unknown	ENST00000335473	0.1798	0.0033	22	1.1547	26286730	1	4322A>T	p.D1441V	missense_variant	GAC	GTC
prad	APC	Cancer gene	ENST00000457016	0.1778	0.0027	5	1.1547	112174631	1	3340C>T	p.R1114*	stop_gained	CGA	TGA
prad	BAI3	unknown	ENST00000370598	0.191	0.0033	6	1.1547	69653743	1	1052G>T	p.W351L	missense_variant	TGG	TTG
prad	PKHD1	unknown	ENST00000371117	0.171	0.0027	6	1.1547	51524479	1	10445G>A	p.R3482H	missense_variant	CGC	CAC
prad	KIF13A	unknown	ENST00000259711	0.1872	0.0026	6	1.1547	17828567	1	1436A>G	p.D479G	missense_variant	GAT	GGT
prad	MED13	unknown	ENST00000397786	0.1832	0.0026	17	1.1547	60062197	1	2506A>G	p.T836A	missense_variant	ACA	GCA
prad	MYH10	unknown	ENST00000360416	0.1849	0.0027	17	1.1547	8448867	1	1330C>T	p.R444C	missense_variant	CGC	TGC
prad	FBN3	unknown	ENST00000600128	0.178	0.0033	19	1.1547	8196684	1	1744T>A	p.C582S	missense_variant	TGC	AGC
prad	PCDH11Y	unknown	ENST00000362095	0.1998	0.0042	Y	1.1547	4966872	1	1253C>T	p.T418M	missense_variant	ACG	ATG
prad	RYR3	unknown	ENST00000389232	0.1678	0.0027	15	1.1547	34102840	1	10187G>A	p.R3396Q	missense_variant	CGA	CAA
sarc	OBSCN	unknown	ENST00000570156	0.1579	0.0028	1	2.2222	228401199	1	1046C>T	p.S349L	missense_variant	TCG	TTG
sarc	RYR2	unknown	ENST00000366574	0.1865	0.0028	1	2.6667	237947932	1	12920G>A	p.R4307H	missense_variant	CGC	CAC
sarc	SCN1A	unknown	ENST00000303395	0.1849	0.0042	2	2.2222	166866229	1	4002G>C	p.R1334S	missense_variant	AGG	AGC
sarc	MUC17	unknown	ENST00000306151	0.1693	0.0028	7	2.2222	100686958	1	12261G>T	p.E4087D	missense_variant	GAG	GAT
sarc	SYNE1	unknown	ENST00000367255	0.1581	0.0036	6	2.2222	152652933	1	12887A>G	p.K4296R	missense_variant	AAA	AGA
sarc	DOCK8	unknown	ENST00000453981	0.184	0.0036	9	2.2222	371546	1	1987G>A	p.E663K	missense_variant	GAA	AAA
sarc	PKHD1	unknown	ENST00000371117	0.1904	0.0036	6	2.6667	51524066	1	10858C>T	p.R3620C	missense_variant	CGC	TGC
sarc	NRXN1	unknown	ENST00000404971	0.1906	0.0036	2	2.2222	50847269	1	1331A>G	p.D444G	missense_variant	GAT	GGT
sarc	UNC13C	unknown	ENST00000260323	0.1829	0.0042	15	2.2222	54306133	1	1033A>G	p.K345E	missense_variant	AAA	GAA
sarc	ZNF831	unknown	ENST00000371030	0.1888	0.0036	20	2.2222	57767482	1	1408G>A	p.V470M	missense_variant	GTG	ATG
sarc	CSMD1	unknown	ENST00000537824	0.1931	0.0036	8	2.6667	2800029	1	10500T>G	p.I3500M	missense_variant	ATT	ATG
sarc	MROH2B	unknown	ENST00000399564	0.1901	0.0028	5	2.2222	41042208	1	1939G>A	p.G647R	missense_variant	GGG	AGG
sarc	NPAP1	unknown	ENST00000329468	0.1974	0.005	15	2.2222	24922764	1	1750T>C	p.S584P	missense_variant	TCT	CCT
sarc	MDN1	unknown	ENST00000369393	0.1654	0.0028	6	2.2222	90388356	1	12374G>A	p.R4125Q	missense_variant	CGA	CAA
sarc	PTCHD2	unknown	ENST00000294484	0.193	0.0036	1	2.2222	11577619	1	1849A>T	p.S617C	missense_variant	AGC	TGC
sarc	AHNAK	unknown	ENST00000378024	0.1646	0.0036	11	2.2222	62288755	1	13134G>A	p.M4378I	missense_variant	ATG	ATA
sarc	DCHS2	unknown	ENST00000357232	0.1773	0.0028	4	2.2222	155253963	1	1900T>C	p.F634L	missense_variant	TTT	CTT
skcm	BRAF	Cancer gene	ENST00000288602	0.124	0.0017	7	45.805	140453136	179	1799T>A	p.V600E	missense_variant	gTg	gAg
skcm	NRAS	Cancer gene	ENST00000369535	0.1777	0.0017	1	26.3039	115256529	55	182A>G	p.Q61R	missense_variant	cAa	cGa
skcm	IDH1	Cancer gene	ENST00000415913	0.1109	0.0017	2	3.8549	209113113	13	394C>T	p.R132C	missense_variant	Cgt	Tgt
skcm	RAC1	Cancer gene	ENST00000356142	0.1328	0.0017	7	3.4014	6426892	11	85C>T	p.P29S	missense_variant	Cct	Tct
skcm	SLC27A5	unknown	ENST00000263093	0.1302	0.0017	19	3.1746	59010865	10	1661C>T	p.T554I	missense_variant	aCc	aTc
skcm	RQCD1	unknown	ENST00000273064	0.1302	0.0017	2	2.2676	219449406	8	392C>T	p.P131L	missense_variant	cCc	cTc
skcm	SMURF2	unknown	ENST00000262435	0.1591	0.0017	17	2.0408	62557655	6	1279C>T	p.R427C	missense_variant	Cgt	Tgt
skcm	IL17RD	unknown	ENST00000296318	0.1799	0.0017	3	1.8141	57143616	4	499C>T	p.P167S	missense_variant	Cct	Tct
skcm	TACC3	unknown	ENST00000313288	0.177	0.0017	4	1.8141	1730378	4	1249C>T	p.P417S	missense_variant	Ccg	Tcg
skcm	SWI5	unknown	ENST00000320188	0.0763	0.0017	9	1.1338	131038524	4	100C>T	p.P34S	missense_variant	Cct	Tct
skcm	SYT13	unknown	ENST00000020926	0.1212	0.0017	11	1.3605	45274136	4	682C>T	p.P228S	missense_variant	Ccc	Tcc
skcm	ARL16	unknown	ENST00000397498	0.1358	0.0017	17	1.3605	79650840	4	16G>A	p.G6R	missense_variant	Ggg	Agg
skcm	DCLK2	unknown	ENST00000302176	0.1786	0.0017	4	1.8141	151114356	4	823C>T	p.R275C	missense_variant	Cgt	Tgt
skcm	OXA1L	unknown	ENST00000285848	0.1663	0.0017	14	1.8141	23235899	4	169C>T	p.L57F	missense_variant	Ctt	Ttt
skcm	PTGER3	unknown	ENST00000460330	0.0906	0.0017	1	1.3605	71318539	4	1108G>A	p.E370K	missense_variant	Gaa	Aaa
skcm	TIGIT	unknown	ENST00000486257	0.1315	0.0017	3	1.3605	114014634	4	304G>A	p.D102N	missense_variant	Gat	Aat
skcm	PLK1	unknown	ENST00000300093	0.1656	0.0017	16	1.3605	23695351	3	977C>T	p.S326L	missense_variant	tCg	tTg
skcm	DYNLRB2	unknown	ENST00000305904	0.1675	0.0017	16	1.1338	80583473	3	172C>T	p.R58C	missense_variant	Cgt	Tgt
skcm	CA4	unknown	ENST00000300900	0.1815	0.0017	17	1.3605	58234034	3	226G>A	p.D76N	missense_variant	Gat	Aat
skcm	TSPAN2	unknown	ENST00000369516	0.1462	0.0017	1	1.1338	115615589	3	109C>T	p.R37W	missense_variant	Cgg	Tgg
skcm	ZNF329	unknown	ENST00000598312	0.1285	0.0017	19	1.1338	58640350	3	521C>T	p.S174L	missense_variant	tCg	tTg
skcm	FOXP1	Cancer gene	ENST00000491238	0.1936	0.0017	3	1.5873	71026984	3	1349C>T	p.S450L	missense_variant	tCg	tTg
skcm	FAM188A	unknown	ENST00000277632	0.1726	0.0017	10	1.3605	15879309	3	470C>T	p.S157L	missense_variant	tCg	tTg
skcm	STAU2	unknown	ENST00000524300	0.1669	0.0017	8	1.3605	74464404	3	1373C>T	p.S458L	missense_variant	tCg	tTg
skcm	SUN3	unknown	ENST00000297325	0.183	0.0017	7	1.5873	48068433	3	103G>A	p.E35K	missense_variant	Gaa	Aaa
skcm	DDX41	unknown	ENST00000507955	0.1649	0.0017	5	1.3605	176939793	3	1387C>T	p.H463Y	missense_variant	Cat	Tat
skcm	ZNF280D	unknown	ENST00000267807	0.1954	0.0017	15	1.3605	56923869	2	2767C>T	p.P923S	missense_variant	Cca	Tca
skcm	TM6SF1	unknown	ENST00000322019	0.1899	0.0017	15	1.1338	83791518	2	491G>A	p.G164E	missense_variant	gGa	gAa
skcm	PLCD3	unknown	ENST00000322765	0.1715	0.0017	17	1.1338	43196224	2	871C>T	p.R291C	missense_variant	Cgc	Tgc
skcm	RAD18	unknown	ENST00000264926	0.1824	0.0017	3	1.1338	8977684	2	760C>T	p.R254C	missense_variant	Cgt	Tgt
skcm	RTDR1	unknown	ENST00000216036	0.1916	0.0017	22	1.1338	23406278	2	455C>T	p.S152F	missense_variant	tCc	tTc
skcm	RNF150	unknown	ENST00000515673	0.1855	0.0017	4	1.1338	141889002	2	510G>A	p.M170I	missense_variant	atG	atA
skcm	PRDM11	unknown	ENST00000424263	0.1833	0.0017	11	1.1338	45246334	2	1309C>T	p.P437S	missense_variant	Cct	Tct
skcm	ALS2CR11	unknown	ENST00000439140	0.1814	0.0017	2	1.3605	202400809	2	1441C>T	p.P481S	missense_variant	Cca	Tca
skcm	IRX2	unknown	ENST00000382611	0.1836	0.0017	5	1.1338	2749124	2	698C>T	p.S233L	missense_variant	tCg	tTg
skcm	BCAR3	unknown	ENST00000370244	0.1705	0.0017	1	1.1338	94054934	2	529C>T	p.R177C	missense_variant	Cgt	Tgt
skcm	ABCF1	unknown	ENST00000326195	0.1699	0.0017	6	1.1338	30558470	2	2530C>T	p.R844*	stop_gained	Cga	Tga
skcm	SMU1	unknown	ENST00000397149	0.1815	0.0017	9	1.1338	33056197	2	1036C>T	p.R346C	missense_variant	Cgt	Tgt
skcm	JADE3	unknown	ENST00000218343	0.1705	0.0017	X	1.1338	46857529	2	134G>A	p.R45Q	missense_variant	cGg	cAg
skcm	PRMT5	unknown	ENST00000324366	0.1763	0.0017	14	1.1338	23392336	2	1409C>T	p.S470F	missense_variant	tCc	tTc
skcm	PPIG	unknown	ENST00000260970	0.1724	0.0017	2	1.1338	170460756	2	121C>T	p.R41C	missense_variant	Cgt	Tgt
skcm	CD97	unknown	ENST00000242786	0.1994	0.0017	19	1.3605	14507996	2	586C>T	p.P196S	missense_variant	Ccg	Tcg
skcm	TNFRSF10A	unknown	ENST00000221132	0.1838	0.0029	8	1.1338	23056901	2	892G>A	p.E298K	missense_variant	Gag	Aag
skcm	SPPL2A	unknown	ENST00000261854	0.1811	0.0017	15	1.1338	51040393	2	367C>T	p.P123S	missense_variant	Ccc	Tcc
skcm	S100A7A	unknown	ENST00000368729	0.1843	0.0017	1	1.1338	153391753	2	274G>A	p.G92R	missense_variant	Gga	Aga
skcm	MECR	unknown	ENST00000263702	0.1897	0.0017	1	1.1338	29533322	2	502C>T	p.P168S	missense_variant	Ccc	Tcc
skcm	GPR171	unknown	ENST00000309180	0.1936	0.0017	3	1.3605	150917160	2	14C>T	p.S5L	missense_variant	tCg	tTg
skcm	PKD2	unknown	ENST00000237596	0.1957	0.0017	4	1.3605	88959629	2	1070C>T	p.P357L	missense_variant	cCc	cTc
skcm	PCDHGC5	unknown	ENST00000252087	0.1676	0.0017	5	1.1338	140869034	2	227C>T	p.S76F	missense_variant	tCc	tTc
skcm	CRIPAK	unknown	ENST00000324803	0.185	0.0017	4	1.1338	1389555	2	1256C>T	p.T419I	missense_variant	aCc	aTc
skcm	ZNF766	unknown	ENST00000439461	0.1838	0.0017	19	1.1338	52793753	2	709C>T	p.R237C	missense_variant	Cgt	Tgt
skcm	CPN1	unknown	ENST00000370418	0.1843	0.0017	10	1.1338	101841262	2	121G>A	p.E41K	missense_variant	Gaa	Aaa
skcm	ARIH2OS	unknown	ENST00000408959	0.1967	0.0017	3	1.1338	48956273	2	310G>A	p.E104K	missense_variant	Gaa	Aaa
skcm	DCAF13	unknown	ENST00000297579	0.1778	0.0017	8	1.1338	104427664	2	446G>A	p.R149K	missense_variant	aGa	aAa
skcm	ASPHD1	unknown	ENST00000308748	0.1885	0.0017	16	1.1338	29912768	2	476G>A	p.W159*	stop_gained	tGg	tAg
skcm	KIAA1958	unknown	ENST00000337530	0.1736	0.0017	9	1.1338	115421780	2	1582C>T	p.R528C	missense_variant	Cgc	Tgc
skcm	ZNF543	unknown	ENST00000321545	0.1777	0.0017	19	1.1338	57838006	2	151C>T	p.P51S	missense_variant	Cct	Tct
skcm	OCA2	unknown	ENST00000354638	0.1993	0.0017	15	1.3605	28196959	2	1922C>T	p.S641L	missense_variant	tCg	tTg
skcm	VSX1	unknown	ENST00000376709	0.1903	0.0017	20	1.1338	25057171	2	824C>T	p.S275F	missense_variant	tCc	tTc
skcm	ALDH5A1	unknown	ENST00000348925	0.1799	0.0017	6	1.1338	24533825	2	1532C>T	p.S511F	missense_variant	tCc	tTc
skcm	DIS3L2	unknown	ENST00000325385	0.1979	0.0017	2	1.3605	233128139	2	1648C>T	p.R550C	missense_variant	Cgt	Tgt
skcm	SEC14L1	unknown	ENST00000392476	0.1735	0.0017	17	1.1338	75190973	2	689C>T	p.P230L	missense_variant	cCc	cTc
skcm	NDST2	unknown	ENST00000309979	0.198	0.0017	10	1.3605	75567585	2	562C>T	p.P188S	missense_variant	Ccc	Tcc
skcm	CLCN3	unknown	ENST00000347613	0.1985	0.0017	4	1.3605	170601278	2	238C>T	p.P80S	missense_variant	Cca	Tca
skcm	MCU	unknown	ENST00000373053	0.1913	0.0017	10	1.1338	74631160	2	683C>T	p.A228V	missense_variant	gCt	gTt
skcm	FOXN2	unknown	ENST00000340553	0.1859	0.0017	2	1.1338	48573792	2	439C>T	p.P147S	missense_variant	Cca	Tca
skcm	ACSL3	Cancer gene	ENST00000357430	0.1735	0.0017	2	1.1338	223806250	2	2041C>T	p.R681C	missense_variant	Cgt	Tgt
skcm	ZNF496	unknown	ENST00000294753	0.1782	0.0017	1	1.1338	247492847	2	34C>T	p.P12S	missense_variant	Ccg	Tcg
skcm	NSUN6	unknown	ENST00000377304	0.1837	0.0017	10	1.1338	18837064	2	1174C>T	p.P392S	missense_variant	Cct	Tct
skcm	GJB5	unknown	ENST00000338513	0.1985	0.0017	1	1.1338	35223641	2	710C>T	p.S237F	missense_variant	tCc	tTc
skcm	ATP6AP2	unknown	ENST00000378438	0.1914	0.0017	X	1.1338	40456897	2	515C>T	p.S172F	missense_variant	tCt	tTt
skcm	SPRYD3	unknown	ENST00000301463	0.1852	0.0017	12	1.1338	53468952	2	298C>T	p.P100S	missense_variant	Cct	Tct
skcm	MAMLD1	unknown	ENST00000432680	0.1664	0.0017	X	1.1338	149639278	2	1358C>T	p.S453F	missense_variant	tCc	tTc
skcm	DOK5	unknown	ENST00000262593	0.1948	0.0017	20	1.3605	53171574	2	169C>T	p.H57Y	missense_variant	Cat	Tat
skcm	TRMT10A	unknown	ENST00000273962	0.1923	0.0029	4	1.1338	100474956	2	631C>T	p.H211Y	missense_variant	Cac	Tac
skcm	HMG20A	unknown	ENST00000381714	0.1917	0.0029	15	1.1338	77769936	2	655C>T	p.P219S	missense_variant	Cct	Tct
skcm	TMEM154	unknown	ENST00000304385	0.1505	0.0017	4	1.1338	153573855	2	289C>T	p.L97F	missense_variant	Ctt	Ttt
skcm	PDK4	unknown	ENST00000005178	0.1871	0.0017	7	1.1338	95224396	2	211G>A	p.E71K	missense_variant	Gaa	Aaa
skcm	MAGED1	unknown	ENST00000375695	0.1994	0.0017	X	1.3605	51640148	2	1565G>A	p.R522Q	missense_variant	cGa	cAa
skcm	DAZL	unknown	ENST00000250863	0.194	0.0017	3	1.3605	16639634	2	262G>A	p.E88K	missense_variant	Gaa	Aaa
skcm	IRAK3	unknown	ENST00000261233	0.1778	0.0017	12	1.1338	66638963	2	1235G>A	p.R412Q	missense_variant	cGg	cAg
skcm	KIAA1456	unknown	ENST00000524591	0.1845	0.0017	8	1.1338	12878930	2	742C>T	p.R248C	missense_variant	Cgt	Tgt
skcm	C1orf27	unknown	ENST00000287859	0.1845	0.0017	1	1.1338	186375259	2	1045C>T	p.P349S	missense_variant	Ccc	Tcc
skcm	ELP3	unknown	ENST00000256398	0.1799	0.0017	8	1.1338	27995239	2	931C>T	p.R311C	missense_variant	Cgt	Tgt
skcm	SERPINA1	unknown	ENST00000448921	0.1867	0.0017	14	1.1338	94844815	2	1228G>A	p.G410R	missense_variant	Gga	Aga
skcm	TPM1	unknown	ENST00000358278	0.1973	0.0017	15	1.1338	63353404	2	571C>T	p.R191*	stop_gained	Cga	Tga
skcm	CSRNP1	unknown	ENST00000273153	0.1781	0.0017	3	1.1338	39184611	2	1705C>T	p.P569S	missense_variant	Ccc	Tcc
skcm	C10orf76	unknown	ENST00000370033	0.1745	0.0017	10	1.1338	103751746	2	1325C>T	p.P442L	missense_variant	cCt	cTt
skcm	NPHP1	unknown	ENST00000316534	0.1731	0.0017	2	1.1338	110919263	2	1039C>T	p.R347*	stop_gained	Cga	Tga
skcm	HOXD3	unknown	ENST00000468418	0.1858	0.0017	2	1.1338	177036457	2	754G>A	p.D252N	missense_variant	Gac	Aac
skcm	AGPAT4	unknown	ENST00000320285	0.1893	0.0017	6	1.1338	161575237	2	454C>T	p.R152C	missense_variant	Cgc	Tgc
skcm	TRMT1	unknown	ENST00000592062	0.1755	0.0017	19	1.1338	13216316	2	1688C>T	p.P563L	missense_variant	cCt	cTt
skcm	UBE3A	unknown	ENST00000397954	0.1982	0.0017	15	1.3605	25601062	2	2110C>T	p.P704S	missense_variant	Cca	Tca
skcm	ZNF319	unknown	ENST00000299237	0.1784	0.0017	16	1.1338	58031661	2	509C>T	p.A170V	missense_variant	gCt	gTt
skcm	E2F7	unknown	ENST00000322886	0.1972	0.0017	12	1.3605	77423987	2	1508C>T	p.S503F	missense_variant	tCt	tTt
skcm	PAX5	Cancer gene	ENST00000358127	0.1884	0.0017	9	1.1338	36846881	2	1058C>T	p.S353L	missense_variant	tCg	tTg
skcm	DNAH14	unknown	ENST00000400952	0.1846	0.0017	1	1.1338	225140444	2	40C>T	p.Q14*	stop_gained	Caa	Taa
skcm	MX1	unknown	ENST00000398600	0.1754	0.0017	21	1.1338	42821111	2	1321C>T	p.R441C	missense_variant	Cgt	Tgt
skcm	SEC24A	unknown	ENST00000398844	0.1988	0.0038	5	1.1338	134010889	1	1133A>T	p.K378I	missense_variant	aAa	aTa
skcm	REV1	unknown	ENST00000258428	0.1955	0.0045	2	1.1338	100040690	1	1600C>T	p.P534S	missense_variant	Cct	Tct
skcm	RRP12	unknown	ENST00000370992	0.1947	0.0071	10	1.1338	99139485	1	1576C>T	p.P526S	missense_variant	Ccc	Tcc
skcm	NUP160	unknown	ENST00000378460	0.1923	0.0029	11	1.1338	47834483	1	1903C>T	p.P635S	missense_variant	Ccg	Tcg
skcm	PLCB3	unknown	ENST00000540288	0.1959	0.0062	11	1.1338	64026056	1	1124C>T	p.P375L	missense_variant	cCc	cTc
skcm	ZNF687	unknown	ENST00000324048	0.1958	0.0045	1	1.1338	151260472	1	1705C>T	p.R569C	missense_variant	Cgc	Tgc
skcm	SLC4A2	unknown	ENST00000485713	0.1957	0.0071	7	1.1338	150768656	1	2155G>A	p.A719T	missense_variant	Gcc	Acc
skcm	GAK	unknown	ENST00000314167	0.1944	0.0045	4	1.1338	906537	1	253G>A	p.E85K	missense_variant	Gaa	Aaa
skcm	CDH23	unknown	ENST00000224721	0.1944	0.0045	10	1.3605	73491806	1	3793G>A	p.E1265K	missense_variant	Gag	Aag
skcm	ADA	unknown	ENST00000372874	0.1904	0.0017	20	1.1338	43257749	1	157G>C	p.D53H	missense_variant	Gac	Cac
skcm	SPAG9	unknown	ENST00000262013	0.1942	0.0038	17	1.1338	49082620	1	1429C>T	p.R477W	missense_variant	Cgg	Tgg
skcm	USP42	unknown	ENST00000306177	0.1943	0.0029	7	1.1338	6187441	1	1304C>T	p.P435L	missense_variant	cCc	cTc
skcm	SMARCA1	unknown	ENST00000371122	0.1997	0.0038	X	1.1338	128630798	1	1555G>A	p.E519K	missense_variant	Gaa	Aaa
skcm	SEC31A	unknown	ENST00000395310	0.1961	0.0071	4	1.1338	83800043	1	242C>T	p.S81F	missense_variant	tCc	tTc
skcm	NUP153	unknown	ENST00000262077	0.1917	0.0038	6	1.1338	17649416	1	1511C>T	p.S504L	missense_variant	tCg	tTg
skcm	PEX1	unknown	ENST00000248633	0.1949	0.0045	7	1.1338	92143220	1	1301C>T	p.P434L	missense_variant	cCa	cTa
skcm	RP11-1220K2.2	unknown	ENST00000477922	0.1802	0.0017	7	1.1338	141896542	1	4558G>A	p.E1520K	missense_variant	Gag	Aag
skcm	XPO7	unknown	ENST00000252512	0.1989	0.0062	8	1.1338	21844783	1	1709C>T	p.S570F	missense_variant	tCt	tTt
skcm	PCDH15	unknown	ENST00000395445	0.1874	0.0029	10	1.1338	55570420	1	4399G>A	p.E1467K	missense_variant	Gaa	Aaa
skcm	PLEKHH1	unknown	ENST00000329153	0.1935	0.0029	14	1.1338	68035871	1	1280C>T	p.A427V	missense_variant	gCt	gTt
skcm	HIPK1	unknown	ENST00000369558	0.1963	0.0017	1	1.1338	114499420	1	1579C>T	p.P527S	missense_variant	Cca	Tca
skcm	REXO1	unknown	ENST00000170168	0.1961	0.0045	19	1.1338	1825933	1	1921G>A	p.E641K	missense_variant	Gaa	Aaa
skcm	PTRF	unknown	ENST00000357037	0.1885	0.0017	17	1.1338	40574871	1	245T>A	p.M82K	missense_variant	aTg	aAg
skcm	RBL2	unknown	ENST00000262133	0.1978	0.0062	16	1.1338	53496484	1	1477C>T	p.R493C	missense_variant	Cgt	Tgt
skcm	PPP2R3A	unknown	ENST00000264977	0.1975	0.0029	3	1.1338	135721893	1	1553C>T	p.S518F	missense_variant	tCt	tTt
skcm	WWC2	unknown	ENST00000403733	0.1967	0.0062	4	1.1338	184174999	1	1043T>A	p.I348N	missense_variant	aTt	aAt
skcm	AEBP1	unknown	ENST00000223357	0.1974	0.0029	7	1.1338	44148712	1	1025C>T	p.P342L	missense_variant	cCc	cTc
skcm	PREX1	unknown	ENST00000371941	0.1891	0.0038	20	1.1338	47274699	1	1949C>T	p.S650F	missense_variant	tCc	tTc
skcm	FAM120A	unknown	ENST00000277165	0.1982	0.0038	9	1.1338	96278314	1	1181C>T	p.P394L	missense_variant	cCg	cTg
skcm	RTN4	unknown	ENST00000337526	0.1967	0.0038	2	1.1338	55253548	1	1687T>A	p.L563M	missense_variant	Ttg	Atg
skcm	SPATA13	unknown	ENST00000424834	0.195	0.009	13	1.1338	24823724	1	1763G>A	p.R588Q	missense_variant	cGg	cAg
skcm	NCKAP1	unknown	ENST00000360982	0.1979	0.0038	2	1.1338	183848072	1	1061C>T	p.S354F	missense_variant	tCt	tTt
skcm	ATN1	unknown	ENST00000356654	0.1967	0.0017	12	1.1338	7046114	1	1684G>A	p.G562S	missense_variant	Ggc	Agc
skcm	HERC4	unknown	ENST00000395198	0.1996	0.0038	10	1.1338	69752044	1	1183C>T	p.P395S	missense_variant	Ccg	Tcg
skcm	ZC3H7A	unknown	ENST00000396516	0.1956	0.0017	16	1.3605	11873192	1	136C>T	p.L46F	missense_variant	Ctt	Ttt
skcm	GRIN3B	unknown	ENST00000234389	0.1999	0.0017	19	1.1338	1005187	1	1687G>A	p.A563T	missense_variant	Gcc	Acc
skcm	GPR124	unknown	ENST00000412232	0.1939	0.0038	8	1.1338	37692876	1	1793C>T	p.T598I	missense_variant	aCc	aTc
skcm	MYBBP1A	unknown	ENST00000381556	0.1941	0.0045	17	1.1338	4451500	1	1662T>G	p.N554K	missense_variant	aaT	aaG
skcm	C4B	unknown	ENST00000435363	0.1879	0.0045	6	1.1338	31996586	1	3347C>T	p.S1116L	missense_variant	tCg	tTg
skcm	RPP40	unknown	ENST00000380051	0.1982	0.01	6	0.907	4995379	1	1025T>G	p.V342G	missense_variant	gTg	gGg
skcm	UPF2	unknown	ENST00000356352	0.1951	0.0071	10	1.1338	12043749	1	1580T>G	p.I527S	missense_variant	aTt	aGt
skcm	NRD1	unknown	ENST00000354831	0.1961	0.0029	1	1.1338	52299747	1	1012G>A	p.E338K	missense_variant	Gaa	Aaa
skcm	NOL8	unknown	ENST00000545558	0.1972	0.0045	9	1.1338	95077871	1	1036C>T	p.H346Y	missense_variant	Cac	Tac
skcm	SCAF11	unknown	ENST00000369367	0.1919	0.0071	12	1.1338	46321796	1	1688C>T	p.P563L	missense_variant	cCt	cTt
skcm	SGSM2	unknown	ENST00000268989	0.1998	0.0054	17	1.1338	2274703	1	1571C>T	p.P524L	missense_variant	cCc	cTc
skcm	AZI1	unknown	ENST00000450824	0.1991	0.0062	17	1.1338	79171640	1	1519A>T	p.K507*	stop_gained	Aaa	Taa
skcm	ZNF395	unknown	ENST00000344423	0.1815	0.0017	8	1.1338	28206718	1	1354G>A	p.E452K	missense_variant	Gag	Aag
skcm	SMC2	unknown	ENST00000286398	0.1966	0.0029	9	1.1338	106876340	1	1510C>T	p.P504S	missense_variant	Ccc	Tcc
skcm	ACIN1	unknown	ENST00000262710	0.1939	0.0045	14	1.1338	23549555	1	1163C>T	p.S388F	missense_variant	tCc	tTc
skcm	HEATR5A	unknown	ENST00000439727	0.1878	0.0017	14	1.1338	31827966	1	1409C>T	p.S470L	missense_variant	tCg	tTg
skcm	UNC80	unknown	ENST00000439458	0.1752	0.0038	2	1.1338	210640652	1	181C>T	p.L61F	missense_variant	Ctc	Ttc
skcm	IARS	unknown	ENST00000375643	0.1953	0.0045	9	1.1338	95021189	1	1963C>T	p.P655S	missense_variant	Cca	Tca
skcm	VCPIP1	unknown	ENST00000310421	0.1961	0.0054	8	1.1338	67577750	1	1444C>T	p.P482S	missense_variant	Cca	Tca
skcm	ZMYM3	Cancer gene	ENST00000353904	0.1934	0.0045	X	1.1338	70469396	1	1385C>T	p.T462I	missense_variant	aCc	aTc
skcm	RIMBP3	unknown	ENST00000426804	0.1893	0.0038	22	1.1338	20458667	1	2635G>A	p.G879R	missense_variant	Ggg	Agg
skcm	NOL6	unknown	ENST00000297990	0.1976	0.0062	9	1.1338	33467424	1	1693C>T	p.L565F	missense_variant	Ctt	Ttt
skcm	CCDC18	unknown	ENST00000370276	0.1912	0.0045	1	1.1338	93687259	1	2215C>T	p.H739Y	missense_variant	Cat	Tat
skcm	MYO1E	unknown	ENST00000288235	0.1985	0.0038	15	1.1338	59510172	1	1025C>T	p.T342I	missense_variant	aCc	aTc
skcm	SUPT16H	unknown	ENST00000216297	0.1998	0.0029	14	1.1338	21834637	1	1007A>G	p.Q336R	missense_variant	cAg	cGg
skcm	SF3B3	unknown	ENST00000302516	0.1962	0.0029	16	1.1338	70597922	1	2432C>G	p.T811R	missense_variant	aCg	aGg
skcm	SMC6	unknown	ENST00000448223	0.1988	0.0054	2	1.1338	17898095	1	1259T>C	p.F420S	missense_variant	tTt	tCt
skcm	VPRBP	unknown	ENST00000423656	0.1991	0.0029	3	1.1338	51457887	1	1250C>A	p.P417H	missense_variant	cCt	cAt
skcm	PRMT1	unknown	ENST00000454376	0.1898	0.0017	19	1.1338	50189967	1	1016C>T	p.P339L	missense_variant	cCc	cTc
skcm	SMC3	unknown	ENST00000361804	0.1962	0.0054	10	1.1338	112333500	1	127T>C	p.Y43H	missense_variant	Tat	Cat
skcm	CLUH	unknown	ENST00000570628	0.1945	0.0038	17	1.1338	2601589	1	1448C>T	p.T483M	missense_variant	aCg	aTg
skcm	ZCCHC6	unknown	ENST00000375963	0.1914	0.0054	9	1.1338	88937312	1	2956C>T	p.Q986*	stop_gained	Cag	Tag
skcm	FKBP15	unknown	ENST00000238256	0.1961	0.0045	9	1.1338	115950674	1	1271C>T	p.S424L	missense_variant	tCa	tTa
skcm	C16orf62	unknown	ENST00000438132	0.1997	0.0038	16	1.1338	19653728	1	2062G>A	p.E688K	missense_variant	Gag	Aag
skcm	UBAP2	unknown	ENST00000379238	0.1982	0.0038	9	1.1338	33944587	1	1321C>T	p.R441*	stop_gained	Cga	Tga
skcm	ANKRD27	unknown	ENST00000306065	0.1998	0.0054	19	1.1338	33110260	1	1913C>T	p.S638F	missense_variant	tCc	tTc
skcm	RAPH1	unknown	ENST00000319170	0.1956	0.0045	2	1.1338	204305456	1	2457C>A	p.F819L	missense_variant	ttC	ttA
skcm	ZBTB38	unknown	ENST00000514251	0.1966	0.0029	3	1.1338	141162239	1	1009G>A	p.V337I	missense_variant	Gtt	Att
skcm	PCDH7	unknown	ENST00000543491	0.1955	0.0038	4	1.1338	30725262	1	2218C>T	p.P740S	missense_variant	Ccc	Tcc
skcm	RBM33	unknown	ENST00000401878	0.1971	0.0054	7	1.1338	155504002	1	1054C>T	p.H352Y	missense_variant	Cac	Tac
skcm	LUZP1	unknown	ENST00000302291	0.1992	0.0062	1	1.1338	23420592	1	163G>A	p.E55K	missense_variant	Gaa	Aaa
skcm	NEK10	unknown	ENST00000429845	0.1971	0.0029	3	1.1338	27233622	1	2403G>T	p.L801F	missense_variant	ttG	ttT
skcm	SFI1	unknown	ENST00000400288	0.1957	0.0029	22	1.1338	31979912	1	1300G>A	p.E434K	missense_variant	Gaa	Aaa
skcm	AKAP12	unknown	ENST00000402676	0.1875	0.0038	6	1.1338	151671190	1	1664C>T	p.P555L	missense_variant	cCg	cTg
skcm	PER2	unknown	ENST00000254657	0.1955	0.0029	2	1.1338	239171671	1	1075C>T	p.Q359*	stop_gained	Cag	Tag
skcm	PDS5B	unknown	ENST00000315596	0.1921	0.0045	13	1.1338	33261421	1	1354C>T	p.R452*	stop_gained	Cga	Tga
skcm	ITGA6	unknown	ENST00000409080	0.1988	0.0045	2	1.1338	173339710	1	1040T>C	p.V347A	missense_variant	gTt	gCt
skcm	ATP2B1	unknown	ENST00000428670	0.1961	0.0038	12	1.1338	90020308	1	1052A>C	p.K351T	missense_variant	aAa	aCa
skcm	ZNF658	unknown	ENST00000602553	0.1996	0.0062	9	1.1338	40773394	1	1881G>T	p.E627D	missense_variant	gaG	gaT
skcm	PRR14L	unknown	ENST00000327423	0.1835	0.0029	22	1.1338	32108232	1	5593T>G	p.S1865A	missense_variant	Tct	Gct
stes	TRIM49C	unknown	ENST00000448984	0.1488	0.0037	11	1.5021	89774338	4	979A>C	p.S327R	missense_variant	AGT	CGT
stes	SOHLH2	unknown	ENST00000554962	0.1185	0.0037	13	1.2876	36776025	3	485A>G	p.K162R	missense_variant	AAG	AGG
stes	RIMBP2	unknown	ENST00000261655	0.1937	0.0037	12	1.2876	130884319	2	3037T>G	p.F1013V	missense_variant	TTC	GTC
stes	C12orf55	unknown	ENST00000524981	0.1614	0.0037	12	1.2876	97038026	2	4387A>C	p.S1463R	missense_variant	AGT	CGT
stes	USP24	unknown	ENST00000294383	0.174	0.0037	1	1.073	55563749	2	5462G>A	p.R1821H	missense_variant	CGT	CAT
stes	DMBT1	unknown	ENST00000368909	0.1499	0.0037	10	1.073	124390531	2	5693G>A	p.R1898H	missense_variant	CGT	CAT
stes	CHST9	unknown	ENST00000284224	0.1852	0.0037	18	1.073	24496546	2	1009T>G	p.L337V	missense_variant	TTG	GTG
stes	ARHGAP28	unknown	ENST00000419673	0.1669	0.0037	18	1.2876	6882152	2	830T>C	p.L277P	missense_variant	CTT	CCT
stes	CABIN1	unknown	ENST00000398319	0.1513	0.0037	22	1.073	24483514	2	3373G>A	p.V1125I	missense_variant	GTC	ATC
stes	PLIN4	unknown	ENST00000301286	0.1603	0.0037	19	1.073	4511646	2	2284T>G	p.L762V	missense_variant	TTG	GTG
stes	UNC79	unknown	ENST00000256339	0.1496	0.0037	14	1.073	94044282	2	1775G>A	p.R592H	missense_variant	CGT	CAT
stes	TMEM132E	unknown	ENST00000321639	0.1667	0.0037	17	1.073	32964419	2	2123G>A	p.R708H	missense_variant	CGC	CAC
stes	FBLN2	Cancer gene	ENST00000404922	0.1622	0.0037	3	1.073	13679190	2	3467C>T	p.A1156V	missense_variant	GCG	GTG
stes	RUNDC3B	unknown	ENST00000338056	0.1835	0.0037	7	1.073	87329803	2	356G>A	p.R119Q	missense_variant	CGG	CAG
stes	TOP2A	unknown	ENST00000423485	0.1851	0.0037	17	1.073	38560458	2	2229G>T	p.K743N	missense_variant	AAG	AAT
stes	PCDHGA4	unknown	ENST00000571252	0.1967	0.0037	5	1.2876	140734952	2	185G>A	p.R62H	missense_variant	CGC	CAC
stes	MED12L	unknown	ENST00000474524	0.1519	0.0037	3	1.073	151073819	2	2548G>A	p.A850T	missense_variant	GCA	ACA
stes	CCR9	unknown	ENST00000357632	0.19	0.0037	3	1.073	45943257	2	977G>A	p.R326Q	missense_variant	CGG	CAG
stes	SRRM2	unknown	ENST00000301740	0.1987	0.0043	16	1.2876	2811985	1	1456A>G	p.S486G	missense_variant	AGC	GGC
stes	ANKRD11	unknown	ENST00000301030	0.1994	0.0054	16	1.2876	89351692	1	1258G>A	p.V420M	missense_variant	GTG	ATG
stes	MAST1	unknown	ENST00000251472	0.1903	0.0037	19	1.073	12975973	1	1619G>A	p.R540Q	missense_variant	CGA	CAA
stes	INSR	unknown	ENST00000302850	0.1932	0.0043	19	1.073	7152815	1	2153A>G	p.Q718R	missense_variant	CAG	CGG
stes	HFM1	unknown	ENST00000370425	0.1923	0.005	1	1.073	91817190	1	1988C>G	p.T663R	missense_variant	ACA	AGA
stes	EP300	Cancer gene	ENST00000263253	0.1811	0.0043	22	1.073	41547895	1	2876G>A	p.S959N	missense_variant	AGC	AAC
stes	ITPR1	unknown	ENST00000302640	0.1785	0.0046	3	1.073	4703790	1	1231G>C	p.D411H	missense_variant	GAT	CAT
stes	BDP1	unknown	ENST00000358731	0.1997	0.0037	5	1.2876	70782376	1	1135G>C	p.E379Q	missense_variant	GAG	CAG
stes	THSD7A	unknown	ENST00000423059	0.1891	0.0046	7	1.073	11582673	1	1525T>A	p.C509S	missense_variant	TGT	AGT
stes	PRKDC	unknown	ENST00000314191	0.1901	0.0037	8	1.073	48817430	1	3041T>C	p.L1014S	missense_variant	TTG	TCG
stes	DIAPH2	unknown	ENST00000324765	0.1986	0.005	X	1.073	96192269	1	1127A>T	p.Q376L	missense_variant	CAG	CTG
stes	TTC3	unknown	ENST00000399017	0.1847	0.0037	21	1.073	38510989	1	1634C>G	p.S545C	missense_variant	TCT	TGT
stes	GCN1L1	unknown	ENST00000300648	0.179	0.005	12	1.073	120612992	1	1066G>A	p.V356I	missense_variant	GTA	ATA
stes	RGS12	unknown	ENST00000344733	0.1921	0.0054	4	1.073	3418674	1	2462G>A	p.R821H	missense_variant	CGC	CAC
stes	CTTNBP2	unknown	ENST00000160373	0.189	0.0043	7	1.073	117432148	1	1102G>A	p.A368T	missense_variant	GCT	ACT
stes	INTS2	unknown	ENST00000444766	0.1964	0.0037	17	1.073	59974886	1	1462C>T	p.H488Y	missense_variant	CAC	TAC
stes	COL22A1	unknown	ENST00000303045	0.1895	0.005	8	1.073	139833602	1	1022G>T	p.G341V	missense_variant	GGT	GTT
stes	CCDC144A	unknown	ENST00000443444	0.1925	0.005	17	1.073	16630859	1	1910G>T	p.R637I	missense_variant	AGA	ATA
stes	HEATR1	unknown	ENST00000366582	0.1835	0.0046	1	1.073	236751319	1	1555A>G	p.K519E	missense_variant	AAA	GAA
stes	TTC28	unknown	ENST00000397906	0.1805	0.0037	22	1.073	28503690	1	2143C>T	p.R715*	stop_gained	CGA	TGA
stes	WDR35	unknown	ENST00000345530	0.1969	0.0046	2	1.073	20166586	1	1093A>T	p.N365Y	missense_variant	AAC	TAC
stes	LATS2	Cancer gene	ENST00000382592	0.1989	0.005	13	1.073	21562256	1	1663G>T	p.D555Y	missense_variant	GAC	TAC
stes	SCAP	unknown	ENST00000265565	0.195	0.007	3	1.073	47462450	1	1315G>C	p.V439L	missense_variant	GTC	CTC
stes	ADAMTS13	unknown	ENST00000371929	0.1925	0.0046	9	1.073	136298771	1	1255G>A	p.G419R	missense_variant	GGG	AGG
stes	ADAMTSL1	unknown	ENST00000380548	0.1877	0.0037	9	1.073	18706804	1	1634G>A	p.R545Q	missense_variant	CGA	CAA
stes	COL4A6	unknown	ENST00000372216	0.1886	0.0037	X	1.073	107431880	1	1457G>A	p.G486D	missense_variant	GGT	GAT
stes	ITGA8	unknown	ENST00000378076	0.1995	0.0062	10	1.073	15649773	1	1667C>T	p.T556M	missense_variant	ACG	ATG
stes	MAML2	Cancer gene	ENST00000524717	0.1974	0.0043	11	1.073	95826033	1	1162G>A	p.G388S	missense_variant	GGC	AGC
stes	FRY	unknown	ENST00000380250	0.1767	0.0043	13	1.073	32785123	1	4543C>T	p.P1515S	missense_variant	CCC	TCC
stes	USP34	unknown	ENST00000398571	0.1932	0.0046	2	1.073	61575959	1	1606G>A	p.D536N	missense_variant	GAC	AAC
stes	CENPE	unknown	ENST00000265148	0.1991	0.0037	4	1.2876	104097163	1	1433C>G	p.T478R	missense_variant	ACA	AGA
stes	RANBP17	unknown	ENST00000523189	0.1989	0.005	5	1.073	170395365	1	1694T>G	p.L565R	missense_variant	CTT	CGT
stes	DCHS1	unknown	ENST00000299441	0.1948	0.0043	11	1.2876	6661679	1	1166C>T	p.S389F	missense_variant	TCT	TTT
stes	NUTM1	Cancer gene	ENST00000333756	0.1979	0.005	15	1.073	34647250	1	1307T>G	p.L436R	missense_variant	CTG	CGG
stes	MAP1A	unknown	ENST00000300231	0.1781	0.0043	15	1.073	43815290	1	1619G>A	p.R540H	missense_variant	CGT	CAT
stes	COL16A1	unknown	ENST00000373672	0.1898	0.0043	1	1.073	32165447	1	233G>A	p.R78H	missense_variant	CGC	CAC
stes	JAG1	unknown	ENST00000254958	0.1962	0.005	20	1.073	10630906	1	1223C>T	p.T408M	missense_variant	ACG	ATG
stes	PRUNE2	unknown	ENST00000376718	0.1962	0.0054	9	1.2876	79325757	1	1433C>T	p.A478V	missense_variant	GCG	GTG
stes	COL15A1	unknown	ENST00000375001	0.1598	0.0037	9	1.073	101784427	1	1756C>T	p.P586S	missense_variant	CCC	TCC
stes	CNTNAP3	unknown	ENST00000297668	0.1948	0.0043	9	1.073	39103860	1	2417T>A	p.F806Y	missense_variant	TTC	TAC
stes	KIAA1033	unknown	ENST00000332180	0.1971	0.0054	12	1.073	105520920	1	1052C>A	p.T351N	missense_variant	ACT	AAT
stes	WNK1	unknown	ENST00000315939	0.1814	0.0043	12	1.073	988814	1	2449C>A	p.P817T	missense_variant	CCA	ACA
stes	MYO9A	unknown	ENST00000356056	0.18	0.0043	15	1.073	72302748	1	1196T>G	p.F399C	missense_variant	TTT	TGT
stes	SMG1	unknown	ENST00000446231	0.173	0.0043	16	1.073	18827647	1	10279C>T	p.H3427Y	missense_variant	CAT	TAT
stes	CECR2	unknown	ENST00000262608	0.1922	0.0043	22	1.073	17978449	1	290A>G	p.D97G	missense_variant	GAT	GGT
stes	ST18	unknown	ENST00000276480	0.1998	0.007	8	1.073	53074007	1	1522G>T	p.D508Y	missense_variant	GAT	TAT
stes	NUP210	unknown	ENST00000254508	0.1862	0.005	3	1.073	13372036	1	4034T>A	p.M1345K	missense_variant	ATG	AAG
stes	TOP2B	unknown	ENST00000435706	0.1896	0.0043	3	1.073	25674270	1	1027G>A	p.D343N	missense_variant	GAT	AAT
stes	CHL1	unknown	ENST00000256509	0.1961	0.005	3	1.073	432428	1	2515A>C	p.S839R	missense_variant	AGT	CGT
stes	TNXB	unknown	ENST00000375247	0.1896	0.0046	6	1.2876	32064320	1	1310G>A	p.R437H	missense_variant	CGC	CAC
stes	CDK5RAP2	unknown	ENST00000349780	0.1862	0.0054	9	1.073	123330664	1	130C>T	p.L44F	missense_variant	CTC	TTC
stes	MED13	unknown	ENST00000397786	0.1832	0.0043	17	1.073	60059646	1	3718C>T	p.R1240C	missense_variant	CGT	TGT
stes	NCOA2	Cancer gene	ENST00000452400	0.1919	0.0043	8	1.073	71071839	1	1025C>T	p.S342F	missense_variant	TCT	TTT
[truncated: 361 more rows]

## Sheet: SMs
Tumor Type	Gene	Canc_gene	Transcript	Entropy_score	Adj_pvalue	Chr	Nsample%	Chr_pos_freq (hg19)	#Mut_freq	Mut_freq_cDNA	Mut_freq_AA	Type_mut	Orig_cod	Mut_cod
blca	PDE3A	unknown	ENST00000359062	0.1319	0.004	12	2.0202	20523043	5	825G>A	p.L275L	synonymous_variant	CTG	CTA
blca	LPAR6	unknown	ENST00000378434	0.0721	0.004	13	1.2626	48985612	4	948C>T	p.F316F	synonymous_variant	TTC	TTT
blca	CAMK2G	unknown	ENST00000322680	0.1674	0.004	10	1.2626	75609037	3	396C>T	p.I132I	synonymous_variant	ATC	ATT
blca	EPPK1	unknown	ENST00000525985	0.1755	0.004	8	1.5152	144943483	2	3939G>C	p.L1313L	synonymous_variant	CTG	CTC
blca	ZNF671	unknown	ENST00000317398	0.1805	0.004	19	1.2626	58238780	2	117G>A	p.A39A	synonymous_variant	GCG	GCA
blca	ITGAV	Cancer gene	ENST00000261023	0.1654	0.004	2	1.2626	187455218	2	153C>T	p.F51F	synonymous_variant	TTC	TTT
blca	LAMA3	unknown	ENST00000313654	0.1446	0.004	18	1.2626	21508633	2	8340C>T	p.F2780F	synonymous_variant	TTC	TTT
blca	AUTS2	unknown	ENST00000342771	0.1617	0.004	7	1.2626	70255920	2	3718C>T	p.L1240L	synonymous_variant	CTG	TTG
blca	FBN3	unknown	ENST00000600128	0.1934	0.004	19	1.7677	8191377	2	2529G>A	p.G843G	synonymous_variant	GGG	GGA
blca	PCNX	unknown	ENST00000304743	0.1817	0.004	14	1.2626	71374675	1	108C>G	p.L36L	synonymous_variant	CTC	CTG
blca	CLTCL1	Cancer gene	ENST00000263200	0.1893	0.004	22	1.2626	19222104	1	1095G>A	p.V365V	synonymous_variant	GTG	GTA
blca	FREM1	unknown	ENST00000422223	0.1832	0.004	9	1.2626	14842624	1	1428C>G	p.L476L	synonymous_variant	CTC	CTG
blca	FOCAD	unknown	ENST00000380249	0.1872	0.0041	9	1.2626	20820969	1	1692C>T	p.F564F	synonymous_variant	TTC	TTT
blca	SVEP1	unknown	ENST00000401783	0.1734	0.004	9	1.2626	113141679	1	10356G>A	p.L3452L	synonymous_variant	CTG	CTA
blca	KCNH2	unknown	ENST00000262186	0.1974	0.0061	7	1.2626	150648813	1	1668C>A	p.T556T	synonymous_variant	ACC	ACA
blca	SPTBN5	unknown	ENST00000320955	0.1729	0.0052	15	1.2626	42185251	1	225C>T	p.I75I	synonymous_variant	ATC	ATT
blca	CHD6	unknown	ENST00000373233	0.1787	0.004	20	1.2626	40116392	1	1914C>T	p.F638F	synonymous_variant	TTC	TTT
blca	BIRC6	Cancer gene	ENST00000421745	0.1869	0.004	2	1.5152	32626345	1	1149T>C	p.D383D	synonymous_variant	GAT	GAC
blca	GLI3	unknown	ENST00000395925	0.1901	0.0044	7	1.2626	42007402	1	2223C>T	p.L741L	synonymous_variant	CTC	CTT
blca	WNK4	unknown	ENST00000246914	0.1957	0.0044	17	1.2626	40939370	1	1551C>A	p.I517I	synonymous_variant	ATC	ATA
blca	TTC21A	unknown	ENST00000431162	0.1943	0.004	3	1.2626	39162592	1	1029C>T	p.L343L	synonymous_variant	CTC	CTT
blca	LAMA2	unknown	ENST00000421865	0.176	0.004	6	1.2626	129475753	1	1131C>T	p.V377V	synonymous_variant	GTC	GTT
blca	CMYA5	unknown	ENST00000446378	0.1904	0.0041	5	1.5152	79058961	1	11484C>A	p.T3828T	synonymous_variant	ACC	ACA
blca	INPP5D	unknown	ENST00000359570	0.197	0.0041	2	1.2626	234072504	1	1356C>T	p.I452I	synonymous_variant	ATC	ATT
blca	SCAPER	unknown	ENST00000563290	0.1929	0.004	15	1.2626	76994116	1	2491C>T	p.L831L	synonymous_variant	CTG	TTG
blca	NF1	Cancer gene	ENST00000358273	0.198	0.004	17	1.5152	29559841	1	3438C>A	p.V1146V	synonymous_variant	GTC	GTA
blca	LRRC37A3	unknown	ENST00000584306	0.1894	0.0041	17	1.2626	62892305	1	1071C>T	p.I357I	synonymous_variant	ATC	ATT
blca	RNF213	Cancer gene	ENST00000582970	0.1855	0.004	17	1.5152	78343329	1	12183C>T	p.F4061F	synonymous_variant	TTC	TTT
blca	MYO18B	unknown	ENST00000335473	0.1798	0.0044	22	1.2626	26224900	1	2944C>A	p.R982R	synonymous_variant	CGG	AGG
blca	PKHD1L1	unknown	ENST00000378402	0.1703	0.004	8	1.2626	110412387	1	1095G>A	p.T365T	synonymous_variant	ACG	ACA
blca	CACNA1C	unknown	ENST00000347598	0.1831	0.0044	12	1.2626	2742833	1	3927C>T	p.L1309L	synonymous_variant	CTC	CTT
blca	LRRK2	unknown	ENST00000298910	0.1802	0.004	12	1.2626	40692965	1	3402A>G	p.L1134L	synonymous_variant	TTA	TTG
blca	TIMELESS	unknown	ENST00000553532	0.1964	0.0044	12	1.2626	56822756	1	1215C>G	p.V405V	synonymous_variant	GTC	GTG
blca	LRP1B	Cancer gene	ENST00000389484	0.188	0.004	2	1.5152	141079602	1	12570T>A	p.S4190S	synonymous_variant	TCT	TCA
blca	SEMA5B	unknown	ENST00000451055	0.1964	0.0041	3	1.2626	122641217	1	1512G>A	p.L504L	synonymous_variant	CTG	CTA
blca	TULP4	unknown	ENST00000367097	0.1907	0.0052	6	1.2626	158922810	1	2115G>A	p.Q705Q	synonymous_variant	CAG	CAA
blca	CEP350	unknown	ENST00000367607	0.196	0.004	1	1.5152	179989993	1	3084C>A	p.I1028I	synonymous_variant	ATC	ATA
blca	NAV2	unknown	ENST00000396087	0.1805	0.004	11	1.2626	19955347	1	1626G>A	p.E542E	synonymous_variant	GAG	GAA
blca	KIAA1468	unknown	ENST00000398130	0.1962	0.0044	18	1.2626	59941275	1	2823T>G	p.S941S	synonymous_variant	TCT	TCG
blca	ZFYVE26	unknown	ENST00000347230	0.1801	0.004	14	1.2626	68257479	1	2565G>A	p.T855T	synonymous_variant	ACG	ACA
blca	BOD1L1	unknown	ENST00000040738	0.1964	0.0044	4	1.5152	13606163	1	2361C>G	p.T787T	synonymous_variant	ACC	ACG
blca	A2M	unknown	ENST00000318602	0.1917	0.004	12	1.2626	9266109	1	117C>G	p.L39L	synonymous_variant	CTC	CTG
blca	CNTNAP1	unknown	ENST00000264638	0.1932	0.004	17	1.2626	40840568	1	1395G>C	p.G465G	synonymous_variant	GGG	GGC
blca	KCNU1	unknown	ENST00000399881	0.1976	0.0041	8	1.2626	36642052	1	124C>T	p.L42L	synonymous_variant	CTG	TTG
blca	LRP5	unknown	ENST00000294304	0.1897	0.0041	11	1.2626	68157442	1	1506C>T	p.L502L	synonymous_variant	CTC	CTT
blca	CSMD3	Cancer gene	ENST00000297405	0.1923	0.004	8	1.5152	114327003	1	198T>A	p.G66G	synonymous_variant	GGT	GGA
blca	COL5A1	unknown	ENST00000371817	0.1868	0.004	9	1.2626	137658893	1	2181C>T	p.G727G	synonymous_variant	GGC	GGT
blca	CDC42BPB	unknown	ENST00000361246	0.1884	0.004	14	1.2626	103442094	1	1434C>T	p.L478L	synonymous_variant	CTC	CTT
blca	VCAN	unknown	ENST00000265077	0.1744	0.004	5	1.2626	82817722	1	3597C>T	p.I1199I	synonymous_variant	ATC	ATT
blca	CHD4	Cancer gene	ENST00000357008	0.186	0.004	12	1.2626	6709440	1	1185C>T	p.V395V	synonymous_variant	GTC	GTT
blca	SZT2	unknown	ENST00000562955	0.1943	0.004	1	1.5152	43916112	1	10089C>T	p.I3363I	synonymous_variant	ATC	ATT
blca	PLXND1	unknown	ENST00000324093	0.1858	0.0044	3	1.2626	129303367	1	1890C>G	p.L630L	synonymous_variant	CTC	CTG
blca	ITPR3	unknown	ENST00000374316	0.1993	0.0041	6	1.5152	33608294	1	123G>A	p.A41A	synonymous_variant	GCG	GCA
blca	RREB1	unknown	ENST00000379938	0.188	0.0041	6	1.2626	7230402	1	2070G>T	p.L690L	synonymous_variant	CTG	CTT
blca	ARID1A	Cancer gene	ENST00000324856	0.1822	0.004	1	1.2626	27087921	1	2208C>T	p.I736I	synonymous_variant	ATC	ATT
blca	FAT1	Cancer gene	ENST00000441802	0.188	0.004	4	1.5152	187525600	1	10479G>T	p.P3493P	synonymous_variant	CCG	CCT
blca	MED12	Cancer gene	ENST00000374080	0.1832	0.0044	X	1.2626	70346944	1	2811C>T	p.L937L	synonymous_variant	CTC	CTT
blca	TNKS1BP1	unknown	ENST00000532437	0.1881	0.0044	11	1.2626	57080263	1	1899C>T	p.L633L	synonymous_variant	CTC	CTT
blca	GAK	unknown	ENST00000314167	0.1944	0.0044	4	1.2626	875823	1	1533G>C	p.G511G	synonymous_variant	GGG	GGC
blca	IQGAP1	unknown	ENST00000268182	0.1891	0.004	15	1.2626	90996128	1	1284C>G	p.L428L	synonymous_variant	CTC	CTG
blca	PLXNA2	unknown	ENST00000367033	0.1862	0.004	1	1.2626	208390236	1	1032G>A	p.K344K	synonymous_variant	AAG	AAA
blca	USH2A	unknown	ENST00000307340	0.1856	0.004	1	1.5152	215953234	1	10890A>G	p.K3630K	synonymous_variant	AAA	AAG
blca	HTT	unknown	ENST00000355072	0.1958	0.0041	4	1.5152	3131758	1	1851C>T	p.F617F	synonymous_variant	TTC	TTT
blca	ALPK3	unknown	ENST00000258888	0.186	0.004	15	1.2626	85383866	1	1962C>T	p.L654L	synonymous_variant	CTC	CTT
blca	CELSR2	unknown	ENST00000271332	0.1773	0.004	1	1.2626	109793958	1	1257C>G	p.L419L	synonymous_variant	CTC	CTG
blca	PCNT	unknown	ENST00000359568	0.1747	0.004	21	1.2626	47746353	1	117G>A	p.A39A	synonymous_variant	GCG	GCA
blca	SPTBN1	unknown	ENST00000356805	0.1815	0.004	2	1.2626	54856191	1	1920C>T	p.L640L	synonymous_variant	CTC	CTT
blca	LYST	unknown	ENST00000389794	0.1723	0.004	1	1.2626	235969730	1	2706C>G	p.L902L	synonymous_variant	CTC	CTG
blca	ABCC5	unknown	ENST00000334444	0.1923	0.0041	3	1.2626	183732067	1	114C>T	p.F38F	synonymous_variant	TTC	TTT
blca	PCNXL3	unknown	ENST00000355703	0.1846	0.0041	11	1.2626	65386063	1	1230G>C	p.R410R	synonymous_variant	CGG	CGC
blca	EP400	unknown	ENST00000389561	0.1959	0.004	12	1.2626	132490706	1	2985C>G	p.L995L	synonymous_variant	CTC	CTG
blca	BZRAP1	unknown	ENST00000343736	0.1866	0.0041	17	1.2626	56400389	1	1116G>C	p.L372L	synonymous_variant	CTG	CTC
blca	SPEN	Cancer gene	ENST00000375759	0.1926	0.0041	1	1.5152	16262749	1	10014G>A	p.K3338K	synonymous_variant	AAG	AAA
blca	CELSR3	unknown	ENST00000164024	0.1749	0.004	3	1.2626	48698817	1	1251G>A	p.T417T	synonymous_variant	ACG	ACA
blca	ROBO2	Cancer gene	ENST00000487694	0.193	0.0044	3	1.2626	77614213	1	1839G>A	p.A613A	synonymous_variant	GCG	GCA
blca	ATP9A	unknown	ENST00000338821	0.1998	0.0041	20	1.2626	50290703	1	1026C>T	p.I342I	synonymous_variant	ATC	ATT
blca	AFF3	Cancer gene	ENST00000356421	0.1955	0.0044	2	1.2626	100360567	1	1113A>C	p.P371P	synonymous_variant	CCA	CCC
blca	ABCA4	unknown	ENST00000370225	0.1823	0.0041	1	1.2626	94528162	1	1908G>A	p.Q636Q	synonymous_variant	CAG	CAA
blca	SRGAP3	Cancer gene	ENST00000383836	0.1987	0.004	3	1.2626	9027542	1	2961G>A	p.A987A	synonymous_variant	GCG	GCA
blca	FRY	unknown	ENST00000380250	0.1967	0.0041	13	1.5152	32709248	1	1005C>G	p.P335P	synonymous_variant	CCC	CCG
blca	MAP3K6	unknown	ENST00000493901	0.1948	0.0061	1	1.2626	27689389	1	1095C>T	p.F365F	synonymous_variant	TTC	TTT
blca	MAST4	unknown	ENST00000403625	0.1794	0.004	5	1.2626	66440990	1	2877C>T	p.S959S	synonymous_variant	TCC	TCT
blca	UMODL1	unknown	ENST00000408989	0.1922	0.0052	21	1.2626	43524190	1	1512C>T	p.R504R	synonymous_variant	CGC	CGT
blca	TIAM2	unknown	ENST00000461783	0.1885	0.0044	6	1.2626	155458565	1	1449C>T	p.A483A	synonymous_variant	GCC	GCT
blca	MYO5B	unknown	ENST00000285039	0.1867	0.0041	18	1.2626	47500758	1	1284C>G	p.L428L	synonymous_variant	CTC	CTG
blca	SMARCA4	Cancer gene	ENST00000429416	0.1892	0.004	19	1.2626	11121153	1	2220G>A	p.E740E	synonymous_variant	GAG	GAA
blca	CASZ1	unknown	ENST00000377022	0.1878	0.004	1	1.2626	10715784	1	1587C>T	p.F529F	synonymous_variant	TTC	TTT
blca	PLEKHG3	unknown	ENST00000247226	0.1973	0.0052	14	1.2626	65203599	1	1206C>G	p.L402L	synonymous_variant	CTC	CTG
blca	FBN1	unknown	ENST00000316623	0.1977	0.004	15	1.5152	48905226	1	228C>A	p.G76G	synonymous_variant	GGC	GGA
blca	PTPRZ1	unknown	ENST00000393386	0.1819	0.004	7	1.2626	121650516	1	1416G>A	p.T472T	synonymous_variant	ACG	ACA
blca	ADCY2	unknown	ENST00000338316	0.1988	0.0052	5	1.2626	7396424	1	15G>A	p.A5A	synonymous_variant	GCG	GCA
blca	HSPG2	unknown	ENST00000374695	0.1889	0.0044	1	1.5152	22150834	1	12780C>T	p.I4260I	synonymous_variant	ATC	ATT
blca	MAP3K15	unknown	ENST00000338883	0.1944	0.004	X	1.2626	19449624	1	1098G>A	p.R366R	synonymous_variant	AGG	AGA
blca	FLNC	unknown	ENST00000325888	0.1989	0.004	7	1.5152	128481540	1	2040C>A	p.T680T	synonymous_variant	ACC	ACA
blca	KDM4C	unknown	ENST00000381309	0.1996	0.0044	9	1.2626	6984286	1	1236C>T	p.V412V	synonymous_variant	GTC	GTT
blca	PTPRJ	unknown	ENST00000418331	0.194	0.004	11	1.2626	48149393	1	1155C>A	p.I385I	synonymous_variant	ATC	ATA
blca	TIAM1	unknown	ENST00000286827	0.19	0.0041	21	1.2626	32617924	1	1464C>T	p.N488N	synonymous_variant	AAC	AAT
blca	CLUH	unknown	ENST00000570628	0.1945	0.0044	17	1.2626	2601720	1	1317C>T	p.F439F	synonymous_variant	TTC	TTT
blca	DHX37	unknown	ENST00000308736	0.1974	0.0041	12	1.2626	125451375	1	1554G>A	p.K518K	synonymous_variant	AAG	AAA
blca	MYT1L	unknown	ENST00000428368	0.1968	0.0052	2	1.2626	1926395	1	1146C>A	p.L382L	synonymous_variant	CTC	CTA
blca	COL4A5	unknown	ENST00000328300	0.1886	0.0052	X	1.2626	107840708	1	1689G>A	p.L563L	synonymous_variant	TTG	TTA
blca	PAPPA	unknown	ENST00000328252	0.1895	0.0041	9	1.2626	118950124	1	1107G>A	p.T369T	synonymous_variant	ACG	ACA
blca	OVCH1	unknown	ENST00000318184	0.1979	0.004	12	1.2626	29624842	1	1749C>A	p.P583P	synonymous_variant	CCC	CCA
blca	POLR2A	Cancer gene	ENST00000322644	0.1853	0.004	17	1.2626	7401049	1	1062G>A	p.L354L	synonymous_variant	CTG	CTA
blca	SMG1	unknown	ENST00000446231	0.173	0.0041	16	1.2626	18877945	1	3348G>A	p.G1116G	synonymous_variant	GGG	GGA
blca	UBE4B	unknown	ENST00000343090	0.1946	0.0041	1	1.2626	10166513	1	1068C>T	p.L356L	synonymous_variant	CTC	CTT
blca	ARID2	Cancer gene	ENST00000334344	0.1868	0.007	12	1.2626	46231142	1	1062G>C	p.L354L	synonymous_variant	CTG	CTC
blca	CYFIP1	unknown	ENST00000313077	0.1955	0.0044	15	1.2626	22990158	1	2778C>T	p.I926I	synonymous_variant	ATC	ATT
blca	MED12L	unknown	ENST00000474524	0.1835	0.0044	3	1.2626	150840605	1	240A>G	p.K80K	synonymous_variant	AAA	AAG
blca	KIAA1244	unknown	ENST00000251691	0.1832	0.0041	6	1.2626	138599733	1	2274G>A	p.P758P	synonymous_variant	CCG	CCA
blca	SCN4A	unknown	ENST00000435607	0.1868	0.004	17	1.2626	62025998	1	3117C>T	p.F1039F	synonymous_variant	TTC	TTT
blca	POLRMT	unknown	ENST00000588649	0.1959	0.008	19	1.2626	622750	1	1458C>G	p.V486V	synonymous_variant	GTC	GTG
blca	ZNF335	unknown	ENST00000322927	0.1939	0.0052	20	1.2626	44592577	1	1155G>A	p.E385E	synonymous_variant	GAG	GAA
blca	PCDH12	unknown	ENST00000231484	0.1968	0.0061	5	1.2626	141335209	1	2208C>T	p.F736F	synonymous_variant	TTC	TTT
blca	KIAA1462	unknown	ENST00000375377	0.1936	0.0041	10	1.2626	30317490	1	1587G>A	p.V529V	synonymous_variant	GTG	GTA
blca	PKDREJ	unknown	ENST00000253255	0.1825	0.0044	22	1.2626	46656640	1	2580C>T	p.N860N	synonymous_variant	AAC	AAT
blca	ASCC3	unknown	ENST00000369162	0.1774	0.004	6	1.5152	101246631	1	1353C>G	p.L451L	synonymous_variant	CTC	CTG
blca	DST	unknown	ENST00000244364	0.1857	0.0041	6	1.5152	56357771	1	12642C>T	p.L4214L	synonymous_variant	CTC	CTT
blca	PCDH15	unknown	ENST00000361849	0.1855	0.0041	10	1.2626	55626579	1	3540C>A	p.A1180A	synonymous_variant	GCC	GCA
blca	ATM	Cancer gene	ENST00000278616	0.1964	0.0044	11	1.5152	108122624	1	1668A>G	p.K556K	synonymous_variant	AAA	AAG
blca	MAGI3	unknown	ENST00000307546	0.1916	0.0044	1	1.2626	114162391	1	1110A>C	p.P370P	synonymous_variant	CCA	CCC
blca	COL12A1	unknown	ENST00000322507	0.1764	0.0041	6	1.2626	75851842	1	4863C>G	p.L1621L	synonymous_variant	CTC	CTG
blca	ZFHX4	unknown	ENST00000521891	0.1928	0.0041	8	1.2626	77618234	1	1911G>A	p.S637S	synonymous_variant	TCG	TCA
blca	ARFGEF2	unknown	ENST00000371917	0.1874	0.0041	20	1.2626	47587828	1	1362C>T	p.L454L	synonymous_variant	CTC	CTT
blca	MUC5B	unknown	ENST00000529681	0.1649	0.004	11	1.2626	1272042	1	13932G>A	p.G4644G	synonymous_variant	GGG	GGA
blca	MKI67	unknown	ENST00000368654	0.195	0.004	10	1.2626	129906963	1	3141G>A	p.T1047T	synonymous_variant	ACG	ACA
blca	BPTF	unknown	ENST00000306378	0.1773	0.004	17	1.2626	65850819	1	1377A>G	p.E459E	synonymous_variant	GAA	GAG
blca	COL11A2	unknown	ENST00000374708	0.1892	0.0044	6	1.2626	33144976	1	1740C>T	p.I580I	synonymous_variant	ATC	ATT
blca	WNK1	unknown	ENST00000315939	0.1814	0.004	12	1.2626	939308	1	1293C>T	p.I431I	synonymous_variant	ATC	ATT
blca	DAGLA	unknown	ENST00000257215	0.2	0.0044	11	1.2626	61505219	1	1575C>A	p.L525L	synonymous_variant	CTC	CTA
blca	MUC4	Cancer gene	ENST00000463781	0.1848	0.0044	3	1.5152	195501046	1	13074C>G	p.L4358L	synonymous_variant	CTC	CTG
blca	NUP98	Cancer gene	ENST00000324932	0.1873	0.0041	11	1.2626	3800411	1	153C>G	p.L51L	synonymous_variant	CTC	CTG
blca	PLCH1	unknown	ENST00000340059	0.1886	0.0041	3	1.2626	155232569	1	1539C>T	p.F513F	synonymous_variant	TTC	TTT
blca	CEP250	unknown	ENST00000397527	0.1808	0.004	20	1.2626	34063379	1	1624C>T	p.L542L	synonymous_variant	CTG	TTG
blca	AKAP13	unknown	ENST00000361243	0.178	0.004	15	1.2626	86123759	1	2460A>T	p.T820T	synonymous_variant	ACA	ACT
blca	ZNF407	unknown	ENST00000299687	0.1825	0.004	18	1.2626	72344991	1	2016A>G	p.K672K	synonymous_variant	AAA	AAG
blca	DNAH11	unknown	ENST00000328843	0.1883	0.004	7	1.5152	21840770	1	10063C>T	p.L3355L	synonymous_variant	CTG	TTG
blca	ARID1B	Cancer gene	ENST00000346085	0.1825	0.004	6	1.2626	157222596	1	1863G>T	p.P621P	synonymous_variant	CCG	CCT
blca	CADPS	unknown	ENST00000383710	0.1937	0.004	3	1.2626	62477079	1	2961G>A	p.L987L	synonymous_variant	CTG	CTA
brca	RYR3	unknown	ENST00000389232	0.1538	0.0022	15	0.9629	33954810	3	5079G>A	p.T1693T	synonymous_variant	ACG	ACA
brca	PKHD1L1	unknown	ENST00000378402	0.1703	0.0027	8	0.6878	110454342	1	4311T>C	p.Y1437Y	synonymous_variant	TAT	TAC
brca	CSMD1	unknown	ENST00000537824	0.1735	0.0022	8	0.6878	3076793	1	4656C>T	p.F1552F	synonymous_variant	TTC	TTT
brca	ZNF462	unknown	ENST00000277225	0.1803	0.004	9	0.6878	109689136	1	2943G>A	p.L981L	synonymous_variant	CTG	CTA
brca	FAT3	Cancer gene	ENST00000298047	0.1689	0.004	11	0.6878	92620185	1	12957G>T	p.P4319P	synonymous_variant	CCG	CCT
brca	TSHZ3	unknown	ENST00000240587	0.1991	0.0027	19	0.6878	31768092	1	2607C>T	p.S869S	synonymous_variant	TCC	TCT
brca	PTPRB	Cancer gene	ENST00000334414	0.1828	0.004	12	0.6878	70974955	1	2439C>G	p.V813V	synonymous_variant	GTC	GTG
brca	FLG	unknown	ENST00000368799	0.1904	0.0027	1	0.8253	152277093	1	10269G>A	p.R3423R	synonymous_variant	AGG	AGA
brca	LRP1B	Cancer gene	ENST00000389484	0.1688	0.0022	2	0.6878	141806595	1	1749G>A	p.Q583Q	synonymous_variant	CAG	CAA
brca	AHNAK2	unknown	ENST00000333244	0.1835	0.0022	14	0.6878	105409722	1	12066C>T	p.S4022S	synonymous_variant	TCC	TCT
brca	HYDIN	unknown	ENST00000393567	0.167	0.0022	16	0.6878	70900083	1	11460C>A	p.T3820T	synonymous_variant	ACC	ACA
cesc	HELZ2	unknown	ENST00000467148	0.1792	0.0031	20	1.8587	62199860	1	1581G>A	p.A527A	synonymous_variant	GCG	GCA
cesc	NEB	unknown	ENST00000397345	0.1586	0.0024	2	1.8587	152484073	1	10107C>T	p.V3369V	synonymous_variant	GTC	GTT
cesc	DNAH3	unknown	ENST00000261383	0.1902	0.0031	16	2.2305	20963759	1	11184G>T	p.L3728L	synonymous_variant	CTG	CTT
cesc	OBSCN	unknown	ENST00000570156	0.1909	0.0029	1	2.6022	228471385	1	10206C>T	p.T3402T	synonymous_variant	ACC	ACT
cesc	DNAH2	unknown	ENST00000572933	0.1695	0.0029	17	1.8587	7640489	1	1083C>T	p.L361L	synonymous_variant	CTC	CTT
cesc	DNAH9	unknown	ENST00000262442	0.1885	0.0031	17	1.8587	11556307	1	2583C>T	p.H861H	synonymous_variant	CAC	CAT
cesc	TSC2	Cancer gene	ENST00000219476	0.1872	0.0029	16	1.8587	2115600	1	1680G>T	p.V560V	synonymous_variant	GTG	GTT
cesc	PLEC	unknown	ENST00000322810	0.1685	0.0031	8	1.8587	144993180	1	11220G>A	p.Q3740Q	synonymous_variant	CAG	CAA
cesc	RNF213	Cancer gene	ENST00000582970	0.1855	0.0024	17	1.8587	78332128	1	10903C>T	p.L3635L	synonymous_variant	CTG	TTG
cesc	FAT4	Cancer gene	ENST00000394329	0.1674	0.0029	4	1.8587	126372317	1	10146A>G	p.R3382R	synonymous_variant	AGA	AGG
cesc	DCHS2	unknown	ENST00000357232	0.1773	0.0024	4	1.8587	155253955	1	1908C>T	p.I636I	synonymous_variant	ATC	ATT
cesc	GPR179	unknown	ENST00000342292	0.1815	0.0024	17	1.8587	36486800	1	2652G>C	p.R884R	synonymous_variant	CGG	CGC
cesc	UBR4	unknown	ENST00000375254	0.1667	0.0024	1	1.8587	19411033	1	14973G>A	p.P4991P	synonymous_variant	CCG	CCA
cesc	FCGBP	unknown	ENST00000221347	0.166	0.0024	19	1.8587	40366170	1	14064G>A	p.A4688A	synonymous_variant	GCG	GCA
cesc	SYNE2	unknown	ENST00000358025	0.1619	0.0029	14	1.8587	64593336	1	13728G>A	p.K4576K	synonymous_variant	AAG	AAA
cesc	USH2A	unknown	ENST00000307340	0.1667	0.0024	1	1.8587	215901375	1	12063G>A	p.V4021V	synonymous_variant	GTG	GTA
cesc	TUBGCP6	unknown	ENST00000248846	0.187	0.0031	22	1.8587	50664587	1	1725C>G	p.L575L	synonymous_variant	CTC	CTG
cesc	SPEN	Cancer gene	ENST00000375759	0.173	0.0024	1	1.8587	16264318	1	10521C>T	p.I3507I	synonymous_variant	ATC	ATT
cesc	CASZ1	unknown	ENST00000377022	0.1878	0.0031	1	1.8587	10719869	1	1230C>T	p.P410P	synonymous_variant	CCC	CCT
cesc	MUC2	unknown	ENST00000441003	0.178	0.0024	11	1.8587	1086013	1	2853G>A	p.T951T	synonymous_variant	ACG	ACA
cesc	LRP1	unknown	ENST00000243077	0.1691	0.0024	12	1.8587	57548376	1	1119G>A	p.T373T	synonymous_variant	ACG	ACA
cesc	TENM2	unknown	ENST00000518659	0.1783	0.0024	5	1.8587	167589659	1	2466G>T	p.L822L	synonymous_variant	CTG	CTT
cesc	CACNA1I	unknown	ENST00000402142	0.1828	0.0029	22	1.8587	40055854	1	2601G>A	p.A867A	synonymous_variant	GCG	GCA
cesc	NOTCH3	unknown	ENST00000263388	0.1819	0.0031	19	1.8587	15296300	1	2142C>T	p.G714G	synonymous_variant	GGC	GGT
cesc	DNAH10	unknown	ENST00000409039	0.1693	0.0029	12	1.8587	124413854	1	11985C>T	p.L3995L	synonymous_variant	CTC	CTT
cesc	RYR3	unknown	ENST00000389232	0.1868	0.004	15	1.8587	33927942	1	3303C>T	p.V1101V	synonymous_variant	GTC	GTT
coadread	FREM2	unknown	ENST00000280481	0.1704	0.0025	13	1.9048	39261820	2	339C>T	p.D113D	synonymous_variant	GAC	GAT
coadread	ANO1	unknown	ENST00000355303	0.1667	0.0025	11	1.5873	69972275	2	1071C>T	p.C357C	synonymous_variant	TGC	TGT
coadread	TENM4	unknown	ENST00000278550	0.1476	0.0025	11	1.5873	78383150	2	5721C>T	p.Y1907Y	synonymous_variant	TAC	TAT
coadread	FAM47C	Cancer gene	ENST00000358047	0.1657	0.0025	X	1.5873	37027803	2	1320G>A	p.P440P	synonymous_variant	CCG	CCA
coadread	RIMS2	unknown	ENST00000406091	0.1879	0.0025	8	1.9048	104898096	2	1269T>G	p.S423S	synonymous_variant	TCT	TCG
coadread	PCDHA2	unknown	ENST00000526136	0.1962	0.0025	5	1.9048	140175902	2	1353C>T	p.N451N	synonymous_variant	AAC	AAT
coadread	TNC	Cancer gene	ENST00000350763	0.1774	0.0025	9	1.9048	117808873	2	4941C>T	p.F1647F	synonymous_variant	TTC	TTT
coadread	ADAMTS12	unknown	ENST00000504830	0.1842	0.0025	5	1.9048	33549336	2	4278G>A	p.A1426A	synonymous_variant	GCG	GCA
coadread	OPRM1	unknown	ENST00000434900	0.1825	0.0025	6	1.5873	154412346	2	1182C>T	p.Y394Y	synonymous_variant	TAC	TAT
coadread	OTOF	unknown	ENST00000272371	0.1794	0.0025	2	1.9048	26683738	2	5694C>T	p.N1898N	synonymous_variant	AAC	AAT
coadread	AHNAK2	unknown	ENST00000333244	0.1952	0.0025	14	2.5397	105418938	2	2850G>A	p.A950A	synonymous_variant	GCG	GCA
coadread	EPHB1	unknown	ENST00000398015	0.1953	0.0025	3	1.9048	134967277	2	2616G>A	p.A872A	synonymous_variant	GCG	GCA
coadread	ADAMTS7	unknown	ENST00000388820	0.1887	0.003	15	1.5873	79092837	1	153C>T	p.V51V	synonymous_variant	GTC	GTT
coadread	BOC	unknown	ENST00000495514	0.1983	0.0051	3	1.5873	112969433	1	129G>A	p.A43A	synonymous_variant	GCG	GCA
coadread	PLXNA1	unknown	ENST00000393409	0.1861	0.0036	3	1.5873	126723977	1	1788C>T	p.V596V	synonymous_variant	GTC	GTT
coadread	TRPS1	unknown	ENST00000395715	0.1947	0.0036	8	1.5873	116616327	1	1869G>A	p.S623S	synonymous_variant	TCG	TCA
coadread	FAT1	Cancer gene	ENST00000441802	0.188	0.0043	4	1.9048	187629914	1	1068T>G	p.T356T	synonymous_variant	ACT	ACG
coadread	TNXB	unknown	ENST00000375247	0.1896	0.003	6	1.9048	32064043	1	1587C>T	p.P529P	synonymous_variant	CCC	CCT
coadread	KDM4B	unknown	ENST00000159111	0.1645	0.0025	19	1.5873	5110773	1	1059C>A	p.P353P	synonymous_variant	CCC	CCA
coadread	FLNC	unknown	ENST00000325888	0.1786	0.0025	7	1.5873	128483327	1	2595C>T	p.H865H	synonymous_variant	CAC	CAT
coadread	TENM1	unknown	ENST00000422452	0.1786	0.003	X	1.5873	123657430	1	2817C>T	p.F939F	synonymous_variant	TTC	TTT
coadread	CUX2	unknown	ENST00000261726	0.1915	0.0036	12	1.5873	111750004	1	2001C>T	p.G667G	synonymous_variant	GGC	GGT
coadread	FLG	unknown	ENST00000368799	0.1904	0.003	1	1.9048	152276625	1	10737G>A	p.T3579T	synonymous_variant	ACG	ACA
coadread	THBS2	unknown	ENST00000366787	0.1971	0.0036	6	1.5873	169637838	1	1182C>T	p.S394S	synonymous_variant	TCC	TCT
coadread	PIK3CG	unknown	ENST00000359195	0.1986	0.006	7	1.5873	106509011	1	1005C>T	p.Y335Y	synonymous_variant	TAC	TAT
coadread	LRP1	unknown	ENST00000243077	0.1691	0.003	12	1.5873	57594824	1	10233C>T	p.H3411H	synonymous_variant	CAC	CAT
coadread	COL6A5	unknown	ENST00000265379	0.1795	0.0043	3	1.5873	130098805	1	1212T>G	p.T404T	synonymous_variant	ACT	ACG
coadread	HMCN1	unknown	ENST00000271588	0.184	0.0025	1	1.9048	186089171	1	12123C>T	p.G4041G	synonymous_variant	GGC	GGT
coadread	PXDNL	unknown	ENST00000356297	0.1919	0.0051	8	1.5873	52321748	1	2436C>T	p.H812H	synonymous_variant	CAC	CAT
coadread	SDK2	unknown	ENST00000392650	0.1833	0.003	17	1.5873	71420138	1	1677G>A	p.T559T	synonymous_variant	ACG	ACA
coadread	PTPRT	Cancer gene	ENST00000373187	0.1922	0.0025	20	1.5873	40980830	1	1656C>A	p.L552L	synonymous_variant	CTC	CTA
coadread	RP1L1	unknown	ENST00000382483	0.1812	0.003	8	1.5873	10469157	1	2451G>A	p.A817A	synonymous_variant	GCG	GCA
coadread	MTUS2	unknown	ENST00000431530	0.1932	0.0043	13	1.5873	29600812	1	2007C>T	p.D669D	synonymous_variant	GAC	GAT
coadread	HRNR	unknown	ENST00000368801	0.1778	0.003	1	1.5873	152192776	1	1329G>T	p.G443G	synonymous_variant	GGG	GGT
coadread	DNAH17	unknown	ENST00000389840	0.1885	0.003	17	1.9048	76447554	1	10689G>A	p.L3563L	synonymous_variant	CTG	CTA
coadread	LRP2	unknown	ENST00000263816	0.1686	0.0025	2	1.5873	170026297	1	11412G>A	p.Q3804Q	synonymous_variant	CAG	CAA
coadread	GPR98	unknown	ENST00000405460	0.1634	0.0025	5	1.5873	90074423	1	12846G>A	p.Q4282Q	synonymous_variant	CAG	CAA
coadread	TENM3	unknown	ENST00000511685	0.1788	0.003	4	1.5873	183245350	1	177C>T	p.Y59Y	synonymous_variant	TAC	TAT
coadread	LRRK2	unknown	ENST00000298910	0.1802	0.0036	12	1.5873	40714900	1	5080C>T	p.L1694L	synonymous_variant	CTA	TTA
coadread	ROBO2	Cancer gene	ENST00000487694	0.193	0.003	3	1.5873	77623683	1	2053C>A	p.R685R	synonymous_variant	CGA	AGA
coadread	CACNA1H	unknown	ENST00000348261	0.1816	0.0051	16	1.5873	1260600	1	3987C>T	p.S1329S	synonymous_variant	AGC	AGT
coadread	SDK1	unknown	ENST00000404826	0.1829	0.0036	7	1.5873	3991467	1	1065G>A	p.A355A	synonymous_variant	GCG	GCA
coadread	BIRC6	Cancer gene	ENST00000421745	0.1679	0.0025	2	1.5873	32768406	1	12390T>C	p.Y4130Y	synonymous_variant	TAT	TAC
coadread	BAI1	unknown	ENST00000517894	0.1901	0.0043	8	1.5873	143607953	1	3363C>T	p.D1121D	synonymous_variant	GAC	GAT
coadread	PRRC2C	unknown	ENST00000338920	0.178	0.0036	1	1.5873	171510319	1	3708C>T	p.L1236L	synonymous_variant	CTC	CTT
coadread	LRP1B	Cancer gene	ENST00000389484	0.188	0.0036	2	1.9048	141113957	1	11484C>A	p.R3828R	synonymous_variant	CGC	CGA
coadread	CUBN	unknown	ENST00000377833	0.1928	0.0025	10	1.9048	17126270	1	2301G>A	p.E767E	synonymous_variant	GAG	GAA
coadread	MAGI2	unknown	ENST00000354212	0.192	0.0043	7	1.5873	77885378	1	1929C>T	p.G643G	synonymous_variant	GGC	GGT
coadread	DNAH7	unknown	ENST00000312428	0.1712	0.003	2	1.5873	196799504	1	3282T>A	p.P1094P	synonymous_variant	CCT	CCA
coadread	MUC5B	unknown	ENST00000529681	0.1994	0.0025	11	1.9048	1271268	1	13158G>A	p.P4386P	synonymous_variant	CCG	CCA
coadread	DNAH5	unknown	ENST00000265104	0.1879	0.0025	5	1.9048	13735415	1	11586G>A	p.P3862P	synonymous_variant	CCG	CCA
coadread	GPR112	unknown	ENST00000394143	0.1762	0.003	X	1.5873	135427749	1	1884T>G	p.A628A	synonymous_variant	GCT	GCG
coadread	MYO16	unknown	ENST00000356711	0.1866	0.0036	13	1.5873	109550472	1	1702C>T	p.L568L	synonymous_variant	CTA	TTA
coadread	KCNT1	unknown	ENST00000371757	0.1958	0.0043	9	1.5873	138657014	1	1173C>T	p.N391N	synonymous_variant	AAC	AAT
coadread	SACS	unknown	ENST00000382298	0.1689	0.003	13	1.5873	23904661	1	13354A>C	p.R4452R	synonymous_variant	AGA	CGA
coadread	UBR4	unknown	ENST00000375254	0.1667	0.0025	1	1.5873	19519981	1	1089G>A	p.T363T	synonymous_variant	ACG	ACA
coadread	SPTB	unknown	ENST00000389722	0.1818	0.003	14	1.5873	65262199	1	1500G>A	p.T500T	synonymous_variant	ACG	ACA
hnsc	NLRP12	unknown	ENST00000324134	0.1935	0.0033	19	1.2658	54313632	1	1281G>A	p.T427T	synonymous_variant	ACG	ACA
hnsc	COL6A3	unknown	ENST00000295550	0.1956	0.0033	2	1.2658	238287526	1	2250C>T	p.L750L	synonymous_variant	CTC	CTT
hnsc	NPAP1	unknown	ENST00000329468	0.1974	0.0036	15	1.0549	24922340	1	1326T>G	p.P442P	synonymous_variant	CCT	CCG
hnsc	UNC13C	unknown	ENST00000260323	0.1829	0.0041	15	1.0549	54307585	1	2485T>C	p.L829L	synonymous_variant	TTA	CTA
hnsc	RELN	unknown	ENST00000428762	0.1937	0.0036	7	1.2658	103243886	1	3198G>A	p.P1066P	synonymous_variant	CCG	CCA
hnsc	KIAA2022	unknown	ENST00000055682	0.1911	0.0033	X	1.0549	73963237	1	1155C>A	p.G385G	synonymous_variant	GGC	GGA
hnsc	APOB	unknown	ENST00000233242	0.169	0.0033	2	1.0549	21228715	1	11025C>A	p.I3675I	synonymous_variant	ATC	ATA
hnsc	PAPPA2	unknown	ENST00000367662	0.1874	0.005	1	1.0549	176564033	1	1293C>T	p.T431T	synonymous_variant	ACC	ACT
hnsc	MROH2B	unknown	ENST00000399564	0.1901	0.0036	5	1.0549	41065521	1	273G>A	p.V91V	synonymous_variant	GTG	GTA
hnsc	DCHS2	unknown	ENST00000357232	0.1773	0.0033	4	1.0549	155256201	1	1035G>A	p.L345L	synonymous_variant	TTG	TTA
hnsc	SDK1	unknown	ENST00000404826	0.1829	0.0036	7	1.0549	4008965	1	1623G>T	p.A541A	synonymous_variant	GCG	GCT
hnsc	PRKDC	unknown	ENST00000314191	0.1708	0.0033	8	1.0549	48713402	1	10065T>A	p.A3355A	synonymous_variant	GCT	GCA
hnsc	FRMPD4	unknown	ENST00000380682	0.1942	0.0041	X	1.0549	12735636	1	2691G>T	p.R897R	synonymous_variant	CGG	CGT
hnsc	DMBT1	unknown	ENST00000368909	0.1811	0.0036	10	1.0549	124348656	1	1980C>T	p.G660G	synonymous_variant	GGC	GGT
hnsc	FAT3	Cancer gene	ENST00000298047	0.188	0.0036	11	1.2658	92577879	1	11346C>T	p.N3782N	synonymous_variant	AAC	AAT
hnsc	USH2A	unknown	ENST00000307340	0.1974	0.0033	1	1.6878	215848509	1	12744T>C	p.H4248H	synonymous_variant	CAT	CAC
hnsc	GPR98	unknown	ENST00000405460	0.1976	0.0041	5	1.4768	90106533	1	15456T>C	p.P5152P	synonymous_variant	CCT	CCC
hnsc	SYNE1	unknown	ENST00000367255	0.1911	0.0033	6	1.4768	152665276	1	12165C>A	p.V4055V	synonymous_variant	GTC	GTA
hnsc	ASTN2	unknown	ENST00000361209	0.1948	0.0033	9	1.0549	119770528	1	1281C>T	p.F427F	synonymous_variant	TTC	TTT
hnsc	HUWE1	unknown	ENST00000342160	0.1697	0.0033	X	1.0549	53561522	1	12786G>C	p.L4262L	synonymous_variant	CTG	CTC
hnsc	SACS	unknown	ENST00000382298	0.1881	0.0033	13	1.2658	23906534	1	11481G>A	p.K3827K	synonymous_variant	AAG	AAA
hnsc	FRMPD2	unknown	ENST00000374201	0.1945	0.0041	10	1.0549	49393657	1	2298A>T	p.I766I	synonymous_variant	ATA	ATT
hnsc	LRRK1	unknown	ENST00000388948	0.1848	0.0033	15	1.0549	101562619	1	1884T>C	p.A628A	synonymous_variant	GCT	GCC
hnsc	STARD13	unknown	ENST00000336934	0.1983	0.0036	13	1.0549	33703125	1	1689T>C	p.P563P	synonymous_variant	CCT	CCC
hnsc	DST	unknown	ENST00000244364	0.1668	0.0033	6	1.0549	56496810	1	2223C>G	p.L741L	synonymous_variant	CTC	CTG
hnsc	ANK1	Cancer gene	ENST00000265709	0.1861	0.0036	8	1.0549	41572572	1	1722C>T	p.H574H	synonymous_variant	CAC	CAT
hnsc	FAT4	Cancer gene	ENST00000394329	0.1864	0.0041	4	1.2658	126372965	1	10794A>G	p.G3598G	synonymous_variant	GGA	GGG
hnsc	AHNAK2	unknown	ENST00000333244	0.1648	0.0033	14	1.0549	105411705	1	10083T>C	p.P3361P	synonymous_variant	CCT	CCC
hnsc	XIRP2	unknown	ENST00000409195	0.1932	0.0033	2	1.2658	168100467	1	2565A>G	p.E855E	synonymous_variant	GAA	GAG
hnsc	TG	unknown	ENST00000220616	0.1985	0.0036	8	1.0549	133899063	1	1446G>A	p.Q482Q	synonymous_variant	CAG	CAA
hnsc	DMD	unknown	ENST00000357033	0.1924	0.0033	X	1.2658	32591889	1	1677C>G	p.L559L	synonymous_variant	CTC	CTG
hnsc	FCGBP	unknown	ENST00000221347	0.1848	0.0036	19	1.2658	40432973	1	1296C>T	p.C432C	synonymous_variant	TGC	TGT
hnsc	ZFHX3	Cancer gene	ENST00000268489	0.1728	0.0033	16	1.0549	72992974	1	1071C>T	p.L357L	synonymous_variant	CTC	CTT
hnsc	NOTCH3	unknown	ENST00000263388	0.1819	0.0041	19	1.0549	15299972	1	1206C>T	p.C402C	synonymous_variant	TGC	TGT
hnsc	DNAH2	unknown	ENST00000572933	0.1887	0.0036	17	1.2658	7734485	1	12312C>T	p.G4104G	synonymous_variant	GGC	GGT
hnsc	OTOF	unknown	ENST00000272371	0.185	0.0033	2	1.0549	26706498	1	1224G>A	p.E408E	synonymous_variant	GAG	GAA
hnsc	DNAH17	unknown	ENST00000389840	0.1693	0.0033	17	1.0549	76487582	1	6570C>T	p.D2190D	synonymous_variant	GAC	GAT
hnsc	RADIL	unknown	ENST00000399583	0.1992	0.0041	7	1.0549	4862158	1	1482C>T	p.C494C	synonymous_variant	TGC	TGT
hnsc	PCDH15	unknown	ENST00000361849	0.1855	0.0033	10	1.0549	56287615	1	114A>G	p.G38G	synonymous_variant	GGA	GGG
hnsc	PDZRN3	unknown	ENST00000263666	0.1994	0.0041	3	1.0549	73440229	1	1293G>A	p.L431L	synonymous_variant	CTG	CTA
hnsc	CTNND2	Cancer gene	ENST00000304623	0.196	0.0033	5	1.0549	11384811	1	1143C>G	p.A381A	synonymous_variant	GCC	GCG
hnsc	PLCE1	unknown	ENST00000371380	0.1821	0.0033	10	1.0549	95791949	1	1146G>A	p.P382P	synonymous_variant	CCG	CCA
hnsc	CUBN	unknown	ENST00000377833	0.1732	0.0033	10	1.0549	17147564	1	1122T>A	p.P374P	synonymous_variant	CCT	CCA
hnsc	GPR116	unknown	ENST00000283296	0.1938	0.0033	6	1.0549	46846093	1	1086G>A	p.K362K	synonymous_variant	AAG	AAA
hnsc	DCHS1	unknown	ENST00000299441	0.1749	0.0033	11	1.0549	6661270	1	1575C>A	p.P525P	synonymous_variant	CCC	CCA
hnsc	SPTBN5	unknown	ENST00000320955	0.1729	0.0033	15	1.0549	42174866	1	1963C>T	p.L655L	synonymous_variant	CTG	TTG
hnsc	SPHKAP	unknown	ENST00000392056	0.1885	0.0033	2	1.0549	228884145	1	1425C>A	p.V475V	synonymous_variant	GTC	GTA
hnsc	MECOM	Cancer gene	ENST00000264674	0.1983	0.0033	3	1.0549	168833803	1	1488C>T	p.F496F	synonymous_variant	TTC	TTT
hnsc	TNRC18	unknown	ENST00000430969	0.177	0.0033	7	1.0549	5427940	1	1515C>T	p.G505G	synonymous_variant	GGC	GGT
hnsc	PKD1	unknown	ENST00000262304	0.1893	0.0033	16	1.2658	2143662	1	10899C>T	p.S3633S	synonymous_variant	AGC	AGT
hnsc	NEB	unknown	ENST00000397345	0.1765	0.0033	2	1.2658	152423805	1	18033C>T	p.A6011A	synonymous_variant	GCC	GCT
hnsc	MYH13	unknown	ENST00000418404	0.1857	0.0033	17	1.0549	10248895	1	1302C>T	p.Y434Y	synonymous_variant	TAC	TAT
hnsc	ABCA4	unknown	ENST00000370225	0.1823	0.0033	1	1.0549	94526180	1	2073C>T	p.V691V	synonymous_variant	GTC	GTT
hnsc	FREM2	unknown	ENST00000280481	0.1757	0.0033	13	1.0549	39265021	1	3540C>T	p.P1180P	synonymous_variant	CCC	CCT
hnsc	NPC1L1	unknown	ENST00000289547	0.1936	0.0041	7	1.0549	44578723	1	1273C>T	p.L425L	synonymous_variant	CTG	TTG
hnsc	RYR3	unknown	ENST00000389232	0.1868	0.0033	15	1.2658	33954828	1	5097G>C	p.L1699L	synonymous_variant	CTG	CTC
hnsc	CELSR1	unknown	ENST00000262738	0.1967	0.0036	22	1.2658	46931727	1	1341C>A	p.I447I	synonymous_variant	ATC	ATA
hnsc	SHROOM4	unknown	ENST00000376020	0.1914	0.0036	X	1.0549	50377069	1	2004C>T	p.L668L	synonymous_variant	CTC	CTT
hnsc	FAT1	Cancer gene	ENST00000441802	0.188	0.0033	4	1.0549	187524463	1	11217G>T	p.A3739A	synonymous_variant	GCG	GCT
hnsc	ATRX	Cancer gene	ENST00000373344	0.1804	0.0033	X	1.0549	76938924	1	1824T>A	p.V608V	synonymous_variant	GTT	GTA
hnsc	MYH8	unknown	ENST00000403437	0.1857	0.0036	17	1.0549	10304968	1	2823C>A	p.A941A	synonymous_variant	GCC	GCA
hnsc	FRAS1	unknown	ENST00000264895	0.1713	0.0033	4	1.0549	79434693	1	10161G>C	p.L3387L	synonymous_variant	CTG	CTC
kirc	KMT2D	Cancer gene	ENST00000301067	0.1656	0.001	12	1.3736	49425039	1	13449G>A	p.L4483L	synonymous_variant	CTG	CTA
kirc	MUC16	Cancer gene	ENST00000397910	0.1822	0.001	19	1.6484	9074345	1	13101A>G	p.T4367T	synonymous_variant	ACA	ACG
kirc	LRP2	unknown	ENST00000263816	0.1686	0.001	2	1.3736	170028541	1	11247A>G	p.S3749S	synonymous_variant	TCA	TCG
kirp	CUBN	unknown	ENST00000377833	0.1732	0.0024	10	1.7921	17110184	1	2887T>C	p.L963L	synonymous_variant	TTA	CTA
kirp	OBSCN	unknown	ENST00000570156	0.1757	0.0015	1	2.1505	228473855	1	10368G>C	p.R3456R	synonymous_variant	CGG	CGC
kirp	MUC16	Cancer gene	ENST00000397910	0.1507	0.0015	19	1.7921	9062897	1	24549C>T	p.I8183I	synonymous_variant	ATC	ATT
kirp	HMCN1	unknown	ENST00000271588	0.1653	0.0015	1	1.7921	186072734	1	10704C>G	p.P3568P	synonymous_variant	CCC	CCG
kirp	LRP2	unknown	ENST00000263816	0.1877	0.003	2	2.1505	170012842	1	12093C>A	p.V4031V	synonymous_variant	GTC	GTA
kirp	ABCA13	unknown	ENST00000435803	0.1672	0.0015	7	1.7921	48390271	1	10236A>T	p.A3412A	synonymous_variant	GCA	GCT
lgggbm	DNAH8	unknown	ENST00000359357	0.1401	0.0021	6	0.6266	38957817	2	12432G>A	p.P4144P	synonymous_variant	CCG	CCA
lgggbm	COL5A1	unknown	ENST00000371817	0.1811	0.0021	9	0.7519	137591840	2	363C>T	p.N121N	synonymous_variant	AAC	AAT
lgggbm	DOCK5	unknown	ENST00000276440	0.1543	0.0021	8	0.6266	25225732	2	3249C>T	p.I1083I	synonymous_variant	ATC	ATT
lgggbm	DNAH5	unknown	ENST00000265104	0.1687	0.0021	5	0.6266	13762882	1	10230G>A	p.T3410T	synonymous_variant	ACG	ACA
lgggbm	COL6A3	unknown	ENST00000295550	0.1757	0.0021	2	0.6266	238280790	1	3870C>T	p.S1290S	synonymous_variant	TCC	TCT
lgggbm	DSP	unknown	ENST00000379802	0.1977	0.0021	6	0.7519	7569463	1	1464C>T	p.N488N	synonymous_variant	AAC	AAT
lgggbm	CELSR1	unknown	ENST00000262738	0.1767	0.0021	22	0.6266	46931874	1	1194C>T	p.D398D	synonymous_variant	GAC	GAT
lgggbm	TMEM132D	unknown	ENST00000422113	0.1987	0.006	12	0.6266	129694197	1	1311C>T	p.I437I	synonymous_variant	ATC	ATT
lgggbm	DNAH1	unknown	ENST00000420323	0.1702	0.0035	3	0.6266	52397073	1	5157C>G	p.L1719L	synonymous_variant	CTC	CTG
lgggbm	RIMBP2	unknown	ENST00000261655	0.1997	0.0045	12	0.6266	130926697	1	1149G>A	p.T383T	synonymous_variant	ACG	ACA
lgggbm	RYR1	unknown	ENST00000359596	0.1672	0.0021	19	0.6266	38942436	1	1155C>T	p.D385D	synonymous_variant	GAC	GAT
lgggbm	PKHD1	unknown	ENST00000371117	0.171	0.0025	6	0.6266	51484035	1	12069C>T	p.D4023D	synonymous_variant	GAC	GAT
lgggbm	AHNAK	unknown	ENST00000378024	0.1646	0.0021	11	0.6266	62289340	1	12549C>T	p.D4183D	synonymous_variant	GAC	GAT
lgggbm	TEX15	unknown	ENST00000256246	0.1782	0.0025	8	0.6266	30705979	1	555C>T	p.S185S	synonymous_variant	TCC	TCT
lgggbm	FAT1	Cancer gene	ENST00000441802	0.1689	0.0021	4	0.6266	187524637	1	11043T>C	p.V3681V	synonymous_variant	GTT	GTC
lgggbm	ADAMTS12	unknown	ENST00000504830	0.1899	0.0025	5	0.6266	33596125	1	2568C>T	p.R856R	synonymous_variant	CGC	CGT
lgggbm	STAB1	unknown	ENST00000321725	0.1798	0.0025	3	0.6266	52539710	1	1608C>T	p.D536D	synonymous_variant	GAC	GAT
lgggbm	CACNA1B	unknown	ENST00000371372	0.1817	0.0025	9	0.6266	140904511	1	2142C>T	p.N714N	synonymous_variant	AAC	AAT
lgggbm	ITGAD	unknown	ENST00000389202	0.1973	0.0052	16	0.6266	31422196	1	1353G>A	p.T451T	synonymous_variant	ACG	ACA
lgggbm	GPR98	unknown	ENST00000405460	0.1819	0.0021	5	0.7519	90049615	1	11346G>A	p.A3782A	synonymous_variant	GCG	GCA
lgggbm	LRRIQ1	unknown	ENST00000393217	0.1882	0.0052	12	0.6266	85450302	1	1731T>C	p.D577D	synonymous_variant	GAT	GAC
lgggbm	NEB	unknown	ENST00000397345	0.1917	0.0025	2	0.8772	152477436	1	10557T>C	p.S3519S	synonymous_variant	AGT	AGC
lgggbm	SDK1	unknown	ENST00000404826	0.1829	0.0021	7	0.6266	4050626	1	2160C>T	p.N720N	synonymous_variant	AAC	AAT
lgggbm	FRAS1	unknown	ENST00000264895	0.1907	0.0021	4	0.7519	79443927	1	10773A>G	p.P3591P	synonymous_variant	CCA	CCG
lgggbm	LRP2	unknown	ENST00000263816	0.1877	0.0025	2	0.7519	170027173	1	11268C>T	p.P3756P	synonymous_variant	CCC	CCT
lgggbm	EGF	unknown	ENST00000265171	0.1964	0.0025	4	0.6266	110880565	1	1038C>A	p.A346A	synonymous_variant	GCC	GCA
lgggbm	CSMD1	unknown	ENST00000537824	0.1735	0.0025	8	0.6266	2796230	1	10572G>A	p.G3524G	synonymous_variant	GGG	GGA
lgggbm	NLRP12	unknown	ENST00000324134	0.1995	0.0035	19	0.6266	54313743	1	1170C>T	p.Y390Y	synonymous_variant	TAC	TAT
lgggbm	TENM3	unknown	ENST00000511685	0.1788	0.0021	4	0.6266	183609326	1	2043T>C	p.C681C	synonymous_variant	TGT	TGC
lihc	HIVEP3	unknown	ENST00000372583	0.1499	0.0031	1	1.4368	42041241	2	5181G>A	p.P1727P	synonymous_variant	CCG	CCA
lihc	TRPM1	unknown	ENST00000542188	0.1893	0.0031	15	1.4368	31330001	1	2535C>T	p.N845N	synonymous_variant	AAC	AAT
lihc	DCHS2	unknown	ENST00000357232	0.1773	0.0037	4	1.4368	155252859	1	2241A>T	p.A747A	synonymous_variant	GCA	GCT
lihc	SLIT3	unknown	ENST00000519560	0.191	0.0031	5	1.4368	168189636	1	1518C>T	p.P506P	synonymous_variant	CCC	CCT
lihc	FBN2	unknown	ENST00000508053	0.1974	0.0052	5	1.7241	127744443	1	1002T>C	p.C334C	synonymous_variant	TGT	TGC
lihc	MUC5B	unknown	ENST00000529681	0.1994	0.0031	11	2.0115	1268466	1	10356C>A	p.A3452A	synonymous_variant	GCC	GCA
lihc	CSMD2	unknown	ENST00000241312	0.1936	0.006	1	1.7241	33985196	1	10386C>T	p.Y3462Y	synonymous_variant	TAC	TAT
lihc	DSCAM	unknown	ENST00000400454	0.1849	0.0031	21	1.4368	41550882	1	2919C>T	p.N973N	synonymous_variant	AAC	AAT
lihc	DSP	unknown	ENST00000379802	0.1776	0.0031	6	1.4368	7571705	1	1791A>T	p.S597S	synonymous_variant	TCA	TCT
lihc	SPEG	unknown	ENST00000312358	0.195	0.0037	2	1.7241	220326770	1	2607C>A	p.P869P	synonymous_variant	CCC	CCA
lihc	USP42	unknown	ENST00000306177	0.1943	0.0031	7	1.4368	6185161	1	1005T>A	p.P335P	synonymous_variant	CCT	CCA
lihc	LAMA1	unknown	ENST00000389658	0.1962	0.0031	18	1.7241	7026082	1	2298C>A	p.G766G	synonymous_variant	GGC	GGA
lihc	FAT3	Cancer gene	ENST00000298047	0.188	0.0031	11	1.7241	92616495	1	12873C>A	p.A4291A	synonymous_variant	GCC	GCA
lihc	TNRC6A	unknown	ENST00000395799	0.1854	0.0046	16	1.4368	24802369	1	2406G>A	p.G802G	synonymous_variant	GGG	GGA
lihc	FAT2	unknown	ENST00000261800	0.1891	0.0037	5	1.7241	150886785	1	12447G>A	p.P4149P	synonymous_variant	CCG	CCA
lihc	FLNC	unknown	ENST00000325888	0.1786	0.0052	7	1.4368	128478085	1	1014C>A	p.V338V	synonymous_variant	GTC	GTA
lihc	HYDIN	unknown	ENST00000393567	0.167	0.0037	16	1.4368	70891690	1	12213C>A	p.V4071V	synonymous_variant	GTC	GTA
lihc	CELSR2	unknown	ENST00000271332	0.1773	0.0031	1	1.4368	109793709	1	1008C>T	p.P336P	synonymous_variant	CCC	CCT
lihc	WDFY4	unknown	ENST00000325239	0.1955	0.0037	10	1.7241	49939462	1	1437G>T	p.G479G	synonymous_variant	GGG	GGT
lihc	ZFHX4	unknown	ENST00000521891	0.1732	0.0031	8	1.4368	77618153	1	1830C>T	p.G610G	synonymous_variant	GGC	GGT
lihc	MGA	unknown	ENST00000219905	0.1963	0.0031	15	1.7241	41988768	1	1560C>T	p.F520F	synonymous_variant	TTC	TTT
lihc	KIAA2026	unknown	ENST00000399933	0.1839	0.0046	9	1.4368	5923025	1	2971T>C	p.L991L	synonymous_variant	TTG	CTG
lihc	LRP1B	Cancer gene	ENST00000389484	0.1688	0.0031	2	1.4368	141092035	1	12210A>G	p.L4070L	synonymous_variant	TTA	TTG
lihc	DNAH17	unknown	ENST00000389840	0.1693	0.0031	17	1.4368	76565546	1	1108C>T	p.L370L	synonymous_variant	CTG	TTG
lihc	XIRP2	unknown	ENST00000409195	0.1932	0.0031	2	1.7241	168100314	1	2412G>T	p.G804G	synonymous_variant	GGG	GGT
lihc	DNAH7	unknown	ENST00000312428	0.1906	0.0031	2	1.7241	196866480	1	1092T>A	p.A364A	synonymous_variant	GCT	GCA
lihc	MDN1	unknown	ENST00000369393	0.1842	0.0031	6	1.4368	90390402	1	12171G>A	p.L4057L	synonymous_variant	TTG	TTA
lihc	DNAH5	unknown	ENST00000265104	0.1687	0.0031	5	1.4368	13718998	1	12492A>G	p.T4164T	synonymous_variant	ACA	ACG
lihc	FRAS1	unknown	ENST00000264895	0.1713	0.0052	4	1.4368	79229242	1	1557T>C	p.G519G	synonymous_variant	GGT	GGC
lihc	DNAH9	unknown	ENST00000262442	0.1885	0.0031	17	1.7241	11778277	1	10254A>T	p.P3418P	synonymous_variant	CCA	CCT
lihc	GPR98	unknown	ENST00000405460	0.1819	0.0031	5	1.7241	90070014	1	12297G>A	p.Q4099Q	synonymous_variant	CAG	CAA
luad	TP53	Cancer gene	ENST00000269305	0	0.0034	17	1.4257	7579312	7	375G>T	p.T125T	synonymous_variant	ACG	ACT
luad	EPHA5	unknown	ENST00000273854	0.194	0.0034	4	1.222	66201747	2	2755C>A	p.R919R	synonymous_variant	CGA	AGA
luad	TEX14	unknown	ENST00000240361	0.1856	0.0034	17	1.0183	56688569	2	1155C>A	p.I385I	synonymous_variant	ATC	ATA
luad	CHL1	unknown	ENST00000256509	0.1901	0.0034	3	1.222	447382	2	3663C>A	p.P1221P	synonymous_variant	CCC	CCA
luad	CACNG5	unknown	ENST00000533854	0.157	0.0034	17	1.0183	64873633	2	183C>A	p.V61V	synonymous_variant	GTC	GTA
luad	SYCE1	unknown	ENST00000343131	0.1913	0.0034	10	1.0183	135369108	2	823C>A	p.R275R	synonymous_variant	CGG	AGG
luad	ELOVL4	unknown	ENST00000369816	0.1944	0.0034	6	1.0183	80634726	2	312G>T	p.A104A	synonymous_variant	GCG	GCT
luad	SLITRK5	unknown	ENST00000325089	0.1673	0.0034	13	1.0183	88328774	2	1131G>T	p.A377A	synonymous_variant	GCG	GCT
luad	MICAL3	unknown	ENST00000441493	0.185	0.0034	22	1.0183	18324716	1	2673C>A	p.I891I	synonymous_variant	ATC	ATA
luad	ROBO2	Cancer gene	ENST00000487694	0.193	0.0046	3	1.0183	77612382	1	1632G>T	p.P544P	synonymous_variant	CCG	CCT
luad	MKI67	unknown	ENST00000368654	0.195	0.0034	10	1.222	129913427	1	1245A>G	p.P415P	synonymous_variant	CCA	CCG
luad	MUC2	unknown	ENST00000441003	0.178	0.004	11	1.0183	1090898	1	3793C>T	p.L1265L	synonymous_variant	CTG	TTG
luad	PRR12	unknown	ENST00000418929	0.1846	0.007	19	1.0183	50099515	1	1923C>T	p.F641F	synonymous_variant	TTC	TTT
luad	NLRP5	unknown	ENST00000390649	0.1965	0.0034	19	1.0183	56538820	1	1221C>A	p.V407V	synonymous_variant	GTC	GTA
luad	USP24	unknown	ENST00000294383	0.1998	0.004	1	1.222	55619930	1	1674G>A	p.L558L	synonymous_variant	CTG	CTA
luad	KIAA0947	unknown	ENST00000296564	0.1824	0.004	5	1.0183	5461256	1	1809T>C	p.T603T	synonymous_variant	ACT	ACC
luad	PDGFRA	Cancer gene	ENST00000257290	0.1989	0.008	4	1.0183	55133888	1	1101G>A	p.V367V	synonymous_variant	GTG	GTA
luad	AHNAK	unknown	ENST00000378024	0.1832	0.004	11	1.222	62300197	1	1692C>T	p.T564T	synonymous_variant	ACC	ACT
luad	FAT4	Cancer gene	ENST00000394329	0.1864	0.0034	4	1.222	126372503	1	10332C>T	p.I3444I	synonymous_variant	ATC	ATT
luad	PASK	unknown	ENST00000358649	0.1941	0.004	2	1.0183	242066605	1	1725G>T	p.R575R	synonymous_variant	CGG	CGT
luad	MDN1	unknown	ENST00000369393	0.1654	0.0034	6	1.0183	90402561	1	10188C>T	p.A3396A	synonymous_variant	GCC	GCT
luad	TEX15	unknown	ENST00000256246	0.1716	0.0034	8	1.4257	30704584	1	1950G>A	p.T650T	synonymous_variant	ACG	ACA
luad	HECTD4	unknown	ENST00000550722	0.1702	0.0034	12	1.0183	112616996	1	10755G>A	p.L3585L	synonymous_variant	CTG	CTA
luad	ASPM	Cancer gene	ENST00000367409	0.1739	0.0046	1	1.0183	197102652	1	2247G>A	p.E749E	synonymous_variant	GAG	GAA
luad	MACF1	unknown	ENST00000545844	0.1659	0.0034	1	1.0183	39893130	1	10134A>G	p.Q3378Q	synonymous_variant	CAA	CAG
luad	BAI1	unknown	ENST00000517894	0.1901	0.004	8	1.0183	143570778	1	2610C>T	p.I870I	synonymous_variant	ATC	ATT
luad	FRMPD2	unknown	ENST00000374201	0.1945	0.004	10	1.0183	49440183	1	1143C>G	p.T381T	synonymous_variant	ACC	ACG
luad	FLG2	unknown	ENST00000388718	0.1813	0.0054	1	1.0183	152327631	1	2631C>T	p.S877S	synonymous_variant	AGC	AGT
luad	ALMS1	unknown	ENST00000264448	0.1899	0.004	2	1.222	73675265	1	1608C>T	p.L536L	synonymous_variant	CTC	CTT
luad	SMARCA1	unknown	ENST00000371122	0.1997	0.0046	X	1.0183	128640126	1	1029G>A	p.L343L	synonymous_variant	TTG	TTA
luad	NLRP14	unknown	ENST00000299481	0.1988	0.0034	11	1.0183	7064694	1	1437C>T	p.T479T	synonymous_variant	ACC	ACT
luad	ITGAX	unknown	ENST00000268296	0.1973	0.0054	16	1.0183	31374572	1	1587G>T	p.G529G	synonymous_variant	GGG	GGT
luad	BSN	unknown	ENST00000296452	0.1717	0.0034	3	1.0183	49691789	1	4800G>T	p.P1600P	synonymous_variant	CCG	CCT
luad	WDFY3	unknown	ENST00000295888	0.1934	0.0034	4	1.222	85687123	1	5028G>A	p.E1676E	synonymous_variant	GAG	GAA
luad	TRPM6	unknown	ENST00000360774	0.1848	0.0034	9	1.0183	77378002	1	3585T>C	p.S1195S	synonymous_variant	TCT	TCC
luad	COL17A1	unknown	ENST00000353479	0.1914	0.0062	10	1.0183	105801268	1	2580C>G	p.G860G	synonymous_variant	GGC	GGG
luad	TMEM132B	unknown	ENST00000299308	0.1991	0.0034	12	1.0183	126135313	1	1713T>A	p.R571R	synonymous_variant	CGT	CGA
luad	MST1R	unknown	ENST00000296474	0.1929	0.0034	3	1.0183	49936631	1	1296C>T	p.S432S	synonymous_variant	AGC	AGT
luad	TRIO	unknown	ENST00000344204	0.1761	0.0034	5	1.0183	14291313	1	1029G>A	p.R343R	synonymous_variant	AGG	AGA
luad	COL1A2	unknown	ENST00000297268	0.1935	0.0046	7	1.0183	94049556	1	2091G>T	p.G697G	synonymous_variant	GGG	GGT
luad	ZEB1	Cancer gene	ENST00000361642	0.1981	0.0062	10	1.0183	31809607	1	1347C>A	p.P449P	synonymous_variant	CCC	CCA
luad	TEP1	unknown	ENST00000262715	0.1997	0.0046	14	1.222	20859842	1	2013G>T	p.L671L	synonymous_variant	CTG	CTT
luad	SEMA6D	unknown	ENST00000316364	0.1992	0.007	15	1.0183	48056988	1	1251C>A	p.V417V	synonymous_variant	GTC	GTA
luad	UBR4	unknown	ENST00000375254	0.1667	0.0062	1	1.0183	19513101	1	1683C>T	p.S561S	synonymous_variant	AGC	AGT
luad	HDAC4	unknown	ENST00000345617	0.199	0.0046	2	1.0183	240111691	1	177G>T	p.L59L	synonymous_variant	CTG	CTT
luad	CCDC129	unknown	ENST00000451887	0.1995	0.007	7	1.0183	31682505	1	1599G>T	p.L533L	synonymous_variant	CTG	CTT
luad	KCNMA1	unknown	ENST00000404857	0.1961	0.004	10	1.0183	78844415	1	1503G>A	p.E501E	synonymous_variant	GAG	GAA
luad	IKBKAP	unknown	ENST00000374647	0.1941	0.0054	9	1.0183	111673441	1	1209C>A	p.V403V	synonymous_variant	GTC	GTA
luad	CSPG4	unknown	ENST00000308508	0.1819	0.0034	15	1.0183	75981600	1	1806C>A	p.P602P	synonymous_variant	CCC	CCA
luad	VPS13B	unknown	ENST00000358544	0.1906	0.0034	8	1.222	100865784	1	10242C>T	p.L3414L	synonymous_variant	CTC	CTT
luad	DCHS2	unknown	ENST00000357232	0.1773	0.0034	4	1.0183	155253832	1	2031A>T	p.T677T	synonymous_variant	ACA	ACT
luad	DSCAM	unknown	ENST00000400454	0.1849	0.0034	21	1.0183	41719760	1	1047C>A	p.R349R	synonymous_variant	CGC	CGA
luad	MED12L	unknown	ENST00000474524	0.1835	0.0034	3	1.0183	150840728	1	363A>T	p.A121A	synonymous_variant	GCA	GCT
luad	ADCY5	unknown	ENST00000462833	0.1953	0.0034	3	1.0183	123166346	1	1047C>A	p.A349A	synonymous_variant	GCC	GCA
luad	CHD7	unknown	ENST00000423902	0.1768	0.0034	8	1.0183	61655605	1	1614A>T	p.A538A	synonymous_variant	GCA	GCT
luad	NBAS	unknown	ENST00000281513	0.1814	0.0034	2	1.0183	15618411	1	1086A>G	p.P362P	synonymous_variant	CCA	CCG
luad	ITPR2	unknown	ENST00000381340	0.1788	0.004	12	1.0183	26775302	1	3159A>G	p.G1053G	synonymous_variant	GGA	GGG
luad	FCGBP	unknown	ENST00000221347	0.166	0.0034	19	1.0183	40367787	1	13173C>T	p.C4391C	synonymous_variant	TGC	TGT
luad	SCN3A	unknown	ENST00000283254	0.185	0.0034	2	1.0183	165987787	1	2532G>T	p.V844V	synonymous_variant	GTG	GTT
luad	SDK2	unknown	ENST00000392650	0.1833	0.0034	17	1.0183	71427711	1	1410G>A	p.A470A	synonymous_variant	GCG	GCA
luad	KCNH7	unknown	ENST00000332142	0.1966	0.0034	2	1.0183	163361034	1	1047A>G	p.S349S	synonymous_variant	TCA	TCG
luad	ZNF638	unknown	ENST00000409544	0.1852	0.004	2	1.0183	71590292	1	1389T>C	p.D463D	synonymous_variant	GAT	GAC
luad	ATP8A2	unknown	ENST00000381655	0.1968	0.0054	13	1.0183	26043257	1	219C>A	p.I73I	synonymous_variant	ATC	ATA
luad	PLCB1	unknown	ENST00000338037	0.1962	0.0034	20	1.0183	8709754	1	1821C>A	p.S607S	synonymous_variant	TCC	TCA
luad	SCN2A	unknown	ENST00000357398	0.1849	0.0054	2	1.0183	166179956	1	1962C>A	p.V654V	synonymous_variant	GTC	GTA
luad	PREX2	Cancer gene	ENST00000288368	0.1898	0.004	8	1.0183	69020436	1	2808C>T	p.T936T	synonymous_variant	ACC	ACT
luad	KMT2D	Cancer gene	ENST00000301067	0.1844	0.0046	12	1.222	49445942	1	1524A>G	p.E508E	synonymous_variant	GAA	GAG
luad	COL6A6	unknown	ENST00000358511	0.1824	0.0034	3	1.0183	130284398	1	1222C>A	p.R408R	synonymous_variant	CGG	AGG
luad	ASCC3	unknown	ENST00000369162	0.183	0.0034	6	1.0183	101166053	1	1977A>T	p.T659T	synonymous_variant	ACA	ACT
luad	BRWD3	unknown	ENST00000373275	0.1872	0.0062	X	1.0183	79965005	1	2397A>G	p.T799T	synonymous_variant	ACA	ACG
luad	PLCG2	unknown	ENST00000359376	0.1953	0.0034	16	1.0183	81934352	1	1329G>T	p.S443S	synonymous_variant	TCG	TCT
luad	MEGF8	unknown	ENST00000334370	0.1783	0.0034	19	1.0183	42855448	1	2616C>T	p.A872A	synonymous_variant	GCC	GCT
luad	PZP	unknown	ENST00000261336	0.1916	0.0034	12	1.0183	9333633	1	1785T>A	p.A595A	synonymous_variant	GCT	GCA
luad	HIVEP2	unknown	ENST00000367603	0.1808	0.0034	6	1.0183	143094292	1	1584G>A	p.P528P	synonymous_variant	CCG	CCA
luad	MKL2	unknown	ENST00000318282	0.1998	0.0034	16	1.0183	14341061	1	1944C>T	p.S648S	synonymous_variant	TCC	TCT
luad	BZRAP1	unknown	ENST00000343736	0.1866	0.0034	17	1.0183	56389902	1	2280G>T	p.V760V	synonymous_variant	GTG	GTT
luad	ZNF804A	unknown	ENST00000302277	0.1963	0.0046	2	1.0183	185803192	1	3069C>A	p.I1023I	synonymous_variant	ATC	ATA
luad	PDZRN3	unknown	ENST00000263666	0.1994	0.004	3	1.0183	73433800	1	1917G>A	p.P639P	synonymous_variant	CCG	CCA
luad	XIRP1	unknown	ENST00000340369	0.1867	0.0034	3	1.0183	39229551	1	1386G>C	p.G462G	synonymous_variant	GGG	GGC
luad	ANKIB1	unknown	ENST00000265742	0.1989	0.0046	7	1.0183	91980363	1	1185A>C	p.V395V	synonymous_variant	GTA	GTC
luad	ARFGEF1	unknown	ENST00000262215	0.1867	0.0046	8	1.0183	68188219	1	1329A>G	p.P443P	synonymous_variant	CCA	CCG
luad	TRPM4	unknown	ENST00000252826	0.1962	0.0054	19	1.0183	49675355	1	1140C>G	p.A380A	synonymous_variant	GCC	GCG
luad	MYO3A	unknown	ENST00000265944	0.1896	0.0046	10	1.0183	26377323	1	1551C>A	p.I517I	synonymous_variant	ATC	ATA
luad	AKAP6	unknown	ENST00000280979	0.1819	0.004	14	1.0183	33015819	1	1960C>T	p.L654L	synonymous_variant	CTG	TTG
luad	NLRC5	unknown	ENST00000262510	0.1865	0.004	16	1.0183	57060811	1	1956C>T	p.A652A	synonymous_variant	GCC	GCT
luad	HSPG2	unknown	ENST00000374695	0.1697	0.0034	1	1.0183	22211324	1	1443C>T	p.A481A	synonymous_variant	GCC	GCT
luad	GPR98	unknown	ENST00000405460	0.1976	0.0034	5	1.4257	90059178	1	12177G>T	p.T4059T	synonymous_variant	ACG	ACT
luad	SEMA5A	unknown	ENST00000382496	0.1992	0.0054	5	1.0183	9119136	1	1899G>T	p.V633V	synonymous_variant	GTG	GTT
luad	LCT	unknown	ENST00000264162	0.1858	0.0034	2	1.0183	136570242	1	1992C>G	p.P664P	synonymous_variant	CCC	CCG
luad	MYO16	unknown	ENST00000356711	0.1866	0.0034	13	1.0183	109610081	1	1905T>G	p.R635R	synonymous_variant	CGT	CGG
luad	ABCA4	unknown	ENST00000370225	0.1823	0.0034	1	1.0183	94544950	1	1167G>T	p.A389A	synonymous_variant	GCG	GCT
luad	PREX1	unknown	ENST00000371941	0.1891	0.0034	20	1.0183	47307504	1	1167C>A	p.R389R	synonymous_variant	CGC	CGA
luad	SPHKAP	unknown	ENST00000392056	0.1885	0.004	2	1.0183	228996711	1	123C>T	p.I41I	synonymous_variant	ATC	ATT
luad	TNRC18	unknown	ENST00000430969	0.177	0.0034	7	1.0183	5427970	1	1485C>G	p.G495G	synonymous_variant	GGC	GGG
luad	FLT1	unknown	ENST00000282397	0.1939	0.0034	13	1.0183	28903861	1	2598G>A	p.G866G	synonymous_variant	GGG	GGA
luad	DSG1	unknown	ENST00000257192	0.1998	0.0046	18	1.0183	28934442	1	2283C>A	p.I761I	synonymous_variant	ATC	ATA
luad	POTEE	unknown	ENST00000356920	0.1649	0.0034	2	1.0183	132021446	1	2418C>A	p.T806T	synonymous_variant	ACC	ACA
luad	TRPA1	unknown	ENST00000262209	0.1982	0.0034	8	1.0183	72969995	1	1050T>A	p.T350T	synonymous_variant	ACT	ACA
luad	ACSS3	unknown	ENST00000548058	0.1746	0.0034	12	1.0183	81593168	1	1299G>C	p.L433L	synonymous_variant	CTG	CTC
luad	CHD6	unknown	ENST00000373233	0.1787	0.004	20	1.0183	40102031	1	2595G>T	p.G865G	synonymous_variant	GGG	GGT
luad	ANKRD11	unknown	ENST00000301030	0.1994	0.0034	16	1.0183	89351666	1	1284C>T	p.L428L	synonymous_variant	CTC	CTT
luad	ZNF236	unknown	ENST00000253159	0.1867	0.004	18	1.0183	74607114	1	1557C>T	p.F519F	synonymous_variant	TTC	TTT
luad	DOCK3	unknown	ENST00000266037	0.1847	0.0034	3	1.0183	51265438	1	1566C>G	p.L522L	synonymous_variant	CTC	CTG
luad	JPH3	unknown	ENST00000284262	0.1726	0.0034	16	1.0183	87637016	1	264G>A	p.T88T	synonymous_variant	ACG	ACA
luad	GLI2	unknown	ENST00000452319	0.1901	0.004	2	1.0183	121747030	1	3540T>C	p.F1180F	synonymous_variant	TTT	TTC
luad	THSD7B	unknown	ENST00000272643	0.184	0.0034	2	1.222	137988681	1	1791C>A	p.P597P	synonymous_variant	CCC	CCA
luad	COL19A1	unknown	ENST00000322773	0.1977	0.004	6	1.0183	70812078	1	1242A>T	p.T414T	synonymous_variant	ACA	ACT
luad	IRS1	unknown	ENST00000305123	0.1957	0.0062	2	1.0183	227662288	1	1167G>T	p.P389P	synonymous_variant	CCG	CCT
luad	COL11A1	unknown	ENST00000370096	0.1872	0.0034	1	1.0183	103449739	1	2511T>A	p.L837L	synonymous_variant	CTT	CTA
luad	SCN8A	unknown	ENST00000354534	0.1852	0.0046	12	1.0183	52156455	1	2539C>A	p.R847R	synonymous_variant	CGA	AGA
luad	GRIN2B	unknown	ENST00000609686	0.1916	0.0034	12	1.0183	13761687	1	1860G>C	p.V620V	synonymous_variant	GTG	GTC
luad	KIAA1210	unknown	ENST00000402510	0.1884	0.004	X	1.0183	118223471	1	1722T>G	p.P574P	synonymous_variant	CCT	CCG
luad	PLCB4	unknown	ENST00000378501	0.1966	0.0054	20	1.0183	9368188	1	1143A>C	p.T381T	synonymous_variant	ACA	ACC
luad	CELSR3	unknown	ENST00000164024	0.1749	0.004	3	1.0183	48697761	1	2307A>T	p.A769A	synonymous_variant	GCA	GCT
luad	PCDH8	unknown	ENST00000377942	0.1993	0.0034	13	1.0183	53420802	1	1770C>A	p.S590S	synonymous_variant	TCC	TCA
luad	CELSR1	unknown	ENST00000262738	0.1767	0.0034	22	1.0183	46860001	1	3786C>T	p.F1262F	synonymous_variant	TTC	TTT
luad	LRP4	unknown	ENST00000378623	0.186	0.0034	11	1.0183	46916243	1	1437C>T	p.R479R	synonymous_variant	CGC	CGT
luad	ITIH6	unknown	ENST00000218436	0.1944	0.004	X	1.0183	54785061	1	1446G>T	p.L482L	synonymous_variant	CTG	CTT
luad	RASGRF2	unknown	ENST00000265080	0.1958	0.0046	5	1.0183	80382675	1	1293C>T	p.S431S	synonymous_variant	AGC	AGT
luad	ITGAD	unknown	ENST00000389202	0.1973	0.0034	16	1.0183	31408683	1	141C>T	p.L47L	synonymous_variant	CTC	CTT
luad	PTPRF	unknown	ENST00000359947	0.186	0.0034	1	1.0183	44057085	1	1392G>A	p.K464K	synonymous_variant	AAG	AAA
luad	DYNC1H1	unknown	ENST00000360184	0.1687	0.0034	14	1.0183	102481660	1	7233C>A	p.P2411P	synonymous_variant	CCC	CCA
luad	VWF	unknown	ENST00000261405	0.1982	0.0034	12	1.222	6143932	1	2607G>C	p.T869T	synonymous_variant	ACG	ACC
luad	GPR25	unknown	ENST00000304244	0.1906	0.0034	1	1.0183	200842207	1	42G>T	p.A14A	synonymous_variant	GCG	GCT
luad	MAGEC1	unknown	ENST00000285879	0.1977	0.0034	X	1.0183	140993298	1	108G>A	p.Q36Q	synonymous_variant	CAG	CAA
luad	NLRP8	unknown	ENST00000291971	0.1998	0.0034	19	1.0183	56466489	1	1065G>T	p.P355P	synonymous_variant	CCG	CCT
luad	ANK1	Cancer gene	ENST00000265709	0.1861	0.0034	8	1.0183	41554286	1	2766T>A	p.S922S	synonymous_variant	TCT	TCA
luad	RNF213	Cancer gene	ENST00000582970	0.1667	0.0034	17	1.0183	78349667	1	13182A>T	p.P4394P	synonymous_variant	CCA	CCT
luad	ITGA7	unknown	ENST00000553804	0.1977	0.0046	12	1.0183	56090809	1	1623G>A	p.R541R	synonymous_variant	CGG	CGA
luad	LAMA5	unknown	ENST00000252999	0.1728	0.0034	20	1.0183	60913645	1	1497A>T	p.A499A	synonymous_variant	GCA	GCT
luad	SCN4A	unknown	ENST00000435607	0.1868	0.0034	17	1.0183	62020280	1	4194G>A	p.G1398G	synonymous_variant	GGG	GGA
lusc	TP53	Cancer gene	ENST00000269305	0.1975	0.0043	17	3.7037	7579312	9	375G>T	p.T125T	synonymous_variant	ACG	ACT
lusc	ZNF229	unknown	ENST00000588931	0.1705	0.0043	19	1.0893	44932748	2	2208C>T	p.G736G	synonymous_variant	GGC	GGT
lusc	NAALAD2	unknown	ENST00000534061	0.1729	0.0043	11	1.0893	89911209	2	1782G>A	p.L594L	synonymous_variant	TTG	TTA
lusc	ADAMTS20	unknown	ENST00000389420	0.1803	0.0043	12	1.3072	43822570	2	3522C>A	p.A1174A	synonymous_variant	GCC	GCA
lusc	GABBR1	unknown	ENST00000377034	0.1672	0.0043	6	1.0893	29574954	2	2034C>T	p.Y678Y	synonymous_variant	TAC	TAT
lusc	ST8SIA6	unknown	ENST00000377602	0.188	0.0043	10	1.0893	17432598	2	222G>T	p.S74S	synonymous_variant	TCG	TCT
lusc	AMER3	unknown	ENST00000423981	0.1972	0.0043	2	1.5251	131520797	2	1152C>T	p.D384D	synonymous_variant	GAC	GAT
lusc	A2ML1	unknown	ENST00000299698	0.1589	0.0043	12	1.0893	8991012	2	936C>T	p.I312I	synonymous_variant	ATC	ATT
lusc	DLL1	unknown	ENST00000366756	0.1734	0.0043	6	1.0893	170597490	2	507G>A	p.T169T	synonymous_variant	ACG	ACA
lusc	OCA2	unknown	ENST00000354638	0.1701	0.0043	15	1.0893	28235788	2	1050G>A	p.V350V	synonymous_variant	GTG	GTA
lusc	SLC5A11	unknown	ENST00000347898	0.1749	0.0043	16	1.0893	24873930	2	144G>A	p.V48V	synonymous_variant	GTG	GTA
lusc	RXFP3	unknown	ENST00000330120	0.1837	0.0043	5	1.0893	33937484	2	639G>T	p.S213S	synonymous_variant	TCG	TCT
lusc	LAMA3	unknown	ENST00000313654	0.1747	0.0043	18	1.0893	21390436	1	1710C>T	p.L570L	synonymous_variant	CTC	CTT
lusc	MAST1	unknown	ENST00000251472	0.1903	0.0043	19	1.0893	12963060	1	1008A>T	p.P336P	synonymous_variant	CCA	CCT
lusc	CACNA1I	unknown	ENST00000402142	0.1828	0.0043	22	1.0893	39996539	1	363C>T	p.F121F	synonymous_variant	TTC	TTT
lusc	NCOR2	Cancer gene	ENST00000405201	0.1803	0.0047	12	1.0893	124968228	1	325C>A	p.R109R	synonymous_variant	CGG	AGG
lusc	ABCC6	unknown	ENST00000205557	0.1913	0.0052	16	1.0893	16278887	1	1872C>T	p.A624A	synonymous_variant	GCC	GCT
lusc	STXBP5	unknown	ENST00000321680	0.1975	0.0043	6	1.0893	147674496	1	2292A>G	p.L764L	synonymous_variant	CTA	CTG
lusc	RTL1	unknown	ENST00000534062	0.1936	0.0043	14	1.0893	101350937	1	189C>G	p.L63L	synonymous_variant	CTC	CTG
lusc	USP34	unknown	ENST00000398571	0.1932	0.0043	2	1.3072	61633170	1	225A>G	p.Q75Q	synonymous_variant	CAA	CAG
lusc	FGD5	unknown	ENST00000285046	0.1919	0.0043	3	1.0893	14861790	1	1212G>T	p.A404A	synonymous_variant	GCG	GCT
lusc	DOCK11	unknown	ENST00000276202	0.1842	0.0043	X	1.0893	117706375	1	1125T>C	p.T375T	synonymous_variant	ACT	ACC
lusc	DSP	unknown	ENST00000379802	0.1977	0.0043	6	1.3072	7569526	1	1527G>T	p.G509G	synonymous_variant	GGG	GGT
lusc	IQSEC3	unknown	ENST00000538872	0.1969	0.0043	12	1.0893	247966	1	1437G>C	p.G479G	synonymous_variant	GGG	GGC
lusc	LRP1	unknown	ENST00000243077	0.1691	0.0047	12	1.0893	57603588	1	12376C>T	p.L4126L	synonymous_variant	CTG	TTG
lusc	PEAK1	unknown	ENST00000560626	0.1879	0.0043	15	1.0893	77471836	1	2433G>A	p.K811K	synonymous_variant	AAG	AAA
lusc	DNAH2	unknown	ENST00000572933	0.1887	0.0043	17	1.3072	7646326	1	1770C>A	p.A590A	synonymous_variant	GCC	GCA
lusc	HFM1	unknown	ENST00000370425	0.1923	0.0043	1	1.0893	91781509	1	3003G>A	p.T1001T	synonymous_variant	ACG	ACA
lusc	RIF1	unknown	ENST00000243326	0.1806	0.008	2	1.0893	152311671	1	2607A>G	p.S869S	synonymous_variant	TCA	TCG
lusc	UTRN	unknown	ENST00000367545	0.1939	0.0043	6	1.3072	144772524	1	2091A>G	p.A697A	synonymous_variant	GCA	GCG
lusc	ASTN2	unknown	ENST00000361209	0.1948	0.0047	9	1.0893	119737564	1	1659G>A	p.P553P	synonymous_variant	CCG	CCA
lusc	BAZ2B	unknown	ENST00000392783	0.1517	0.0043	2	1.0893	160289371	1	1797C>G	p.P599P	synonymous_variant	CCC	CCG
lusc	PARP4	unknown	ENST00000381989	0.1882	0.0043	13	1.0893	25049640	1	1884C>T	p.I628I	synonymous_variant	ATC	ATT
lusc	TIAM2	unknown	ENST00000461783	0.1885	0.0043	6	1.0893	155458394	1	1278A>G	p.A426A	synonymous_variant	GCA	GCG
lusc	OBSL1	unknown	ENST00000404537	0.1861	0.0043	2	1.0893	220424212	1	2961A>T	p.P987P	synonymous_variant	CCA	CCT
lusc	ADAMTS2	unknown	ENST00000251582	0.1963	0.0043	5	1.0893	178552016	1	2916C>T	p.R972R	synonymous_variant	CGC	CGT
lusc	EDC4	unknown	ENST00000358933	0.1929	0.0052	16	1.0893	67912718	1	1263G>C	p.L421L	synonymous_variant	CTG	CTC
lusc	ZNF521	Cancer gene	ENST00000361524	0.1944	0.0043	18	1.0893	22805986	1	1896A>G	p.G632G	synonymous_variant	GGA	GGG
lusc	CELSR2	unknown	ENST00000271332	0.1973	0.0043	1	1.3072	109803848	1	4143C>T	p.R1381R	synonymous_variant	CGC	CGT
lusc	PTPRC	Cancer gene	ENST00000442510	0.1945	0.0043	1	1.0893	198678943	1	1161A>C	p.T387T	synonymous_variant	ACA	ACC
lusc	SEMA5A	unknown	ENST00000382496	0.1992	0.0052	5	1.0893	9190548	1	1104G>A	p.L368L	synonymous_variant	CTG	CTA
lusc	SAMD9L	unknown	ENST00000318238	0.1901	0.0047	7	1.0893	92763353	1	1932C>T	p.I644I	synonymous_variant	ATC	ATT
lusc	FLG2	unknown	ENST00000388718	0.1813	0.0043	1	1.0893	152328900	1	1362C>A	p.G454G	synonymous_variant	GGC	GGA
lusc	PREX1	unknown	ENST00000371941	0.1891	0.0043	20	1.0893	47307609	1	1062C>T	p.T354T	synonymous_variant	ACC	ACT
lusc	RADIL	unknown	ENST00000399583	0.1992	0.0052	7	1.0893	4917591	1	180G>T	p.S60S	synonymous_variant	TCG	TCT
lusc	TRANK1	unknown	ENST00000429976	0.1773	0.0043	3	1.0893	36899185	1	1896A>T	p.T632T	synonymous_variant	ACA	ACT
lusc	PC	unknown	ENST00000393960	0.197	0.0052	11	1.0893	66620276	1	1545G>T	p.P515P	synonymous_variant	CCG	CCT
lusc	ABCC12	unknown	ENST00000311303	0.1936	0.0043	16	1.0893	48134806	1	3015C>G	p.G1005G	synonymous_variant	GGC	GGG
lusc	SEC16B	unknown	ENST00000308284	0.1995	0.0047	1	1.0893	177913756	1	1821G>T	p.T607T	synonymous_variant	ACG	ACT
lusc	MAP3K15	unknown	ENST00000338883	0.1944	0.0043	X	1.0893	19449705	1	1017T>A	p.R339R	synonymous_variant	CGT	CGA
lusc	VWF	unknown	ENST00000261405	0.1982	0.0043	12	1.3072	6161798	1	2097G>T	p.G699G	synonymous_variant	GGG	GGT
lusc	PCDH17	unknown	ENST00000377918	0.1974	0.0052	13	1.0893	58208165	1	1485C>A	p.L495L	synonymous_variant	CTC	CTA
lusc	SPTB	unknown	ENST00000389722	0.1818	0.0043	14	1.0893	65263341	1	1275G>T	p.R425R	synonymous_variant	CGG	CGT
lusc	PHKB	unknown	ENST00000323584	0.1988	0.0047	16	1.0893	47644810	1	1437G>T	p.V479V	synonymous_variant	GTG	GTT
lusc	RTTN	unknown	ENST00000255674	0.1827	0.0043	18	1.0893	67855446	1	1203G>A	p.V401V	synonymous_variant	GTG	GTA
lusc	TDRD6	unknown	ENST00000316081	0.184	0.0043	6	1.0893	46657659	1	1794G>T	p.V598V	synonymous_variant	GTG	GTT
lusc	GLI3	unknown	ENST00000395925	0.1901	0.0043	7	1.0893	42063181	1	1383C>T	p.V461V	synonymous_variant	GTC	GTT
lusc	KIAA1549L	unknown	ENST00000321505	0.1867	0.0043	11	1.0893	33566887	1	2457G>T	p.L819L	synonymous_variant	CTG	CTT
lusc	EP400	unknown	ENST00000389561	0.176	0.0043	12	1.0893	132508341	1	4710A>T	p.I1570I	synonymous_variant	ATA	ATT
lusc	HDAC4	unknown	ENST00000345617	0.199	0.007	2	1.0893	240056134	1	1101G>T	p.T367T	synonymous_variant	ACG	ACT
lusc	EPHA6	unknown	ENST00000389672	0.198	0.0061	3	1.0893	96533584	1	117G>T	p.G39G	synonymous_variant	GGG	GGT
lusc	MIA3	unknown	ENST00000344922	0.186	0.0043	1	1.0893	222791476	1	24C>T	p.L8L	synonymous_variant	CTC	CTT
lusc	ABCC11	unknown	ENST00000394747	0.1932	0.0061	16	1.0893	48244907	1	1560G>T	p.G520G	synonymous_variant	GGG	GGT
lusc	ITGA8	unknown	ENST00000378076	0.1995	0.007	10	1.0893	15688945	1	1107C>A	p.L369L	synonymous_variant	CTC	CTA
lusc	ATP10B	unknown	ENST00000327245	0.1919	0.0043	5	1.0893	160114944	1	138G>T	p.R46R	synonymous_variant	CGG	CGT
lusc	NHS	unknown	ENST00000380060	0.1894	0.0043	X	1.0893	17743765	1	1476A>G	p.R492R	synonymous_variant	AGA	AGG
lusc	KIAA2022	unknown	ENST00000055682	0.1911	0.0047	X	1.0893	73963327	1	1065G>A	p.L355L	synonymous_variant	CTG	CTA
lusc	CD163	unknown	ENST00000359156	0.1974	0.0052	12	1.0893	7655081	1	126T>C	p.S42S	synonymous_variant	AGT	AGC
lusc	NLRP1	unknown	ENST00000572272	0.1917	0.0043	17	1.0893	5462513	1	1503T>C	p.I501I	synonymous_variant	ATT	ATC
lusc	MUC2	unknown	ENST00000441003	0.1982	0.0047	11	1.3072	1085941	1	2781G>A	p.T927T	synonymous_variant	ACG	ACA
lusc	BRCA2	Cancer gene	ENST00000544455	0.1743	0.0043	13	1.0893	32912926	1	4434A>G	p.L1478L	synonymous_variant	CTA	CTG
lusc	PCDH9	unknown	ENST00000544246	0.1958	0.0047	13	1.0893	67799867	1	2706G>A	p.G902G	synonymous_variant	GGG	GGA
lusc	ITGAM	unknown	ENST00000544665	0.1975	0.0047	16	1.0893	31288273	1	1116T>C	p.Y372Y	synonymous_variant	TAT	TAC
lusc	DIDO1	unknown	ENST00000266070	0.1826	0.0043	20	1.0893	61528077	1	1860G>T	p.A620A	synonymous_variant	GCG	GCT
lusc	DDX60	unknown	ENST00000393743	0.1884	0.0047	4	1.0893	169229286	1	135A>G	p.S45S	synonymous_variant	TCA	TCG
lusc	SLIT2	unknown	ENST00000504154	0.1909	0.0043	4	1.0893	20525428	1	1176T>C	p.F392F	synonymous_variant	TTT	TTC
lusc	KIF4B	unknown	ENST00000435029	0.1959	0.0047	5	1.0893	154394661	1	1242C>A	p.A414A	synonymous_variant	GCC	GCA
lusc	COL28A1	unknown	ENST00000399429	0.1981	0.0047	7	1.0893	7514244	1	1290C>T	p.I430I	synonymous_variant	ATC	ATT
lusc	ATRX	Cancer gene	ENST00000373344	0.1804	0.0043	X	1.0893	76937559	1	3189T>C	p.Y1063Y	synonymous_variant	TAT	TAC
lusc	GLI1	Cancer gene	ENST00000228682	0.1985	0.0047	12	1.0893	57863408	1	1503C>T	p.L501L	synonymous_variant	CTC	CTT
lusc	LRRK1	unknown	ENST00000388948	0.1848	0.0043	15	1.0893	101562128	1	1818C>T	p.T606T	synonymous_variant	ACC	ACT
lusc	TRIO	unknown	ENST00000344204	0.1961	0.0047	5	1.3072	14331006	1	1851A>G	p.A617A	synonymous_variant	GCA	GCG
lusc	MMS22L	unknown	ENST00000275053	0.1957	0.0043	6	1.0893	97681743	1	1296G>A	p.K432K	synonymous_variant	AAG	AAA
lusc	MAP3K19	unknown	ENST00000375845	0.1941	0.0052	2	1.0893	135745311	1	1131C>A	p.A377A	synonymous_variant	GCC	GCA
lusc	ERBB4	Cancer gene	ENST00000342788	0.1945	0.0047	2	1.0893	212566848	1	1333C>T	p.L445L	synonymous_variant	CTA	TTA
lusc	UACA	unknown	ENST00000322954	0.1926	0.0052	15	1.0893	70968922	1	1041G>A	p.K347K	synonymous_variant	AAG	AAA
lusc	LAMA1	unknown	ENST00000389658	0.1962	0.0043	18	1.0893	6999568	1	4539G>T	p.P1513P	synonymous_variant	CCG	CCT
lusc	LPA	unknown	ENST00000447678	0.1846	0.0043	6	1.0893	161022046	1	3030G>A	p.E1010E	synonymous_variant	GAG	GAA
lusc	MYH14	unknown	ENST00000601313	0.1846	0.0052	19	1.0893	50735290	1	1077G>T	p.S359S	synonymous_variant	TCG	TCT
lusc	LTN1	unknown	ENST00000389194	0.1871	0.0043	21	1.0893	30365163	1	102G>A	p.R34R	synonymous_variant	CGG	CGA
lusc	MAGI2	unknown	ENST00000354212	0.192	0.0043	7	1.0893	77975258	1	1206G>A	p.L402L	synonymous_variant	CTG	CTA
lusc	MON2	unknown	ENST00000393632	0.1883	0.0043	12	1.0893	62918933	1	1179G>C	p.L393L	synonymous_variant	CTG	CTC
lusc	PLXNC1	unknown	ENST00000258526	0.1903	0.0047	12	1.0893	94562982	1	1116C>A	p.I372I	synonymous_variant	ATC	ATA
lusc	LYST	unknown	ENST00000389794	0.1723	0.0043	1	1.0893	235972330	1	1788C>G	p.L596L	synonymous_variant	CTC	CTG
lusc	NID1	unknown	ENST00000264187	0.1956	0.0043	1	1.0893	236189398	1	1782C>T	p.P594P	synonymous_variant	CCC	CCT
lusc	BSN	unknown	ENST00000296452	0.1911	0.0043	3	1.3072	49699292	1	10014C>T	p.P3338P	synonymous_variant	CCC	CCT
lusc	ZSWIM5	unknown	ENST00000359600	0.1968	0.0052	1	1.0893	45671861	1	162C>A	p.L54L	synonymous_variant	CTC	CTA
lusc	NRXN3	unknown	ENST00000554719	0.1995	0.0043	14	1.0893	79433713	1	1821C>T	p.I607I	synonymous_variant	ATC	ATT
lusc	SRRM2	unknown	ENST00000301740	0.1784	0.0043	16	1.0893	2812731	1	2202C>T	p.S734S	synonymous_variant	TCC	TCT
lusc	SLC9C2	unknown	ENST00000367714	0.1981	0.0052	1	1.0893	173526509	1	1185C>A	p.L395L	synonymous_variant	CTC	CTA
lusc	ANKRD30B	unknown	ENST00000358984	0.193	0.0043	18	1.0893	14791414	1	1749G>T	p.T583T	synonymous_variant	ACG	ACT
lusc	CELSR1	unknown	ENST00000262738	0.1767	0.0043	22	1.0893	46859695	1	4092C>T	p.I1364I	synonymous_variant	ATC	ATT
lusc	NUP160	unknown	ENST00000378460	0.1923	0.0043	11	1.0893	47830055	1	2268T>C	p.F756F	synonymous_variant	TTT	TTC
lusc	CHD9	unknown	ENST00000566029	0.1775	0.0043	16	1.0893	53243468	1	1527T>C	p.S509S	synonymous_variant	TCT	TCC
lusc	MYH3	unknown	ENST00000583535	0.1856	0.0043	17	1.0893	10545903	1	1719G>A	p.R573R	synonymous_variant	AGG	AGA
lusc	MYO15A	unknown	ENST00000205890	0.1737	0.0043	17	1.0893	18025462	1	3348G>A	p.V1116V	synonymous_variant	GTG	GTA
lusc	KIAA1551	unknown	ENST00000312561	0.1879	0.0043	12	1.0893	32135719	1	1830A>G	p.K610K	synonymous_variant	AAA	AAG
lusc	CEP135	unknown	ENST00000257287	0.1978	0.0047	4	1.0893	56832016	1	1035G>T	p.G345G	synonymous_variant	GGG	GGT
lusc	GUCY2C	unknown	ENST00000261170	0.1992	0.0043	12	1.0893	14804899	1	1599G>A	p.L533L	synonymous_variant	TTG	TTA
lusc	POTEE	unknown	ENST00000356920	0.1992	0.0043	2	1.0893	132021077	1	2049G>T	p.V683V	synonymous_variant	GTG	GTT
lusc	PRRC2C	unknown	ENST00000338920	0.1982	0.0061	1	1.3072	171501586	1	1353A>G	p.Q451Q	synonymous_variant	CAA	CAG
lusc	GPR124	unknown	ENST00000412232	0.1939	0.0043	8	1.0893	37689055	1	1047T>C	p.S349S	synonymous_variant	TCT	TCC
lusc	ATM	Cancer gene	ENST00000278616	0.1764	0.0043	11	1.0893	108098535	1	105A>G	p.R35R	synonymous_variant	CGA	CGG
lusc	EYS	unknown	ENST00000503581	0.1759	0.0043	6	1.0893	66115079	1	1044C>A	p.I348I	synonymous_variant	ATC	ATA
lusc	AKAP9	Cancer gene	ENST00000356239	0.1912	0.0043	7	1.3072	91630389	1	1158A>G	p.K386K	synonymous_variant	AAA	AAG
lusc	ROS1	Cancer gene	ENST00000368508	0.1817	0.0043	6	1.0893	117710871	1	1401C>T	p.I467I	synonymous_variant	ATC	ATT
lusc	CEP350	unknown	ENST00000367607	0.176	0.0043	1	1.0893	179983508	1	1920T>C	p.F640F	synonymous_variant	TTT	TTC
lusc	NOS3	unknown	ENST00000297494	0.1965	0.0047	7	1.0893	150691009	1	118C>A	p.R40R	synonymous_variant	CGG	AGG
lusc	NCKAP5	unknown	ENST00000409261	0.186	0.0043	2	1.0893	133542533	1	1851G>T	p.L617L	synonymous_variant	CTG	CTT
lusc	THOC2	unknown	ENST00000245838	0.19	0.0043	X	1.0893	122840735	1	195G>A	p.Q65Q	synonymous_variant	CAG	CAA
lusc	PCDH7	unknown	ENST00000543491	0.1955	0.0043	4	1.0893	30724214	1	1170C>G	p.R390R	synonymous_variant	CGC	CGG
lusc	FRY	unknown	ENST00000380250	0.1767	0.0043	13	1.0893	32745203	1	1947G>A	p.Q649Q	synonymous_variant	CAG	CAA
lusc	NOS2	unknown	ENST00000313735	0.1975	0.0043	17	1.0893	26105770	1	1227C>G	p.L409L	synonymous_variant	CTC	CTG
lusc	PCNT	unknown	ENST00000359568	0.1747	0.0043	21	1.0893	47777037	1	2085A>T	p.L695L	synonymous_variant	CTA	CTT
lusc	SI	unknown	ENST00000264382	0.1869	0.0052	3	1.0893	164733752	1	3876C>T	p.Y1292Y	synonymous_variant	TAC	TAT
lusc	DYNC1H1	unknown	ENST00000360184	0.1878	0.0043	14	1.3072	102498739	1	10014C>T	p.I3338I	synonymous_variant	ATC	ATT
lusc	CHD6	unknown	ENST00000373233	0.1787	0.0043	20	1.0893	40118538	1	1560C>T	p.T520T	synonymous_variant	ACC	ACT
lusc	RP1L1	unknown	ENST00000382483	0.1812	0.0043	8	1.0893	10468344	1	3264G>T	p.A1088A	synonymous_variant	GCG	GCT
lusc	MACF1	unknown	ENST00000545844	0.1659	0.0043	1	1.0893	39751296	1	1389A>T	p.S463S	synonymous_variant	TCA	TCT
lusc	DNAH10	unknown	ENST00000409039	0.1693	0.0043	12	1.0893	124272399	1	1287C>A	p.T429T	synonymous_variant	ACC	ACA
lusc	SLC12A5	unknown	ENST00000454036	0.1978	0.0047	20	1.0893	44663663	1	198G>A	p.K66K	synonymous_variant	AAG	AAA
lusc	ROBO2	Cancer gene	ENST00000487694	0.193	0.0043	3	1.0893	77595509	1	1003C>A	p.R335R	synonymous_variant	CGG	AGG
lusc	FRMPD2	unknown	ENST00000374201	0.1945	0.0043	10	1.0893	49409392	1	1833G>A	p.G611G	synonymous_variant	GGG	GGA
lusc	KIAA1549	Cancer gene	ENST00000422774	0.1855	0.0047	7	1.0893	138601948	1	2424G>C	p.L808L	synonymous_variant	CTG	CTC
lusc	SEC16A	unknown	ENST00000313050	0.1816	0.0043	9	1.0893	139369734	1	2334G>C	p.P778P	synonymous_variant	CCG	CCC
lusc	ZNF423	unknown	ENST00000561648	0.1949	0.0043	16	1.0893	49671208	1	1855C>A	p.R619R	synonymous_variant	CGG	AGG
lusc	PRKDC	unknown	ENST00000314191	0.1708	0.0043	8	1.0893	48842473	1	1992T>C	p.S664S	synonymous_variant	AGT	AGC
lusc	TNK2	unknown	ENST00000381916	0.1989	0.0043	3	1.0893	195605216	1	1353C>T	p.A451A	synonymous_variant	GCC	GCT
lusc	KALRN	unknown	ENST00000240874	0.189	0.0052	3	1.0893	124117574	1	2196C>A	p.P732P	synonymous_variant	CCC	CCA
lusc	PSME4	unknown	ENST00000404125	0.1867	0.0052	2	1.0893	54155305	1	1452G>A	p.L484L	synonymous_variant	CTG	CTA
lusc	TSHZ3	unknown	ENST00000240587	0.1991	0.0043	19	1.0893	31769343	1	1356C>T	p.F452F	synonymous_variant	TTC	TTT
lusc	FSIP2	unknown	ENST00000343098	0.1617	0.0043	2	1.0893	186670893	1	17127T>C	p.F5709F	synonymous_variant	TTT	TTC
lusc	TACC2	unknown	ENST00000369005	0.1771	0.0043	10	1.0893	123842195	1	180C>G	p.T60T	synonymous_variant	ACC	ACG
lusc	ITGAX	unknown	ENST00000268296	0.1973	0.0047	16	1.0893	31373182	1	1038C>A	p.S346S	synonymous_variant	TCC	TCA
lusc	HRNR	unknown	ENST00000368801	0.1979	0.0043	1	1.3072	152193025	1	1080C>T	p.G360G	synonymous_variant	GGC	GGT
lusc	KIF16B	unknown	ENST00000408042	0.193	0.0047	20	1.0893	16485157	1	1036C>T	p.L346L	synonymous_variant	CTA	TTA
lusc	KIF26B	unknown	ENST00000407071	0.1839	0.0052	1	1.0893	245765899	1	1371C>T	p.I457I	synonymous_variant	ATC	ATT
lusc	LAMB4	unknown	ENST00000388781	0.1877	0.0043	7	1.0893	107707008	1	2484A>G	p.V828V	synonymous_variant	GTA	GTG
lusc	SVEP1	unknown	ENST00000401783	0.1734	0.0043	9	1.0893	113148250	1	10165C>T	p.L3389L	synonymous_variant	CTG	TTG
lusc	DIAPH3	unknown	ENST00000400324	0.1967	0.0043	13	1.0893	60566228	1	1218C>T	p.R406R	synonymous_variant	CGC	CGT
lusc	ASH1L	unknown	ENST00000392403	0.177	0.0043	1	1.0893	155451086	1	1575A>G	p.V525V	synonymous_variant	GTA	GTG
lusc	ATP10D	unknown	ENST00000273859	0.1925	0.0052	4	1.0893	47556751	1	1644C>T	p.D548D	synonymous_variant	GAC	GAT
lusc	THSD7B	unknown	ENST00000272643	0.1897	0.0043	2	1.0893	137852569	1	1077A>G	p.P359P	synonymous_variant	CCA	CCG
lusc	MAP1A	unknown	ENST00000300231	0.1781	0.0043	15	1.0893	43819245	1	5574C>T	p.S1858S	synonymous_variant	TCC	TCT
lusc	NRAP	unknown	ENST00000359988	0.1881	0.0047	10	1.0893	115381688	1	2709G>T	p.T903T	synonymous_variant	ACG	ACT
lusc	HELZ2	unknown	ENST00000467148	0.1792	0.0043	20	1.0893	62200184	1	1257G>C	p.L419L	synonymous_variant	CTG	CTC
lusc	AGBL1	unknown	ENST00000441037	0.1994	0.0052	15	1.0893	87066056	1	2433G>A	p.L811L	synonymous_variant	CTG	CTA
prad	SYNE1	unknown	ENST00000367255	0.1581	0.002	6	1.1547	152652494	1	13326C>T	p.G4442G	synonymous_variant	GGC	GGT
prad	HMCN1	unknown	ENST00000271588	0.184	0.002	1	1.3857	186063456	1	10245C>A	p.A3415A	synonymous_variant	GCC	GCA
sarc	OBSCN	unknown	ENST00000570156	0.1579	0.0015	1	2.2222	228494137	1	14595C>A	p.T4865T	synonymous_variant	ACC	ACA
sarc	MUC4	Cancer gene	ENST00000463781	0.166	0.0015	3	2.2222	195516546	1	1905C>T	p.S635S	synonymous_variant	TCC	TCT
sarc	RYR1	unknown	ENST00000359596	0.1672	0.003	19	2.2222	39075732	1	14796C>T	p.I4932I	synonymous_variant	ATC	ATT
skcm	CAMK4	unknown	ENST00000282356	0.1997	0.0019	5	3.6281	110710562	9	255C>T	p.I85I	synonymous_variant	atC	atT
skcm	BCL2L12	Cancer gene	ENST00000246785	0.1488	0.0019	19	3.1746	50169131	9	51C>T	p.F17F	synonymous_variant	ttC	ttT
skcm	SLC27A5	unknown	ENST00000263093	0.0895	0.0019	19	2.0408	59010864	7	1662C>T	p.T554T	synonymous_variant	acC	acT
skcm	OASL	unknown	ENST00000257570	0.1565	0.0019	12	2.0408	121469308	5	594C>T	p.F198F	synonymous_variant	ttC	ttT
skcm	KNSTRN	Cancer gene	ENST00000249776	0.1161	0.0019	15	1.5873	40675132	5	96G>A	p.R32R	synonymous_variant	cgG	cgA
skcm	NPAS1	unknown	ENST00000602212	0.1435	0.0019	19	1.8141	47535945	5	477C>T	p.F159F	synonymous_variant	ttC	ttT
skcm	CCDC28A	unknown	ENST00000332797	0.1292	0.0019	6	1.3605	139094904	4	93C>T	p.F31F	synonymous_variant	ttC	ttT
skcm	AKR1B1	unknown	ENST00000285930	0.1394	0.0019	7	1.5873	134134532	4	369C>T	p.F123F	synonymous_variant	ttC	ttT
skcm	ANKRD30B	unknown	ENST00000358984	0.1769	0.0019	18	1.3605	14763875	3	1011G>A	p.R337R	synonymous_variant	agG	agA
skcm	FAM13A	unknown	ENST00000264344	0.1547	0.0019	4	1.3605	89658686	3	2583G>A	p.R861R	synonymous_variant	cgG	cgA
skcm	AIFM1	unknown	ENST00000287295	0.1653	0.0019	X	1.3605	129270669	3	1113C>T	p.S371S	synonymous_variant	tcC	tcT
skcm	ZNF28	unknown	ENST00000457749	0.1238	0.0019	19	1.1338	53303922	3	1176C>T	p.F392F	synonymous_variant	ttC	ttT
skcm	BAAT	unknown	ENST00000259407	0.1789	0.0019	9	1.5873	104125007	3	960C>T	p.F320F	synonymous_variant	ttC	ttT
skcm	MAGEA10	unknown	ENST00000370323	0.1821	0.0019	X	1.3605	151303172	3	921G>A	p.R307R	synonymous_variant	agG	agA
skcm	FEM1A	unknown	ENST00000269856	0.1939	0.0019	19	1.5873	4793084	3	1218C>T	p.F406F	synonymous_variant	ttC	ttT
skcm	KLHL22	unknown	ENST00000328879	0.1258	0.0019	22	1.1338	20819207	3	1050C>T	p.F350F	synonymous_variant	ttC	ttT
skcm	STXBP4	unknown	ENST00000376352	0.1281	0.0019	17	1.1338	53237185	3	1575C>T	p.I525I	synonymous_variant	atC	atT
skcm	CD300LG	unknown	ENST00000317310	0.1849	0.0019	17	1.5873	41926251	3	369C>T	p.F123F	synonymous_variant	ttC	ttT
skcm	TREM1	unknown	ENST00000244709	0.1449	0.0019	6	1.1338	41248704	3	594C>T	p.I198I	synonymous_variant	atC	atT
skcm	WIZ	unknown	ENST00000263381	0.1598	0.0019	19	1.3605	15535023	3	2196C>T	p.F732F	synonymous_variant	ttC	ttT
skcm	SHD	unknown	ENST00000543264	0.1371	0.0019	19	1.1338	4290474	3	867C>T	p.F289F	synonymous_variant	ttC	ttT
skcm	TBCK	unknown	ENST00000273980	0.1574	0.0019	4	1.3605	107037521	3	2250C>T	p.I750I	synonymous_variant	atC	atT
skcm	BRAF	Cancer gene	ENST00000288602	0.1906	0.0019	7	1.3605	140453135	3	1800G>A	p.V600V	synonymous_variant	gtG	gtA
skcm	MYB	Cancer gene	ENST00000341911	0.1229	0.0019	6	1.1338	135517065	3	1128C>T	p.I376I	synonymous_variant	atC	atT
skcm	SLC9A9	unknown	ENST00000316549	0.1641	0.0019	3	1.3605	143292979	3	951C>T	p.F317F	synonymous_variant	ttC	ttT
skcm	ATP2B1	unknown	ENST00000428670	0.1158	0.0019	12	1.1338	89998001	3	2565C>T	p.F855F	synonymous_variant	ttC	ttT
skcm	PLD5	unknown	ENST00000536534	0.1998	0.0019	1	1.5873	242253243	3	1524G>A	p.P508P	synonymous_variant	ccG	ccA
skcm	LPO	unknown	ENST00000262290	0.1924	0.0019	17	1.5873	56344924	3	1908C>T	p.F636F	synonymous_variant	ttC	ttT
skcm	MRGPRX4	unknown	ENST00000314254	0.1857	0.0019	11	1.5873	18195625	3	822C>T	p.F274F	synonymous_variant	ttC	ttT
skcm	SCN3B	unknown	ENST00000392770	0.1919	0.0019	11	1.3605	123516298	3	216C>T	p.F72F	synonymous_variant	ttC	ttT
skcm	PLEKHA4	unknown	ENST00000263265	0.1717	0.0019	19	1.1338	49362198	2	891C>T	p.P297P	synonymous_variant	ccC	ccT
skcm	TARBP1	unknown	ENST00000040877	0.1838	0.0019	1	1.3605	234529414	2	4413C>T	p.I1471I	synonymous_variant	atC	atT
skcm	GCNT1	unknown	ENST00000442371	0.1861	0.0019	9	1.1338	79117387	2	90C>T	p.S30S	synonymous_variant	tcC	tcT
skcm	WSCD2	unknown	ENST00000332082	0.1788	0.0019	12	1.3605	108589750	2	141G>A	p.G47G	synonymous_variant	ggG	ggA
skcm	CERS3	unknown	ENST00000284382	0.189	0.0019	15	1.1338	101041962	2	93C>T	p.L31L	synonymous_variant	ctC	ctT
skcm	APOL3	unknown	ENST00000349314	0.1877	0.0019	22	1.1338	36538010	2	447G>A	p.R149R	synonymous_variant	agG	agA
skcm	DVL2	unknown	ENST00000005340	0.173	0.0019	17	1.1338	7132919	2	735C>T	p.P245P	synonymous_variant	ccC	ccT
skcm	EEF2	unknown	ENST00000309311	0.1987	0.0019	19	1.3605	3982420	2	615C>T	p.I205I	synonymous_variant	atC	atT
skcm	SERPINI1	unknown	ENST00000295777	0.1872	0.0019	3	1.1338	167510406	2	510G>A	p.R170R	synonymous_variant	agG	agA
skcm	CFI	unknown	ENST00000394634	0.1784	0.0019	4	1.1338	110682704	2	627C>T	p.F209F	synonymous_variant	ttC	ttT
skcm	RASGRP1	unknown	ENST00000310803	0.1712	0.0019	15	1.1338	38808488	2	585G>A	p.R195R	synonymous_variant	cgG	cgA
skcm	NPL	unknown	ENST00000367553	0.1939	0.0019	1	1.1338	182787806	2	588C>T	p.F196F	synonymous_variant	ttC	ttT
skcm	NSUN2	unknown	ENST00000264670	0.1721	0.0019	5	1.1338	6611115	2	1179C>T	p.F393F	synonymous_variant	ttC	ttT
skcm	SF3B2	unknown	ENST00000322535	0.1687	0.0019	11	1.1338	65826342	2	1008C>T	p.P336P	synonymous_variant	ccC	ccT
skcm	APOL1	unknown	ENST00000319136	0.1869	0.0019	22	1.1338	36661374	2	540G>A	p.G180G	synonymous_variant	ggG	ggA
skcm	DUSP8	unknown	ENST00000397374	0.1767	0.0019	11	1.1338	1586955	2	102C>T	p.S34S	synonymous_variant	tcC	tcT
skcm	KIF5C	unknown	ENST00000435030	0.196	0.0019	2	1.3605	149806890	2	882G>A	p.G294G	synonymous_variant	ggG	ggA
skcm	XKR9	unknown	ENST00000408926	0.1897	0.003	8	1.1338	71646647	2	1110C>T	p.F370F	synonymous_variant	ttC	ttT
skcm	ABL1	Cancer gene	ENST00000372348	0.1635	0.0019	9	1.1338	133755918	2	1602C>T	p.V534V	synonymous_variant	gtC	gtT
skcm	LPPR1	unknown	ENST00000374874	0.1935	0.0019	9	1.1338	104048505	2	372C>T	p.I124I	synonymous_variant	atC	atT
skcm	SALL2	unknown	ENST00000327430	0.1947	0.0019	14	1.3605	21991828	2	2034C>T	p.F678F	synonymous_variant	ttC	ttT
skcm	SULT1A1	unknown	ENST00000395609	0.1962	0.0019	16	1.1338	28619845	2	228C>T	p.F76F	synonymous_variant	ttC	ttT
skcm	ITGAV	Cancer gene	ENST00000261023	0.1938	0.0019	2	1.3605	187531505	2	2241C>T	p.I747I	synonymous_variant	atC	atT
skcm	RFT1	unknown	ENST00000296292	0.1802	0.0019	3	1.1338	53159945	2	129C>T	p.I43I	synonymous_variant	atC	atT
skcm	MGAT4A	unknown	ENST00000264968	0.1804	0.0019	2	1.1338	99294906	2	123C>T	p.F41F	synonymous_variant	ttC	ttT
skcm	SOS2	unknown	ENST00000216373	0.1606	0.0019	14	1.1338	50655284	2	645G>A	p.R215R	synonymous_variant	cgG	cgA
skcm	ANKRD24	unknown	ENST00000600132	0.1917	0.0019	19	1.3605	4216990	2	1833C>T	p.T611T	synonymous_variant	acC	acT
skcm	LIPE	unknown	ENST00000244289	0.1649	0.0019	19	1.1338	42930801	2	501G>A	p.R167R	synonymous_variant	agG	agA
skcm	C9orf84	unknown	ENST00000374287	0.1591	0.0019	9	1.1338	114486106	2	1728G>A	p.R576R	synonymous_variant	agG	agA
skcm	TAOK2	unknown	ENST00000308893	0.1899	0.0019	16	1.3605	29999175	2	3582C>T	p.I1194I	synonymous_variant	atC	atT
skcm	NDC1	unknown	ENST00000371429	0.175	0.0019	1	1.1338	54258908	2	1629C>T	p.F543F	synonymous_variant	ttC	ttT
skcm	ASAH2	unknown	ENST00000395526	0.1717	0.0019	10	1.1338	52008332	2	39G>A	p.L13L	synonymous_variant	ctG	ctA
skcm	MSH5	unknown	ENST00000375703	0.1994	0.0019	6	1.3605	31727726	2	1659C>T	p.V553V	synonymous_variant	gtC	gtT
skcm	MEF2B	unknown	ENST00000162023	0.1901	0.0019	19	1.1338	19257566	2	660G>A	p.G220G	synonymous_variant	ggG	ggA
skcm	PPP6R2	unknown	ENST00000395741	0.1678	0.0019	22	1.1338	50869685	2	1212C>T	p.A404A	synonymous_variant	gcC	gcT
skcm	NKAIN2	unknown	ENST00000368417	0.1638	0.0019	6	1.1338	124604234	2	138C>T	p.I46I	synonymous_variant	atC	atT
skcm	PDZD8	unknown	ENST00000334464	0.1634	0.0019	10	1.1338	119044791	2	1453T>C	p.L485L	synonymous_variant	Ttg	Ctg
skcm	SCUBE1	unknown	ENST00000360835	0.1666	0.0019	22	1.1338	43735192	2	138C>T	p.I46I	synonymous_variant	atC	atT
skcm	PCDHGA10	unknown	ENST00000398610	0.1965	0.0019	5	1.3605	140795001	2	2259C>T	p.F753F	synonymous_variant	ttC	ttT
skcm	HOXC11	Cancer gene	ENST00000546378	0.1954	0.0019	12	1.1338	54367532	2	507C>T	p.P169P	synonymous_variant	ccC	ccT
skcm	SOGA3	unknown	ENST00000556132	0.1962	0.0019	6	1.1338	127797247	2	1924C>T	p.L642L	synonymous_variant	Ctg	Ttg
skcm	DIAPH3	unknown	ENST00000400324	0.1628	0.0019	13	1.1338	60240757	2	3543C>T	p.P1181P	synonymous_variant	ccC	ccT
skcm	SLC41A1	unknown	ENST00000367137	0.1815	0.0019	1	1.1338	205764127	2	1227C>T	p.A409A	synonymous_variant	gcC	gcT
skcm	ZMYM6	unknown	ENST00000357182	0.1607	0.0019	1	1.1338	35452993	2	3690C>T	p.F1230F	synonymous_variant	ttC	ttT
skcm	INPP5D	unknown	ENST00000359570	0.191	0.0019	2	1.3605	234106777	2	2694C>T	p.I898I	synonymous_variant	atC	atT
skcm	IL13RA2	unknown	ENST00000371936	0.1892	0.0019	X	1.1338	114251824	2	9C>T	p.F3F	synonymous_variant	ttC	ttT
skcm	SERPINB13	unknown	ENST00000344731	0.1884	0.0019	18	1.1338	61262349	2	702G>A	p.G234G	synonymous_variant	ggG	ggA
skcm	LMAN2	unknown	ENST00000303127	0.191	0.0019	5	1.1338	176764725	2	495C>T	p.P165P	synonymous_variant	ccC	ccT
skcm	MFSD2A	unknown	ENST00000372809	0.1801	0.0019	1	1.1338	40432817	2	1026C>T	p.F342F	synonymous_variant	ttC	ttT
skcm	IQCG	unknown	ENST00000265239	0.1852	0.0019	3	1.1338	197665517	2	417C>T	p.F139F	synonymous_variant	ttC	ttT
skcm	NKD1	unknown	ENST00000268459	0.1837	0.0019	16	1.1338	50666288	2	792G>A	p.G264G	synonymous_variant	ggG	ggA
skcm	DGCR2	unknown	ENST00000263196	0.1798	0.0019	22	1.1338	19035969	2	990C>T	p.F330F	synonymous_variant	ttC	ttT
skcm	ABI3BP	unknown	ENST00000284322	0.1649	0.0019	3	1.1338	100621520	2	291G>A	p.P97P	synonymous_variant	ccG	ccA
skcm	ABCG4	unknown	ENST00000307417	0.176	0.0019	11	1.1338	119031618	2	1743G>A	p.T581T	synonymous_variant	acG	acA
skcm	MC5R	unknown	ENST00000324750	0.1935	0.0019	18	1.1338	13826628	2	864C>T	p.S288S	synonymous_variant	tcC	tcT
skcm	TMEM59L	unknown	ENST00000600490	0.1921	0.0019	19	1.1338	18726820	2	444C>T	p.S148S	synonymous_variant	tcC	tcT
skcm	ZDHHC8	unknown	ENST00000405930	0.1717	0.0019	22	1.1338	20129011	2	1083C>T	p.F361F	synonymous_variant	ttC	ttT
skcm	GRIA3	unknown	ENST00000264357	0.1977	0.0019	X	1.3605	122538699	2	1434G>A	p.G478G	synonymous_variant	ggG	ggA
skcm	NFE2L1	unknown	ENST00000362042	0.1719	0.0019	17	1.1338	46128819	2	339C>T	p.V113V	synonymous_variant	gtC	gtT
skcm	NTN5	unknown	ENST00000270235	0.1827	0.0019	19	1.1338	49173971	2	273C>T	p.I91I	synonymous_variant	atC	atT
skcm	MFSD4	unknown	ENST00000367147	0.1814	0.0019	1	1.1338	205554035	2	891G>A	p.R297R	synonymous_variant	agG	agA
skcm	DEGS2	unknown	ENST00000305631	0.1936	0.0019	14	1.1338	100615479	2	651C>T	p.F217F	synonymous_variant	ttC	ttT
skcm	HAS1	unknown	ENST00000222115	0.1786	0.0019	19	1.1338	52217175	2	1242C>T	p.F414F	synonymous_variant	ttC	ttT
skcm	PPP6R1	unknown	ENST00000412770	0.169	0.0019	19	1.1338	55756738	2	447C>T	p.F149F	synonymous_variant	ttC	ttT
skcm	EIF4G1	unknown	ENST00000424196	0.184	0.0019	3	1.3605	184041252	2	2166C>T	p.I722I	synonymous_variant	atC	atT
skcm	TRIM31	unknown	ENST00000376734	0.1862	0.0019	6	1.1338	30078327	2	642G>A	p.G214G	synonymous_variant	ggG	ggA
skcm	TNFAIP8L3	unknown	ENST00000327536	0.1965	0.0019	15	1.1338	51397368	2	6G>A	p.G2G	synonymous_variant	ggG	ggA
skcm	ATXN2L	unknown	ENST00000395547	0.1645	0.0019	16	1.1338	28841951	2	1050C>T	p.I350I	synonymous_variant	atC	atT
skcm	FAM115A	unknown	ENST00000479870	0.1681	0.0019	7	1.1338	143556184	2	2238C>T	p.L746L	synonymous_variant	ctC	ctT
skcm	STC2	unknown	ENST00000265087	0.1956	0.0019	5	1.1338	172750341	2	387G>A	p.R129R	synonymous_variant	agG	agA
skcm	ZNF846	unknown	ENST00000397902	0.1805	0.0019	19	1.1338	9869117	2	636C>T	p.S212S	synonymous_variant	tcC	tcT
skcm	AP2A1	unknown	ENST00000359032	0.1669	0.0019	19	1.1338	50303023	2	1272C>T	p.I424I	synonymous_variant	atC	atT
skcm	NT5C1A	unknown	ENST00000235628	0.1901	0.0019	1	1.1338	40126934	2	558G>A	p.G186G	synonymous_variant	ggG	ggA
skcm	DNM1	unknown	ENST00000372923	0.1985	0.0019	9	1.3605	130984863	2	1116C>T	p.F372F	synonymous_variant	ttC	ttT
skcm	ZMIZ1	unknown	ENST00000334512	0.1933	0.0019	10	1.3605	81061875	2	2031C>T	p.F677F	synonymous_variant	ttC	ttT
skcm	CPE	unknown	ENST00000402744	0.1833	0.0019	4	1.1338	166405617	2	834C>T	p.F278F	synonymous_variant	ttC	ttT
skcm	AHR	unknown	ENST00000242057	0.199	0.0019	7	1.1338	17378907	2	1458C>T	p.F486F	synonymous_variant	ttC	ttT
skcm	CEP290	unknown	ENST00000552810	0.1494	0.0019	12	1.1338	88472896	2	5337C>T	p.I1779I	synonymous_variant	atC	atT
skcm	SEMA4G	unknown	ENST00000210633	0.1992	0.0019	10	1.3605	102738691	2	729G>A	p.T243T	synonymous_variant	acG	acA
skcm	ACTB	unknown	ENST00000331789	0.1895	0.0019	7	1.1338	5567919	2	795C>T	p.S265S	synonymous_variant	tcC	tcT
skcm	ZNF324B	unknown	ENST00000336614	0.18	0.0019	19	1.1338	58967343	2	1032C>T	p.S344S	synonymous_variant	tcC	tcT
skcm	ITSN1	unknown	ENST00000381318	0.1558	0.0019	21	1.1338	35258649	2	4902G>A	p.T1634T	synonymous_variant	acG	acA
skcm	IRAK2	unknown	ENST00000256458	0.1767	0.0019	3	1.1338	10280488	2	1530C>T	p.L510L	synonymous_variant	ctC	ctT
skcm	CLCN5	unknown	ENST00000376088	0.2	0.0019	X	1.3605	49853375	2	1578C>T	p.I526I	synonymous_variant	atC	atT
skcm	FAM83D	unknown	ENST00000217429	0.1771	0.0019	20	1.1338	37570694	2	666C>T	p.I222I	synonymous_variant	atC	atT
skcm	ALDH1L1	unknown	ENST00000273450	0.1972	0.0019	3	1.3605	125833481	2	2031G>A	p.V677V	synonymous_variant	gtG	gtA
skcm	KLHL6	unknown	ENST00000341319	0.1769	0.0019	3	1.1338	183209742	2	1839G>A	p.R613R	synonymous_variant	agG	agA
skcm	CCDC114	unknown	ENST00000315396	0.1751	0.0019	19	1.1338	48801292	2	1356G>A	p.P452P	synonymous_variant	ccG	ccA
skcm	ZNF564	unknown	ENST00000339282	0.1796	0.0019	19	1.1338	12638571	2	351C>T	p.S117S	synonymous_variant	tcC	tcT
skcm	IQGAP1	unknown	ENST00000268182	0.1239	0.0019	15	1.1338	91017136	2	2442C>T	p.S814S	synonymous_variant	tcC	tcT
skcm	HSD3B2	unknown	ENST00000543831	0.1898	0.0019	1	1.1338	119958096	2	54C>T	p.I18I	synonymous_variant	atC	atT
skcm	TLE2	unknown	ENST00000262953	0.1728	0.0019	19	1.1338	3005778	2	1689C>T	p.F563F	synonymous_variant	ttC	ttT
skcm	TFAP4	unknown	ENST00000204517	0.1924	0.0019	16	1.1338	4310097	2	816C>T	p.I272I	synonymous_variant	atC	atT
skcm	VPS8	unknown	ENST00000437079	0.1593	0.0019	3	1.1338	184769774	2	4248C>T	p.F1416F	synonymous_variant	ttC	ttT
skcm	SOWAHB	unknown	ENST00000334306	0.1713	0.0019	4	1.1338	77816807	2	2196C>T	p.F732F	synonymous_variant	ttC	ttT
skcm	MLXIP	unknown	ENST00000319080	0.1681	0.0019	12	1.1338	122622068	2	2085C>T	p.S695S	synonymous_variant	agC	agT
skcm	PSAT1	unknown	ENST00000376588	0.1899	0.0019	9	1.1338	80932643	2	792C>T	p.A264A	synonymous_variant	gcC	gcT
skcm	GPR65	unknown	ENST00000267549	0.1925	0.0019	14	1.1338	88477563	2	372C>T	p.F124F	synonymous_variant	ttC	ttT
skcm	PHF20	unknown	ENST00000374012	0.1946	0.0019	20	1.3605	34505530	2	1950C>T	p.F650F	synonymous_variant	ttC	ttT
skcm	ERCC6-PGBD3	unknown	ENST00000515869	0.1935	0.0019	10	1.3605	50723688	2	2877C>T	p.F959F	synonymous_variant	ttC	ttT
skcm	ARHGEF7	unknown	ENST00000375741	0.1711	0.0019	13	1.1338	111926203	2	1179C>T	p.S393S	synonymous_variant	agC	agT
skcm	OPRL1	unknown	ENST00000349451	0.1899	0.0019	20	1.1338	62729389	2	468C>T	p.I156I	synonymous_variant	atC	atT
skcm	FAM49A	unknown	ENST00000381323	0.1936	0.0019	2	1.1338	16740731	2	834C>T	p.I278I	synonymous_variant	atC	atT
skcm	FKBP15	unknown	ENST00000238256	0.1902	0.0019	9	1.3605	115932877	2	2691C>T	p.S897S	synonymous_variant	tcC	tcT
skcm	RAB40AL	unknown	ENST00000218249	0.198	0.0019	X	1.1338	102193023	2	777C>T	p.I259I	synonymous_variant	atC	atT
skcm	ZC3H3	unknown	ENST00000262577	0.1962	0.0019	8	1.3605	144550575	2	2082C>T	p.P694P	synonymous_variant	ccC	ccT
skcm	MAPK13	unknown	ENST00000211287	0.1903	0.0019	6	1.1338	36103816	2	438C>T	p.V146V	synonymous_variant	gtC	gtT
skcm	MANSC1	unknown	ENST00000535902	0.1859	0.0019	12	1.1338	12483627	2	630C>T	p.S210S	synonymous_variant	tcC	tcT
skcm	YEATS2	unknown	ENST00000305135	0.1594	0.0019	3	1.1338	183480001	2	1881C>T	p.S627S	synonymous_variant	tcC	tcT
skcm	SLC34A1	unknown	ENST00000324417	0.1762	0.0019	5	1.1338	176812796	2	54C>T	p.V18V	synonymous_variant	gtC	gtT
skcm	PIK3R4	unknown	ENST00000356763	0.1603	0.0019	3	1.1338	130463913	2	150C>T	p.V50V	synonymous_variant	gtC	gtT
skcm	GFOD1	unknown	ENST00000379287	0.1885	0.0019	6	1.1338	13365764	2	384C>T	p.F128F	synonymous_variant	ttC	ttT
skcm	FAM120C	unknown	ENST00000375180	0.1645	0.0019	X	1.1338	54162931	2	1251C>T	p.S417S	synonymous_variant	tcC	tcT
skcm	MVP	unknown	ENST00000357402	0.1688	0.0019	16	1.1338	29841948	2	78C>T	p.S26S	synonymous_variant	tcC	tcT
skcm	ZNF80	unknown	ENST00000482457	0.1985	0.0019	3	1.1338	113955646	2	276C>T	p.F92F	synonymous_variant	ttC	ttT
skcm	SRBD1	unknown	ENST00000263736	0.1665	0.0019	2	1.1338	45829063	2	240C>T	p.V80V	synonymous_variant	gtC	gtT
skcm	HEATR2	unknown	ENST00000297440	0.1988	0.0019	7	1.1338	825182	2	2460C>T	p.F820F	synonymous_variant	ttC	ttT
skcm	PSMD1	unknown	ENST00000308696	0.1674	0.0019	2	1.1338	231936974	2	726C>T	p.L242L	synonymous_variant	ctC	ctT
skcm	LGALS4	unknown	ENST00000307751	0.1936	0.0019	19	1.1338	39293030	2	585C>T	p.F195F	synonymous_variant	ttC	ttT
skcm	ZFC3H1	unknown	ENST00000378743	0.1851	0.0039	12	1.1338	72057130	1	261A>G	p.S87S	synonymous_variant	tcA	tcG
skcm	LLGL1	unknown	ENST00000316843	0.1995	0.0039	17	1.1338	18139963	1	1395G>A	p.V465V	synonymous_variant	gtG	gtA
skcm	NOS2	unknown	ENST00000313735	0.1975	0.0039	17	1.1338	26099415	1	1623C>T	p.I541I	synonymous_variant	atC	atT
skcm	ZEB2	unknown	ENST00000558170	0.1962	0.0019	2	1.1338	145147408	1	3255G>A	p.A1085A	synonymous_variant	gcG	gcA
skcm	MAP1B	unknown	ENST00000296755	0.1806	0.0045	5	1.1338	71490634	1	1452C>T	p.I484I	synonymous_variant	atC	atT
skcm	SLC24A1	unknown	ENST00000261892	0.1987	0.0061	15	1.1338	65917534	1	1116C>T	p.S372S	synonymous_variant	tcC	tcT
skcm	ARHGEF40	unknown	ENST00000298694	0.191	0.0053	14	1.1338	21543272	1	1383C>T	p.A461A	synonymous_variant	gcC	gcT
skcm	LTBP4	unknown	ENST00000308370	0.1895	0.003	19	1.1338	41117880	1	2370C>T	p.S790S	synonymous_variant	tcC	tcT
skcm	AZI1	unknown	ENST00000450824	0.1991	0.0039	17	1.1338	79168728	1	2061C>T	p.A687A	synonymous_variant	gcC	gcT
skcm	FBXW10	unknown	ENST00000395665	0.1997	0.0045	17	1.1338	18654336	1	1092G>A	p.V364V	synonymous_variant	gtG	gtA
skcm	TRO	unknown	ENST00000173898	0.1924	0.0019	X	1.1338	54955515	1	2358C>T	p.S786S	synonymous_variant	agC	agT
skcm	TUBGCP6	unknown	ENST00000248846	0.187	0.0039	22	1.1338	50664720	1	1689C>T	p.F563F	synonymous_variant	ttC	ttT
skcm	ATRNL1	unknown	ENST00000355044	0.1932	0.003	10	1.1338	117001393	1	1566C>T	p.Y522Y	synonymous_variant	taC	taT
skcm	BOD1L1	unknown	ENST00000040738	0.1764	0.003	4	1.1338	13604735	1	3789A>G	p.E1263E	synonymous_variant	gaA	gaG
skcm	CAPN15	unknown	ENST00000219611	0.1989	0.003	16	1.1338	601395	1	2160C>T	p.S720S	synonymous_variant	tcC	tcT
skcm	UBE2O	unknown	ENST00000319380	0.1948	0.0039	17	1.1338	74396354	1	1029C>T	p.D343D	synonymous_variant	gaC	gaT
skcm	C20orf194	unknown	ENST00000252032	0.197	0.0045	20	1.1338	3305562	1	1242G>A	p.L414L	synonymous_variant	ttG	ttA
skcm	POLR1B	unknown	ENST00000263331	0.1979	0.003	2	1.1338	113316988	1	1449C>A	p.T483T	synonymous_variant	acC	acA
skcm	PKP4	unknown	ENST00000389759	0.1967	0.0039	2	1.1338	159490799	1	1560C>T	p.P520P	synonymous_variant	ccC	ccT
skcm	ADAMTS3	unknown	ENST00000286657	0.1964	0.003	4	1.1338	73185051	1	1350C>T	p.I450I	synonymous_variant	atC	atT
skcm	PPP1R13B	unknown	ENST00000202556	0.1989	0.0061	14	1.1338	104263709	1	156T>C	p.N52N	synonymous_variant	aaT	aaC
skcm	NHS	unknown	ENST00000380060	0.1894	0.003	X	1.1338	17744107	1	1818C>T	p.H606H	synonymous_variant	caC	caT
skcm	REST	unknown	ENST00000309042	0.1987	0.0061	4	1.1338	57796419	1	1395C>T	p.S465S	synonymous_variant	tcC	tcT
skcm	INO80	unknown	ENST00000361937	0.1905	0.0039	15	1.1338	41365680	1	1341T>C	p.F447F	synonymous_variant	ttT	ttC
skcm	MAPKBP1	unknown	ENST00000456763	0.1911	0.0045	15	1.1338	42107932	1	1446C>T	p.I482I	synonymous_variant	atC	atT
skcm	VPS13C	unknown	ENST00000261517	0.1921	0.0039	15	1.3605	62170919	1	10029C>T	p.S3343S	synonymous_variant	tcC	tcT
skcm	CNTLN	unknown	ENST00000380647	0.1928	0.0019	9	1.1338	17409438	1	2763G>A	p.Q921Q	synonymous_variant	caG	caA
skcm	JAK2	Cancer gene	ENST00000381652	0.1979	0.0019	9	1.1338	5064921	1	1095C>T	p.F365F	synonymous_variant	ttC	ttT
skcm	USP9X	Cancer gene	ENST00000324545	0.1798	0.0053	X	1.1338	41007795	1	1593C>T	p.A531A	synonymous_variant	gcC	gcT
skcm	XPO4	unknown	ENST00000255305	0.1975	0.0053	13	1.1338	21382648	1	1566G>A	p.P522P	synonymous_variant	ccG	ccA
skcm	SLC12A4	unknown	ENST00000422611	0.1989	0.0053	16	1.1338	67981583	1	1962C>T	p.I654I	synonymous_variant	atC	atT
skcm	AP3D1	unknown	ENST00000355272	0.1962	0.0045	19	1.1338	2118669	1	1644C>T	p.A548A	synonymous_variant	gcC	gcT
skcm	CECR2	unknown	ENST00000262608	0.1922	0.0039	22	1.1338	17976561	1	225C>T	p.I75I	synonymous_variant	atC	atT
skcm	DNMT3A	Cancer gene	ENST00000264709	0.1972	0.0019	2	1.3605	25523011	1	174C>T	p.P58P	synonymous_variant	ccC	ccT
skcm	TDRD6	unknown	ENST00000316081	0.184	0.0019	6	1.1338	46657203	1	1338C>T	p.V446V	synonymous_variant	gtC	gtT
skcm	MTUS1	unknown	ENST00000262102	0.1952	0.0061	8	1.1338	17581326	1	2304G>A	p.L768L	synonymous_variant	ttG	ttA
skcm	IKBKAP	unknown	ENST00000374647	0.1941	0.003	9	1.1338	111674626	1	1107C>T	p.L369L	synonymous_variant	ctC	ctT
skcm	RAPGEF1	unknown	ENST00000372190	0.1987	0.0045	9	1.1338	134497234	1	1857C>T	p.S619S	synonymous_variant	tcC	tcT
skcm	DNHD1	unknown	ENST00000254579	0.1683	0.0045	11	1.1338	6519550	1	105C>T	p.P35P	synonymous_variant	ccC	ccT
skcm	TIMELESS	unknown	ENST00000553532	0.1964	0.003	12	1.1338	56823952	1	1023C>T	p.F341F	synonymous_variant	ttC	ttT
skcm	MAMDC4	unknown	ENST00000317446	0.1978	0.0039	9	1.1338	139749490	1	1125G>A	p.R375R	synonymous_variant	cgG	cgA
skcm	TEX2	unknown	ENST00000258991	0.1979	0.007	17	1.1338	62290231	1	1347C>T	p.L449L	synonymous_variant	ctC	ctT
skcm	RLF	unknown	ENST00000372771	0.1859	0.0019	1	1.1338	40702018	1	1644G>A	p.Q548Q	synonymous_variant	caG	caA
skcm	EIF2AK4	unknown	ENST00000263791	0.1892	0.0045	15	1.1338	40259718	1	1191C>T	p.I397I	synonymous_variant	atC	atT
skcm	CHD6	unknown	ENST00000373233	0.199	0.0039	20	1.3605	40118553	1	1545C>T	p.I515I	synonymous_variant	atC	atT
skcm	DICER1	Cancer gene	ENST00000526495	0.1858	0.0045	14	1.1338	95582874	1	1668C>T	p.P556P	synonymous_variant	ccC	ccT
skcm	DOCK7	unknown	ENST00000340370	0.1839	0.0045	1	1.1338	63099247	1	1038A>T	p.L346L	synonymous_variant	ctA	ctT
skcm	PHLDB1	unknown	ENST00000361417	0.1933	0.0061	11	1.1338	118498622	1	1083C>T	p.I361I	synonymous_variant	atC	atT
skcm	SREBF1	unknown	ENST00000355815	0.197	0.0045	17	1.1338	17720736	1	1530G>A	p.R510R	synonymous_variant	cgG	cgA
skcm	PLD1	unknown	ENST00000351298	0.1992	0.0061	3	1.1338	171405333	1	1581T>C	p.D527D	synonymous_variant	gaT	gaC
skcm	HIPK1	unknown	ENST00000369558	0.1963	0.0053	1	1.1338	114504973	1	2016C>T	p.F672F	synonymous_variant	ttC	ttT
skcm	ARHGEF10L	Cancer gene	ENST00000361221	0.195	0.0053	1	1.1338	17949637	1	1167C>T	p.S389S	synonymous_variant	tcC	tcT
skcm	DZIP3	unknown	ENST00000361582	0.1964	0.003	3	1.1338	108363192	1	1323C>T	p.T441T	synonymous_variant	acC	acT
skcm	TRIP11	Cancer gene	ENST00000267622	0.1852	0.0045	14	1.1338	92471455	1	2865C>T	p.T955T	synonymous_variant	acC	acT
skcm	MTMR4	unknown	ENST00000323456	0.1966	0.003	17	1.1338	56582272	1	1167T>G	p.A389A	synonymous_variant	gcT	gcG
skcm	ANKHD1	unknown	ENST00000297183	0.1998	0.003	5	1.3605	139838840	1	1572T>C	p.L524L	synonymous_variant	ctT	ctC
skcm	CCNJL	unknown	ENST00000393977	0.1856	0.0019	5	1.1338	159680613	1	1080C>A	p.S360S	synonymous_variant	tcC	tcA
skcm	LRRC16A	unknown	ENST00000329474	0.1934	0.0053	6	1.1338	25515986	1	1716C>T	p.S572S	synonymous_variant	tcC	tcT
skcm	REXO1	unknown	ENST00000170168	0.1961	0.0053	19	1.1338	1827447	1	1341G>A	p.G447G	synonymous_variant	ggG	ggA
skcm	UBR1	unknown	ENST00000290650	0.1879	0.0053	15	1.1338	43340605	1	1524T>A	p.I508I	synonymous_variant	atT	atA
skcm	RTTN	unknown	ENST00000255674	0.1827	0.0039	18	1.1338	67816181	1	2265C>T	p.T755T	synonymous_variant	acC	acT
skcm	ZNF236	unknown	ENST00000253159	0.1867	0.0039	18	1.1338	74620486	1	2502G>A	p.G834G	synonymous_variant	ggG	ggA
skcm	TRIM33	Cancer gene	ENST00000358465	0.198	0.0053	1	1.1338	114964187	1	1932C>T	p.S644S	synonymous_variant	agC	agT
skcm	ANKRD50	unknown	ENST00000504087	0.1924	0.0045	4	1.1338	125593259	1	1173C>T	p.I391I	synonymous_variant	atC	atT
skcm	MAST2	unknown	ENST00000361297	0.1873	0.0019	1	1.1338	46487735	1	1404C>T	p.L468L	synonymous_variant	ctC	ctT
skcm	ZNF451	unknown	ENST00000370706	0.1995	0.0045	6	1.1338	57012014	1	1131C>T	p.T377T	synonymous_variant	acC	acT
skcm	HFM1	unknown	ENST00000370425	0.1923	0.003	1	1.1338	91841144	1	1536C>T	p.T512T	synonymous_variant	acC	acT
skcm	ANKRD26	unknown	ENST00000376087	0.1884	0.0039	10	1.1338	27335337	1	1930C>T	p.L644L	synonymous_variant	Ctg	Ttg
skcm	SYTL2	unknown	ENST00000354566	0.1951	0.003	11	1.1338	85436411	1	1089T>C	p.D363D	synonymous_variant	gaT	gaC
skcm	NHSL2	unknown	ENST00000540800	0.196	0.0045	X	1.1338	71358661	1	1263G>A	p.G421G	synonymous_variant	ggG	ggA
skcm	BAZ2A	unknown	ENST00000551812	0.186	0.0019	12	1.1338	56998581	1	2757C>T	p.S919S	synonymous_variant	tcC	tcT
skcm	TECPR1	unknown	ENST00000447648	0.1972	0.0053	7	1.1338	97863118	1	1287C>T	p.L429L	synonymous_variant	ctC	ctT
skcm	ZSWIM8	unknown	ENST00000398706	0.1868	0.0019	10	1.1338	75553423	1	2391C>T	p.A797A	synonymous_variant	gcC	gcT
skcm	ERBB3	Cancer gene	ENST00000267101	0.1939	0.0019	12	1.1338	56487190	1	1336C>T	p.L446L	synonymous_variant	Ctg	Ttg
skcm	BRIP1	Cancer gene	ENST00000259008	0.1956	0.0045	17	1.1338	59858249	1	1746G>A	p.Q582Q	synonymous_variant	caG	caA
skcm	ZMYND8	unknown	ENST00000461685	0.1968	0.003	20	1.1338	45891063	1	1590C>T	p.S530S	synonymous_variant	tcC	tcT
skcm	SREBF2	unknown	ENST00000361204	0.1977	0.0045	22	1.1338	42274097	1	1731C>T	p.H577H	synonymous_variant	caC	caT
skcm	TNIK	unknown	ENST00000436636	0.1936	0.003	3	1.1338	170858230	1	1290G>A	p.Q430Q	synonymous_variant	caG	caA
skcm	SEL1L3	unknown	ENST00000399878	0.1979	0.0039	4	1.1338	25821527	1	1326A>G	p.E442E	synonymous_variant	gaA	gaG
skcm	TCERG1	unknown	ENST00000296702	0.1987	0.0045	5	1.1338	145843328	1	1107C>T	p.P369P	synonymous_variant	ccC	ccT
skcm	KIF13B	unknown	ENST00000524189	0.1869	0.003	8	1.1338	29023224	1	1224T>G	p.T408T	synonymous_variant	acT	acG
skcm	ELMSAN1	unknown	ENST00000286523	0.1999	0.0045	14	1.1338	74203779	1	1671C>T	p.N557N	synonymous_variant	aaC	aaT
skcm	ARHGAP30	unknown	ENST00000368013	0.1986	0.007	1	1.1338	161018303	1	2508G>A	p.K836K	synonymous_variant	aaG	aaA
skcm	BCL9	Cancer gene	ENST00000234739	0.1925	0.0061	1	1.1338	147091185	1	1224C>T	p.A408A	synonymous_variant	gcC	gcT
skcm	POGZ	unknown	ENST00000271715	0.1927	0.0039	1	1.1338	151380947	1	2172T>A	p.P724P	synonymous_variant	ccT	ccA
skcm	ZBTB21	unknown	ENST00000310826	0.1994	0.0039	21	1.1338	43412939	1	1266C>T	p.S422S	synonymous_variant	tcC	tcT
skcm	ABCC5	unknown	ENST00000334444	0.1923	0.0045	3	1.1338	183689435	1	1677C>T	p.P559P	synonymous_variant	ccC	ccT
skcm	TLR9	unknown	ENST00000494383	0.1968	0.003	3	1.1338	52257747	1	1047C>T	p.L349L	synonymous_variant	ctC	ctT
skcm	SORCS1	unknown	ENST00000344440	0.1966	0.003	10	1.1338	108469041	1	1083T>A	p.P361P	synonymous_variant	ccT	ccA
skcm	SMG1	unknown	ENST00000446231	0.173	0.0019	16	1.1338	18823442	1	10629G>T	p.R3543R	synonymous_variant	cgG	cgT
skcm	KMT2B	unknown	ENST00000222270	0.199	0.0061	19	1.3605	36211905	1	1656C>T	p.P552P	synonymous_variant	ccC	ccT
skcm	FARP2	unknown	ENST00000264042	0.1997	0.0039	2	1.1338	242373707	1	1002C>T	p.F334F	synonymous_variant	ttC	ttT
skcm	CCDC88A	unknown	ENST00000336838	0.1864	0.0045	2	1.1338	55566693	1	1425C>T	p.T475T	synonymous_variant	acC	acT
skcm	HIPK2	unknown	ENST00000406875	0.1966	0.0045	7	1.1338	139316456	1	1119C>T	p.I373I	synonymous_variant	atC	atT
skcm	MROH1	unknown	ENST00000528919	0.1893	0.0045	8	1.1338	145278091	1	1296C>T	p.I432I	synonymous_variant	atC	atT
skcm	C5	unknown	ENST00000223642	0.1888	0.0053	9	1.1338	123812510	1	15A>T	p.G5G	synonymous_variant	ggA	ggT
skcm	SON	unknown	ENST00000356577	0.181	0.0045	21	1.1338	34922671	1	1134C>T	p.A378A	synonymous_variant	gcC	gcT
skcm	ATP13A3	unknown	ENST00000439040	0.196	0.003	3	1.1338	194158092	1	1947C>T	p.A649A	synonymous_variant	gcC	gcT
skcm	FANCI	unknown	ENST00000310775	0.1941	0.0039	15	1.1338	89837175	1	2403T>C	p.S801S	synonymous_variant	agT	agC
skcm	SHANK3	unknown	ENST00000262795	0.1879	0.003	22	1.1338	51143206	1	1860C>T	p.F620F	synonymous_variant	ttC	ttT
skcm	FNDC3B	unknown	ENST00000336824	0.1964	0.0045	3	1.1338	172025210	1	1119C>T	p.T373T	synonymous_variant	acC	acT
skcm	WDR11	unknown	ENST00000263461	0.1961	0.0053	10	1.1338	122626151	1	1065C>T	p.T355T	synonymous_variant	acC	acT
skcm	SRGAP1	unknown	ENST00000355086	0.199	0.0053	12	1.1338	64472794	1	1221C>T	p.S407S	synonymous_variant	tcC	tcT
skcm	CACNA2D1	unknown	ENST00000356860	0.1988	0.003	7	1.1338	81620548	1	1749A>G	p.K583K	synonymous_variant	aaA	aaG
skcm	WNK3	unknown	ENST00000354646	0.1873	0.003	X	1.1338	54321134	1	1545G>A	p.G515G	synonymous_variant	ggG	ggA
skcm	AKAP11	unknown	ENST00000025301	0.1861	0.0045	13	1.1338	42874187	1	1305C>T	p.R435R	synonymous_variant	cgC	cgT
skcm	FANCA	Cancer gene	ENST00000389301	0.192	0.0039	16	1.1338	89851310	1	1422T>C	p.F474F	synonymous_variant	ttT	ttC
skcm	MED13	unknown	ENST00000397786	0.1832	0.0019	17	1.1338	60062045	1	2658G>A	p.E886E	synonymous_variant	gaG	gaA
skcm	MYO9B	unknown	ENST00000595618	0.1848	0.003	19	1.1338	17301911	1	2694C>T	p.F898F	synonymous_variant	ttC	ttT
skcm	CRB2	unknown	ENST00000373631	0.1949	0.008	9	1.1338	126132589	1	1257C>T	p.V419V	synonymous_variant	gtC	gtT
skcm	AFF1	Cancer gene	ENST00000395146	0.1962	0.008	4	1.1338	88047467	1	2790C>T	p.S930S	synonymous_variant	tcC	tcT
skcm	NUP160	unknown	ENST00000378460	0.1923	0.0045	11	1.1338	47837085	1	1632C>T	p.H544H	synonymous_variant	caC	caT
skcm	KIAA0922	unknown	ENST00000409959	0.1897	0.0039	4	1.1338	154510071	1	1582C>T	p.L528L	synonymous_variant	Ctg	Ttg
skcm	KIAA0319L	unknown	ENST00000325722	0.1998	0.0045	1	1.1338	35932273	1	1137C>T	p.F379F	synonymous_variant	ttC	ttT
skcm	CEP192	unknown	ENST00000506447	0.1801	0.003	18	1.1338	13049187	1	2397C>T	p.N799N	synonymous_variant	aaC	aaT
skcm	SNAPC4	unknown	ENST00000298532	0.1918	0.0019	9	1.1338	139276502	1	2091C>T	p.P697P	synonymous_variant	ccC	ccT
skcm	ROCK1	unknown	ENST00000399799	0.1937	0.0045	18	1.1338	18588072	1	1494C>T	p.Y498Y	synonymous_variant	taC	taT
skcm	LPHN1	unknown	ENST00000340736	0.1917	0.0045	19	1.1338	14273446	1	1182G>A	p.L394L	synonymous_variant	ctG	ctA
skcm	GLTSCR1L	unknown	ENST00000314073	0.1991	0.007	6	1.1338	42797892	1	1821G>A	p.Q607Q	synonymous_variant	caG	caA
skcm	SMCHD1	unknown	ENST00000320876	0.1849	0.0019	18	1.1338	2700607	1	1413T>C	p.I471I	synonymous_variant	atT	atC
skcm	PHF8	unknown	ENST00000357988	0.1995	0.0039	X	1.1338	54022212	1	1345C>T	p.L449L	synonymous_variant	Ctg	Ttg
skcm	NNT	unknown	ENST00000264663	0.1989	0.0053	5	1.1338	43650655	1	1683T>A	p.A561A	synonymous_variant	gcT	gcA
skcm	ZNF646	unknown	ENST00000300850	0.1869	0.003	16	1.1338	31088662	1	1017G>A	p.E339E	synonymous_variant	gaG	gaA
skcm	THADA	unknown	ENST00000405006	0.1855	0.0019	2	1.1338	43797554	1	2160C>T	p.H720H	synonymous_variant	caC	caT
skcm	FOCAD	unknown	ENST00000380249	0.1872	0.0039	9	1.1338	20907175	1	2652C>T	p.H884H	synonymous_variant	caC	caT
skcm	KIF20B	unknown	ENST00000260753	0.1875	0.003	10	1.1338	91483825	1	1827T>C	p.F609F	synonymous_variant	ttT	ttC
skcm	SUPT16H	unknown	ENST00000216297	0.1998	0.0039	14	1.1338	21830469	1	1680C>T	p.S560S	synonymous_variant	tcC	tcT
skcm	MAP4K4	unknown	ENST00000347699	0.1958	0.0045	2	1.1338	102460608	1	1068C>T	p.F356F	synonymous_variant	ttC	ttT
skcm	SIK3	unknown	ENST00000292055	0.1953	0.003	11	1.1338	116744293	1	1467C>T	p.G489G	synonymous_variant	ggC	ggT
skcm	SBNO2	unknown	ENST00000361757	0.1935	0.0061	19	1.1338	1116854	1	1776C>T	p.H592H	synonymous_variant	caC	caT
skcm	AQP9	unknown	ENST00000219919	0.1962	0.003	15	1.1338	58465346	1	318G>A	p.V106V	synonymous_variant	gtG	gtA
skcm	PALM2-AKAP2	unknown	ENST00000374530	0.1986	0.0053	9	1.1338	112899411	1	1587C>T	p.A529A	synonymous_variant	gcC	gcT
skcm	LAMC1	unknown	ENST00000258341	0.1897	0.003	1	1.1338	183085947	1	1473T>C	p.G491G	synonymous_variant	ggT	ggC
skcm	ATP2B4	unknown	ENST00000357681	0.1964	0.0045	1	1.1338	203678659	1	1788C>T	p.I596I	synonymous_variant	atC	atT
skcm	CDON	unknown	ENST00000392693	0.1949	0.003	11	1.1338	125864802	1	2508G>A	p.E836E	synonymous_variant	gaG	gaA
skcm	UPF1	unknown	ENST00000262803	0.1982	0.0039	19	1.1338	18968188	1	2028C>T	p.A676A	synonymous_variant	gcC	gcT
skcm	PHKB	unknown	ENST00000323584	0.1988	0.0053	16	1.1338	47627449	1	1107C>T	p.F369F	synonymous_variant	ttC	ttT
skcm	ZNF106	unknown	ENST00000263805	0.1863	0.003	15	1.1338	42743105	1	1296C>T	p.C432C	synonymous_variant	tgC	tgT
skcm	CCDC144A	unknown	ENST00000443444	0.1925	0.0039	17	1.1338	16593933	1	219G>A	p.Q73Q	synonymous_variant	caG	caA
skcm	PLCG1	Cancer gene	ENST00000373272	0.1948	0.0039	20	1.1338	39794389	1	1722C>T	p.I574I	synonymous_variant	atC	atT
skcm	MEGF6	unknown	ENST00000356575	0.1907	0.003	1	1.1338	3425766	1	1401C>T	p.F467F	synonymous_variant	ttC	ttT
skcm	RBM27	unknown	ENST00000265271	0.1995	0.0061	5	1.1338	145616925	1	1209C>T	p.P403P	synonymous_variant	ccC	ccT
skcm	HDAC6	unknown	ENST00000334136	0.1962	0.003	X	1.1338	48674977	1	1728C>T	p.F576F	synonymous_variant	ttC	ttT
skcm	MYH10	unknown	ENST00000360416	0.1849	0.0019	17	1.1338	8449901	1	1239C>T	p.V413V	synonymous_variant	gtC	gtT
skcm	BLM	Cancer gene	ENST00000355112	0.1926	0.0061	15	1.1338	91292603	1	105C>T	p.F35F	synonymous_variant	ttC	ttT
skcm	COL24A1	unknown	ENST00000370571	0.1883	0.003	1	1.1338	86590585	1	1434A>C	p.L478L	synonymous_variant	ctA	ctC
skcm	ATP8A2	unknown	ENST00000381655	0.1968	0.003	13	1.1338	26138145	1	1449G>T	p.L483L	synonymous_variant	ctG	ctT
skcm	SBF2	unknown	ENST00000256190	0.1867	0.0019	11	1.1338	9989952	1	1536C>T	p.N512N	synonymous_variant	aaC	aaT
skcm	ADAMTSL4	unknown	ENST00000271643	0.1992	0.0061	1	1.1338	150528643	1	1377C>T	p.P459P	synonymous_variant	ccC	ccT
skcm	NEDD4	unknown	ENST00000338963	0.1956	0.0045	15	1.1338	56207725	1	1305C>T	p.I435I	synonymous_variant	atC	atT
skcm	DHX57	unknown	ENST00000295373	0.1931	0.0053	2	1.1338	39050183	1	3243G>A	p.L1081L	synonymous_variant	ttG	ttA
skcm	GAPVD1	unknown	ENST00000394105	0.1915	0.003	9	1.1338	128069805	1	1230C>T	p.T410T	synonymous_variant	acC	acT
skcm	WNK1	unknown	ENST00000315939	0.1814	0.0045	12	1.1338	939188	1	1173C>T	p.A391A	synonymous_variant	gcC	gcT
skcm	IMPG2	unknown	ENST00000193391	0.1957	0.003	3	1.1338	100963420	1	1755C>T	p.F585F	synonymous_variant	ttC	ttT
skcm	SORBS1	unknown	ENST00000371247	0.1948	0.003	10	1.1338	97194428	1	123C>T	p.I41I	synonymous_variant	atC	atT
skcm	CLASP1	unknown	ENST00000263710	0.1907	0.0045	2	1.1338	122217648	1	1086C>T	p.F362F	synonymous_variant	ttC	ttT
skcm	MAP10	unknown	ENST00000418460	0.1998	0.0053	1	1.1338	232942095	1	1326C>T	p.C442C	synonymous_variant	tgC	tgT
skcm	POLR3B	unknown	ENST00000228347	0.1979	0.0061	12	1.1338	106821067	1	1194C>T	p.A398A	synonymous_variant	gcC	gcT
skcm	UNC13B	unknown	ENST00000378495	0.19	0.003	9	1.1338	35378389	1	1914C>T	p.T638T	synonymous_variant	acC	acT
skcm	FGD6	unknown	ENST00000343958	0.1924	0.003	12	1.1338	95603962	1	1098G>A	p.Q366Q	synonymous_variant	caG	caA
skcm	EIF2AK3	unknown	ENST00000303236	0.1983	0.0045	2	1.1338	88885506	1	1503C>T	p.L501L	synonymous_variant	ctC	ctT
stes	FREM2	unknown	ENST00000280481	0.1454	0.0022	13	1.073	39262883	2	1402T>C	p.L468L	synonymous_variant	TTG	CTG
stes	COL6A5	unknown	ENST00000265379	0.1485	0.0022	3	1.073	130162345	2	6513G>A	p.P2171P	synonymous_variant	CCG	CCA
stes	RYR3	unknown	ENST00000389232	0.1749	0.0022	15	1.9313	33855184	2	1119T>G	p.T373T	synonymous_variant	ACT	ACG
stes	MYOM2	unknown	ENST00000262113	0.186	0.0022	8	1.2876	2092797	2	4290C>T	p.D1430D	synonymous_variant	GAC	GAT
stes	SEMA6D	unknown	ENST00000316364	0.1932	0.0022	15	1.2876	48063701	2	2941T>C	p.L981L	synonymous_variant	TTA	CTA
stes	MDN1	unknown	ENST00000369393	0.1369	0.0022	6	1.073	90459388	2	3489G>A	p.A1163A	synonymous_variant	GCG	GCA
stes	GRIN2A	Cancer gene	ENST00000396573	0.1861	0.0022	16	1.2876	9923493	2	1794T>G	p.S598S	synonymous_variant	TCT	TCG
stes	PCDH11X	unknown	ENST00000373094	0.1879	0.0022	X	1.2876	91134272	2	3033G>A	p.P1011P	synonymous_variant	CCG	CCA
stes	DNAH5	unknown	ENST00000265104	0.1397	0.0022	5	1.073	13885264	2	2817G>A	p.T939T	synonymous_variant	ACG	ACA
stes	LPHN3	unknown	ENST00000514591	0.1918	0.0051	4	1.073	62849313	1	3024A>C	p.T1008T	synonymous_variant	ACA	ACC
stes	UNC79	unknown	ENST00000256339	0.1807	0.0022	14	1.073	94008860	1	1042C>A	p.R348R	synonymous_variant	CGG	AGG
stes	TDRD6	unknown	ENST00000316081	0.184	0.0022	6	1.073	46657521	1	1656T>C	p.Y552Y	synonymous_variant	TAT	TAC
stes	ATRNL1	unknown	ENST00000355044	0.1932	0.0046	10	1.073	117026352	1	1851T>C	p.A617A	synonymous_variant	GCT	GCC
stes	SLIT2	unknown	ENST00000504154	0.1909	0.0022	4	1.073	20525485	1	1233C>T	p.I411I	synonymous_variant	ATC	ATT
stes	PCDH17	unknown	ENST00000377918	0.1974	0.0039	13	1.073	58208354	1	1674G>A	p.G558G	synonymous_variant	GGG	GGA
stes	ASXL3	unknown	ENST00000269197	0.1825	0.006	18	1.073	31318535	1	1167T>C	p.T389T	synonymous_variant	ACT	ACC
stes	ABCA13	unknown	ENST00000435803	0.1861	0.0031	7	1.2876	48506610	1	12873A>G	p.Q4291Q	synonymous_variant	CAA	CAG
stes	AHNAK2	unknown	ENST00000333244	0.1835	0.0022	14	1.2876	105408717	1	13071C>A	p.V4357V	synonymous_variant	GTC	GTA
stes	ASTN1	unknown	ENST00000361833	0.1947	0.006	1	1.073	176926901	1	1800G>T	p.P600P	synonymous_variant	CCG	CCT
stes	DST	unknown	ENST00000244364	0.1857	0.0022	6	1.2876	56374518	1	11065T>C	p.L3689L	synonymous_variant	TTG	CTG
stes	PRKDC	unknown	ENST00000314191	0.1901	0.0022	8	1.2876	48711778	1	10287T>C	p.N3429N	synonymous_variant	AAT	AAC
stes	FLG	unknown	ENST00000368799	0.1904	0.0031	1	1.2876	152284593	1	2769T>C	p.S923S	synonymous_variant	TCT	TCC
stes	SPEF2	unknown	ENST00000356031	0.187	0.0039	5	1.073	35667221	1	1215A>G	p.K405K	synonymous_variant	AAA	AAG
stes	CMYA5	unknown	ENST00000446378	0.171	0.0022	5	1.073	79084824	1	11586G>A	p.L3862L	synonymous_variant	CTG	CTA
stes	LRP2	unknown	ENST00000263816	0.1686	0.0022	2	1.073	170034503	1	10203G>A	p.T3401T	synonymous_variant	ACG	ACA
stes	MUC4	Cancer gene	ENST00000463781	0.1848	0.0022	3	1.2876	195501076	1	13044C>T	p.F4348F	synonymous_variant	TTC	TTT
stes	SRCAP	unknown	ENST00000262518	0.1753	0.0022	16	1.073	30723019	1	1446C>T	p.P482P	synonymous_variant	CCC	CCT
stes	FNDC1	unknown	ENST00000297267	0.1862	0.0046	6	1.073	159653956	1	2412G>A	p.T804T	synonymous_variant	ACG	ACA
stes	LAMA5	unknown	ENST00000252999	0.1728	0.0022	20	1.073	60885270	1	10698G>A	p.T3566T	synonymous_variant	ACG	ACA
stes	ZC3H4	unknown	ENST00000253048	0.1946	0.0031	19	1.073	47587710	1	1110C>T	p.D370D	synonymous_variant	GAC	GAT
stes	EPB41L3	unknown	ENST00000341928	0.1989	0.0039	18	1.073	5406839	1	2286C>T	p.S762S	synonymous_variant	TCC	TCT
stes	DNAH1	unknown	ENST00000420323	0.1702	0.0051	3	1.073	52428537	1	10683G>A	p.P3561P	synonymous_variant	CCG	CCA
stes	HIVEP1	unknown	ENST00000379388	0.1989	0.0046	6	1.2876	12122176	1	2148G>A	p.T716T	synonymous_variant	ACG	ACA
stes	TRIO	unknown	ENST00000344204	0.1761	0.0039	5	1.073	14358418	1	2178C>T	p.N726N	synonymous_variant	AAC	AAT
stes	PTPRD	Cancer gene	ENST00000381196	0.186	0.0031	9	1.073	8499815	1	2154C>T	p.V718V	synonymous_variant	GTC	GTT
stes	SEMA5A	unknown	ENST00000382496	0.1992	0.0031	5	1.073	9108375	1	1950T>C	p.C650C	synonymous_variant	TGT	TGC
stes	CTNND2	Cancer gene	ENST00000304623	0.196	0.0046	5	1.073	11384850	1	1104G>A	p.A368A	synonymous_variant	GCG	GCA
stes	MXRA5	unknown	ENST00000217939	0.1779	0.0031	X	1.073	3242385	1	1341G>A	p.T447T	synonymous_variant	ACG	ACA
stes	FLNA	Cancer gene	ENST00000369850	0.1792	0.0039	X	1.073	153592921	1	1995C>T	p.D665D	synonymous_variant	GAC	GAT
stes	HUWE1	unknown	ENST00000342160	0.1697	0.0022	X	1.073	53621557	1	3405T>A	p.V1135V	synonymous_variant	GTT	GTA
stes	GPR98	unknown	ENST00000405460	0.1634	0.0022	5	1.073	89924433	1	1293G>A	p.A431A	synonymous_variant	GCG	GCA
stes	DNAH11	unknown	ENST00000328843	0.1691	0.0039	7	1.073	21621622	1	1693T>C	p.L565L	synonymous_variant	TTA	CTA
stes	SACS	unknown	ENST00000382298	0.1881	0.0031	13	1.2876	23905799	1	12216T>G	p.T4072T	synonymous_variant	ACT	ACG
stes	SCN4A	unknown	ENST00000435607	0.1868	0.0022	17	1.073	62049998	1	204C>T	p.Y68Y	synonymous_variant	TAC	TAT
stes	ZFPM2	unknown	ENST00000407775	0.1975	0.0039	8	1.073	106813645	1	1335T>C	p.T445T	synonymous_variant	ACT	ACC
stes	PRUNE2	unknown	ENST00000376718	0.1962	0.0031	9	1.2876	79324973	1	2217G>A	p.P739P	synonymous_variant	CCG	CCA
stes	DNAH17	unknown	ENST00000389840	0.1693	0.0022	17	1.073	76521202	1	3741G>A	p.A1247A	synonymous_variant	GCG	GCA
stes	MYO18B	unknown	ENST00000335473	0.1798	0.0046	22	1.073	26231269	1	3067T>C	p.L1023L	synonymous_variant	TTA	CTA
stes	SORCS1	unknown	ENST00000344440	0.1966	0.0051	10	1.073	108459101	1	1284A>G	p.Q428Q	synonymous_variant	CAA	CAG
stes	DNAH10	unknown	ENST00000409039	0.1693	0.0031	12	1.073	124401081	1	10446C>T	p.R3482R	synonymous_variant	CGC	CGT
stes	CUX2	unknown	ENST00000261726	0.1915	0.0051	12	1.073	111745053	1	1101G>A	p.T367T	synonymous_variant	ACG	ACA
stes	ADAMTSL3	unknown	ENST00000286744	0.1886	0.0046	15	1.073	84582078	1	1935T>G	p.T645T	synonymous_variant	ACT	ACG
stes	NAV3	unknown	ENST00000536525	0.1815	0.0031	12	1.073	78400512	1	1194C>T	p.R398R	synonymous_variant	CGC	CGT
stes	ANK1	Cancer gene	ENST00000265709	0.1861	0.0022	8	1.073	41566347	1	2046G>A	p.E682E	synonymous_variant	GAG	GAA
stes	DMD	unknown	ENST00000357033	0.1924	0.0031	X	1.2876	31152222	1	11011A>C	p.R3671R	synonymous_variant	AGA	CGA
stes	CUBN	unknown	ENST00000377833	0.1928	0.0022	10	1.2876	17127597	1	2109T>G	p.P703P	synonymous_variant	CCT	CCG
stes	ZNF536	unknown	ENST00000355537	0.1946	0.0051	19	1.073	30936428	1	1959C>T	p.H653H	synonymous_variant	CAC	CAT
stes	ERBB4	Cancer gene	ENST00000342788	0.1945	0.0039	2	1.073	212530158	1	1761A>C	p.P587P	synonymous_variant	CCA	CCC
stes	USH2A	unknown	ENST00000307340	0.1856	0.0022	1	1.2876	215848443	1	12810G>A	p.V4270V	synonymous_variant	GTG	GTA
stes	VCAN	unknown	ENST00000265077	0.1941	0.0046	5	1.073	82815484	1	1359A>G	p.S453S	synonymous_variant	TCA	TCG
stes	PCNT	unknown	ENST00000359568	0.1747	0.0031	21	1.073	47786667	1	2778G>A	p.A926A	synonymous_variant	GCG	GCA
stes	MYO15A	unknown	ENST00000205890	0.1737	0.0022	17	1.073	18022483	1	369C>T	p.R123R	synonymous_variant	CGC	CGT
stes	CHD7	unknown	ENST00000423902	0.1968	0.0022	8	1.2876	61655158	1	1167T>G	p.T389T	synonymous_variant	ACT	ACG
stes	COL6A3	unknown	ENST00000295550	0.1956	0.0022	2	1.2876	238283179	1	3555C>A	p.A1185A	synonymous_variant	GCC	GCA
stes	ALMS1	unknown	ENST00000264448	0.1706	0.0022	2	1.073	73784420	1	10149A>C	p.T3383T	synonymous_variant	ACA	ACC
stes	CACNA1H	unknown	ENST00000348261	0.1816	0.0046	16	1.073	1252244	1	1794C>T	p.A598A	synonymous_variant	GCC	GCT
stes	DOCK2	unknown	ENST00000256935	0.1869	0.0031	5	1.073	169141082	1	1710T>G	p.S570S	synonymous_variant	TCT	TCG
stes	TECTA	unknown	ENST00000392793	0.1834	0.0051	11	1.073	120996400	1	1593C>T	p.D531D	synonymous_variant	GAC	GAT
stes	VWF	unknown	ENST00000261405	0.1982	0.0039	12	1.2876	6167091	1	1653C>T	p.N551N	synonymous_variant	AAC	AAT
stes	TNRC18	unknown	ENST00000430969	0.177	0.0022	7	1.073	5427355	1	2100G>A	p.L700L	synonymous_variant	CTG	CTA
stes	USP43	unknown	ENST00000285199	0.1981	0.0051	17	1.073	9596464	1	1374C>T	p.S458S	synonymous_variant	TCC	TCT
stes	HECTD4	unknown	ENST00000550722	0.1702	0.0022	12	1.073	112717042	1	1245A>G	p.S415S	synonymous_variant	TCA	TCG
ucec	NEO1	unknown	ENST00000339362	0.1482	0.0034	15	1.5038	73562475	3	2619G>A	p.T873T	synonymous_variant	ACG	ACA
ucec	SHROOM4	unknown	ENST00000376020	0.1203	0.0034	X	1.5038	50350731	3	3411G>A	p.E1137E	synonymous_variant	GAG	GAA
ucec	DOPEY1	unknown	ENST00000349129	0.1962	0.0034	6	1.7544	83877682	2	7194G>A	p.P2398P	synonymous_variant	CCG	CCA
ucec	TMEM132D	unknown	ENST00000422113	0.1644	0.0034	12	1.2531	130184852	2	471C>T	p.D157D	synonymous_variant	GAC	GAT
ucec	ADAM30	unknown	ENST00000369400	0.1714	0.0034	1	1.2531	120437091	2	1869C>T	p.C623C	synonymous_variant	TGC	TGT
ucec	POU4F3	unknown	ENST00000230732	0.1924	0.0034	5	1.2531	145719806	2	816C>T	p.S272S	synonymous_variant	AGC	AGT
ucec	KMT2C	Cancer gene	ENST00000262189	0.1626	0.0034	7	1.5038	151921189	2	3234C>T	p.C1078C	synonymous_variant	TGC	TGT
ucec	PARD3	unknown	ENST00000374789	0.1878	0.0034	10	1.5038	34630560	2	2412C>T	p.A804A	synonymous_variant	GCC	GCT
ucec	UNC5B	unknown	ENST00000335350	0.1963	0.0034	10	1.5038	73044562	2	390C>T	p.C130C	synonymous_variant	TGC	TGT
ucec	WDR6	unknown	ENST00000395474	0.1915	0.0034	3	1.5038	49051427	2	2550G>A	p.P850P	synonymous_variant	CCG	CCA
ucec	PYROXD2	unknown	ENST00000370575	0.1785	0.0034	10	1.2531	100157223	2	504C>A	p.R168R	synonymous_variant	CGC	CGA
ucec	HUNK	unknown	ENST00000270112	0.1737	0.0034	21	1.2531	33318388	2	651G>A	p.S217S	synonymous_variant	TCG	TCA
ucec	SACS	unknown	ENST00000382298	0.1834	0.0034	13	1.7544	23929962	2	789C>T	p.N263N	synonymous_variant	AAC	AAT
ucec	RBMXL2	unknown	ENST00000306904	0.1884	0.0034	11	1.2531	7111053	2	702G>A	p.S234S	synonymous_variant	TCG	TCA
ucec	NLRP10	unknown	ENST00000328600	0.1756	0.0034	11	1.2531	7982478	2	681C>T	p.C227C	synonymous_variant	TGC	TGT
ucec	ITPKB	unknown	ENST00000429204	0.1963	0.0034	1	1.5038	226924077	2	1083C>T	p.G361G	synonymous_variant	GGC	GGT
ucec	TSHZ2	unknown	ENST00000371497	0.1941	0.0034	20	1.5038	51870087	2	90G>A	p.E30E	synonymous_variant	GAG	GAA
ucec	DSCR3	unknown	ENST00000309117	0.196	0.0034	21	1.2531	38600049	2	717C>T	p.D239D	synonymous_variant	GAC	GAT
ucec	PTPN14	unknown	ENST00000366956	0.1629	0.0034	1	1.2531	214557614	2	1584G>A	p.P528P	synonymous_variant	CCG	CCA
ucec	PPP2R2B	unknown	ENST00000336640	0.185	0.0034	5	1.2531	145979959	2	864G>A	p.S288S	synonymous_variant	TCG	TCA
ucec	FAM65B	unknown	ENST00000259698	0.165	0.0034	6	1.2531	24843333	2	1677G>A	p.S559S	synonymous_variant	TCG	TCA
ucec	FOXO3	Cancer gene	ENST00000406360	0.175	0.0034	6	1.2531	108984984	2	948C>T	p.N316N	synonymous_variant	AAC	AAT
ucec	KSR2	unknown	ENST00000339824	0.1962	0.0034	12	1.5038	118199019	2	783G>A	p.P261P	synonymous_variant	CCG	CCA
ucec	SFSWAP	unknown	ENST00000541286	0.1663	0.0034	12	1.2531	132204069	2	591G>A	p.P197P	synonymous_variant	CCG	CCA
ucec	PCDHA4	unknown	ENST00000530339	0.1962	0.0034	5	1.5038	140188674	2	1902G>A	p.T634T	synonymous_variant	ACG	ACA
ucec	PI4KB	unknown	ENST00000368875	0.1704	0.0034	1	1.2531	151266606	2	2193C>T	p.G731G	synonymous_variant	GGC	GGT
ucec	ZFYVE26	unknown	ENST00000347230	0.1955	0.0034	14	1.7544	68250089	2	3780C>T	p.H1260H	synonymous_variant	CAC	CAT
ucec	TGM1	unknown	ENST00000206765	0.1707	0.0034	14	1.2531	24731013	2	396C>T	p.D132D	synonymous_variant	GAC	GAT
ucec	TNFRSF8	unknown	ENST00000263932	0.1779	0.0034	1	1.2531	12157168	2	162G>A	p.P54P	synonymous_variant	CCG	CCA
ucec	C20orf26	unknown	ENST00000245957	0.1621	0.0034	20	1.2531	20278968	2	3360C>T	p.H1120H	synonymous_variant	CAC	CAT
ucec	FUS	Cancer gene	ENST00000254108	0.1809	0.0034	16	1.2531	31196420	2	684C>T	p.G228G	synonymous_variant	GGC	GGT
ucec	MAT1A	unknown	ENST00000372213	0.1882	0.0034	10	1.2531	82034908	2	816C>T	p.G272G	synonymous_variant	GGC	GGT
ucec	LONP1	unknown	ENST00000360614	0.1946	0.0034	19	1.5038	5700908	2	1398G>A	p.T466T	synonymous_variant	ACG	ACA
ucec	DIP2A	unknown	ENST00000417564	0.1832	0.0034	21	1.7544	47957397	2	1746C>T	p.Y582Y	synonymous_variant	TAC	TAT
ucec	DCAF8L2	unknown	ENST00000451261	0.1765	0.0034	X	1.2531	27765447	2	435A>G	p.E145E	synonymous_variant	GAA	GAG
ucec	PROX1	unknown	ENST00000366958	0.173	0.0034	1	1.2531	214178606	2	1824C>T	p.S608S	synonymous_variant	TCC	TCT
ucec	TSPEAR	unknown	ENST00000323084	0.1752	0.0034	21	1.2531	45947271	2	1053C>T	p.S351S	synonymous_variant	TCC	TCT
ucec	KIAA1549L	unknown	ENST00000321505	0.1545	0.0034	11	1.2531	33628365	2	4167C>T	p.G1389G	synonymous_variant	GGC	GGT
ucec	GPR39	unknown	ENST00000329321	0.1846	0.0034	2	1.2531	133402828	2	1011G>A	p.S337S	synonymous_variant	TCG	TCA
ucec	RFTN2	unknown	ENST00000295049	0.1442	0.0034	2	1.2531	198540105	2	78G>A	p.P26P	synonymous_variant	CCG	CCA
ucec	LRRC66	unknown	ENST00000343457	0.1691	0.0034	4	1.2531	52861244	2	1944G>A	p.A648A	synonymous_variant	GCG	GCA
ucec	CYFIP2	unknown	ENST00000521420	0.1901	0.0034	5	1.5038	156736774	2	846C>T	p.F282F	synonymous_variant	TTC	TTT
ucec	FOXP2	unknown	ENST00000408937	0.1729	0.0034	7	1.2531	114269985	2	597A>G	p.Q199Q	synonymous_variant	CAA	CAG
ucec	TSPYL2	unknown	ENST00000375442	0.1743	0.0034	X	1.2531	53112257	2	577C>A	p.R193R	synonymous_variant	CGG	AGG
ucec	HBS1L	unknown	ENST00000367837	0.1746	0.0034	6	1.2531	135371730	2	99G>A	p.S33S	synonymous_variant	TCG	TCA
ucec	ATP11C	unknown	ENST00000327569	0.1638	0.0034	X	1.2531	138813831	2	3381C>T	p.D1127D	synonymous_variant	GAC	GAT
ucec	C10orf71	unknown	ENST00000374144	0.1923	0.0039	10	1.2531	50532105	1	1515C>T	p.D505D	synonymous_variant	GAC	GAT
ucec	ABCA1	unknown	ENST00000374736	0.1824	0.0039	9	1.2531	107587977	1	2529G>A	p.E843E	synonymous_variant	GAG	GAA
ucec	CSPG4	unknown	ENST00000308508	0.1819	0.0043	15	1.2531	75980841	1	2565C>T	p.G855G	synonymous_variant	GGC	GGT
ucec	ZNF687	unknown	ENST00000324048	0.1958	0.0054	1	1.2531	151260780	1	2013A>G	p.T671T	synonymous_variant	ACA	ACG
ucec	CTNND2	Cancer gene	ENST00000304623	0.196	0.0048	5	1.2531	11364994	1	1186C>A	p.R396R	synonymous_variant	CGA	AGA
ucec	CADPS2	unknown	ENST00000449022	0.1947	0.0043	7	1.2531	122261573	1	1066C>T	p.L356L	synonymous_variant	CTG	TTG
ucec	FBN1	unknown	ENST00000316623	0.1977	0.0039	15	1.5038	48782151	1	2979C>T	p.C993C	synonymous_variant	TGC	TGT
ucec	KNDC1	unknown	ENST00000304613	0.1879	0.0039	10	1.2531	135012763	1	2751G>T	p.L917L	synonymous_variant	CTG	CTT
ucec	SMARCC2	unknown	ENST00000267064	0.1962	0.0071	12	1.2531	56566447	1	1692A>G	p.K564K	synonymous_variant	AAA	AAG
ucec	PCDH9	unknown	ENST00000544246	0.1958	0.0039	13	1.2531	67800926	1	1647C>A	p.T549T	synonymous_variant	ACC	ACA
ucec	CAMSAP3	unknown	ENST00000446248	0.1951	0.0043	19	1.2531	7675809	1	1122C>T	p.S374S	synonymous_variant	AGC	AGT
ucec	MYO1F	unknown	ENST00000338257	0.1987	0.0062	19	1.2531	8613136	1	1167C>T	p.G389G	synonymous_variant	GGC	GGT
ucec	PRDM2	Cancer gene	ENST00000235372	0.1883	0.01	1	1.2531	14105517	1	1227G>A	p.E409E	synonymous_variant	GAG	GAA
ucec	CEP350	unknown	ENST00000367607	0.176	0.0034	1	1.2531	179989165	1	2256T>C	p.A752A	synonymous_variant	GCT	GCC
ucec	URB2	unknown	ENST00000258243	0.191	0.0071	1	1.2531	229773675	1	3315G>A	p.P1105P	synonymous_variant	CCG	CCA
ucec	SPOCD1	unknown	ENST00000360482	0.1962	0.0091	1	1.2531	32279675	1	1260G>A	p.K420K	synonymous_variant	AAG	AAA
ucec	MCM3AP	unknown	ENST00000397708	0.1852	0.0039	21	1.2531	47697505	1	1794T>C	p.T598T	synonymous_variant	ACT	ACC
ucec	CCDC108	unknown	ENST00000341552	0.1858	0.0062	2	1.2531	219888797	1	2535C>A	p.G845G	synonymous_variant	GGC	GGA
ucec	TNK2	unknown	ENST00000381916	0.1989	0.0043	3	1.2531	195605956	1	1167C>T	p.Y389Y	synonymous_variant	TAC	TAT
ucec	CELSR3	unknown	ENST00000164024	0.1749	0.0034	3	1.2531	48697842	1	2226C>A	p.V742V	synonymous_variant	GTC	GTA
ucec	FAT2	unknown	ENST00000261800	0.1698	0.0034	5	1.2531	150947311	1	1182G>A	p.Q394Q	synonymous_variant	CAG	CAA
ucec	DROSHA	Cancer gene	ENST00000511367	0.1933	0.0043	5	1.2531	31511260	1	1314G>A	p.T438T	synonymous_variant	ACG	ACA
ucec	HIVEP1	unknown	ENST00000379388	0.1787	0.0039	6	1.2531	12121942	1	1914C>T	p.H638H	synonymous_variant	CAC	CAT
ucec	XPO7	unknown	ENST00000252512	0.1989	0.0039	8	1.2531	21843131	1	1506A>G	p.A502A	synonymous_variant	GCA	GCG
ucec	SMARCA1	unknown	ENST00000371122	0.1997	0.0048	X	1.2531	128631868	1	1458T>A	p.G486G	synonymous_variant	GGT	GGA
ucec	MAGEC1	unknown	ENST00000285879	0.1977	0.0048	X	1.2531	140994390	1	1200T>C	p.F400F	synonymous_variant	TTT	TTC
ucec	TTC17	unknown	ENST00000039989	0.1977	0.0043	11	1.2531	43436199	1	2124A>G	p.A708A	synonymous_variant	GCA	GCG
ucec	PTPRS	unknown	ENST00000357368	0.1856	0.0048	19	1.2531	5244069	1	1413C>T	p.P471P	synonymous_variant	CCC	CCT
ucec	FLNA	Cancer gene	ENST00000369850	0.1995	0.0043	X	1.5038	153593044	1	1872C>T	p.D624D	synonymous_variant	GAC	GAT
ucec	PHF2	unknown	ENST00000359246	0.1987	0.0062	9	1.2531	96392321	1	168C>T	p.T56T	synonymous_variant	ACC	ACT
ucec	ATG2B	unknown	ENST00000359933	0.1842	0.0034	14	1.2531	96800146	1	1086C>T	p.D362D	synonymous_variant	GAC	GAT
ucec	MIB2	unknown	ENST00000505820	0.1993	0.0048	1	1.2531	1560528	1	1029G>A	p.A343A	synonymous_variant	GCG	GCA
ucec	FSIP2	unknown	ENST00000343098	0.18	0.0034	2	1.5038	186654470	1	2874C>T	p.G958G	synonymous_variant	GGC	GGT
ucec	MED12L	unknown	ENST00000474524	0.1835	0.0062	3	1.2531	150908595	1	1845C>T	p.D615D	synonymous_variant	GAC	GAT
ucec	SLIT3	unknown	ENST00000519560	0.191	0.0048	5	1.2531	168201266	1	1269C>T	p.F423F	synonymous_variant	TTC	TTT
ucec	WDR96	unknown	ENST00000357060	0.189	0.0043	10	1.2531	105952051	1	1452G>A	p.Q484Q	synonymous_variant	CAG	CAA
ucec	CLTC	Cancer gene	ENST00000269122	0.1888	0.0039	17	1.2531	57738935	1	1299A>G	p.L433L	synonymous_variant	TTA	TTG
ucec	BPTF	unknown	ENST00000306378	0.1467	0.0034	17	1.2531	65889599	1	2169C>A	p.R723R	synonymous_variant	CGC	CGA
ucec	ADCY3	unknown	ENST00000260600	0.1977	0.0054	2	1.2531	25057365	1	1956C>G	p.L652L	synonymous_variant	CTC	CTG
ucec	ABCB1	unknown	ENST00000265724	0.195	0.0048	7	1.2531	87179305	1	1416G>A	p.V472V	synonymous_variant	GTG	GTA
ucec	MXRA5	unknown	ENST00000217939	0.1981	0.0034	X	1.5038	3242625	1	1101T>C	p.C367C	synonymous_variant	TGT	TGC
ucec	ATP9B	unknown	ENST00000426216	0.1976	0.0043	18	1.2531	77037129	1	1344G>T	p.T448T	synonymous_variant	ACG	ACT
ucec	WNK3	unknown	ENST00000354646	0.1873	0.0039	X	1.2531	54334412	1	1032G>A	p.S344S	synonymous_variant	TCG	TCA
ucec	FRAS1	unknown	ENST00000264895	0.1713	0.0034	4	1.2531	79455759	1	11082C>G	p.A3694A	synonymous_variant	GCC	GCG
ucec	TULP4	unknown	ENST00000367097	0.1907	0.0043	6	1.2531	158922807	1	2112G>A	p.T704T	synonymous_variant	ACG	ACA
ucec	KCNH2	unknown	ENST00000262186	0.1974	0.0054	7	1.2531	150649921	1	1149C>T	p.D383D	synonymous_variant	GAC	GAT
ucec	PNPLA7	unknown	ENST00000406427	0.1939	0.0048	9	1.2531	140409838	1	1218C>A	p.A406A	synonymous_variant	GCC	GCA
ucec	FRMPD1	unknown	ENST00000539465	0.1902	0.0039	9	1.2531	37740550	1	2025C>T	p.S675S	synonymous_variant	TCC	TCT
ucec	THSD7A	unknown	ENST00000423059	0.1891	0.0043	7	1.2531	11509525	1	2349C>T	p.C783C	synonymous_variant	TGC	TGT
ucec	TLN1	unknown	ENST00000314888	0.18	0.0039	9	1.2531	35719767	1	1548T>C	p.F516F	synonymous_variant	TTT	TTC
ucec	USP54	unknown	ENST00000339859	0.1887	0.0039	10	1.2531	75286439	1	2160C>A	p.S720S	synonymous_variant	TCC	TCA
ucec	PLCE1	unknown	ENST00000371380	0.1821	0.0062	10	1.2531	95987095	1	1842G>A	p.T614T	synonymous_variant	ACG	ACA
ucec	PARP4	unknown	ENST00000381989	0.1882	0.0039	13	1.2531	25027773	1	2778G>A	p.S926S	synonymous_variant	TCG	TCA
ucec	MACF1	unknown	ENST00000545844	0.1847	0.0039	1	1.5038	39898269	1	11214T>G	p.A3738A	synonymous_variant	GCT	GCG
ucec	POTEF	unknown	ENST00000357462	0.1992	0.0062	2	1.2531	130832909	1	2136C>T	p.N712N	synonymous_variant	AAC	AAT
ucec	ABCA12	unknown	ENST00000272895	0.1796	0.0034	2	1.2531	215884470	1	1338C>T	p.F446F	synonymous_variant	TTC	TTT
ucec	KALRN	unknown	ENST00000240874	0.189	0.0039	3	1.2531	124017733	1	1059G>A	p.Q353Q	synonymous_variant	CAG	CAA
ucec	HIPK2	unknown	ENST00000406875	0.1966	0.0054	7	1.2531	139316378	1	1197G>A	p.P399P	synonymous_variant	CCG	CCA
ucec	RET	Cancer gene	ENST00000355710	0.1983	0.0054	10	1.2531	43606744	1	1353G>A	p.T451T	synonymous_variant	ACG	ACA
ucec	PRDM10	unknown	ENST00000358825	0.1973	0.0043	11	1.2531	129801136	1	1305C>A	p.P435P	synonymous_variant	CCC	CCA
ucec	TRPM5	unknown	ENST00000155858	0.1972	0.0054	11	1.2531	2435393	1	1788C>T	p.F596F	synonymous_variant	TTC	TTT
ucec	LTBP3	unknown	ENST00000301873	0.1946	0.0054	11	1.2531	65319486	1	1488C>T	p.S496S	synonymous_variant	AGC	AGT
ucec	ATP7B	unknown	ENST00000242839	0.1919	0.0039	13	1.2531	52542703	1	1584A>G	p.A528A	synonymous_variant	GCA	GCG
ucec	SLC24A1	unknown	ENST00000261892	0.1987	0.0043	15	1.2531	65917990	1	1572C>T	p.G524G	synonymous_variant	GGC	GGT
ucec	AP3B2	unknown	ENST00000261722	0.199	0.0071	15	1.2531	83345387	1	1491G>A	p.V497V	synonymous_variant	GTG	GTA
ucec	FBF1	unknown	ENST00000319129	0.1979	0.01	17	1.2531	73915865	1	1977G>A	p.S659S	synonymous_variant	TCG	TCA
ucec	ANKRD30B	unknown	ENST00000358984	0.193	0.0048	18	1.2531	14763986	1	1122C>T	p.C374C	synonymous_variant	TGC	TGT
ucec	WDR87	unknown	ENST00000303868	0.1776	0.0039	19	1.2531	38380396	1	3798C>T	p.N1266N	synonymous_variant	AAC	AAT
ucec	ZMYM6	unknown	ENST00000357182	0.1942	0.0043	1	1.2531	35476599	1	1101G>C	p.A367A	synonymous_variant	GCG	GCC
ucec	LRBA	unknown	ENST00000357115	0.1978	0.0039	4	1.5038	151821337	1	1788G>A	p.T596T	synonymous_variant	ACG	ACA
ucec	MYO6	unknown	ENST00000369977	0.1949	0.0039	6	1.2531	76566844	1	1254T>C	p.N418N	synonymous_variant	AAT	AAC
ucec	L1CAM	unknown	ENST00000370060	0.1954	0.0062	X	1.2531	153134982	1	1260C>T	p.Y420Y	synonymous_variant	TAC	TAT
ucec	DCC	Cancer gene	ENST00000442544	0.1921	0.0039	18	1.2531	50278449	1	117A>G	p.A39A	synonymous_variant	GCA	GCG
ucec	MICAL2	unknown	ENST00000256194	0.1981	0.0048	11	1.2531	12263934	1	2511C>T	p.S837S	synonymous_variant	TCC	TCT
ucec	COL4A4	unknown	ENST00000396625	0.1886	0.0039	2	1.2531	227958884	1	1326C>A	p.G442G	synonymous_variant	GGC	GGA
ucec	ZSWIM8	unknown	ENST00000398706	0.1868	0.0043	10	1.2531	75550889	1	1098C>T	p.A366A	synonymous_variant	GCC	GCT
ucec	CRAMP1L	unknown	ENST00000397412	0.1952	0.0043	16	1.2531	1706708	1	1950G>A	p.P650P	synonymous_variant	CCG	CCA
ucec	DOCK3	unknown	ENST00000266037	0.1847	0.0048	3	1.2531	51263198	1	1371C>A	p.I457I	synonymous_variant	ATC	ATA
ucec	LMTK2	unknown	ENST00000297293	0.1913	0.0039	7	1.2531	97821868	1	2091G>A	p.E697E	synonymous_variant	GAG	GAA
ucec	HDAC6	unknown	ENST00000334136	0.1962	0.0071	X	1.2531	48676750	1	2118C>T	p.N706N	synonymous_variant	AAC	AAT
ucec	DIS3L	unknown	ENST00000319212	0.1997	0.0054	15	1.2531	66615879	1	1623C>T	p.S541S	synonymous_variant	TCC	TCT
ucec	DSCAML1	unknown	ENST00000321322	0.1838	0.0048	11	1.2531	117387201	1	1944C>T	p.S648S	synonymous_variant	AGC	AGT
ucec	PTPN23	unknown	ENST00000265562	0.1894	0.0039	3	1.2531	47450738	1	1728G>A	p.Q576Q	synonymous_variant	CAG	CAA
ucec	JARID2	unknown	ENST00000341776	0.1956	0.0054	6	1.2531	15496635	1	1179C>T	p.L393L	synonymous_variant	CTC	CTT
ucec	UNC13D	unknown	ENST00000207549	0.1989	0.0054	17	1.2531	73830493	1	2211G>T	p.L737L	synonymous_variant	CTG	CTT
ucec	NHSL2	unknown	ENST00000540800	0.196	0.0043	X	1.2531	71358862	1	1464C>T	p.P488P	synonymous_variant	CCC	CCT
ucec	IFT140	unknown	ENST00000426508	0.1919	0.0054	16	1.2531	1636257	1	1029C>T	p.T343T	synonymous_variant	ACC	ACT
ucec	SORCS1	unknown	ENST00000344440	0.1966	0.0048	10	1.2531	108459131	1	1254C>T	p.T418T	synonymous_variant	ACC	ACT
ucec	RRP12	unknown	ENST00000370992	0.1947	0.0034	10	1.2531	99141157	1	1404T>C	p.V468V	synonymous_variant	GTT	GTC
ucec	GCN1L1	unknown	ENST00000300648	0.179	0.0034	12	1.2531	120602185	1	1803G>A	p.A601A	synonymous_variant	GCG	GCA
ucec	MINK1	unknown	ENST00000355280	0.1941	0.0043	17	1.2531	4791001	1	1146C>T	p.D382D	synonymous_variant	GAC	GAT
ucec	MEGF10	unknown	ENST00000274473	0.1978	0.0039	5	1.2531	126755818	1	1509C>T	p.N503N	synonymous_variant	AAC	AAT
ucec	ITPR2	unknown	ENST00000381340	0.1788	0.0034	12	1.2531	26834932	1	1284G>A	p.A428A	synonymous_variant	GCG	GCA
ucec	SMG1	unknown	ENST00000446231	0.1926	0.0039	16	1.5038	18827786	1	10140C>T	p.T3380T	synonymous_variant	ACC	ACT
ucec	PRG4	unknown	ENST00000445192	0.1928	0.0054	1	1.2531	186275904	1	1053G>A	p.T351T	synonymous_variant	ACG	ACA
ucec	PAXIP1	unknown	ENST00000404141	0.1993	0.0048	7	1.2531	154760555	1	1356G>A	p.Q452Q	synonymous_variant	CAG	CAA
ucec	ZZEF1	unknown	ENST00000381638	0.177	0.0043	17	1.2531	4007979	1	1521A>G	p.S507S	synonymous_variant	TCA	TCG
ucec	PTPRH	unknown	ENST00000376350	0.1983	0.0048	19	1.2531	55713566	1	1011T>C	p.D337D	synonymous_variant	GAT	GAC
ucec	WDFY3	unknown	ENST00000295888	0.1737	0.0048	4	1.2531	85738578	1	1854G>A	p.P618P	synonymous_variant	CCG	CCA
ucec	AIM1	unknown	ENST00000369066	0.1882	0.0043	6	1.2531	106968848	1	2541C>A	p.I847I	synonymous_variant	ATC	ATA
ucec	THBS2	unknown	ENST00000366787	0.1971	0.0043	6	1.2531	169632153	1	2073C>T	p.C691C	synonymous_variant	TGC	TGT
ucec	HERC1	unknown	ENST00000443617	0.1869	0.0034	15	1.5038	64017534	1	3525G>A	p.T1175T	synonymous_variant	ACG	ACA
ucec	ANKRD17	unknown	ENST00000358602	0.1796	0.0034	4	1.2531	74019637	1	1194T>C	p.N398N	synonymous_variant	AAT	AAC
ucec	ARAP1	unknown	ENST00000393609	0.1921	0.0043	11	1.2531	72422184	1	1095C>T	p.D365D	synonymous_variant	GAC	GAT
ucec	HELB	unknown	ENST00000247815	0.1989	0.0062	12	1.2531	66704271	1	1563T>C	p.T521T	synonymous_variant	ACT	ACC
ucec	DDX60	unknown	ENST00000393743	0.1884	0.0034	4	1.2531	169204666	1	1653G>A	p.S551S	synonymous_variant	TCG	TCA
ucec	COL27A1	unknown	ENST00000356083	0.1865	0.0043	9	1.2531	116925037	1	105C>T	p.H35H	synonymous_variant	CAC	CAT
ucec	SPATA13	unknown	ENST00000424834	0.195	0.0048	13	1.2531	24858385	1	2277C>T	p.G759G	synonymous_variant	GGC	GGT
ucec	TRPM4	unknown	ENST00000252826	0.1962	0.0048	19	1.2531	49686388	1	1662C>T	p.L554L	synonymous_variant	CTC	CTT
ucec	MYBPC2	unknown	ENST00000357701	0.1977	0.0054	19	1.2531	50951555	1	1380C>T	p.C460C	synonymous_variant	TGC	TGT
ucec	RAPGEF2	unknown	ENST00000264431	0.1913	0.0039	4	1.2531	160275011	1	3981G>A	p.A1327A	synonymous_variant	GCG	GCA
ucec	TIAM2	unknown	ENST00000461783	0.1885	0.0034	6	1.2531	155451422	1	1065C>A	p.S355S	synonymous_variant	TCC	TCA
ucec	ADAMTS18	unknown	ENST00000282849	0.1961	0.0054	16	1.2531	77397738	1	1017C>T	p.N339N	synonymous_variant	AAC	AAT
ucec	SIGLEC1	unknown	ENST00000344754	0.1884	0.0039	20	1.2531	3680036	1	1599C>T	p.S533S	synonymous_variant	AGC	AGT
ucec	GLI2	unknown	ENST00000452319	0.1901	0.0043	2	1.2531	121729594	1	1137C>T	p.T379T	synonymous_variant	ACC	ACT
ucec	ADAMTS14	unknown	ENST00000373208	0.196	0.0039	10	1.2531	72500914	1	1929C>T	p.D643D	synonymous_variant	GAC	GAT
ucec	ACACB	unknown	ENST00000338432	0.1807	0.0034	12	1.2531	109625926	1	2103G>A	p.G701G	synonymous_variant	GGG	GGA
ucec	FREM2	unknown	ENST00000280481	0.1757	0.0039	13	1.2531	39263488	1	2007G>A	p.Q669Q	synonymous_variant	CAG	CAA
ucec	ZFHX2	unknown	ENST00000419474	0.1798	0.0039	14	1.2531	24002609	1	1926G>A	p.Q642Q	synonymous_variant	CAG	CAA
ucec	CENPF	unknown	ENST00000366955	0.176	0.0043	1	1.2531	214815548	1	3867T>C	p.L1289L	synonymous_variant	CTT	CTC
ucec	MEGF6	unknown	ENST00000356575	0.1907	0.0043	1	1.2531	3425652	1	1515C>T	p.L505L	synonymous_variant	CTC	CTT
ucec	PCNT	unknown	ENST00000359568	0.1945	0.0034	21	1.5038	47786919	1	3030G>A	p.T1010T	synonymous_variant	ACG	ACA
ucec	REV1	unknown	ENST00000258428	0.1955	0.0054	2	1.2531	100055064	1	1212A>C	p.T404T	synonymous_variant	ACA	ACC
ucec	MET	Cancer gene	ENST00000318493	0.1928	0.0039	7	1.2531	116371799	1	1278C>T	p.R426R	synonymous_variant	CGC	CGT
ucec	TEX15	unknown	ENST00000256246	0.1984	0.0048	8	1.5038	30704905	1	1629C>T	p.C543C	synonymous_variant	TGC	TGT
ucec	NCOR2	Cancer gene	ENST00000405201	0.1803	0.0034	12	1.2531	124971112	1	108C>T	p.D36D	synonymous_variant	GAC	GAT
ucec	POLQ	Cancer gene	ENST00000264233	0.1797	0.0043	3	1.2531	121228444	1	1923C>A	p.G641G	synonymous_variant	GGC	GGA
ucec	SASH1	unknown	ENST00000367467	0.1956	0.0054	6	1.2531	148865675	1	3069G>A	p.R1023R	synonymous_variant	AGG	AGA
ucec	COL12A1	unknown	ENST00000322507	0.1963	0.0043	6	1.5038	75866094	1	3129G>A	p.V1043V	synonymous_variant	GTG	GTA
ucec	TAF1L	unknown	ENST00000242310	0.1869	0.0039	9	1.2531	32634402	1	1176T>C	p.H392H	synonymous_variant	CAT	CAC
ucec	TNN	unknown	ENST00000239462	0.1946	0.0071	1	1.2531	175067523	1	1911G>A	p.T637T	synonymous_variant	ACG	ACA
ucec	SORBS2	unknown	ENST00000355634	0.1965	0.0039	4	1.2531	186544810	1	2061G>A	p.E687E	synonymous_variant	GAG	GAA
ucec	INSR	unknown	ENST00000302850	0.1932	0.0039	19	1.2531	7166277	1	1749C>G	p.L583L	synonymous_variant	CTC	CTG
ucec	SLC4A3	unknown	ENST00000373762	0.1617	0.0034	2	1.2531	220497157	1	1215C>T	p.I405I	synonymous_variant	ATC	ATT
ucec	ASCC3	unknown	ENST00000369162	0.183	0.0043	6	1.2531	101247328	1	1248A>G	p.S416S	synonymous_variant	TCA	TCG
ucec	KIAA1429	unknown	ENST00000297591	0.1871	0.0048	8	1.2531	95538621	1	1851A>T	p.S617S	synonymous_variant	TCA	TCT
ucec	SORCS3	unknown	ENST00000369701	0.1961	0.0054	10	1.2531	106918700	1	1680C>A	p.S560S	synonymous_variant	TCC	TCA
ucec	CNTNAP4	unknown	ENST00000478060	0.1958	0.0043	16	1.2531	76495857	1	1119C>T	p.V373V	synonymous_variant	GTC	GTT
ucec	SNRNP200	unknown	ENST00000323853	0.1836	0.0034	2	1.2531	96952517	1	3738C>T	p.A1246A	synonymous_variant	GCC	GCT
ucec	RGS12	unknown	ENST00000344733	0.1921	0.0048	4	1.2531	3415869	1	2091C>T	p.S697S	synonymous_variant	AGC	AGT
ucec	GPR98	unknown	ENST00000405460	0.1819	0.0034	5	1.2531	90070029	1	12312G>A	p.L4104L	synonymous_variant	TTG	TTA
ucec	PLEKHG1	unknown	ENST00000367328	0.1931	0.0054	6	1.2531	151130399	1	1071G>A	p.T357T	synonymous_variant	ACG	ACA
ucec	AKAP12	unknown	ENST00000402676	0.1875	0.0039	6	1.2531	151671033	1	1507C>T	p.L503L	synonymous_variant	CTG	TTG
ucec	PRRC2B	unknown	ENST00000357304	0.1827	0.0039	9	1.2531	134357177	1	4965C>T	p.T1655T	synonymous_variant	ACC	ACT
ucec	FAM208B	unknown	ENST00000328090	0.1809	0.0043	10	1.2531	5788372	1	2988C>T	p.Y996Y	synonymous_variant	TAC	TAT
ucec	PAN2	unknown	ENST00000425394	0.1965	0.0048	12	1.2531	56726678	1	201C>T	p.S67S	synonymous_variant	AGC	AGT
ucec	PREX1	unknown	ENST00000371941	0.1891	0.0048	20	1.2531	47305235	1	1294C>A	p.R432R	synonymous_variant	CGG	AGG
ucec	APC	Cancer gene	ENST00000457016	0.1778	0.0039	5	1.2531	112154899	1	1170C>A	p.I390I	synonymous_variant	ATC	ATA
ucec	KAT6A	Cancer gene	ENST00000396930	0.185	0.0034	8	1.2531	41801448	1	2046G>A	p.P682P	synonymous_variant	CCG	CCA
ucec	ARHGAP21	unknown	ENST00000396432	0.1854	0.0043	10	1.2531	24909711	1	1113A>G	p.V371V	synonymous_variant	GTA	GTG
ucec	ANK3	unknown	ENST00000280772	0.1697	0.0039	10	1.2531	61835170	1	5469A>G	p.P1823P	synonymous_variant	CCA	CCG
ucec	NPAT	unknown	ENST00000278612	0.1925	0.0034	11	1.2531	108043305	1	2406C>T	p.A802A	synonymous_variant	GCC	GCT
ucec	ROBO3	unknown	ENST00000397801	0.1931	0.0039	11	1.2531	124744739	1	2007G>A	p.A669A	synonymous_variant	GCG	GCA
ucec	NLRC3	unknown	ENST00000448023	0.1984	0.0043	16	1.2531	3613636	1	1443G>A	p.P481P	synonymous_variant	CCG	CCA
ucec	RTTN	unknown	ENST00000255674	0.1827	0.0039	18	1.2531	67817946	1	1953C>T	p.V651V	synonymous_variant	GTC	GTT
ucec	ANKRD27	unknown	ENST00000306065	0.1998	0.0043	19	1.2531	33119684	1	1281C>A	p.V427V	synonymous_variant	GTC	GTA
ucec	PRX	unknown	ENST00000324001	0.1919	0.0048	19	1.2531	40902660	1	1599G>A	p.V533V	synonymous_variant	GTG	GTA
ucec	MYH9	Cancer gene	ENST00000216181	0.1854	0.0043	22	1.2531	36712610	1	1332C>T	p.G444G	synonymous_variant	GGC	GGT
ucec	CACNA2D2	unknown	ENST00000479441	0.1975	0.0043	3	1.2531	50413578	1	1668C>T	p.G556G	synonymous_variant	GGC	GGT
ucec	EPPK1	unknown	ENST00000525985	0.181	0.0043	8	1.2531	144943950	1	3472C>A	p.R1158R	synonymous_variant	CGG	AGG
ucec	NSD1	Cancer gene	ENST00000439151	0.1789	0.0034	5	1.2531	176687066	1	5043C>A	p.I1681I	synonymous_variant	ATC	ATA
ucec	PIK3CG	unknown	ENST00000359195	0.1986	0.0062	7	1.2531	106508021	1	15C>T	p.N5N	synonymous_variant	AAC	AAT
ucec	PLEKHA6	unknown	ENST00000272203	0.1998	0.0048	1	1.2531	204226907	1	1098G>A	p.P366P	synonymous_variant	CCG	CCA
ucec	SZT2	unknown	ENST00000562955	0.1745	0.0039	1	1.2531	43886646	1	1488G>A	p.T496T	synonymous_variant	ACG	ACA
ucec	ZC3H4	unknown	ENST00000253048	0.1946	0.0034	19	1.2531	47587710	1	1110C>T	p.D370D	synonymous_variant	GAC	GAT
ucec	SLC12A5	unknown	ENST00000454036	0.1978	0.0039	20	1.2531	44671940	1	1284C>A	p.G428G	synonymous_variant	GGC	GGA
ucec	CNTNAP2	Cancer gene	ENST00000361727	0.1941	0.0039	7	1.2531	146829414	1	1161C>T	p.P387P	synonymous_variant	CCC	CCT
ucec	AK9	unknown	ENST00000424296	0.186	0.0034	6	1.2531	109894688	1	2301G>A	p.E767E	synonymous_variant	GAG	GAA
ucec	KDM6A	Cancer gene	ENST00000377967	0.1929	0.0048	X	1.2531	44922816	1	1677T>C	p.R559R	synonymous_variant	CGT	CGC
ucec	CCDC141	unknown	ENST00000420890	0.1909	0.0048	2	1.2531	179742775	1	1815G>A	p.S605S	synonymous_variant	TCG	TCA
ucec	PKDREJ	unknown	ENST00000253255	0.1825	0.0043	22	1.2531	46657405	1	1815T>C	p.S605S	synonymous_variant	AGT	AGC
ucec	C12orf55	unknown	ENST00000524981	0.1761	0.0034	12	1.2531	96974787	1	2979C>T	p.N993N	synonymous_variant	AAC	AAT
ucec	ATP10A	unknown	ENST00000356865	0.1913	0.0043	15	1.2531	25962015	1	1638G>A	p.K546K	synonymous_variant	AAG	AAA
ucec	PXDN	unknown	ENST00000252804	0.1916	0.0062	2	1.2531	1670074	1	1203C>T	p.N401N	synonymous_variant	AAC	AAT
ucec	TEX14	unknown	ENST00000240361	0.1914	0.0054	17	1.2531	56676846	1	1878C>T	p.F626F	synonymous_variant	TTC	TTT
ucec	PKD1L1	unknown	ENST00000289672	0.1979	0.0034	7	1.5038	47983027	1	126C>T	p.C42C	synonymous_variant	TGC	TGT
ucec	MAP1B	unknown	ENST00000296755	0.1806	0.0043	5	1.2531	71492704	1	3522C>T	p.Y1174Y	synonymous_variant	TAC	TAT
ucec	DAAM2	unknown	ENST00000398904	0.1994	0.0054	6	1.2531	39846226	1	1407C>T	p.C469C	synonymous_variant	TGC	TGT
ucec	COL4A2	unknown	ENST00000360467	0.1884	0.0039	13	1.2531	111117886	1	1911C>T	p.D637D	synonymous_variant	GAC	GAT
ucec	NBEA	Cancer gene	ENST00000400445	0.1972	0.0043	13	1.5038	35672509	1	1647A>G	p.K549K	synonymous_variant	AAA	AAG
ucec	ZNF236	unknown	ENST00000253159	0.1867	0.0048	18	1.2531	74620345	1	2361G>A	p.Q787Q	synonymous_variant	CAG	CAA
ucec	NRXN1	unknown	ENST00000404971	0.1906	0.0054	2	1.2531	50733679	1	2571T>A	p.R857R	synonymous_variant	CGT	CGA
ucec	DOCK2	unknown	ENST00000256935	0.1869	0.0034	5	1.2531	169126386	1	1056G>T	p.P352P	synonymous_variant	CCG	CCT
ucec	ATM	Cancer gene	ENST00000278616	0.1964	0.0048	11	1.2531	108121785	1	1593C>T	p.A531A	synonymous_variant	GCC	GCT
ucec	KDM4B	unknown	ENST00000159111	0.1987	0.0043	19	1.2531	5119673	1	1125G>A	p.R375R	synonymous_variant	CGG	CGA
ucec	ASPM	Cancer gene	ENST00000367409	0.1739	0.0039	1	1.2531	197057452	1	10095C>T	p.G3365G	synonymous_variant	GGC	GGT
ucec	HUWE1	unknown	ENST00000342160	0.189	0.0039	X	1.2531	53561525	1	12783T>C	p.D4261D	synonymous_variant	GAT	GAC
ucec	POLR1A	unknown	ENST00000263857	0.1883	0.0039	2	1.2531	86297362	1	1645C>T	p.L549L	synonymous_variant	CTA	TTA
ucec	SEMA5A	unknown	ENST00000382496	0.1992	0.0071	5	1.2531	9108294	1	2031C>A	p.R677R	synonymous_variant	CGC	CGA
ucec	MTUS1	unknown	ENST00000262102	0.1952	0.0034	8	1.2531	17612057	1	1260T>C	p.I420I	synonymous_variant	ATT	ATC
ucec	POLE	Cancer gene	ENST00000320574	0.1822	0.0034	12	1.2531	133249804	1	1419C>T	p.Y473Y	synonymous_variant	TAC	TAT
ucec	MAST3	unknown	ENST00000262811	0.1945	0.0034	19	1.2531	18248095	1	1932C>T	p.D644D	synonymous_variant	GAC	GAT
ucec	OBSL1	unknown	ENST00000404537	0.1861	0.0043	2	1.2531	220432976	1	1083A>G	p.E361E	synonymous_variant	GAA	GAG
ucec	ARHGAP31	unknown	ENST00000264245	0.1922	0.0043	3	1.2531	119121096	1	1497C>T	p.S499S	synonymous_variant	TCC	TCT
ucec	ZNF518B	unknown	ENST00000326756	0.1992	0.0043	4	1.2531	10446570	1	1383G>A	p.E461E	synonymous_variant	GAG	GAA
ucec	LOXHD1	unknown	ENST00000300591	0.1983	0.0048	18	1.2531	44109152	1	1185C>T	p.F395F	synonymous_variant	TTC	TTT
ucec	ZDBF2	unknown	ENST00000374423	0.1816	0.0048	2	1.2531	207162077	1	168A>C	p.P56P	synonymous_variant	CCA	CCC
ucec	EIF4G3	unknown	ENST00000602326	0.19	0.0039	1	1.2531	21306912	1	261G>C	p.G87G	synonymous_variant	GGG	GGC
ucec	RIF1	unknown	ENST00000243326	0.1806	0.0039	2	1.2531	152300067	1	1830T>C	p.L610L	synonymous_variant	CTT	CTC
ucec	DMD	unknown	ENST00000357033	0.1729	0.0034	X	1.2531	31165635	1	10554G>A	p.R3518R	synonymous_variant	AGG	AGA
ucec	KIF13A	unknown	ENST00000259711	0.1872	0.0039	6	1.2531	17817448	1	1803G>A	p.V601V	synonymous_variant	GTG	GTA
ucec	UNC80	unknown	ENST00000439458	0.195	0.0039	2	1.5038	210680046	1	1266A>G	p.S422S	synonymous_variant	TCA	TCG
ucec	RAI1	unknown	ENST00000353383	0.186	0.0043	17	1.2531	17698335	1	2073C>T	p.S691S	synonymous_variant	TCC	TCT
ucec	COL11A1	unknown	ENST00000370096	0.1872	0.0043	1	1.2531	103477987	1	1611T>A	p.T537T	synonymous_variant	ACT	ACA
ucec	LMTK3	unknown	ENST00000270238	0.1915	0.0039	19	1.2531	49001749	1	2664G>A	p.T888T	synonymous_variant	ACG	ACA
ucec	PDZD2	unknown	ENST00000438447	0.198	0.0043	5	1.5038	32053973	1	1884C>T	p.D628D	synonymous_variant	GAC	GAT
ucec	MAN2A1	unknown	ENST00000261483	0.1977	0.0071	5	1.2531	109106084	1	1038C>T	p.C346C	synonymous_variant	TGC	TGT
ucec	PPP1R26	unknown	ENST00000356818	0.1963	0.0039	9	1.2531	138377697	1	1341C>A	p.P447P	synonymous_variant	CCC	CCA
ucec	NYNRIN	unknown	ENST00000382554	0.1861	0.0039	14	1.2531	24880588	1	2574G>A	p.S858S	synonymous_variant	TCG	TCA
ucec	SALL4	Cancer gene	ENST00000217086	0.1997	0.0043	20	1.2531	50407891	1	1131G>A	p.A377A	synonymous_variant	GCG	GCA
ucec	VPS13B	unknown	ENST00000358544	0.1712	0.0034	8	1.2531	100865805	1	10263C>G	p.L3421L	synonymous_variant	CTC	CTG
ucec	DHX38	unknown	ENST00000268482	0.196	0.0043	16	1.2531	72139996	1	2580G>A	p.T860T	synonymous_variant	ACG	ACA
ucec	CHD1	unknown	ENST00000284049	0.1884	0.0048	5	1.2531	98240619	1	237G>A	p.P79P	synonymous_variant	CCG	CCA
ucec	JMJD1C	unknown	ENST00000399262	0.18	0.0048	10	1.2531	64974658	1	1269A>G	p.G423G	synonymous_variant	GGA	GGG
ucec	MAST4	unknown	ENST00000403625	0.1794	0.0039	5	1.2531	66448520	1	3351G>A	p.S1117S	synonymous_variant	TCG	TCA
ucec	ESPL1	unknown	ENST00000257934	0.1838	0.0048	12	1.2531	53664581	1	1368C>T	p.T456T	synonymous_variant	ACC	ACT
ucec	YLPM1	unknown	ENST00000325680	0.1835	0.0048	14	1.2531	75245296	1	1020T>C	p.S340S	synonymous_variant	AGT	AGC
ucec	SBF2	unknown	ENST00000256190	0.1867	0.0043	11	1.2531	9879908	1	1965G>A	p.T655T	synonymous_variant	ACG	ACA
ucec	STARD13	unknown	ENST00000336934	0.1983	0.0054	13	1.2531	33859764	1	12G>A	p.Q4Q	synonymous_variant	CAG	CAA
ucec	COL5A2	unknown	ENST00000374866	0.1913	0.0062	2	1.2531	189932994	1	1260T>C	p.G420G	synonymous_variant	GGT	GGC
ucec	BCORL1	Cancer gene	ENST00000540052	0.1884	0.0043	X	1.2531	129149043	1	2295G>A	p.T765T	synonymous_variant	ACG	ACA
ucec	AUTS2	unknown	ENST00000342771	0.1954	0.0048	7	1.2531	70229927	1	1404T>A	p.P468P	synonymous_variant	CCT	CCA
ucec	CRB1	unknown	ENST00000367400	0.1928	0.0048	1	1.2531	197390149	1	1191C>T	p.D397D	synonymous_variant	GAC	GAT
ucec	RP1L1	unknown	ENST00000382483	0.1812	0.0039	8	1.2531	10469991	1	1617C>T	p.T539T	synonymous_variant	ACC	ACT
ucec	COL4A6	unknown	ENST00000372216	0.1886	0.0054	X	1.2531	107431210	1	1638G>A	p.G546G	synonymous_variant	GGG	GGA
ucec	CEP192	unknown	ENST00000506447	0.1801	0.0039	18	1.2531	13038395	1	1626T>G	p.T542T	synonymous_variant	ACT	ACG
ucec	FAM120A	unknown	ENST00000277165	0.1982	0.0039	9	1.2531	96278546	1	1413G>A	p.A471A	synonymous_variant	GCG	GCA

## Sheet: All
Tumor Type	Gene	Canc_gene	Transcript	Entropy_score	Adj_pvalue	Chr	Nsample%	Chr_pos_freq (hg19)	#Mut_freq	Mut_freq_cDNA	Mut_freq_AA	Type_mut	Orig_cod	Mut_cod
blca	C3orf70	unknown	ENST00000335012	0.1514	0.0029	3	2.2727	184870595	6	17C>T	p.S6L	missense_variant	TCG	TTG
blca	LPAR6	unknown	ENST00000378434	0.1877	0.0029	13	2.2727	48985612	4	948C>T	p.F316F	synonymous_variant	TTC	TTT
blca	RARS2	unknown	ENST00000369536	0.0671	0.0029	6	1.2626	88299660	4	16C>T	p.R6C	missense_variant	CGC	TGC
blca	RALGPS1	unknown	ENST00000259351	0.128	0.0029	9	1.2626	129958857	3	1142G>A	p.R381Q	missense_variant	CGA	CAA
blca	ZCCHC14	unknown	ENST00000268616	0.1962	0.0029	16	1.5152	87448115	2	1097C>T	p.S366L	missense_variant	TCG	TTG
blca	RNF215	unknown	ENST00000382363	0.1894	0.0029	22	1.2626	30782063	2	497G>A	p.R166Q	missense_variant	CGA	CAA
blca	CNGA3	unknown	ENST00000393504	0.1743	0.0029	2	1.2626	98996644	2	222G>A	p.S74S	synonymous_variant	TCG	TCA
blca	FGGY	unknown	ENST00000371218	0.1787	0.0029	1	1.2626	60139745	2	1524C>G	p.S508S	synonymous_variant	TCC	TCG
blca	TSC22D4	unknown	ENST00000300181	0.1882	0.0029	7	1.2626	100064708	2	1062G>A	p.R354R	synonymous_variant	CGG	CGA
blca	GPR68	unknown	ENST00000531499	0.1899	0.0029	14	1.5152	91701130	2	265C>A	p.H89N	missense_variant	CAC	AAC
blca	SPDYE3	unknown	ENST00000332397	0.1798	0.0029	7	1.2626	99917593	2	1630G>A	p.D544N	missense_variant	GAT	AAT
blca	PAPD4	unknown	ENST00000453514	0.1829	0.0029	5	1.2626	78915520	2	49C>T	p.Q17*	stop_gained	CAA	TAA
blca	ESRP1	unknown	ENST00000433389	0.1747	0.0029	8	1.2626	95653664	2	118C>T	p.L40L	synonymous_variant	CTG	TTG
blca	CYP27A1	unknown	ENST00000258415	0.1806	0.0029	2	1.2626	219647116	2	211C>T	p.Q71*	stop_gained	CAG	TAG
blca	ANKRD34A	unknown	ENST00000323397	0.1823	0.0029	1	1.2626	145473612	2	284C>T	p.S95L	missense_variant	TCG	TTG
blca	CCDC28A	unknown	ENST00000332797	0.1984	0.0029	6	1.2626	139106381	2	610G>A	p.E204K	missense_variant	GAA	AAA
blca	TTBK1	unknown	ENST00000259750	0.1884	0.0029	6	1.5152	43250570	2	2092C>T	p.R698W	missense_variant	CGG	TGG
blca	NLRC4	unknown	ENST00000404025	0.1943	0.0029	2	1.2626	32475708	2	1225G>C	p.E409Q	missense_variant	GAA	CAA
blca	CACNB1	unknown	ENST00000394303	0.1778	0.0029	17	1.2626	37343762	2	384C>G	p.F128L	missense_variant	TTC	TTG
blca	SEMG1	unknown	ENST00000372781	0.1841	0.0029	20	1.2626	43836925	2	987G>A	p.Q329Q	synonymous_variant	CAG	CAA
blca	CARS	Cancer gene	ENST00000380525	0.1703	0.0029	11	1.2626	3026647	2	2166G>A	p.V722V	synonymous_variant	GTG	GTA
blca	SERBP1	unknown	ENST00000370995	0.1873	0.0029	1	1.2626	67890811	2	560C>G	p.S187C	missense_variant	TCT	TGT
blca	TAB3	unknown	ENST00000378933	0.1737	0.0029	X	1.2626	30873150	2	632G>C	p.R211T	missense_variant	AGA	ACA
blca	ACPT	unknown	ENST00000270593	0.1862	0.0029	19	1.2626	51298100	2	1044C>G	p.L348L	synonymous_variant	CTC	CTG
blca	C2orf71	unknown	ENST00000331664	0.1889	0.0029	2	1.2626	29293647	2	3481G>A	p.E1161K	missense_variant	GAA	AAA
blca	SLC9A5	unknown	ENST00000299798	0.1976	0.0029	16	1.5152	67291253	2	1341G>C	p.L447F	missense_variant	TTG	TTC
blca	HCN3	unknown	ENST00000368358	0.1903	0.0029	1	1.5152	155247568	2	187C>T	p.R63W	missense_variant	CGG	TGG
blca	SNX29	Cancer gene	ENST00000566228	0.1708	0.0029	16	1.2626	12172749	2	1379C>T	p.S460L	missense_variant	TCA	TTA
blca	NCKAP1	unknown	ENST00000360982	0.1919	0.0029	2	1.5152	183800087	2	2730G>C	p.L910F	missense_variant	TTG	TTC
blca	ENPEP	unknown	ENST00000265162	0.196	0.0029	4	1.5152	111430914	2	1145C>G	p.S382*	stop_gained	TCA	TGA
blca	PIWIL1	unknown	ENST00000245255	0.1986	0.0029	12	1.5152	130847598	2	2104G>A	p.D702N	missense_variant	GAT	AAT
blca	CNNM4	unknown	ENST00000377075	0.1718	0.0029	2	1.2626	97427205	2	469G>A	p.D157N	missense_variant	GAC	AAC
blca	HOXA10	unknown	ENST00000283921	0.1872	0.0029	7	1.2626	27213894	2	32C>T	p.S11L	missense_variant	TCG	TTG
blca	SYTL2	unknown	ENST00000528231	0.1952	0.0029	11	1.5152	85445049	2	1320C>G	p.I440M	missense_variant	ATC	ATG
blca	MOAP1	unknown	ENST00000556883	0.1515	0.0029	14	1.2626	93650050	2	538G>A	p.E180K	missense_variant	GAA	AAA
blca	ZBTB7B	unknown	ENST00000417934	0.1714	0.0029	1	1.7677	154988705	2	1266G>T	p.K422N	missense_variant	AAG	AAT
blca	COPS4	unknown	ENST00000264389	0.1874	0.0029	4	1.2626	83984258	2	745C>G	p.L249V	missense_variant	CTT	GTT
blca	USP6	Cancer gene	ENST00000574788	0.1928	0.0071	17	1.2626	5041507	1	1017C>T	p.L339L	synonymous_variant	CTC	CTT
blca	SEMA4G	unknown	ENST00000210633	0.1992	0.0029	10	1.2626	102740381	1	1398C>T	p.H466H	synonymous_variant	CAC	CAT
blca	ADAMTS2	unknown	ENST00000251582	0.1963	0.0049	5	1.2626	178581150	1	1282G>A	p.E428K	missense_variant	GAG	AAG
blca	PRTG	unknown	ENST00000389286	0.1975	0.0049	15	1.2626	55965712	1	1709C>T	p.P570L	missense_variant	CCG	CTG
blca	PIK3CD	unknown	ENST00000377346	0.1999	0.0071	1	1.2626	9775628	1	171G>T	p.P57P	synonymous_variant	CCG	CCT
blca	GLTSCR1	unknown	ENST00000396720	0.1904	0.0062	19	1.2626	48197590	1	2502C>G	p.I834M	missense_variant	ATC	ATG
blca	C12orf66	unknown	ENST00000398055	0.1851	0.0029	12	1.2626	64615894	1	124G>C	p.E42Q	missense_variant	GAG	CAG
blca	ATP8B2	unknown	ENST00000368489	0.1961	0.0044	1	1.2626	154302887	1	146C>T	p.A49V	missense_variant	GCG	GTG
blca	KIF24	unknown	ENST00000379166	0.1934	0.0044	9	1.2626	34263154	1	1460G>C	p.R487P	missense_variant	CGA	CCA
blca	INSR	unknown	ENST00000302850	0.1932	0.0049	19	1.2626	7168032	1	1557C>A	p.Y519*	stop_gained	TAC	TAA
blca	CEP164	unknown	ENST00000278935	0.1919	0.0049	11	1.2626	117253629	1	1695C>T	p.V565V	synonymous_variant	GTC	GTT
blca	PLCH2	unknown	ENST00000449969	0.198	0.0044	1	1.2626	2420750	1	1259C>T	p.S420L	missense_variant	TCA	TTA
blca	NLRC3	unknown	ENST00000448023	0.1984	0.0044	16	1.2626	3613705	1	1374G>A	p.K458K	synonymous_variant	AAG	AAA
blca	SBNO2	unknown	ENST00000361757	0.1935	0.0049	19	1.2626	1119600	1	1288A>G	p.M430V	missense_variant	ATG	GTG
blca	DIAPH3	unknown	ENST00000400324	0.1967	0.0044	13	1.2626	60545102	1	1843C>A	p.P615T	missense_variant	CCC	ACC
blca	SLC25A47	unknown	ENST00000361529	0.195	0.0029	14	1.2626	100792529	1	108C>A	p.I36I	synonymous_variant	ATC	ATA
blca	C9orf172	unknown	ENST00000436881	0.1955	0.0029	9	1.2626	139739870	1	1004C>T	p.P335L	missense_variant	CCA	CTA
blca	USP19	unknown	ENST00000434032	0.1926	0.0044	3	1.2626	49153998	1	1169C>T	p.S390L	missense_variant	TCG	TTG
blca	CDAN1	unknown	ENST00000356231	0.196	0.0044	15	1.2626	43026452	1	1229G>A	p.R410Q	missense_variant	CGA	CAA
blca	PHF8	unknown	ENST00000357988	0.1995	0.0044	X	1.2626	54069088	1	182T>A	p.M61K	missense_variant	ATG	AAG
blca	TRIP11	Cancer gene	ENST00000267622	0.1796	0.0029	14	1.5152	92506013	1	17G>A	p.G6E	missense_variant	GGG	GAG
blca	TRPM5	unknown	ENST00000155858	0.1972	0.0044	11	1.2626	2436597	1	1233G>A	p.T411T	synonymous_variant	ACG	ACA
blca	AGO4	unknown	ENST00000373210	0.1986	0.0029	1	1.5152	36298149	1	1357C>T	p.Q453*	stop_gained	CAA	TAA
blca	CC2D2A	unknown	ENST00000424120	0.1896	0.0057	4	1.2626	15518264	1	1034G>C	p.G345A	missense_variant	GGA	GCA
blca	SCN8A	unknown	ENST00000354534	0.1852	0.0049	12	1.2626	52100287	1	1423C>T	p.R475W	missense_variant	CGG	TGG
blca	DENND3	unknown	ENST00000262585	0.1966	0.0044	8	1.2626	142146846	1	101C>T	p.P34L	missense_variant	CCG	CTG
blca	CCDC136	unknown	ENST00000297788	0.1975	0.0062	7	1.2626	128452153	1	2328C>T	p.Y776Y	synonymous_variant	TAC	TAT
blca	COL18A1	unknown	ENST00000355480	0.191	0.0029	21	1.2626	46910215	1	2526C>T	p.P842P	synonymous_variant	CCC	CCT
blca	PKP4	unknown	ENST00000389759	0.1967	0.0044	2	1.2626	159517867	1	2116G>A	p.E706K	missense_variant	GAA	AAA
blca	USP25	unknown	ENST00000285679	0.1997	0.0044	21	1.2626	17198660	1	1442C>A	p.S481Y	missense_variant	TCC	TAC
blca	PIK3R5	unknown	ENST00000447110	0.1981	0.0029	17	1.5152	8791859	1	1245C>T	p.R415R	synonymous_variant	CGC	CGT
blca	PLEKHH1	unknown	ENST00000329153	0.1935	0.0044	14	1.2626	68029604	1	1256C>T	p.S419L	missense_variant	TCA	TTA
blca	STK11IP	unknown	ENST00000295641	0.1987	0.0057	2	1.2626	220476408	1	2220G>C	p.R740R	synonymous_variant	CGG	CGC
blca	EHMT1	unknown	ENST00000460843	0.1947	0.0029	9	1.2626	140652431	1	1469G>A	p.R490Q	missense_variant	CGA	CAA
blca	XPO7	unknown	ENST00000252512	0.1989	0.0049	8	1.2626	21840321	1	1275G>A	p.L425L	synonymous_variant	CTG	CTA
blca	CASR	unknown	ENST00000498619	0.1989	0.0049	3	1.2626	121994736	1	1455G>C	p.L485L	synonymous_variant	CTG	CTC
blca	HCN4	unknown	ENST00000261917	0.1965	0.0057	15	1.2626	73624589	1	1254C>A	p.I418I	synonymous_variant	ATC	ATA
blca	TMPRSS9	unknown	ENST00000332578	0.1996	0.0062	19	1.2626	2425967	1	3061C>T	p.R1021W	missense_variant	CGG	TGG
blca	WRN	Cancer gene	ENST00000298139	0.1924	0.0044	8	1.2626	30938709	1	1166G>A	p.R389K	missense_variant	AGA	AAA
blca	MFHAS1	unknown	ENST00000276282	0.1997	0.0044	8	1.2626	8749555	1	1014C>T	p.I338I	synonymous_variant	ATC	ATT
blca	COBL	unknown	ENST00000265136	0.1953	0.0044	7	1.2626	51098524	1	1489G>A	p.D497N	missense_variant	GAT	AAT
blca	SEC16B	unknown	ENST00000308284	0.1995	0.0062	1	1.2626	177936929	1	188G>T	p.R63M	missense_variant	AGG	ATG
blca	ABCA10	unknown	ENST00000269081	0.1907	0.0057	17	1.2626	67197703	1	1113G>A	p.E371E	synonymous_variant	GAG	GAA
blca	NBEAL1	unknown	ENST00000449802	0.1991	0.0044	2	1.2626	204000762	1	4089C>T	p.F1363F	synonymous_variant	TTC	TTT
blca	TTF1	unknown	ENST00000334270	0.1974	0.0029	9	1.2626	135278067	1	142C>G	p.Q48E	missense_variant	CAA	GAA
blca	NEDD4	unknown	ENST00000338963	0.1956	0.0044	15	1.2626	56208871	1	159C>T	p.P53P	synonymous_variant	CCC	CCT
blca	PALLD	unknown	ENST00000505667	0.1981	0.0044	4	1.2626	169602523	1	1128C>T	p.F376F	synonymous_variant	TTC	TTT
blca	SORBS2	unknown	ENST00000355634	0.1965	0.0062	4	1.2626	186545479	1	1392C>T	p.N464N	synonymous_variant	AAC	AAT
blca	ZNF644	unknown	ENST00000370440	0.1941	0.0062	1	1.2626	91405439	1	1472G>A	p.G491E	missense_variant	GGA	GAA
blca	PLCG1	Cancer gene	ENST00000373272	0.1948	0.0049	20	1.2626	39795196	1	2081G>A	p.R694Q	missense_variant	CGG	CAG
blca	ENTHD1	unknown	ENST00000325157	0.1774	0.0029	22	1.2626	40140187	1	1321C>T	p.L441L	synonymous_variant	CTG	TTG
blca	DGKI	unknown	ENST00000288490	0.1994	0.0049	7	1.2626	137271945	1	1323C>G	p.I441M	missense_variant	ATC	ATG
blca	OGT	unknown	ENST00000373719	0.1999	0.0071	X	1.2626	70784453	1	2439C>A	p.I813I	synonymous_variant	ATC	ATA
blca	IPO5	unknown	ENST00000261574	0.1983	0.0044	13	1.2626	98660336	1	1794G>C	p.V598V	synonymous_variant	GTG	GTC
blca	TECPR2	unknown	ENST00000359520	0.1927	0.0062	14	1.2626	102898165	1	1117G>C	p.E373Q	missense_variant	GAG	CAG
blca	PDCD11	unknown	ENST00000369797	0.1864	0.0029	10	1.2626	105184743	1	2766G>A	p.L922L	synonymous_variant	CTG	CTA
blca	GRIN3A	unknown	ENST00000361820	0.1983	0.0044	9	1.2626	104448970	1	1212C>T	p.T404T	synonymous_variant	ACC	ACT
blca	ARHGEF10L	Cancer gene	ENST00000361221	0.195	0.0049	1	1.2626	17958826	1	1595C>G	p.S532*	stop_gained	TCA	TGA
blca	BAI1	unknown	ENST00000517894	0.1901	0.0044	8	1.2626	143558479	1	1062C>G	p.D354E	missense_variant	GAC	GAG
blca	WDR6	unknown	ENST00000395474	0.1975	0.0044	3	1.5152	49050914	1	2037C>T	p.H679H	synonymous_variant	CAC	CAT
blca	BAI2	unknown	ENST00000373658	0.1901	0.0044	1	1.2626	32205614	1	2080C>T	p.L694L	synonymous_variant	CTG	TTG
blca	REST	unknown	ENST00000309042	0.1987	0.0044	4	1.2626	57797247	1	2223G>A	p.Q741Q	synonymous_variant	CAG	CAA
blca	EYS	unknown	ENST00000503581	0.1958	0.0044	6	1.5152	66112492	1	1063A>G	p.M355V	missense_variant	ATG	GTG
blca	CASKIN1	unknown	ENST00000343516	0.1592	0.0029	16	1.2626	2233741	1	1535C>G	p.T512R	missense_variant	ACG	AGG
blca	POLA1	unknown	ENST00000379059	0.1919	0.0062	X	1.2626	24759500	1	2207C>G	p.S736C	missense_variant	TCT	TGT
blca	CLSPN	unknown	ENST00000318121	0.1939	0.0044	1	1.2626	36215397	1	2044C>G	p.L682V	missense_variant	CTT	GTT
blca	VPS13A	unknown	ENST00000360280	0.1757	0.0029	9	1.2626	79898509	1	3282C>T	p.N1094N	synonymous_variant	AAC	AAT
blca	HIPK1	unknown	ENST00000369558	0.1963	0.0057	1	1.2626	114483128	1	123A>T	p.K41N	missense_variant	AAA	AAT
blca	TAF4	unknown	ENST00000252996	0.199	0.0049	20	1.2626	60585143	1	1720C>T	p.R574C	missense_variant	CGC	TGC
blca	NUP160	unknown	ENST00000378460	0.1923	0.0044	11	1.2626	47843689	1	1129G>A	p.E377K	missense_variant	GAG	AAG
blca	PCM1	Cancer gene	ENST00000325083	0.1847	0.0044	8	1.2626	17813004	1	1314G>C	p.Q438H	missense_variant	CAG	CAC
blca	PHF2	unknown	ENST00000359246	0.1987	0.0044	9	1.2626	96425260	1	1770A>C	p.E590D	missense_variant	GAA	GAC
blca	ARHGAP26	Cancer gene	ENST00000274498	0.1708	0.0029	5	1.2626	142500655	1	1641C>A	p.I547I	synonymous_variant	ATC	ATA
blca	KDM4A	unknown	ENST00000372396	0.1995	0.0062	1	1.2626	44137182	1	1370C>G	p.S457C	missense_variant	TCT	TGT
blca	TDRD7	unknown	ENST00000355295	0.1987	0.0044	9	1.2626	100190852	1	105T>A	p.T35T	synonymous_variant	ACT	ACA
blca	NINL	unknown	ENST00000278886	0.1932	0.0044	20	1.2626	25477387	1	1222G>C	p.E408Q	missense_variant	GAG	CAG
blca	MAP4	unknown	ENST00000360240	0.1975	0.0044	3	1.2626	47956392	1	1914G>C	p.P638P	synonymous_variant	CCG	CCC
blca	ATP9B	unknown	ENST00000426216	0.1976	0.0049	18	1.2626	76973997	1	1066G>C	p.E356Q	missense_variant	GAG	CAG
blca	TAOK2	unknown	ENST00000308893	0.1958	0.0044	16	1.2626	29994567	1	1174G>A	p.E392K	missense_variant	GAA	AAA
blca	MAP1S	unknown	ENST00000324096	0.1996	0.0044	19	1.2626	17837423	1	1230C>T	p.A410A	synonymous_variant	GCC	GCT
blca	XPO1	Cancer gene	ENST00000401558	0.1993	0.0044	2	1.2626	61719260	1	1797C>T	p.F599F	synonymous_variant	TTC	TTT
blca	ERGIC2	unknown	ENST00000360150	0.1894	0.0029	12	1.2626	29523100	1	162A>G	p.V54V	synonymous_variant	GTA	GTG
blca	CACNA1I	unknown	ENST00000402142	0.1772	0.0029	22	1.5152	39966884	1	127G>A	p.D43N	missense_variant	GAT	AAT
blca	POLG	Cancer gene	ENST00000268124	0.1958	0.009	15	1.2626	89866111	1	2288G>A	p.G763E	missense_variant	GGA	GAA
blca	ABI3BP	unknown	ENST00000284322	0.1992	0.0044	3	1.2626	100569525	1	1279G>C	p.E427Q	missense_variant	GAA	CAA
blca	RGAG1	unknown	ENST00000465301	0.1931	0.0044	X	1.2626	109695851	1	2006C>T	p.S669L	missense_variant	TCG	TTG
blca	PARD3B	unknown	ENST00000358768	0.1977	0.0044	2	1.2626	205990413	1	1386A>C	p.A462A	synonymous_variant	GCA	GCC
blca	NPTX1	unknown	ENST00000306773	0.1858	0.0029	17	1.2626	78444649	1	1263C>A	p.T421T	synonymous_variant	ACC	ACA
blca	SECISBP2L	unknown	ENST00000559471	0.1986	0.0062	15	1.2626	49309824	1	1172A>T	p.D391V	missense_variant	GAT	GTT
blca	PHLDB1	unknown	ENST00000361417	0.1933	0.0044	11	1.2626	118485345	1	132C>T	p.S44S	synonymous_variant	AGC	AGT
blca	MMRN1	unknown	ENST00000394980	0.196	0.0044	4	1.2626	90856580	1	1749G>A	p.M583I	missense_variant	ATG	ATA
blca	ITGA2	unknown	ENST00000296585	0.1969	0.0062	5	1.2626	52351969	1	1086C>T	p.F362F	synonymous_variant	TTC	TTT
blca	SOGA2	unknown	ENST00000359865	0.1901	0.0044	18	1.2626	8784377	1	1267G>C	p.E423Q	missense_variant	GAG	CAG
blca	TCERG1	unknown	ENST00000296702	0.1987	0.0044	5	1.2626	145850299	1	1500G>A	p.K500K	synonymous_variant	AAG	AAA
blca	SCN7A	unknown	ENST00000409855	0.1887	0.0029	2	1.2626	167273485	1	3146G>C	p.R1049T	missense_variant	AGA	ACA
blca	CASKIN2	unknown	ENST00000321617	0.1965	0.0062	17	1.2626	73499210	1	1945G>A	p.E649K	missense_variant	GAG	AAG
blca	SHPRH	unknown	ENST00000367505	0.1887	0.0049	6	1.2626	146269463	1	1006C>T	p.R336*	stop_gained	CGA	TGA
blca	SPATA31E1	unknown	ENST00000325643	0.1922	0.0062	9	1.2626	90501167	1	1765C>T	p.Q589*	stop_gained	CAG	TAG
blca	TRAPPC9	unknown	ENST00000389328	0.1956	0.0044	8	1.2626	140922487	1	3162G>A	p.E1054E	synonymous_variant	GAG	GAA
blca	LIPH	unknown	ENST00000296252	0.1847	0.0029	3	1.2626	185252791	1	179C>A	p.S60*	stop_gained	TCA	TAA
blca	DOCK5	unknown	ENST00000276440	0.1864	0.0044	8	1.2626	25203031	1	2658C>T	p.L886L	synonymous_variant	CTC	CTT
blca	BIVM-ERCC5	unknown	ENST00000602836	0.1932	0.0044	13	1.2626	103492102	1	1315C>T	p.R439W	missense_variant	CGG	TGG
blca	DHX38	unknown	ENST00000268482	0.196	0.0062	16	1.2626	72138398	1	2024G>A	p.R675H	missense_variant	CGC	CAC
blca	TGFBR2	Cancer gene	ENST00000359013	0.178	0.0029	3	1.2626	30715617	1	1350G>T	p.M450I	missense_variant	ATG	ATT
blca	CGNL1	unknown	ENST00000281282	0.1946	0.0062	15	1.2626	57731203	1	1006C>G	p.P336A	missense_variant	CCC	GCC
blca	CDC42BPG	unknown	ENST00000342711	0.1906	0.0057	11	1.2626	64604447	1	1250G>A	p.R417Q	missense_variant	CGG	CAG
blca	ABCC3	unknown	ENST00000285238	0.1909	0.0029	17	1.2626	48741058	1	1015A>G	p.I339V	missense_variant	ATC	GTC
blca	TNKS2	unknown	ENST00000371627	0.1972	0.0044	10	1.2626	93588143	1	1084C>G	p.Q362E	missense_variant	CAA	GAA
blca	CILP	unknown	ENST00000261883	0.1968	0.0044	15	1.2626	65491367	1	1257G>C	p.Q419H	missense_variant	CAG	CAC
blca	ZC3H13	unknown	ENST00000282007	0.1904	0.0049	13	1.2626	46616381	1	257G>C	p.R86T	missense_variant	AGA	ACA
blca	ESR1	Cancer gene	ENST00000440973	0.1779	0.0029	6	1.2626	152265629	1	1082C>A	p.A361E	missense_variant	GCG	GAG
blca	RGPD3	Cancer gene	ENST00000409886	0.1878	0.0044	2	1.2626	107041332	1	3091G>C	p.E1031Q	missense_variant	GAG	CAG
blca	ZNF862	unknown	ENST00000223210	0.1972	0.0044	7	1.2626	149558190	1	1941C>G	p.F647L	missense_variant	TTC	TTG
blca	LMTK3	unknown	ENST00000270238	0.1915	0.0044	19	1.2626	49013790	1	223T>C	p.C75R	missense_variant	TGC	CGC
blca	MYO1B	unknown	ENST00000392318	0.1978	0.0044	2	1.2626	192251995	1	1600C>G	p.L534V	missense_variant	CTC	GTC
blca	MAN2A2	unknown	ENST00000360468	0.1975	0.0062	15	1.2626	91448546	1	198G>C	p.E66D	missense_variant	GAG	GAC
blca	MAP3K1	Cancer gene	ENST00000399503	0.1911	0.0062	5	1.2626	56171087	1	1915C>T	p.L639L	synonymous_variant	CTG	TTG
blca	ADAMTS6	unknown	ENST00000381055	0.1983	0.0049	5	1.2626	64466497	1	3191C>G	p.S1064*	stop_gained	TCA	TGA
blca	AHDC1	unknown	ENST00000374011	0.1898	0.0071	1	1.2626	27877465	1	1162G>C	p.D388H	missense_variant	GAT	CAT
blca	SEL1L3	unknown	ENST00000399878	0.1979	0.0044	4	1.2626	25819815	1	1509G>T	p.L503L	synonymous_variant	CTG	CTT
blca	TTLL5	unknown	ENST00000298832	0.195	0.0029	14	1.2626	76219287	1	1539C>G	p.L513L	synonymous_variant	CTC	CTG
blca	RASGRF1	unknown	ENST00000419573	0.1951	0.0049	15	1.2626	79323808	1	1196C>T	p.T399M	missense_variant	ACG	ATG
blca	COL4A2	unknown	ENST00000360467	0.1884	0.0029	13	1.5152	111156284	1	4229G>A	p.R1410Q	missense_variant	CGA	CAA
blca	FAM83G	unknown	ENST00000388995	0.1998	0.0029	17	1.5152	18907196	1	159G>C	p.E53D	missense_variant	GAG	GAC
blca	CADPS2	unknown	ENST00000449022	0.1947	0.0057	7	1.2626	122114542	1	1891G>C	p.D631H	missense_variant	GAT	CAT
blca	TLR7	unknown	ENST00000380659	0.1998	0.0057	X	1.2626	12903775	1	148G>T	p.D50Y	missense_variant	GAC	TAC
blca	NFAT5	unknown	ENST00000432919	0.1906	0.0057	16	1.2626	69693744	1	1311C>G	p.I437M	missense_variant	ATC	ATG
blca	CCDC144A	unknown	ENST00000443444	0.1925	0.0044	17	1.2626	16612919	1	1548G>C	p.L516F	missense_variant	TTG	TTC
blca	SART3	unknown	ENST00000228284	0.1739	0.0049	12	1.2626	108930519	1	1352G>T	p.R451L	missense_variant	CGT	CTT
blca	SPAG5	unknown	ENST00000321765	0.1967	0.008	17	1.2626	26925599	1	106C>T	p.L36F	missense_variant	CTC	TTC
blca	INSRR	unknown	ENST00000368195	0.1947	0.0029	1	1.2626	156815855	1	1867G>A	p.V623M	missense_variant	GTG	ATG
blca	ANLN	unknown	ENST00000265748	0.1981	0.0044	7	1.2626	36447536	1	1067C>T	p.S356F	missense_variant	TCT	TTT
blca	SLC4A8	unknown	ENST00000453097	0.1988	0.0057	12	1.2626	51834570	1	127G>C	p.E43Q	missense_variant	GAA	CAA
blca	NCOA2	Cancer gene	ENST00000452400	0.1919	0.0049	8	1.2626	71069188	1	1412C>G	p.S471*	stop_gained	TCA	TGA
blca	PHIP	unknown	ENST00000275034	0.187	0.0044	6	1.2626	79727268	1	1027C>T	p.H343Y	missense_variant	CAT	TAT
blca	NFRKB	unknown	ENST00000524794	0.1942	0.0049	11	1.2626	129752028	1	1219C>T	p.L407F	missense_variant	CTT	TTT
blca	FLCN	Cancer gene	ENST00000285071	0.1858	0.0049	17	1.2626	17117046	1	1663A>G	p.T555A	missense_variant	ACT	GCT
blca	COL15A1	unknown	ENST00000375001	0.1931	0.0044	9	1.2626	101747877	1	131C>T	p.T44M	missense_variant	ACG	ATG
blca	NISCH	unknown	ENST00000345716	0.1913	0.0044	3	1.2626	52491871	1	106C>T	p.Q36*	stop_gained	CAG	TAG
blca	IKBKAP	unknown	ENST00000374647	0.1941	0.0044	9	1.2626	111665175	1	1798C>T	p.P600S	missense_variant	CCT	TCT
blca	SPECC1	Cancer gene	ENST00000261503	0.1994	0.0049	17	1.2626	20000094	1	130G>C	p.E44Q	missense_variant	GAG	CAG
blca	CLASP2	unknown	ENST00000468888	0.198	0.0029	3	2.0202	33626305	1	2179A>G	p.R727G	missense_variant	AGA	GGA
blca	FNIP2	unknown	ENST00000264433	0.1983	0.0071	4	1.2626	159747096	1	136G>A	p.E46K	missense_variant	GAG	AAG
blca	ZMYM6	unknown	ENST00000357182	0.1942	0.0057	1	1.2626	35476481	1	1219G>A	p.A407T	missense_variant	GCC	ACC
blca	DSG1	unknown	ENST00000257192	0.1998	0.0062	18	1.2626	28916510	1	1199C>G	p.S400*	stop_gained	TCA	TGA
blca	GPR125	unknown	ENST00000334304	0.1942	0.0044	4	1.2626	22425867	1	1552C>T	p.L518F	missense_variant	CTT	TTT
blca	NFX1	unknown	ENST00000379540	0.1982	0.0049	9	1.2626	33318788	1	1648G>A	p.D550N	missense_variant	GAT	AAT
blca	MYT1	unknown	ENST00000328439	0.1982	0.0044	20	1.2626	62842624	1	1357G>A	p.V453I	missense_variant	GTT	ATT
blca	DGCR14	unknown	ENST00000252137	0.1833	0.0029	22	1.2626	19122640	1	1084G>A	p.E362K	missense_variant	GAG	AAG
blca	RGPD2	unknown	ENST00000398146	0.1878	0.0049	2	1.2626	88082711	1	3832G>C	p.D1278H	missense_variant	GAT	CAT
blca	CTR9	unknown	ENST00000361367	0.1971	0.0049	11	1.2626	10785403	1	1171C>G	p.Q391E	missense_variant	CAA	GAA
blca	EDA	unknown	ENST00000374552	0.1961	0.0044	X	1.2626	68836394	1	242C>T	p.S81L	missense_variant	TCG	TTG
blca	FBLN2	Cancer gene	ENST00000404922	0.1622	0.0029	3	1.2626	13659600	1	1754G>A	p.R585Q	missense_variant	CGA	CAA
blca	LARS	unknown	ENST00000394434	0.197	0.0044	5	1.2626	145533521	1	1088C>G	p.S363C	missense_variant	TCT	TGT
blca	RET	Cancer gene	ENST00000355710	0.1983	0.0044	10	1.2626	43601965	1	1009G>A	p.E337K	missense_variant	GAG	AAG
blca	COL6A5	unknown	ENST00000265379	0.1998	0.0044	3	1.5152	130159037	1	5855G>A	p.R1952Q	missense_variant	CGA	CAA
blca	DDB1	unknown	ENST00000301764	0.1978	0.0044	11	1.2626	61083813	1	1354G>A	p.V452M	missense_variant	GTG	ATG
blca	ZNF106	unknown	ENST00000263805	0.1863	0.0044	15	1.2626	42749375	1	29C>T	p.S10L	missense_variant	TCA	TTA
brca	AKT1	Cancer gene	ENST00000554581	0.0505	0.0041	14	3.0261	105246551	20	49G>A	p.E17K	missense_variant	GAG	AAG
brca	SF3B1	Cancer gene	ENST00000335508	0.0827	0.0041	2	1.238	198266834	7	2098A>G	p.K700E	missense_variant	AAA	GAA
brca	VLDLR	unknown	ENST00000382100	0.1692	0.0041	9	0.6878	2643403	2	692G>A	p.R231H	missense_variant	CGT	CAT
brca	HECTD4	unknown	ENST00000550722	0.1702	0.0041	12	0.6878	112703012	1	2154A>G	p.K718K	synonymous_variant	AAA	AAG
brca	ACACB	unknown	ENST00000338432	0.1807	0.0041	12	0.6878	109617839	1	1765C>A	p.H589N	missense_variant	CAT	AAT
brca	PTPRQ	unknown	ENST00000266688	0.1978	0.0041	12	0.9629	80899828	1	2286C>T	p.I762I	synonymous_variant	ATC	ATT
brca	REV3L	unknown	ENST00000358835	0.1959	0.0041	6	0.8253	111737655	1	160C>T	p.L54L	synonymous_variant	CTA	TTA
brca	FAT4	Cancer gene	ENST00000394329	0.1674	0.0041	4	0.6878	126372689	1	10518C>T	p.N3506N	synonymous_variant	AAC	AAT
brca	FREM1	unknown	ENST00000422223	0.1832	0.0041	9	0.6878	14842533	1	1519C>T	p.R507C	missense_variant	CGT	TGT
brca	SCN8A	unknown	ENST00000354534	0.1852	0.0053	12	0.6878	52099215	1	1149C>T	p.A383A	synonymous_variant	GCC	GCT
brca	DNAH12	unknown	ENST00000351747	0.1762	0.0046	3	0.6878	57443861	1	2949C>T	p.N983N	synonymous_variant	AAC	AAT
brca	ABCC12	unknown	ENST00000311303	0.1936	0.0041	16	0.6878	48167699	1	1027C>A	p.Q343K	missense_variant	CAA	AAA
brca	ZNF292	unknown	ENST00000369577	0.1787	0.0041	6	0.6878	87865319	1	10G>T	p.E4*	stop_gained	GAA	TAA
brca	MTUS2	unknown	ENST00000431530	0.1932	0.0041	13	0.6878	29600997	1	2192C>T	p.P731L	missense_variant	CCG	CTG
brca	C10orf12	unknown	ENST00000286067	0.1956	0.0041	10	0.6878	98742267	1	1120G>A	p.D374N	missense_variant	GAT	AAT
brca	ITGA10	unknown	ENST00000369304	0.1972	0.0053	1	0.6878	145527965	1	202G>T	p.D68Y	missense_variant	GAC	TAC
brca	CLIP1	Cancer gene	ENST00000540338	0.1923	0.0053	12	0.6878	122826098	1	1653G>C	p.E551D	missense_variant	GAG	GAC
brca	DOCK5	unknown	ENST00000276440	0.1864	0.0046	8	0.6878	25189823	1	1960C>A	p.L654I	missense_variant	CTA	ATA
brca	PHRF1	unknown	ENST00000416188	0.1892	0.0041	11	0.6878	605238	1	1272G>A	p.A424A	synonymous_variant	GCG	GCA
brca	RBBP6	unknown	ENST00000319715	0.1874	0.0041	16	0.6878	24578496	1	1622G>C	p.R541T	missense_variant	AGA	ACA
brca	PTCHD2	unknown	ENST00000294484	0.193	0.0041	1	0.6878	11579485	1	1963G>A	p.G655R	missense_variant	GGA	AGA
brca	AP3B1	unknown	ENST00000255194	0.1988	0.0046	5	0.6878	77423976	1	1846C>T	p.H616Y	missense_variant	CAT	TAT
brca	KIAA0368	unknown	ENST00000259335	0.1848	0.0041	9	0.6878	114176865	1	2365G>T	p.A789S	missense_variant	GCT	TCT
brca	COL1A2	unknown	ENST00000297268	0.1935	0.0053	7	0.6878	94041910	1	1419C>G	p.I473M	missense_variant	ATC	ATG
brca	ESPL1	unknown	ENST00000257934	0.1838	0.0041	12	0.6878	53670885	1	1959C>A	p.I653I	synonymous_variant	ATC	ATA
[truncated: 2,172 more rows]
