# Supplementary material for: Reannotation of cancer mutations based on expressed RNA transcripts reveals functional non-coding mutations in melanoma
Source: Am J Hum Genet. 2025 May 12;112(6):1447–67. doi: 10.1016/j.ajhg.2025.04.005 (PMC12256795; doi:10.1016/j.ajhg.2025.04.005)
Supplement: Table S6. Concentration results heatmaps — Table reporting mutations in the genes depicted in the heatmaps in Figures 1B and S2. [file mmc6.xlsx]

## Sheet: Sheet 1
Tumor type	Gene	Chromosome	Transcript	Mutations
blca	ACTB	7	ENST00000331789	E195K-583G>A:1|E226D-678G>C:1|E57K-169G>A:1|E93Q-277G>C:1|F21L-63C>A:1|G158R-472G>A:4|I282I-846C>T:1|I71I-213C>T:1|K336*-1006A>T:1|Q59H-177G>C:1|R147S-439C>A:1|R196C-586C>T:1|S281C-842C>G:1|S348L-1043C>T:1|V10V-30C>G:1|V209L-625G>C:1|W356C-1068G>C:1
blca	AFF3	2	ENST00000356421	A376T-1126G>A:1|A760T-2278G>A:1|D730H-2188G>C:1|D945Y-2833G>T:1|E1201D-3603G>C:1|E547D-1641G>C:1|E692Q-2074G>C:1|E919K-2755G>A:2|G1140E-3419G>A:1|L782L-2346A>G:1|L814F-2442G>C:1|M1068I-3204G>A:1|P371P-1113A>C:1|Q1158*-3472C>T:1|Q268Q-804G>A:1|R290R-870G>A:1|R678W-2032C>T:1|S1247S-3741C>T:1|S488F-1463C>T:1|S815S-2445C>T:1|T257T-771C>T:1
blca	ANAPC1	2	ENST00000341068	E146Q-436G>C:1|G1547S-4639G>A:1|L1657F-4969C>T:1|L1662I-4984C>A:1|L271V-811C>G:1|L466L-1398C>T:1|Q846P-2537A>C:1|R527W-1579C>T:1|S341L-1022C>T:1|S470L-1409C>T:1|S736L-2207C>T:1|T524T-1572A>C:1|T524T-1572A>G:1|Y583*-1749C>A:1
blca	C12orf66	12	ENST00000398055	E231Q-691G>C:1|E323K-967G>A:1|E42Q-124G>C:1|K237K-711G>A:1|L213V-637C>G:1|L240L-718C>T:1|L240V-718C>G:1|L266F-796C>T:1
blca	C3orf70	3	ENST00000335012	C138*-414T>A:1|D132N-394G>A:1|P37Q-110C>A:1|S163F-488C>T:1|S6L-17C>T:8|S6W-17C>G:1|S98L-293C>T:1|S9L-26C>T:1|T245M-734C>T:1
blca	CAMK2G	10	ENST00000322680	E427E-1281G>A:1|F294L-882C>G:1|G469G-1407G>C:1|I117V-349A>G:1|I132I-396C>T:3|L541L-1623C>G:1|P213A-637C>G:1|S548L-1643C>T:1
blca	CELSR3	3	ENST00000164024	A310A-930G>A:1|A606S-1816G>T:1|E138Q-412G>C:1|E3309*-9925G>T:1|E356K-1066G>A:3|E356Q-1066G>C:1|E547K-1639G>A:1|E760K-2278G>A:1|G523R-1567G>A:1|G667C-1999G>T:1|L2411F-7231C>T:1|L2906L-8718C>G:1|L29L-87C>T:1|M418L-1252A>T:1|N311K-933C>G:1|N583S-1748A>G:1|P1902T-5704C>A:1|P2140P-6420C>A:1|P326S-976C>T:1|Q1799*-5395C>T:1|Q331Q-993G>A:1|R1445G-4333C>G:1|R2352*-7054C>T:1|R2629C-7885C>T:1|R619H-1856G>A:…
blca	CLASP2	3	ENST00000468888	D844H-2530G>C:1|D844N-2530G>A:1|D844Y-2530G>T:1|E1292Q-3874G>C:1|E912K-2734G>A:1|M218I-654G>C:1|P867S-2599C>T:1|R727G-2179A>G:1|T1433S-4297A>T:1
blca	CTNNB1	3	ENST00000349496	A197S-589G>T:1|D32H-94G>C:1|D699H-2095G>C:1|F683Y-2048T>A:1|P597S-1789C>T:1|S33F-98C>T:1|S352N-1055G>A:1|S37C-110C>G:2|S37F-110C>T:1|S45F-134C>T:1|S60F-179C>T:1|T41A-121A>G:1
blca	ERBB2	17	ENST00000269571	A705A-2115G>A:1|D1013H-3037G>C:1|D277Y-829G>T:1|D30H-88G>C:1|D769H-2305G>C:1|D769N-2305G>A:1|D821H-2461G>C:1|E1244Q-3730G>C:1|E280Q-838G>C:1|F476F-1428C>T:1|F595L-1785C>A:1|G222C-664G>T:1|G776S-2326G>A:1|H1208Y-3622C>T:1|I767M-2301C>G:2|K175K-525G>A:1|L154F-462G>C:1|L313V-937C>G:1|L377L-1129C>T:1|L419L-1255C>T:1|L755S-2264T>C:1|L790L-2370G>A:1|L85L-255C>G:1|L915L-2745G>C:1|R103Q-308G>A:1|R678Q-20…
blca	FGFR3	4	ENST00000340107	A371A-1113G>T:1|D222N-664G>A:1|D578D-1734C>T:1|E216K-646G>A:1|G235D-704G>A:1|G372C-1114G>T:5|G382R-1144G>A:2|G80G-240G>A:1|K652E-1954A>G:2|L323L-969C>A:1|L379L-1137C>T:1|Q676*-2026C>T:1|R248C-742C>T:3|S249C-746C>G:32|S269S-807C>T:1|S373C-1117A>T:2|V306I-916G>A:1|Y278Y-834C>T:1|Y375C-1124A>G:8
blca	FOXQ1	6	ENST00000296839	F153L-459C>A:1|L127L-381C>G:1|L149L-447C>T:1|L181V-541C>G:1|R164R-492C>A:1|S135*-404C>A:1|S135L-404C>T:2|S166F-497C>T:1|V208V-624C>G:1|W194*-581G>A:1
blca	GNA13	17	ENST00000439174	A133A-399C>T:1|E58K-172G>A:1|G135E-404G>A:1|I88I-264C>T:1|K121N-363G>C:1|R200G-598A>G:4|R200K-599G>A:1|R200T-599G>C:2|S7L-20C>T:1
blca	HCN3	1	ENST00000368358	E399Q-1195G>C:1|F373F-1119C>T:1|F467F-1401C>T:1|F65F-195C>T:1|G479G-1437C>T:1|L177L-531C>T:1|R533C-1597C>T:1|R63G-187C>G:1|R63W-187C>T:2
blca	HRAS	11	ENST00000451590	D33N-97G>A:1|G12D-35G>A:2|G12S-34G>A:1|G13D-38G>A:1|G13R-37G>C:2|G13V-38G>T:1|K117N-351G>C:1|K117N-351G>T:1|L188L-564C>T:1|Q61K-181C>A:3|Q61L-182A>T:3|S145*-434C>A:1
blca	IQSEC2	X	ENST00000396435	L1003V-3007C>G:1|L1016F-3048G>C:1|L763L-2289C>G:1|N1001K-3003T>A:1|Q1011H-3033G>T:1|S450S-1350T>C:1|T670A-2008A>G:1
blca	KLF5	13	ENST00000377687	D411Y-1231G>T:1|D418G-1253A>G:1|D418N-1252G>A:2|D418Y-1252G>T:1|E419K-1255G>A:1|E93D-279G>C:1|F169L-507C>A:1|F207F-621C>T:1|F414F-1242C>T:1|F414L-1242C>G:1|P302Q-905C>A:1|P356R-1067C>G:1|Q225*-673C>T:1|Q272Q-816G>A:1|Q99E-295C>G:1|S118L-353C>T:2
blca	KRAS	12	ENST00000256078	A59G-176C>G:1|G12C-34G>T:2|G12D-35G>A:6|G12R-34G>C:1|G12V-35G>T:2|G13D-38G>A:1|L19F-57G>C:2|Q61H-183A>T:1
blca	LPAR6	13	ENST00000378434	E323K-967G>A:1|F24F-72C>T:1|F316F-948C>T:4|F316L-948C>A:1|G161R-481G>C:1|L211*-632T>G:1|L330L-990A>G:1|T202I-605C>T:1
blca	MB21D2	3	ENST00000392452	%3D-1475G>A:1|F378F-1134C>T:1|G445R-1333G>C:1|Q311*-931C>T:1|Q311E-931C>G:3|R32W-94C>T:1|S303S-909C>T:1
blca	MBTPS1	16	ENST00000343411	D119H-355G>C:1|D846E-2538C>G:1|H906N-2716C>A:1|K934K-2802G>A:1|L21V-61C>G:1|L410R-1229T>G:1|N520N-1560C>T:1|P1028P-3084G>A:1|P618L-1853C>T:1|P935A-2803C>G:1|Q580E-1738C>G:1|S411*-1232C>G:2|S71L-212C>T:1
blca	NCKAP1	2	ENST00000360982	A227G-680C>G:1|C692F-2075G>T:1|D891H-2671G>C:1|E834K-2500G>A:1|I643I-1929C>T:1|L910F-2730G>C:2|L96V-286C>G:1|S758*-2273C>G:1|S860R-2580C>A:1|Y166Y-498C>T:1
blca	NFE2L2	2	ENST00000397062	D29H-85G>C:2|D29Y-85G>T:1|E524Q-1570G>C:1|E79K-235G>A:2|E79Q-235G>C:1|E82D-246A>T:1|E82V-245A>T:1|F339F-1017C>T:1|G31A-92G>C:1|G31R-91G>A:1|G81A-242G>C:1|K533Q-1597A>C:1|K53Q-157A>C:1|P600R-1799C>G:1|Q161E-481C>G:1|R34G-100C>G:5|R34P-101G>C:1|T80I-239C>T:1|V417M-1249G>A:1|W24R-70T>C:1
blca	NLRC4	2	ENST00000404025	D482N-1444G>A:1|D676H-2026G>C:1|E296Q-886G>C:1|E409Q-1225G>C:2|E542K-1624G>A:1|E544K-1630G>A:1|E556Q-1666G>C:1|E729K-2185G>A:1|E785K-2353G>A:1|E905K-2713G>A:1|E95Q-283G>C:1|F386L-1158C>G:1|F408Y-1223T>A:1|F653F-1959C>T:1|L203L-609C>T:1|L313L-939G>C:1|L850L-2550G>T:1|L919L-2757C>A:1|L978L-2932C>T:1|Q219E-655C>G:1|Q256H-768G>C:1|Q348H-1044G>C:1|Q514*-1540C>T:1|V416V-1248G>C:1|W529C-1587G>C:1
blca	NUP93	16	ENST00000308159	D519N-1555G>A:1|D630N-1888G>A:1|E263Q-787G>C:1|G591E-1772G>A:1|L235L-705G>A:1|L646L-1938G>C:1|Q15*-43C>T:3|R187W-559C>T:1|S687F-2060C>T:1
blca	PDE3A	12	ENST00000359062	D721N-2161G>A:1|E352K-1054G>A:1|G589G-1767C>A:1|I951M-2853C>G:1|K1138*-3412A>T:1|L213L-639C>T:1|L275L-825G>A:5|L453M-1357T>A:1|L848L-2544G>C:1|L910L-2730G>A:1|N630S-1889A>G:1|P591T-1771C>A:1|P674P-2022C>A:1|R309W-925C>T:1|R754K-2261G>A:1|S365C-1094C>G:1|T223T-669C>T:1|W479*-1436G>A:1
blca	PIK3CA	3	ENST00000263967	E1012Q-3034G>C:1|E365K-1093G>A:2|E417K-1249G>A:1|E418K-1252G>A:1|E453K-1357G>A:2|E453Q-1357G>C:1|E542K-1624G>A:17|E545A-1634A>C:1|E545G-1634A>G:1|E545K-1633G>A:27|E545Q-1633G>C:3|E674Q-2020G>C:1|E710Q-2128G>C:1|E726K-2176G>A:2|E791Q-2371G>C:1|E978K-2932G>A:1|G1049R-3145G>C:1|G118D-353G>A:1|G451V-1352G>T:1|H1047L-3140A>T:2|H1047R-3140A>G:6|L267L-801G>C:1|L671L-2013A>G:1|L752V-2254C>G:1|L956F-2868G…
blca	PRDX4	X	ENST00000379341	E136Q-406G>C:1|E137*-409G>T:1|E254K-760G>A:1|Q233E-697C>G:1|R139S-417A>T:1|T126A-376A>G:1
blca	RALGPS1	9	ENST00000259351	F154F-462C>T:1|G327D-980G>A:1|R381Q-1142G>A:3|S22R-66C>A:1
blca	RARS2	6	ENST00000369536	I149I-447C>T:1|K125N-375G>T:1|R6C-16C>T:5
blca	RERE	1	ENST00000337907	E1102Q-3304G>C:1|E1168K-3502G>A:1|E1173K-3517G>A:1|E1328K-3982G>A:1|E562Q-1684G>C:1|F250V-748T>G:1|K1559K-4677G>A:1|K176N-528G>C:3|P1424A-4270C>G:1|Q1528H-4584G>C:1|Y268Y-804C>T:1
blca	RGPD2	2	ENST00000398146	D1278H-3832G>C:1|E1328K-3982G>A:1|Q1303H-3909G>C:1|R3H-8G>A:1|S1290F-3869C>T:1
blca	RXRA	9	ENST00000481739	F159F-477C>T:1|G329R-985G>A:1|I345M-1035C>G:1|L418L-1254C>G:1|L420L-1260C>G:1|L47V-139C>G:1|P231L-692C>T:1|Q460*-1378C>T:1|S143*-428C>G:1|S27C-80C>G:1|S336S-1008C>T:1|S427F-1280C>T:11|S427Y-1280C>A:2|V163V-489G>A:1
blca	SERBP1	1	ENST00000370995	G42S-124G>A:1|G43G-129G>A:1|R170I-509G>T:1|S187C-560C>G:2|V227V-681C>T:1
blca	SF1	11	ENST00000377387	D325N-973G>A:1|E184Q-550G>C:1|E293K-877G>A:1|G216G-648G>T:1|G279A-836G>C:1|G279R-835G>A:1|G279R-835G>C:1|G279W-835G>T:1|G323E-968G>A:1|G323R-967G>A:1|I282F-844A>T:1|P358A-1072C>G:1|P515P-1545C>T:1|Q269P-806A>C:1|R146H-437G>A:1
blca	SF3B1	2	ENST00000335508	A176T-526G>A:1|D1164Y-3490G>T:1|D255N-763G>A:1|E860K-2578G>A:1|E862K-2584G>A:1|E902G-2705A>G:1|E902K-2704G>A:5|G693D-2078G>A:1|G740E-2219G>A:1|L897R-2690T>G:1|N185S-554A>G:1|Q206E-616C>G:1|Q699E-2095C>G:1|Q903P-2708A>C:1|R1245T-3734G>C:1|R198Q-593G>A:1|R625C-1873C>T:1|V1215V-3645A>G:1
blca	SPDYE3	7	ENST00000332397	D544N-1630G>A:2|E219Q-655G>C:1|Q502E-1504C>G:1|S352F-1055C>T:1|S476S-1428T>C:1
blca	SPTBN5	15	ENST00000320955	A2845P-8533G>C:1|A2845V-8534C>T:1|A993A-2979C>G:1|E2939Q-8815G>C:1|E41K-121G>A:1|I75I-225C>T:1|L1141L-3423G>A:1|L1310F-3930G>T:1|L1335L-4005G>A:1|L960L-2880G>C:1|P3624S-10870C>T:1|P827A-2479C>G:1|Q1088L-3263A>T:1|Q1102*-3304C>T:1|Q2036H-6108G>C:1|Q2999*-8995C>T:1|S2340R-7020C>A:1|Y311H-931T>C:1
blca	SRGAP3	3	ENST00000383836	A987A-2961G>A:1|C892Y-2675G>A:1|E409Q-1225G>C:1|E524K-1570G>A:1|E62K-184G>A:1|G1075G-3225C>T:1|G788S-2362G>A:1|I136I-408C>T:1|L138L-414C>G:1|L198L-594C>A:1|L203L-609C>T:1|S195L-584C>T:1
blca	TIMELESS	12	ENST00000553532	D1122N-3364G>A:1|E103A-308A>C:1|E232K-694G>A:1|E428K-1282G>A:1|E565Q-1693G>C:1|E825K-2473G>A:1|K535K-1605G>A:1|L224L-672T>C:1|L618V-1852C>G:1|L650L-1950C>G:1|L792V-2374T>G:1|Q175*-523C>T:1|Q635E-1903C>G:1|R426R-1278C>T:1|R515Q-1544G>A:1|R858*-2572C>T:1|V338V-1014G>C:1|V405V-1215C>G:1|V461V-1383G>C:1|V461V-1383G>T:1
blca	TRAPPC9	8	ENST00000389328	E1054E-3162G>A:1|E1067E-3201G>A:1|E845Q-2533G>C:1|F725C-2174T>G:1|F97L-291C>G:1|G1081S-3241G>A:1|S206C-617C>G:1|V1130M-3388G>A:1
blca	ZBTB7B	1	ENST00000417934	D340N-1018G>A:1|D450H-1348G>C:1|D450N-1348G>A:1|E405K-1213G>A:1|K422N-1266G>C:1|K422N-1266G>T:2|L156F-466C>T:1|Q380*-1138C>T:1
blca	ZNF276	16	ENST00000443381	A448S-1342G>T:1|A448T-1342G>A:1|G163A-488G>C:1|G163S-487G>A:2|L488L-1464C>T:1|L74L-222C>T:1|P413Q-1238C>A:1|P598L-1793C>T:1|R465W-1393C>T:1|S382F-1145C>T:1|S88S-264G>A:1|V157V-471C>T:1
brca	ADAMTS2	5	ENST00000251582	C1080W-3240C>G:1|D304D-912C>T:1|D801D-2403C>T:1|E1206Q-3616G>C:1|E973K-2917G>A:1|G692G-2076G>T:1|I1011M-3033C>G:1|L348L-1044C>T:1|Q1193E-3577C>G:1|R1055W-3163C>T:1|R691C-2071C>T:1|R968W-2902C>T:1
brca	AKT1	14	ENST00000554581	E17K-49G>A:22|L52R-155T>G:1|V4L-10G>C:1
brca	C10orf12	10	ENST00000286067	D374N-1120G>A:1|D415Y-1243G>T:1|K611E-1831A>G:1|Q429L-1286A>T:1|R1015H-3044G>A:1|S327S-981A>C:1|S395L-1184C>T:1|S88C-263C>G:1
brca	CHD7	8	ENST00000423902	A2794A-8382T>A:1|D2247Y-6739G>T:1|D625H-1873G>C:1|E2191Q-6571G>C:1|F1145F-3435C>T:1|G2577G-7731G>C:1|K1800T-5399A>C:1|L2087L-6261G>C:1|M2699K-8096T>A:1|P2586S-7756C>T:1|P2887P-8661G>A:1|S2159C-6476C>G:1|S2395Y-7184C>A:1|S311F-932C>T:1|T513S-1537A>T:1|W2594*-7782G>A:1|Y72C-215A>G:1
brca	CSMD1	8	ENST00000537824	A3532P-10594G>C:1|C1802F-5405G>T:1|F1493L-4479C>A:1|F1552F-4656C>T:1|F1765F-5295C>T:1|F457V-1369T>G:1|G1700G-5100G>A:1|G2009S-6025G>A:1|G2033G-6099A>C:1|G2121G-6363C>T:1|G3023E-9068G>A:1|G3126S-9376G>A:1|G3311E-9932G>A:1|G693V-2078G>T:1|G967G-2901A>G:1|H75Y-223C>T:1|L1181M-3541C>A:1|L1712L-5134C>T:1|P270P-810A>G:1|Q1019R-3056A>G:1|Q2153*-6457C>T:1|R1091H-3272G>A:1|R1950H-5849G>A:1|T2057M-6170C>T:1
brca	DEPDC5	22	ENST00000382112	E1391D-4173G>T:1|G1081R-3241G>A:1|K1250N-3750G>T:1|R1459Q-4376G>A:1|V1393D-4178T>A:1|V196V-588G>T:1|Y226N-676T>A:1
brca	ERBB2	17	ENST00000269571	D769H-2305G>C:1|D769Y-2305G>T:2|E405D-1215G>C:1|E939G-2816A>G:1|H470Q-1410T>G:1|L377L-1129C>T:1|L608L-1824C>T:1|L755M-2263T>A:1|L755S-2264T>C:2|L755W-2264T>G:1|R340G-1018C>G:1|R678Q-2033G>A:1|S305C-914C>G:1|S310F-929C>T:1|V777L-2329G>C:1|V777L-2329G>T:3
brca	FGFR2	10	ENST00000457416	D472Y-1414G>T:1|E471D-1413G>T:1|G818G-2454C>T:1|H545Q-1635C>G:1|N550K-1650T>A:2|V122M-364G>A:1|V633I-1897G>A:1
brca	GNL3L	X	ENST00000336470	A277S-829G>T:1|D303N-907G>A:1|G17G-51C>T:1|G232A-695G>C:1|G232V-695G>T:1|R121R-363G>A:1|R495H-1484G>A:1|R95C-283C>T:1|T532M-1595C>T:1
brca	LAMA1	18	ENST00000389658	A1658V-4973C>T:1|A693S-2077G>T:1|C1077G-3229T>G:1|D263D-789C>T:1|E1625Q-4873G>C:1|G2995A-8984G>C:1|G460S-1378G>A:1|G614V-1841G>T:1|H3068Y-9202C>T:1|I1909N-5726T>A:1|K1612N-4836G>C:1|L2527L-7581C>T:1|L2612V-7834T>G:1|P449P-1347G>A:1|R3031H-9092G>A:1|S2040S-6120T>C:1|S404F-1211C>T:1|S606S-1818G>A:1|T233M-698C>T:1|T718T-2154C>G:1|V1643V-4929G>T:1|V408I-1222G>A:1|V913M-2737G>A:1|Y185*-555T>G:1|Y593Y-…
brca	LRRIQ1	12	ENST00000393217	E365K-1093G>A:1|E429K-1285G>A:1|E571Q-1711G>C:1|E889A-2666A>C:1|F1485I-4453T>A:1|H92Y-274C>T:1|L19L-57C>G:1|L426L-1278A>G:1|L426Q-1277T>A:1|V1009V-3027T>G:1
brca	NBAS	2	ENST00000281513	A1662A-4986A>T:1|A1944T-5830G>A:1|E1999D-5997G>C:1|G2057W-6169G>T:1|G464V-1391G>T:1|P754S-2260C>T:1|Q1106*-3316C>T:1|Q2019Q-6057G>A:1|Q558Q-1674G>A:1|R137W-409C>T:1|T2202A-6604A>G:1|V1165V-3495C>T:1|V261E-782T>A:1
brca	PEX1	7	ENST00000248633	A1049G-3146C>G:1|D1194G-3581A>G:1|E1120*-3358G>T:1|S1041S-3123C>A:1|S657C-1970C>G:1|V429I-1285G>A:1
brca	PIK3CA	3	ENST00000263967	A1046A-3138A>C:1|C420R-1258T>C:4|D350G-1049A>G:1|D350N-1048G>A:1|D520V-1559A>T:1|D939G-2816A>G:2|E1037K-3109G>A:1|E365V-1094A>T:1|E453K-1357G>A:4|E542G-1625A>G:2|E542K-1624G>A:37|E545A-1634A>C:6|E545G-1634A>G:1|E545K-1633G>A:45|E600K-1798G>A:1|E726G-2177A>G:1|E726K-2176G>A:5|E81K-241G>A:1|F70F-210C>T:1|F83S-248T>C:1|G1007R-3019G>C:2|G1049R-3145G>C:1|G106R-316G>C:1|G118D-353G>A:3|H1047L-3140A>T:9|…
brca	PTCHD2	1	ENST00000294484	D963N-2887G>A:1|G1070R-3208G>A:1|G655R-1963G>A:1|S1063S-3189C>T:1|T1127T-3381G>A:1|V1020I-3058G>A:1|Y774*-2322C>A:1
brca	RERE	1	ENST00000337907	D178N-532G>A:1|P713P-2139G>A:1|S582S-1746G>A:1|S681P-2041T>C:1|S687R-2061T>G:1|S712Y-2135C>A:1|T669R-2006C>G:1|W438*-1313G>A:1
brca	RREB1	6	ENST00000379938	A1678G-5033C>G:1|C1600S-4799G>C:1|E201K-601G>A:1|G103G-309A>G:1|G39G-117G>T:1|Q1618H-4854G>C:1|S120F-359C>T:1
brca	RYR3	15	ENST00000389232	A1533V-4598C>T:1|A3486P-10456G>C:1|D2576E-7728T>A:1|D3792D-11376C>T:1|D772D-2316C>T:1|E1539E-4617G>A:1|E1958K-5872G>A:1|F4410F-13230C>T:1|G189S-565G>A:1|G2795S-8383G>A:1|G340D-1019G>A:1|G4739S-14215G>A:1|I2617M-7851C>G:1|L2381M-7141C>A:1|L3615L-10845C>T:1|L953L-2859G>T:1|M1159I-3477G>T:1|M3137V-9409A>G:1|N1406N-4218C>T:1|N2238N-6714C>T:1|N2970I-8909A>T:1|Q1881*-5641C>T:1|Q2378E-7132C>G:1|R1867C-5…
brca	SF3B1	2	ENST00000335508	D781E-2343T>A:1|E622Q-1864G>C:1|G241*-721G>T:1|K700E-2098A>G:9|N626D-1876A>G:1
brca	SLC12A5	20	ENST00000454036	E980K-2938G>A:1|F844F-2532C>T:1|G1099R-3295G>A:1|G200W-598G>T:1|L502V-1504C>G:1|L786L-2358C>T:1|S771F-2312C>T:1|T793S-2378C>G:1|W693C-2079G>C:1
brca	SLC35B2	6	ENST00000393812	*433Wext*8-1299A>G:1|A88D-263C>A:1|L110Q-329T>A:1|M158I-474G>A:1|V81M-241G>A:1
brca	TSHZ3	19	ENST00000240587	C1046Y-3137G>A:1|E327D-981G>C:1|H1064H-3192C>T:1|I946I-2838C>T:1|L613L-1837C>T:1|P308P-924C>T:1|P767L-2300C>T:1|S502C-1505C>G:1|S869S-2607C>T:1|T1011T-3033C>T:1|T344S-1031C>G:1|T36M-107C>T:1|T451P-1351A>C:1|W254*-762G>A:1
cesc	ERBB2	17	ENST00000269571	D769H-2305G>C:1|D769N-2305G>A:1|D873N-2617G>A:1|E280Q-838G>C:1|F476F-1428C>T:1|G660R-1978G>C:1|I767F-2299A>T:1|P1077P-3231C>T:1|R756K-2267G>A:1|S310F-929C>T:4|S310Y-929C>A:1|S974F-2921C>T:1|T1242T-3726G>A:1
cesc	KLF5	13	ENST00000377687	E419G-1256A>G:1|E419K-1255G>A:4|R114L-341G>T:1|R416R-1246C>A:1|Y112*-336T>G:1
cesc	KRAS	12	ENST00000256078	A146T-436G>A:2|G12C-34G>T:2|G12D-35G>A:4|G12V-35G>T:2|G13D-38G>A:4|I21R-62T>G:1|V14I-40G>A:1
cesc	MAPK1	22	ENST00000215832	D321N-961G>A:1|E322K-964G>A:8|E71E-213G>A:1|R135K-404G>A:1
cesc	NFE2L2	2	ENST00000397062	D29H-85G>C:2|D77H-229G>C:1|D77Y-229G>T:1|E166*-496G>T:1|E380Q-1138G>C:1|E79K-235G>A:1|E79Q-235G>C:1|E82D-246A>C:1|E82D-246A>T:1|E82Q-244G>C:1|F481F-1443C>T:1|R34Q-101G>A:1
cesc	PIK3CA	3	ENST00000263967	A399T-1195G>A:1|C420R-1258T>C:2|E418K-1252G>A:1|E453K-1357G>A:2|E453Q-1357G>C:1|E542K-1624G>A:21|E545K-1633G>A:31|E726K-2176G>A:5|E81K-241G>A:1|G1007R-3019G>C:1|G106R-316G>C:1|G106V-317G>T:1|G118D-353G>A:1|H1047L-3140A>T:1|H1047Q-3141T>G:1|H1047R-3140A>G:1|L866F-2598G>C:1|Q546R-1637A>G:1|R115P-344G>C:1|R38H-113G>A:1|R93W-277C>T:1|R992P-2975G>C:1|V344G-1031T>G:1
cesc	PPL	16	ENST00000345988	D1003H-3007G>C:1|D886H-2656G>C:1|E815D-2445G>C:1|E878Q-2632G>C:1|G277G-831C>T:1|I178I-534C>T:1|I852M-2556C>G:1|L1251L-3753C>T:1|S28S-84G>A:1
cesc	ZNF423	16	ENST00000561648	H299D-895C>G:1|H459H-1377C>T:1|M450I-1350G>A:1|R417W-1249C>T:1|S607L-1820C>T:1
coadread	ACACA	17	ENST00000353139	A796S-2386G>T:1|D748D-2244C>T:1|F384L-1152T>A:1|I608V-1822A>G:1|R2140W-6418C>T:1|S1255N-3764G>A:1|S560L-1679C>T:1
coadread	ANO1	11	ENST00000355303	C357C-1071C>T:2|G336G-1008C>T:1|K327K-981G>A:1|P813P-2439G>A:1|R644H-1931G>A:1|S699G-2095A>G:1|T409T-1227G>A:1
coadread	ATP8B4	15	ENST00000284509	A502A-1506C>T:1|D697Y-2089G>T:1|R361Q-1082G>A:1|R361R-1081C>A:1|S391S-1173C>T:1|T1180I-3539C>T:1|V346V-1038G>A:1
coadread	BAI1	8	ENST00000517894	D1121D-3363C>T:1|D1173N-3517G>A:1|D1322D-3966C>T:1|F1022Y-3065T>A:1|G1122V-3365G>T:1|G221G-663C>A:1|H1218H-3654C>T:1|P1359P-4077C>A:1|P520Q-1559C>A:1|R1161C-3481C>T:1|R1188C-3562C>T:1|R865H-2594G>A:1|S1162S-3486C>T:1|T1540M-4619C>T:1|V1157I-3469G>A:1|W508R-1522T>A:1
coadread	BRAF	7	ENST00000288602	D594N-1780G>A:2|G466V-1397G>T:1|G469A-1406G>C:1|L597V-1789C>G:1|N581I-1742A>T:1|S323S-969G>A:1|V600E-1799T>A:8
coadread	C12orf55	12	ENST00000524981	A2717S-8149G>T:1|D1868D-5604C>T:1|K2038K-6114A>G:1|L2610R-7829T>G:1|L2703V-8107T>G:1|P1975L-5924C>T:1|R1777K-5330G>A:1|R1935T-5804G>C:1|V1867M-5599G>A:1|V2228G-6683T>G:1
coadread	ERBB2	17	ENST00000269571	G776V-2327G>T:1|R678Q-2033G>A:1|S310F-929C>T:1|V697L-2089G>T:1|V777L-2329G>T:1|Y923Y-2769C>T:1
coadread	FAM184B	4	ENST00000265018	A118A-354G>T:1|A77V-230C>T:1|L134M-400C>A:1|L98I-292C>A:1|R100H-299G>A:1|R204G-610C>G:1|R668H-2003G>A:1
coadread	FREM2	13	ENST00000280481	D113D-339C>T:2|D2060H-6178G>C:1|E2210G-6629A>G:1|E511K-1531G>A:1|F2258S-6773T>C:1|F2595L-7785C>A:1|G225G-675C>T:1|G3066G-9198T>A:1|I1699I-5097C>T:1|K2869N-8607G>C:1|L468L-1402T>C:1|L596L-1788G>T:1|L628L-1884T>A:1|M2366V-7096A>G:1|M325L-973A>T:1|N112N-336C>T:1|P701L-2102C>T:1|P767T-2299C>A:1|R2278C-6832C>T:1|R2845*-8533C>T:1|R3030S-9090A>T:1|R406H-1217G>A:1|R613C-1837C>T:1|S1804N-5411G>A:1|S2299A-…
coadread	GLI1	12	ENST00000228682	E222K-664G>A:1|G37V-110G>T:1|P38P-114G>A:1|Q1032Q-3096G>A:1|Q138K-412C>A:1|Q845H-2535G>T:1|R161Q-482G>A:1|S378S-1134G>A:1|V537A-1610T>C:1
coadread	GNAS	20	ENST00000371100	D573D-1719C>T:1|R16R-48C>T:1|R660C-1978C>T:1|R685H-2054G>A:1|R844C-2530C>T:1|R844H-2531G>A:2|R844L-2531G>T:1|V318V-954C>T:1|V323V-969C>A:1
coadread	IBSP	4	ENST00000226284	A268T-802G>A:1|E163K-487G>A:1|E264K-790G>A:1|G201E-602G>A:1|N162N-486C>T:2|N172N-516C>T:1
coadread	ITGA10	1	ENST00000369304	E953*-2857G>T:1|H996L-2987A>T:1|Q464Q-1392G>A:1|R408C-1222C>T:1|R951H-2852G>A:1|T912A-2734A>G:1
coadread	KLK6	19	ENST00000376851	D29Y-85G>T:1|G25G-75C>T:2|T31I-92C>T:1|V7L-19G>C:1|Y227H-679T>C:1
coadread	KRAS	12	ENST00000256078	A146T-436G>A:5|A146V-437C>T:1|A59T-175G>A:1|G12A-35G>C:9|G12C-34G>T:10|G12D-35G>A:35|G12R-34G>C:2|G12S-34G>A:9|G12V-35G>T:38|G13C-37G>T:2|G13D-38G>A:27|G60G-180T>C:1|K117N-351A>C:1|K117N-351A>T:1|L19F-57G>C:1|P34L-101C>T:1|Q61H-183A>C:3|Q61K-181C>A:1|Q61P-182A>C:1|Q61R-182A>G:2|T35T-105A>C:1|Y71C-212A>G:1
coadread	NRAS	1	ENST00000369535	G12C-34G>T:2|G12D-35G>A:6|G12V-35G>T:1|G13D-38G>A:1|G13R-37G>C:1|Q61H-183A>C:1|Q61K-181C>A:5|Q61R-182A>G:2
coadread	PCBP1	2	ENST00000303577	L100P-299T>C:2|L100Q-299T>A:9|L102P-305T>C:2|L102Q-305T>A:1|L102R-305T>G:1|L167M-499C>A:1|T62T-186C>T:1
coadread	PIK3CA	3	ENST00000263967	C420R-1258T>C:3|D350G-1049A>G:1|D725G-2174A>G:1|E365K-1093G>A:1|E542A-1625A>C:1|E542G-1625A>G:1|E542K-1624G>A:9|E545A-1634A>C:2|E545K-1633G>A:25|E722K-2164G>A:1|E726K-2176G>A:3|E81K-241G>A:1|E970K-2908G>A:1|G1007R-3019G>C:1|G1049R-3145G>C:1|G106V-317G>T:2|H1047R-3140A>G:5|H1047Y-3139C>T:2|I13T-38T>C:1|I69N-206T>A:1|K111E-331A>G:1|L658F-1974G>T:1|M1043I-3129G>A:1|M1043I-3129G>T:1|P104R-311C>G:1|Q5…
coadread	SCAPER	15	ENST00000563290	A242V-725C>T:1|D161Y-481G>T:1|L1317L-3949C>T:1|L839L-2517T>G:1|L98R-293T>G:1|Q243*-727C>T:1|R198L-593G>T:1|R590Q-1769G>A:1|S168L-503C>T:1
coadread	SZT2	1	ENST00000562955	A2032V-6095C>T:1|A3253A-9759A>T:1|C1924Y-5771G>A:1|G2110G-6330G>A:1|R2820H-8459G>A:1|V2121M-6361G>A:1
coadread	TENM4	11	ENST00000278550	A1543S-4627G>T:1|A1764T-5290G>A:1|A2384G-7151C>G:1|A789T-2365G>A:1|D624N-1870G>A:1|G2364G-7092G>A:1|N866S-2597A>G:1|R137W-409C>T:1|R1830W-5488C>T:1|R2242H-6725G>A:1|R2244C-6730C>T:1|R2298W-6892C>T:1|R2299R-6897C>T:1|R515C-1543C>T:1|T1886A-5656A>G:1|T44T-132C>A:1|T643M-1928C>T:1|V1023I-3067G>A:1|V3M-7G>A:1|V740I-2218G>A:1|Y1907Y-5721C>T:2|Y359H-1075T>C:1
hnsc	CCSER2	10	ENST00000224756	D90D-270T>C:1|K14T-41A>C:1|L501F-1501C>T:1|P453L-1358C>T:1|S435F-1304C>T:1|Y766C-2297A>G:2
hnsc	CIITA	16	ENST00000324288	A189V-566C>T:1|A993V-2978C>T:1|E950*-2848G>T:1|P1069P-3207G>A:1|P148Q-443C>A:1|V1004F-3010G>T:1|V967L-2899G>C:1
hnsc	CNKSR1	1	ENST00000361530	D456N-1366G>A:1|E508K-1522G>A:1|L343L-1029G>A:2|P344L-1031C>T:1|P346P-1038C>T:1|Q464*-1390C>T:1
hnsc	DCHS2	4	ENST00000357232	A1138S-3412G>T:1|A2536S-7606G>T:1|A566T-1696G>A:1|A609A-1827G>A:1|C1557S-4670G>C:1|E1318Q-3952G>C:1|F2094F-6282C>T:1|G722*-2164G>T:1|I487L-1459A>C:1|K381*-1141A>T:1|L2327L-6981G>T:1|L263V-787C>G:1|L345L-1035G>A:1|L405F-1215G>C:1|L598F-1792C>T:1|L782V-2344C>G:1|N1933N-5799T>C:1|N2088N-6264C>T:1|P2189P-6567A>T:1|P2189S-6565C>T:1|Q1942K-5824C>A:1|Q856*-2566C>T:1|S2527T-7579T>A:1|S2634*-7901C>G:1|T24…
hnsc	FBXW7	4	ENST00000281708	A502V-1505C>T:1|D520H-1558G>C:1|R35C-103C>T:1|R393*-1177C>T:1|R465C-1393C>T:1|R465G-1393C>G:1|R479L-1436G>T:1|R479Q-1436G>A:3|R505G-1513C>G:6|R505L-1514G>T:1|R543G-1627A>G:2|R658*-1972C>T:1|S25*-74C>G:1|S516N-1547G>A:1|S546*-1637C>G:1|V525E-1574T>A:1|W526R-1576T>C:1|Y545C-1634A>G:1
hnsc	FGFR3	4	ENST00000340107	D764H-2290G>C:1|D788N-2362G>A:1|R248C-742C>T:1|R671G-2011C>G:1|S131L-392C>T:1|S249C-746C>G:3|V50I-148G>A:1
hnsc	FSIP2	2	ENST00000343098	D5438N-16312G>A:1|D5669N-17005G>A:1|I6106F-18316A>T:1|K6241K-18723G>A:1|L6133L-18399G>T:1|P6183T-18547C>A:1|P6846T-20536C>A:1|Q6192R-18575A>G:1|R5739G-17215C>G:1|R6836R-20508A>G:1|S5441F-16322C>T:1|S6314Y-18941C>A:1|T5557A-16669A>G:1|Y6222Y-18666T>C:1
hnsc	HLA-B	6	ENST00000412585	A65A-195G>A:1|D220A-659A>C:1|F57L-171C>G:1|Q248*-742C>T:1|Q248K-742C>A:1|Q250*-748C>T:1|Q250E-748C>G:3|R7*-19C>T:2|W241G-721T>G:1
hnsc	HRAS	11	ENST00000451590	A11D-32C>A:1|C118Y-353G>A:1|G12A-35G>C:1|G12C-34G>T:2|G12D-35G>A:3|G12S-34G>A:7|G12V-35G>T:1|G13C-37G>T:1|G13R-37G>C:3|G13V-38G>T:7|K117N-351G>T:1|Q61H-183G>T:1|Q61L-182A>T:3
hnsc	HSPA1L	6	ENST00000375654	A414D-1241C>A:1|E320K-958G>A:1|I30I-90C>T:1|I422I-1266C>T:1|K389R-1166A>G:1|L126F-378G>C:1|L463L-1389G>A:1|L463L-1389G>C:1|Q603H-1809G>C:1
hnsc	KIF14	1	ENST00000367350	A1407S-4219G>T:1|D1042G-3125A>G:1|E1096E-3288A>G:1|E1141Q-3421G>C:1|I1100M-3300C>G:1|L1531L-4593C>T:1|M1194I-3582G>A:1|M143V-427A>G:1|Q1095*-3283C>T:1|S1573C-4718C>G:1
hnsc	MECOM	3	ENST00000264674	A222A-666C>A:1|E1002*-3004G>T:1|E439K-1315G>A:1|F496F-1488C>T:1|G314*-940G>T:1|G475D-1424G>A:1|I973V-2917A>G:1|R216R-648C>T:1|R669Q-2006G>A:1|R846H-2537G>A:1|S237S-711G>T:1|V220V-660C>A:1|Y346C-1037A>G:1
hnsc	NRD1	1	ENST00000354831	D947N-2839G>A:1|E181E-543A>G:2|E918Q-2752G>C:1|F468L-1404C>G:1|K1073N-3219G>C:1|L552V-1654C>G:1|L979L-2937G>C:1|R77P-230G>C:1|S543C-1628C>G:1|T418M-1253C>T:1
hnsc	PAPPA2	1	ENST00000367662	A61G-182C>G:1|C343F-1028G>T:1|D1405N-4213G>A:1|D1454Y-4360G>T:1|D1468Y-4402G>T:1|D812N-2434G>A:1|E1443*-4327G>T:1|E1443K-4327G>A:1|E36Q-106G>C:1|E48Q-142G>C:1|G1084*-3250G>T:1|G1138A-3413G>C:1|G1482R-4444G>A:1|G713S-2137G>A:1|G76W-226G>T:1|L11L-33G>T:1|L1311P-3932T>C:1|L1542L-4626C>T:1|L1660M-4978C>A:1|L406F-1218G>T:1|L955L-2865G>T:1|L996L-2986C>T:1|M1086I-3258G>A:1|N301K-903C>A:1|P462L-1385C>T:1…
hnsc	PER1	17	ENST00000317276	A1254A-3762C>T:1|A168T-502G>A:1|A839A-2517C>T:1|L381L-1143G>T:1|Q1255H-3765A>T:1|Q1255L-3764A>T:1|R1189Q-3566G>A:1|S653S-1959C>T:1|T677I-2030C>T:1
hnsc	PHLDB2	3	ENST00000431670	E264D-792G>T:1|I1024M-3072C>G:1|I1092K-3275T>A:1|L1150L-3450C>T:1|R583S-1749A>T:1|T534T-1602C>T:1|V1139V-3417A>G:2
hnsc	PIEZO2	18	ENST00000503781	D2357E-7071C>A:1|H2271D-6811C>G:1|M2236I-6708G>A:1|P2643P-7929G>A:1|R2311C-6931C>T:1|S2658I-7973G>T:1
hnsc	PIK3CA	3	ENST00000263967	C420R-1258T>C:1|C604R-1810T>C:1|C901F-2702G>T:1|C905S-2713T>A:1|E365V-1094A>T:1|E418K-1252G>A:1|E453K-1357G>A:1|E542K-1624G>A:18|E545K-1633G>A:25|E726K-2176G>A:2|E81K-241G>A:1|E970K-2908G>A:1|G1007R-3019G>C:1|G363A-1088G>C:1|G451R-1351G>A:1|H1047L-3140A>T:1|H1047R-3140A>G:13|K111E-331A>G:1|K111N-333G>C:1|M1040I-3120G>A:1|M1043V-3127A>G:2|N345K-1035T>A:1|Q546R-1637A>G:2|Q75E-223C>G:1|R335G-1003A>G…
hnsc	RPGRIP1	14	ENST00000400017	E1059K-3175G>A:1|E662Q-1984G>C:1|F690Y-2069T>A:1|M220L-658A>T:1|M220V-658A>G:1|N506S-1517A>G:1|P938Q-2813C>A:1|Q487E-1459C>G:1|Q967H-2901G>C:1|R43W-127C>T:1|V921M-2761G>A:1
hnsc	TP53	17	ENST00000269305	A159V-476C>T:1|A161T-481G>A:1|A276D-827C>A:1|C141F-422G>T:1|C141Y-422G>A:1|C176C-528C>T:1|C176F-527G>T:2|C176S-527G>C:1|C176Y-527G>A:3|C238F-713G>T:2|C242F-725G>T:1|C242S-724T>A:1|C242Y-725G>A:1|C275F-824G>T:2|C275Y-824G>A:1|C277G-829T>G:1|D259N-775G>A:1|D281Y-841G>T:1|E171*-511G>T:2|E180K-538G>A:1|E204*-610G>T:1|E224D-672G>T:1|E224E-672G>A:1|E258A-773A>C:1|E258D-774A>T:1|E271K-811G>A:2|E271V-812…
kirc	LAMA1	18	ENST00000389658	A1920S-5758G>T:1|G726D-2177G>A:1|H1924N-5770C>A:1|H419H-1257C>T:1|N2334Y-7000A>T:1|Q771Q-2313G>A:1|R1988K-5963G>A:1|S606S-1818G>A:1
kirc	LRP2	2	ENST00000263816	A4169A-12507T>C:1|C3771R-11311T>C:1|D1053V-3158A>T:1|D135G-404A>G:1|E2656*-7966G>T:1|E4076A-12227A>C:1|E4604G-13811A>G:1|G136G-408A>T:1|G1799C-5395G>T:1|H32R-95A>G:1|N1132S-3395A>G:1|N2025D-6073A>G:1|N339I-1016A>T:1|P4496P-13488T>G:1|S106R-316A>C:1|S3749S-11247A>G:1|S3820S-11460C>T:1|V2551V-7653C>T:1|V4511V-13533C>A:1|W2970L-8909G>T:1|Y4526*-13578C>G:1
kirc	SIPA1L3	19	ENST00000222345	A632T-1894G>A:1|G777A-2330G>C:2|P1698L-5093C>T:1|P479P-1437C>T:1|Q1156K-3466C>A:1|T31T-93A>G:1
kirc	ZFAND2B	2	ENST00000289528	I149I-447C>A:1|I149T-446T>C:2|L232L-696G>A:1|S159G-475A>G:1|T167T-501C>A:1
kirc	ZNF407	18	ENST00000299687	A1237T-3709G>A:1|E1068A-3203A>C:1|K1069T-3206A>C:1|N1157H-3469A>C:1|P686T-2056C>A:1|V1266V-3798T>C:1
kirp	AKAP13	15	ENST00000361243	D449D-1347C>T:1|L2259L-6777C>G:1|L415P-1244T>C:1|Q447P-1340A>C:1|V672L-2014G>T:1
kirp	DIP2C	10	ENST00000280886	A1099V-3296C>T:1|C1126C-3378C>T:1|C1126R-3376T>C:1|C1126Y-3377G>A:1|I1178T-3533T>C:1|I1459S-4376T>G:1|V1226D-3677T>A:1|V312M-934G>A:1|Y1233H-3697T>C:1
kirp	ITPR2	12	ENST00000381340	I688N-2063T>A:1|M673V-2017A>G:1|N1945K-5835C>A:1|Q674*-2020C>T:1|R744P-2231G>C:1|T2488T-7464C>T:1|V671I-2011G>A:1
kirp	KLB	4	ENST00000257408	D161N-481G>A:1|E306*-916G>T:1|E467Q-1399G>C:1|G927R-2779G>C:1|N186K-558C>A:1|R309R-927G>T:1
kirp	KRAS	12	ENST00000256078	G12D-35G>A:3|G12V-35G>T:2
kirp	MET	7	ENST00000318493	D1246H-3736G>C:1|F1218I-3652T>A:2|H1112Y-3334C>T:3|I639L-1915A>C:1|I878S-2633T>G:1|L296P-887T>C:1|M1268T-3803T>C:4|S1254R-3762T>A:1|V1088E-3263T>A:1|V1088G-3263T>G:1|V1088M-3262G>A:1|V1110I-3328G>A:3|Y1248C-3743A>G:1|Y1248H-3742T>C:2
kirp	MLLT4	6	ENST00000392108	E1254V-3761A>T:1|K1155R-3464A>G:1|K1165T-3494A>C:1|L1052Q-3155T>A:1|R197R-591A>C:1
kirp	NFE2L2	2	ENST00000397062	E82D-246A>C:1|E82G-245A>G:1|F339L-1017C>G:1|G81V-242G>T:1|L30R-89T>G:1|T80K-239C>A:1
kirp	NLRP1	17	ENST00000572272	A858D-2573C>A:1|E425D-1275G>C:1|F756F-2268C>T:1|L694L-2082G>A:1|S761C-2281A>T:1
kirp	PCF11	11	ENST00000298281	D554G-1661A>G:1|E655D-1965G>C:1|K592E-1774A>G:1|K595K-1785A>G:1|N584I-1751A>T:1|N584S-1751A>G:2|P1228P-3684A>G:1|P188L-563C>T:1|R596G-1786A>G:1|R596R-1788A>G:1|S590G-1768A>G:1|S590N-1769G>A:1|S590R-1768A>C:1|T579A-1735A>G:1
kirp	PCNX	14	ENST00000304743	F1866Y-5597T>A:1|L1420M-4258C>A:1|L1593L-4779C>G:1|L2100P-6299T>C:1|Q1146Q-3438A>G:1|R113M-338G>T:1|S1498T-4492T>A:1
kirp	STAG2	X	ENST00000218089	D1259E-3777T>A:1|L703L-2109T>C:1|Q770*-2308C>T:1|Q822*-2464C>T:1|R146*-436C>T:1|S653*-1958C>A:1
kirp	TNRC6A	16	ENST00000395799	A177G-530C>G:1|E511E-1533G>A:1|G554G-1662C>G:1|I407V-1219A>G:1|N340Y-1018A>T:1|P453R-1358C>G:1|S1580N-4739G>A:1
lgggbm	ABCC10	6	ENST00000372530	C248C-744C>T:1|D1307D-3921C>T:2|N559S-1676A>G:1|P1072P-3216G>A:1|R1467R-4401C>T:1|R570Q-1709G>A:1|R570W-1708C>T:3
lgggbm	AHNAK	11	ENST00000378024	A1112V-3335C>T:1|D3969D-11907C>T:1|D4183D-12549C>T:1|D4631Y-13891G>T:1|E1479V-4436A>T:1|E893E-2679G>A:1|G1052G-3156C>T:1|G286G-858T>C:1|L548L-1642C>T:1|P4551L-13652C>T:1|R5861*-17581C>T:1|S1674P-5020T>C:1|S212S-636G>A:1|S793C-2377A>T:1|V1960A-5879T>C:1|V3963I-11887G>A:1|V5000L-14998G>C:1|V5422I-16264G>A:1
lgggbm	ANO2	12	ENST00000327087	A333A-999G>A:1|I923F-2767A>T:1|L918V-2752C>G:1|P722L-2165C>T:1|P759A-2275C>G:1|R184W-550C>T:1|R334C-1000C>T:2|R617C-1849C>T:1|R703*-2107C>T:1|T792N-2375C>A:1
lgggbm	AOX1	2	ENST00000374700	A507A-1521G>A:1|A507V-1520C>T:4|G1165R-3493G>A:1|R1061H-3182G>A:1|S506S-1518G>A:1
lgggbm	BRAF	7	ENST00000288602	A598A-1794T>A:1|D594G-1781A>G:1|G596D-1787G>A:1|V600E-1799T>A:5
lgggbm	CLCN7	16	ENST00000382745	A185T-553G>A:1|G245R-733G>A:1|K274R-821A>G:2|R640W-1918C>T:1|T589T-1767C>T:1
lgggbm	COL6A5	3	ENST00000265379	A1954A-5862T>C:1|H2372L-7115A>T:1|Q2436*-7306C>T:1|R2120H-6359G>A:1|S2237C-6709A>T:1|T182I-545C>T:1|T2224M-6671C>T:2
lgggbm	DNAH5	5	ENST00000265104	A1205T-3613G>A:1|A4215V-12644C>T:1|A915T-2743G>A:1|D3372G-10115A>G:1|D613N-1837G>A:1|E1039*-3115G>T:1|E117K-349G>A:1|E1315K-3943G>A:1|E3215V-9644A>T:1|E3980E-11940G>A:1|F1825F-5475C>T:1|F3362I-10084T>A:1|F3362S-10085T>C:1|G1388E-4163G>A:1|K1854N-5562A>T:1|L304L-910T>C:1|L396P-1187T>C:1|L4492F-13476A>T:1|N1128I-3383A>T:1|P1723R-5168C>G:1|R2111H-6332G>A:1|R2760G-8278A>G:1|R3599P-10796G>C:1|R3845H-1…
lgggbm	EIF2AK4	15	ENST00000263791	E202*-604G>T:1|K332K-996G>A:1|R153W-457C>T:1|R847R-2541G>A:1|V308V-924C>T:1
lgggbm	IDH1	2	ENST00000415913	R132C-394C>T:17|R132G-394C>G:12|R132H-395G>A:375|R132S-394C>A:9
lgggbm	IDH2	15	ENST00000330062	R172G-514A>G:2|R172K-515G>A:12|R172M-515G>T:3|R172S-516G>T:1|R172W-514A>T:2
lgggbm	JPH1	8	ENST00000342232	A395T-1183G>A:2|A395V-1184C>T:1|A405T-1213G>A:1|R298C-892C>T:1|R83W-247C>T:1|T256T-768G>A:1
lgggbm	KCNH8	3	ENST00000328405	E265K-793G>A:1|G1053C-3157G>T:1|G940G-2820C>T:2|G941R-2821G>A:1|P901L-2702C>T:1|S952C-2854A>T:1|T876T-2628A>G:1
lgggbm	KIAA1377	11	ENST00000263468	K1068E-3202A>G:1|K135K-405A>G:1|R162H-485G>A:1|R68Q-203G>A:1|R89Q-266G>A:1
lgggbm	KIAA1462	10	ENST00000375377	A1106V-3317C>T:1|A142A-426C>T:1|A266T-796G>A:1|A52V-155C>T:1|L831F-2493G>C:1|M1271I-3813G>A:1|P1224A-3670C>G:1|R517G-1549A>G:1|S1275S-3825C>T:1
lgggbm	KRTAP4-6	17	ENST00000345847	R62C-184C>T:1|R62H-185G>A:4
lgggbm	NRAS	1	ENST00000369535	G13R-37G>C:1|Q61K-181C>A:2|Q61L-182A>T:1|Q61R-182A>G:2
lgggbm	PCDH7	4	ENST00000543491	D1023Y-3067G>T:1|D937H-2809G>C:1|E408G-1223A>G:1|F922L-2764T>C:1|H836Q-2508C>A:1|K942K-2826A>G:1|L1205L-3615G>T:1|T384T-1152G>T:1|V1068V-3204G>A:1|V131V-393C>G:1|V412M-1234G>A:1
lgggbm	RTP1	3	ENST00000312295	E192K-574G>A:1|E196E-588G>A:1|R126R-378C>T:1|R180C-538C>T:2|R180H-539G>A:1
lgggbm	SACS	13	ENST00000382298	D3137N-9409G>A:1|F3286L-9858T>G:1|G3424E-10271G>A:1|G90V-269G>T:1|I1572V-4714A>G:1|T1862A-5584A>G:1|T3076N-9227C>A:1|Y586H-1756T>C:1
lgggbm	SELE	1	ENST00000333360	C430Y-1289G>A:1|F252F-756C>T:2|F325S-974T>C:1|L215L-645G>T:1|N258S-773A>G:1|N25S-74A>G:1|N294N-882C>T:1|T298M-893C>T:2
lgggbm	SHANK2	11	ENST00000338508	A1759A-5277G>A:1|L1738V-5212C>G:1|P1586P-4758G>A:1|R1761C-5281C>T:1|S1764S-5292G>A:1
lgggbm	TEX15	8	ENST00000256246	A1225T-3673G>A:1|A2718A-8154G>A:1|G828D-2483G>A:1|I2601I-7803A>C:1|P2643P-7929A>G:1|Q1929R-5786A>G:1|R1708K-5123G>A:1|R1788*-5362C>T:2|S185S-555C>T:1|T2384M-7151C>T:1|T2384T-7152G>A:1|V2066I-6196G>A:1|V399D-1196T>A:1|Y1475C-4424A>G:1
lihc	ARAP3	5	ENST00000239440	A10S-28G>T:1|E1393D-4179G>T:1|L1258L-3774G>T:1|L1503L-4509G>T:1|N1149Y-3445A>T:1|P94P-282C>T:1|R1222H-3665G>A:1|R1372*-4114C>T:1
lihc	C12orf55	12	ENST00000524981	C1640S-4918T>A:1|D1739Y-5215G>T:1|G2185G-6555C>A:1|L1677S-5030T>C:1|R2114R-6342A>G:1|T2331S-6991A>T:1|W1742C-5226G>T:1|Y1680D-5038T>G:1
lihc	C4orf21	4	ENST00000505019	A1938V-5813C>T:1|E1042D-3126G>C:1|K846N-2538A>T:1|Q334Q-1002G>A:1|R1128S-3384G>T:1|S909F-2726C>T:1
lihc	COL22A1	8	ENST00000303045	A294S-880G>T:1|G113C-337G>T:1|G113D-338G>A:1|G113V-338G>T:1|G1327G-3981C>A:1|G1527V-4580G>T:1|G1582G-4746C>T:1|G3G-9C>A:1|G735*-2203G>T:1|G744E-2231G>A:1|P719S-2155C>T:1|R76L-227G>T:1|T236T-708C>A:1
lihc	COPA	1	ENST00000368069	A878V-2633C>T:1|D113Y-337G>T:1|D114D-342T>C:1|D188N-562G>A:1|D71G-212A>G:1|R1092H-3275G>A:1|R84L-251G>T:1|V284I-850G>A:1
lihc	CP	3	ENST00000264613	D252V-755A>T:1|E616G-1847A>G:1|I390M-1170A>G:1|N340K-1020T>G:1|N384K-1152C>G:1
lihc	CTNNB1	3	ENST00000349496	D32G-95A>G:7|D32N-94G>A:3|D32V-95A>T:4|D32Y-94G>T:2|E54D-162A>C:1|G34E-101G>A:2|G34R-100G>A:1|G34V-101G>T:1|H36P-107A>C:4|I35S-104T>G:3|K335I-1004A>T:5|K335T-1004A>C:1|L368H-1103T>A:1|L405F-1213C>T:1|N387I-1160A>T:1|N387K-1161T>A:2|N387K-1161T>G:1|N387Y-1159A>T:1|R185G-553A>G:1|S33A-97T>G:1|S33C-98C>G:6|S33F-98C>T:2|S33P-97T>C:5|S33Y-98C>A:3|S37A-109T>G:2|S37C-110C>G:2|S37F-110C>T:2|S37Y-110C>A:1…
lihc	EEF1A1	6	ENST00000316292	A92T-274G>A:1|D362Y-1084G>T:1|E268V-803A>T:1|I10V-28A>G:1|K44E-130A>G:1|T432I-1295C>T:4|T432S-1294A>T:4|W214C-642G>C:1
lihc	FSIP2	2	ENST00000343098	A5873T-17617G>A:1|D6416E-19248T>A:1|E5446*-16336G>T:1|E5839Q-17515G>C:1|I6414S-19241T>G:1|M5469V-16405A>G:1|P6389L-19166C>T:1|R5555G-16663A>G:1|S5492F-16475C>T:1|V6511V-19533C>T:1|V6588M-19762G>A:1
lihc	GNAS	20	ENST00000371100	A367A-1101C>T:1|E24K-70G>A:1|G126G-378G>T:1|P322P-966C>T:1|R844C-2530C>T:4
lihc	KIAA2026	9	ENST00000399933	G1131G-3393T>C:1|H1375Y-4123C>T:1|K1447E-4339A>G:1|K687N-2061G>T:1|L1911L-5733C>A:1|L991L-2971T>C:1|P1126P-3378A>G:1|Q1000Q-3000G>A:1|T1715A-5143A>G:1
lihc	MEP1A	6	ENST00000230588	I143V-427A>G:1|Q645L-1934A>T:2|T270T-810T>C:1|Y348H-1042T>C:1
lihc	NFE2L2	2	ENST00000397062	D27Y-79G>T:1|E79*-235G>T:1|E79V-236A>T:1|E82D-246A>C:1|G81A-242G>C:1|G81C-241G>T:1|G81R-241G>C:1|Q26P-77A>C:1|Q61H-183A>C:1|T80I-239C>T:1
lihc	NLRP2	19	ENST00000543010	C692S-2074T>A:1|D307Y-919G>T:1|L261Q-782T>A:1|L317H-950T>A:1|S179C-535A>T:1|T667T-2001T>A:1
lihc	NYNRIN	14	ENST00000382554	A1137V-3410C>T:1|A281E-842C>A:1|D1264G-3791A>G:1|M1101T-3302T>C:1|P1347L-4040C>T:1|Q532R-1595A>G:1
lihc	SRCAP	16	ENST00000262518	K714*-2140A>T:1|K714R-2141A>G:1|N252N-756C>T:1|R2151C-6451C>T:1|R2862M-8585G>T:1|R2862S-8586G>T:1|S2117L-6350C>T:1|T2988I-8963C>T:1|T979A-2935A>G:1|V1668V-5004T>C:1
lihc	TJP1	15	ENST00000346128	E1253*-3757G>T:1|I1227V-3679A>G:1|K1299*-3895A>T:1|K1299R-3896A>G:1|P1659S-4975C>T:1|P959L-2876C>T:1|S1065G-3193A>G:1
lihc	TRIOBP	22	ENST00000406386	A1256A-3768G>A:1|A262T-784G>A:1|D842E-2526T>A:1|N784S-2351A>G:1|P1039R-3116C>G:1|P567R-1700C>G:1|P883P-2649C>T:1|S710A-2128T>G:1
luad	AK9	6	ENST00000424296	A955A-2865C>T:1|D1907N-5719G>A:1|F277F-831T>C:1|G1820R-5458G>A:1|G361V-1082G>T:1|G389V-1166G>T:1|I144T-431T>C:1|I1891T-5672T>C:1|M281L-841A>T:1|Q299H-897G>T:1|R380L-1139G>T:1|T317I-950C>T:1
luad	ARAF	X	ENST00000377045	D242Y-724G>T:1|D287V-860A>T:1|E568Q-1702G>C:1|H121H-363T>C:1|S214C-641C>G:1|S214F-641C>T:1|S214S-642C>T:1|S214T-640T>A:1
luad	ARMC4	10	ENST00000305242	A560A-1680G>A:1|A945G-2834C>G:1|D446H-1336G>C:1|D708N-2122G>A:1|G494*-1480G>T:1|G576G-1728G>A:1|Q326*-976C>T:1|Q811H-2433A>T:2|R440C-1318C>T:1|R666W-1996C>T:1|R753R-2257C>A:1|S103I-308G>T:1|T200R-599C>G:1|V562V-1686T>A:1
luad	BRAF	7	ENST00000288602	A305S-913G>T:1|A762E-2285C>A:1|D594H-1780G>C:1|D594N-1780G>A:2|G397S-1189G>A:1|G464V-1391G>T:1|G466A-1397G>C:1|G466V-1397G>T:5|G469*-1405G>T:1|G469A-1406G>C:2|G469V-1406G>T:5|G596R-1786G>C:1|G596S-1786G>A:1|N581S-1742A>G:3|P367R-1100C>G:1|P731P-2193C>T:1|R146W-436C>T:1|S113I-338G>T:1|S394*-1181C>G:1|V600E-1799T>A:9|W604L-1811G>T:1
luad	CRLF2	X	ENST00000381567	A133A-399A>T:1|A177A-531C>A:2|A177D-530C>A:1|M190T-569T>C:1|P122T-364C>A:1|R3R-9G>A:1|T72S-215C>G:1|W112R-334T>C:1
luad	CTNNB1	3	ENST00000349496	C213F-638G>T:1|E55K-163G>A:1|E649Q-1945G>C:1|F777S-2330T>C:1|G34V-101G>T:2|G367V-1100G>T:1|S33F-98C>T:1|S33T-97T>A:1|S33Y-98C>A:1|S37C-110C>G:1|S37F-110C>T:4|S45F-134C>T:1|T41A-121A>G:1
luad	EGF	4	ENST00000265171	D660Y-1978G>T:1|G438R-1312G>C:1|G777W-2329G>T:1|K594N-1782G>C:1|R898P-2693G>C:1|R943C-2827C>T:1|S1075R-3225C>A:1|S1075R-3225C>G:1|V163V-489A>T:1|W270C-810G>C:1|Y983C-2948A>G:1
luad	EGFR	7	ENST00000275493	E866K-2596G>A:1|G465R-1393G>A:1|G627*-1879G>T:1|G652G-1956G>T:1|G719A-2156G>C:2|G719C-2155G>T:1|I759N-2276T>A:1|I853I-2559C>T:1|I91V-271A>G:1|K754E-2260A>G:1|L210L-630G>T:1|L387M-1159C>A:1|L62R-185T>G:2|L833F-2499G>T:1|L833V-2497T>G:1|L858R-2573T>G:20|L861Q-2582T>A:3|L907M-2719T>A:1|P753P-2259G>T:1|Q486*-1456C>T:1|R1052I-3155G>T:1|R377S-1131G>T:1|S768I-2303G>T:3|S921R-2763C>A:1|T790M-2369C>T:2|V3…
luad	ELOVL4	6	ENST00000369816	A104A-312G>T:2|A278A-834T>G:1|D34H-100G>C:1|L79L-237C>A:1|N117K-351T>A:1|P276P-828A>G:1|S112R-336T>G:1|T233K-698C>A:1|V113V-339G>A:1|V193V-579G>A:1|Y56*-168T>G:1
luad	FHDC1	4	ENST00000511601	A1005T-3013G>A:1|D858Y-2572G>T:1|E1011Q-3031G>C:1|E396K-1186G>A:1|G758C-2272G>T:1|L717H-2150T>A:1|R1004L-3011G>T:1|R174Q-521G>A:1|R729T-2186G>C:1|R794T-2381G>C:1|R990W-2968A>T:1|S159F-476C>T:1|S616L-1847C>T:1
luad	KCNJ1	11	ENST00000392664	G335R-1003G>A:1|G372V-1115G>T:2|H118Q-354C>A:1|L266L-798G>A:1|R368R-1102A>C:1|R48W-142A>T:1|S183C-548C>G:1|T332K-995C>A:1|V29I-85G>A:1
luad	KNSTRN	15	ENST00000249776	A41A-123C>A:1|C22Y-65G>A:2|D23Y-67G>T:1|L9L-27G>T:1|P100L-299C>T:1
luad	KRAS	12	ENST00000256078	A146P-436G>C:1|D33E-99T>A:1|G12A-35G>C:16|G12C-34G>T:61|G12D-35G>A:19|G12S-34G>A:5|G12V-35G>T:35|G13C-37G>T:6|G13D-38G>A:3|K88*-262A>T:1|L19F-57G>C:2|L19F-57G>T:1|Q61H-183A>T:1|Q61L-182A>T:2
luad	LCT	2	ENST00000264162	A1482A-4446C>T:1|A1483A-4449C>T:1|A1603G-4808C>G:1|A1794V-5381C>T:1|A303T-907G>A:1|A694S-2080G>T:1|D1228Y-3682G>T:1|D1229N-3685G>A:1|D1407E-4221C>A:1|E421K-1261G>A:1|F28F-84C>T:1|F626L-1878C>A:1|F775L-2325C>A:1|F893L-2679C>A:1|G1006D-3017G>A:1|G1307C-3919G>T:1|G1460A-4379G>C:1|G1546C-4636G>T:1|G19R-55G>C:1|G33S-97G>A:1|G407W-1219G>T:1|G682C-2044G>T:1|G708V-2123G>T:1|H133R-398A>G:1|H507N-1519C>A:2…
luad	LMNB2	19	ENST00000325327	E113Q-337G>C:1|G190C-568G>T:2|L124L-372G>A:1|L431L-1293G>T:1|R138M-413G>T:1|R222R-666G>A:1
luad	MYO1G	7	ENST00000258787	A750V-2249C>T:1|G210R-628G>C:1|G723C-2167G>T:1|H195Y-583C>T:1|K341*-1021A>T:1|N224H-670A>C:1|Q785E-2353C>G:1|R209I-626G>T:1|R536T-1607G>C:1|R796L-2387G>T:1|R796R-2388G>T:1|R796W-2386C>T:1
luad	PCDH15	10	ENST00000395440	A477A-1431C>A:1|A596A-1788A>C:1|E533K-1597G>A:1|K463*-1387A>T:1|L520V-1558C>G:1|P639T-1915C>A:1|P646S-1936C>T:1|P708Q-2123C>A:1|R476T-1427G>C:1|R478S-1434A>T:1|R507L-1520G>T:1|T473K-1418C>A:1|T473S-1417A>T:1|T541S-1621A>T:1|T582K-1745C>A:1|V459I-1375G>A:1|V530L-1588G>C:1
luad	PCDH15	10	ENST00000414778	G1574V-4721G>T:1|G1574W-4720G>T:1|L1560I-4678C>A:1|L1572Q-4715T>A:1|L1592Q-4775T>A:1|N1543S-4628A>G:1|P1569T-4705C>A:1|R1571P-4712G>C:1|S1538N-4613G>A:2|S1538R-4614T>A:1|S1568S-4704C>A:1|S1568S-4704C>T:1|T1515T-4545C>A:1
luad	PIEZO2	18	ENST00000503781	A2475S-7423G>T:1|D2613Y-7837G>T:1|G2119D-6356G>A:1|G2663W-7987G>T:1|H2519H-7557C>T:1|K2491K-7473A>G:1|L2332L-6996C>G:1|L2701L-8103T>C:1|M2236R-6707T>G:1|M2454L-7360A>T:1|P2230T-6688C>A:1|P2580Q-7739C>A:1|Q2474*-7420C>T:1|Q2484K-7450C>A:1|R2317R-6949C>A:1|S2619Y-7856C>A:1|T2198I-6593C>T:1|T2243S-6728C>G:1|T2453K-7358C>A:1|T2579S-7735A>T:1|V2652V-7956C>G:1
luad	PPP3CA	4	ENST00000394854	D477Y-1429G>T:2|E481*-1441G>T:1|E481K-1441G>A:1|M431I-1293G>T:1|N480I-1439A>T:1|N480K-1440T>G:1|V85F-253G>T:1
luad	SLC16A9	10	ENST00000395348	A299T-895G>A:1|A431D-1292C>A:1|G319G-957A>T:1|G433V-1298G>T:2|G433W-1297G>T:1|R239W-715A>T:1|T128T-384G>T:1
luad	SPATA31A3	9	ENST00000356699	D144Y-430G>T:1|D156N-466G>A:1|D164A-491A>C:1|L1125I-3373C>A:1|L1125L-3375T>G:1|L165L-493C>T:1|L165M-493C>A:1|P155T-463C>A:2|P157H-470C>A:1|P157T-469C>A:1|Q136K-406C>A:1|Q185H-555G>T:1|Q635K-1903C>A:1|S135Y-404C>A:1|S137Y-410C>A:1|T175T-525C>A:1|V1032L-3094G>T:1
luad	STIM1	11	ENST00000300737	A79T-235G>A:1|E336*-1006G>T:1|E87Q-259G>C:1|G446C-1336G>T:1|G446V-1337G>T:2|H395Y-1183C>T:1|S449S-1347A>T:1|V138V-414A>T:1|W350L-1049G>T:1
luad	TNK2	3	ENST00000381916	A906P-2716G>C:1|E942*-2824G>T:1|G511D-1532G>A:1|P166P-498C>T:1|P634L-1901C>T:1|P914S-2740C>T:1|R1052R-3156G>C:1|R1052W-3154C>T:1|R829L-2486G>T:1|V218L-652G>T:1
luad	TP53	17	ENST00000269305	A159P-475G>C:2|A159V-476C>T:1|A161D-482C>A:1|A161V-482C>T:1|A355T-1063G>A:1|C135F-404G>T:1|C141*-423C>A:1|C141W-423C>G:1|C176F-527G>T:2|C176Y-527G>A:1|C238Y-713G>A:1|C242F-725G>T:3|C275F-824G>T:2|C277F-830G>T:2|D281E-843C>A:1|D281N-841G>A:1|D281V-842A>T:1|D281Y-841G>T:2|D57N-169G>A:1|E171*-511G>T:1|E171K-511G>A:1|E180K-538G>A:1|E198*-592G>T:2|E258*-772G>T:1|E258D-774A>T:1|E258Q-772G>C:1|E271K-811…
luad	U2AF1	21	ENST00000291552	G216R-646G>C:1|R35R-105G>T:1|S34F-101C>T:12
luad	UNC80	2	ENST00000439458	E171*-511G>T:1|G138C-412G>T:1|H150N-448C>A:1|L208M-622C>A:1|P158P-474A>T:1|Q151H-453G>C:1|S145C-433A>T:1|S210I-629G>T:2|S73Y-218C>A:1|V152D-455T>A:1|V270V-810G>A:1|W141C-423G>T:1
luad	ZNF345	19	ENST00000529555	C11F-32G>T:1|D44Y-130G>T:1|E119K-355G>A:1|E19G-56A>G:1|E19V-56A>T:1|K153N-459A>T:1|P46T-136C>A:1|R191R-573G>T:1|S243*-728C>A:1
lusc	ARHGEF17	11	ENST00000263674	E1195E-3585G>A:1|E748E-2244A>G:1|G1999D-5996G>A:1|L722F-2166G>C:1|N1837D-5509A>G:1|P831S-2491C>T:1|R628Q-1883G>A:1|T1434A-4300A>G:1|V867V-2601A>G:1|W692C-2076G>T:1
lusc	C16orf62	16	ENST00000438132	D120N-358G>A:1|D202Y-604G>T:1|K133N-399G>C:1|K684*-2050A>T:1|L813L-2439C>G:1|M90V-268A>G:2|S160T-479G>C:1|S308S-924A>G:1|T1040M-3119C>T:1
lusc	DNAH6	2	ENST00000389394	D418Y-1252G>T:1|E588K-1762G>A:1|E750*-2248G>T:1|H657Y-1969C>T:1|I600I-1800A>T:1|K3616*-10846A>T:1|M435I-1305G>C:1|R473*-1417C>T:1|S403I-1208G>T:1|V693V-2079G>A:1|V806V-2418G>A:1
lusc	FGFR3	4	ENST00000340107	D270D-810C>T:1|D760D-2280C>T:1|G382R-1144G>C:1|K717M-2150A>T:1|P39P-117G>T:1|Q45R-134A>G:1|R248C-742C>T:1|S249C-746C>G:4|S311C-932C>G:1|V702V-2106G>T:1
lusc	FGGY	1	ENST00000371218	C359C-1077C>T:1|G166E-497G>A:1|K536*-1606A>T:1|L510P-1529T>C:1|S508S-1524C>A:1|S508S-1524C>G:3
lusc	HRAS	11	ENST00000451590	G12V-35G>T:1|G13C-37G>T:2|G13R-37G>C:1|G13V-38G>T:2|Q61K-181C>A:1
lusc	KLF5	13	ENST00000377687	D418N-1252G>A:1|E202Q-604G>C:1|E419Q-1255G>C:5|H196N-586C>A:1|P156T-466C>A:1|P182L-545C>T:1|P309S-925C>T:1|T125T-375T>G:1
lusc	MB21D2	3	ENST00000392452	A309T-925G>A:1|C164Y-491G>A:1|C301Y-902G>A:1|F65L-195C>A:1|G467*-1399G>T:1|I317M-951C>G:1|L152L-456C>G:1|N371K-1113C>A:1|Q311*-931C>T:1|Q311E-931C>G:5|R151R-453G>C:1|R151R-453G>T:1|R288W-862C>T:1|R398Q-1193G>A:1|V168L-502G>C:1
lusc	MYLK	3	ENST00000360304	A1251S-3751G>T:1|A1251T-3751G>A:1|A350P-1048G>C:1|A350T-1048G>A:1|D1817G-5450A>G:1|E1313E-3939G>A:1|E1426D-4278G>C:1|E1571K-4711G>A:1|E417K-1249G>A:1|F1855L-5563T>C:1|G842S-2524G>A:1|I1466T-4397T>C:1|L533P-1598T>C:1|L657L-1971G>T:1|N1667N-5001C>T:1|N69S-206A>G:1|P203L-608C>T:1|R351G-1051A>G:1|R870P-2609G>C:1|R931W-2791C>T:1|S1373L-4118C>T:1|S1472Y-4415C>A:1|V135A-404T>C:1
lusc	NFE2L2	2	ENST00000397062	D27H-79G>C:1|D29G-86A>G:2|D29H-85G>C:4|D29N-85G>A:5|D29Y-85G>T:2|D77G-230A>G:1|D77Y-229G>T:1|E79D-237G>T:1|E79G-236A>G:1|E79K-235G>A:1|E79Q-235G>C:7|F289L-867C>A:1|G31A-92G>C:5|G31V-92G>T:1|G81S-241G>A:2|G81V-242G>T:1|H107R-320A>G:1|L30F-88C>T:4|L370V-1108C>G:1|M235I-705G>T:1|P148P-444C>T:1|Q26L-77A>T:1|Q26P-77A>C:1|Q26R-77A>G:1|R34G-100C>G:6|R34L-101G>T:1|R34P-101G>C:5|R34Q-101G>A:5|S270L-809C>T…
lusc	OCA2	15	ENST00000354638	A259S-775G>T:1|A365S-1093G>T:1|A366E-1097C>A:1|A366T-1096G>A:1|A787A-2361G>T:1|C430S-1289G>C:1|H549Q-1647C>A:1|I121I-363C>T:1|L630V-1888T>G:1|L734L-2202G>T:1|L784L-2352G>T:1|L828L-2484C>G:1|M816L-2446A>T:1|P525L-1574C>T:1|R352*-1054A>T:1|R416G-1246C>G:1|R560L-1679G>T:1|S85Y-254C>A:1|V17E-50T>A:1|V331L-991G>C:1|V350L-1048G>T:1|V350V-1050G>A:2|V412E-1235T>A:1|V553I-1657G>A:1|W274*-822G>A:1|W554C-16…
lusc	PDS5A	4	ENST00000303538	G1308V-3923G>T:1|G731A-2192G>C:1|I1231I-3693C>T:1|I1231V-3691A>G:1|N1045S-3134A>G:1|S1232N-3695G>A:1|T1253T-3759A>T:1
lusc	PIK3CA	3	ENST00000263967	C420R-1258T>C:1|D1045V-3134A>T:1|D300V-899A>T:1|D350G-1049A>G:1|D538N-1612G>A:1|E453K-1357G>A:1|E542K-1624G>A:14|E542V-1625A>T:1|E545K-1633G>A:13|E545Q-1633G>C:2|E547D-1641G>C:1|E65K-193G>A:1|E726K-2176G>A:2|E78*-232G>T:1|E81K-241G>A:1|F667L-2001C>G:1|G106V-317G>T:1|G118D-353G>A:1|H1047L-3140A>T:2|H1047R-3140A>G:5|H495L-1484A>T:1|K111N-333G>C:1|K184K-552A>G:1|L209L-627G>A:1|L540L-1620C>G:1|L658L-…
lusc	PLCL2	3	ENST00000418129	E386D-1158G>T:1|H662R-1985A>G:1|H751Q-2253C>G:1|M17V-49A>G:1|M466I-1398G>T:2|Q367R-1100A>G:1
lusc	PLXND1	3	ENST00000324093	A1242V-3725C>T:1|E1160*-3478G>T:1|E1465V-4394A>T:1|E935K-2803G>A:1|G1128G-3384G>A:1|G1192W-3574G>T:1|H105Q-315C>G:1|I1410I-4230T>A:1|I1775L-5323A>C:1|K1750N-5250G>T:1|L1412S-4235T>C:1|P1111P-3333C>T:1|Q1563H-4689G>T:1|R1144W-3430C>T:1|R644H-1931G>A:1|S1126F-3377C>T:1|S1488S-4464T>C:1|S242S-726C>T:1|S684C-2051C>G:1|T1509T-4527G>A:1
lusc	PNLDC1	6	ENST00000610273	A352A-1056G>A:1|A352A-1056G>T:1|A352V-1055C>T:1|E340E-1020G>A:1|E435D-1305G>C:1|E435Q-1303G>C:1|I483I-1449C>A:1|L44L-130C>T:1|V501V-1503C>A:1
lusc	PPIP5K1	15	ENST00000420765	E1252*-3754G>T:1|E1322D-3966G>T:1|F329V-985T>G:1|G354E-1061G>A:1|H1351Y-4051C>T:1|Q1280E-3838C>G:1|S1314R-3942C>G:1|S1414Y-4241C>A:1
lusc	PTPN22	1	ENST00000359785	D218N-652G>A:1|D611N-1831G>A:1|K411R-1232A>G:2|L381P-1142T>C:1|L566L-1696C>T:1|P155H-464C>A:1|Q268R-803A>G:1|T318T-954T>A:1
lusc	RAD21	8	ENST00000297338	A595S-1783G>T:1|G227G-681A>G:1|G240S-718G>A:1|G274V-821G>T:2|G274W-820G>T:1|H115D-343C>G:1|K596E-1786A>G:1|L255F-765G>T:1|R54Q-161G>A:1|R90W-268C>T:1
lusc	SH3TC1	4	ENST00000245105	A314A-942A>C:1|A832G-2495C>G:1|A916V-2747C>T:1|E536*-1606G>T:1|F176F-528C>T:1|G548V-1643G>T:1|R612Q-1835G>A:2
lusc	SLC30A10	1	ENST00000366926	A347A-1041C>A:1|A347D-1040C>A:1|A347S-1039G>T:1|D449Y-1345G>T:1|D476Y-1426G>T:2|L250L-748C>T:1|P272Q-815C>A:1
lusc	SV2A	1	ENST00000369146	A60P-178G>C:1|D538G-1613A>G:1|F512L-1536C>A:1|G134G-402G>T:2|G77S-229G>A:1
lusc	TP53	17	ENST00000269305	A159P-475G>C:1|A159V-476C>T:3|A161D-482C>A:1|A161S-481G>T:1|A161T-481G>A:1|A276D-827C>A:1|A69A-207T>C:1|C135F-404G>T:1|C135W-405C>G:1|C135Y-404G>A:1|C141W-423C>G:1|C141Y-422G>A:1|C176F-527G>T:3|C176Y-527G>A:2|C238F-713G>T:1|C238S-713G>C:1|C242F-725G>T:5|C242G-724T>G:1|C275W-825T>G:1|D259Y-775G>T:1|D281Y-841G>T:1|E171*-511G>T:1|E198*-592G>T:1|E204*-610G>T:3|E221*-661G>T:1|E224D-672G>C:1|E224E-672G…
lusc	USP32	17	ENST00000300896	E1425D-4275G>C:1|E1440Q-4318G>C:1|E267K-799G>A:1|E846D-2538A>C:1|F1189L-3567C>A:1|I1233M-3699C>G:1|I1279V-3835A>G:1|L1319L-3957C>G:1|P1551P-4653G>A:1|Q1161R-3482A>G:1|Q1567*-4699C>T:1|Q209Q-627A>G:1
prad	MED12	X	ENST00000374080	E1144Q-3430G>C:1|L1224F-3670C>T:2|R1871R-5611C>A:1|V1223G-3668T>G:1|V1223L-3667G>C:2
prad	PIK3CA	3	ENST00000263967	.-3207_*10delAAAAGATAACT:1|A1035A-3105T>G:1|E474A-1421A>C:1|E542A-1625A>C:1|E542K-1624G>A:3|H1047R-3140A>G:2|N345K-1035T>A:1|R108H-323G>A:1|R88Q-263G>A:1
prad	SPOP	17	ENST00000393331	D130E-390C>G:1|F102C-305T>G:2|F102S-305T>C:2|F102V-304T>G:4|F104S-311T>C:1|F125I-373T>A:1|F125L-373T>C:1|F133C-398T>G:4|F133I-397T>A:2|F133L-397T>C:1|F133L-399C>A:3|F133L-399C>G:3|F133S-398T>C:1|F133V-397T>G:5|K129E-385A>G:1|W131C-393G>C:1|W131G-391T>G:8|W131L-392G>T:2|W131R-391T>C:2|W131S-392G>C:1|Y87C-260A>G:2|Y87F-260A>T:1|Y87N-259T>A:2|Y87S-260A>C:2
sarc	CCDC168	13	ENST00000322527	D753Y-2257G>T:1|L2250*-6749T>A:1|L2250W-6749T>G:1|R1808R-5424G>A:1|V118A-353T>C:1
sarc	DNAH9	17	ENST00000262442	E3976Q-11926G>C:1|F2691V-8071T>G:1|P1649T-4945C>A:1|Q4005Q-12015G>A:1|R1456W-4366C>T:1|R965W-2893C>T:1|S1131S-3393C>T:1|T1403S-4208C>G:1|V1146A-3437T>C:1|V2951L-8851G>T:1|Y4451*-13353C>G:1
skcm	AIFM1	X	ENST00000287295	G399G-1197C>T:1|I72I-216T>C:1|S371F-1112C>T:1|S371S-1113C>T:3|T304T-912G>A:1
skcm	AKR1B1	7	ENST00000285930	F123F-369C>T:4|I205I-615C>T:2|I75I-225C>T:1|S264F-791C>T:1
skcm	ANKRD30B	18	ENST00000358984	E1256K-3766G>A:1|E1300K-3898G>A:1|E166K-496G>A:1|E961K-2881G>A:1|F733F-2199C>T:1|G1207E-3620G>A:1|K1046N-3138A>C:1|L1016V-3046T>G:1|L102F-304C>T:1|L340L-1020G>A:1|P580P-1740C>T:1|Q985L-2954A>T:1|R337R-1011G>A:3|S351*-1052C>A:1|S351L-1052C>T:1|V1045V-3135G>A:1|V1098I-3292G>A:1
skcm	ARIH2OS	3	ENST00000408959	D114N-340G>A:1|E104K-310G>A:2|P103P-309G>A:1|P103T-307C>A:1|P113S-337C>T:1
skcm	ARL16	17	ENST00000397498	G6R-16G>A:4|R11C-31C>T:1|R2K-5G>A:1|S10S-30C>T:1
skcm	ATP2B1	12	ENST00000428670	E407E-1221G>A:1|E407K-1219G>A:1|F855F-2565C>T:3|K351T-1052A>C:1|P626L-1877C>T:1|R1138K-3413G>A:1|R991Q-2972G>A:1|T97T-291C>T:1
skcm	BAAT	9	ENST00000259407	E175K-523G>A:1|F320F-960C>T:3|F322F-966C>T:1|G169D-506G>A:1|G230R-688G>A:1|G237E-710G>A:1|L153L-459C>T:2|L406F-1216C>T:1|L82L-246G>A:1|P100S-298C>T:1|P263S-787C>T:1|P312S-934C>T:1|P412L-1235C>T:1|R139Q-416G>A:1|R177W-529C>T:1|S64P-190T>C:1|Y368C-1103A>G:1
skcm	BCL2L12	19	ENST00000246785	F17F-51C>T:9|F246F-738C>T:2|F8F-24C>T:2|G6E-17G>A:1|G6R-16G>A:1|L7L-19C>T:1|P167T-499C>A:1|P193L-578C>T:1|P193S-577C>T:1|R18W-52C>T:3|S230L-689C>T:1
skcm	BRAF	7	ENST00000288602	D594N-1780G>A:1|G466E-1397G>A:3|G469G-1407A>T:1|G469R-1405G>A:2|H235Y-703C>T:1|H574Y-1720C>T:1|H725H-2175C>T:1|H725Y-2173C>T:1|K601E-1801A>G:5|L245F-735A>C:1|L597Q-1790T>A:1|N581H-1741A>C:1|N581S-1742A>G:1|P348T-1042C>A:1|P367S-1099C>T:1|P731S-2191C>T:1|R726C-2176C>T:1|S467L-1400C>T:1|T234T-702A>T:1|T599T-1797A>C:1|V600E-1799T>A:179|V600G-1799T>G:4|V600M-1798G>A:35|V600V-1800G>A:3
skcm	CAMK4	5	ENST00000282356	E433E-1299G>A:1|G203E-608G>A:1|G375E-1124G>A:1|G424E-1271G>A:1|G424G-1272G>A:1|I183I-549C>T:2|I85I-255C>T:9|P464S-1390C>T:1|P99S-295C>T:1|Q379*-1135C>T:1|S189S-567T>C:1|S337L-1010C>T:1|T110T-330C>T:1|V468V-1404G>A:1|W33*-99G>A:1|Y135N-403T>A:1
skcm	CCDC28A	6	ENST00000332797	E14K-40G>A:1|F31F-93C>T:4|G11E-32G>A:1|L27F-79C>T:1|P19L-56C>T:1|P269R-806C>G:1|R32C-94C>T:3|R3R-9G>A:1|S256F-767C>T:1|T72T-216C>T:1
skcm	CDK4	12	ENST00000257904	K22M-65A>T:3|K22Q-64A>C:1|P250H-749C>A:1|P250P-750C>T:1|R24H-71G>A:1|R24L-71G>T:1|R24S-70C>A:1
skcm	DCAF13	8	ENST00000297579	H430Y-1288C>T:1|R112C-334C>T:1|R149K-446G>A:2|S113F-338C>T:1|S113S-339C>T:2
skcm	DCLK2	4	ENST00000302176	A445A-1335C>T:1|E475E-1425G>A:1|H285Y-853C>T:1|L538L-1614C>T:1|P163S-487C>T:1|P544S-1630C>T:1|R275C-823C>T:4|R289C-865C>T:1|S673S-2019C>T:1
skcm	DDX28	16	ENST00000332395	Q48Q-144G>A:1|R164C-490C>T:1|S442F-1325C>T:1|S442S-1326C>T:2
skcm	DDX41	5	ENST00000507955	A191V-572C>T:1|E247E-741G>A:1|E450K-1348G>A:1|H463Y-1387C>T:3|I310I-930C>T:1|P290L-869C>T:1|S4S-12G>A:1|S619S-1857C>T:1
skcm	DHX15	4	ENST00000336812	H624Y-1870C>T:1|P449L-1346C>T:1|P478S-1432C>T:1|R36W-106C>T:1|S455F-1364C>T:2|S455S-1365C>T:1
skcm	FAM13A	4	ENST00000264344	E339K-1015G>A:1|E782E-2346G>A:1|F686F-2058C>T:1|G514R-1540G>A:1|I532I-1596C>T:1|K929N-2787A>T:1|Q307*-919C>T:1|R861Q-2582G>A:1|R861R-2583G>A:3|S651F-1952C>T:1
skcm	GNA11	19	ENST00000078429	F341F-1023C>T:1|G171S-511G>A:1|I217I-651C>T:1|L170L-510G>A:1|M203L-607A>T:1|Q209H-627G>T:1|Q209L-626A>T:3|R183C-547C>T:1
skcm	GNAI2	3	ENST00000313601	A164V-491C>T:1|A227A-681C>T:1|I163N-488T>A:1|L284L-850C>T:1|P98L-293C>T:1|P98P-294C>T:1|R179C-535C>T:2|T178T-534C>T:1|T182I-545C>T:2|T182T-546C>T:1
skcm	GPCPD1	20	ENST00000379019	P176S-526C>T:1|P389S-1165C>T:1|P396L-1187C>T:1|S281F-842C>T:1|S431F-1292C>T:3|S431S-1293C>T:1|S570F-1709C>T:1
skcm	IDH1	2	ENST00000415913	D275D-825C>T:1|E361K-1081G>A:1|I189I-567T>C:1|P33S-97C>T:1|R132C-394C>T:13|R132L-395G>T:2|V386V-1158G>A:1
skcm	IL17RD	3	ENST00000296318	A636A-1908C>T:1|F160F-480C>T:1|F227F-681C>T:1|F450F-1350C>T:1|F564F-1692C>T:1|F58F-174C>T:1|L260F-778C>T:1|N532K-1596C>A:1|P165S-493C>T:1|P167S-499C>T:4|S691F-2072C>T:1|T157T-471G>A:1
skcm	KNSTRN	15	ENST00000249776	D23N-67G>A:1|E5K-13G>A:1|F34I-100T>A:1|K33K-99G>A:1|L35L-103C>T:1|P26S-76C>T:1|P28L-83C>T:1|P28S-82C>T:1|P4L-11C>T:1|R11K-32G>A:1|R32Q-95G>A:1|R32R-96G>A:5|S24F-71C>T:5
skcm	NPAS1	19	ENST00000602212	D506N-1516G>A:1|E440K-1318G>A:1|E444K-1330G>A:1|F159F-477C>T:5|G157R-469G>A:1|P442S-1324C>T:1|Q505Q-1515G>A:1|R277R-831G>A:1|R470R-1410G>A:1
skcm	NRAS	1	ENST00000369535	G12A-35G>C:1|G12D-35G>A:1|G12R-34G>C:2|G13D-38G>A:1|G13R-37G>C:2|G60G-180A>G:1|L52W-155T>G:1|P34L-101C>T:1|Q61*-181C>T:1|Q61H-183A>C:2|Q61H-183A>T:3|Q61K-181C>A:35|Q61L-182A>T:16|Q61R-182A>G:55
skcm	OASL	12	ENST00000257570	E124K-370G>A:1|F198F-594C>T:5|F437F-1311C>T:1|G144R-430G>A:1|G480S-1438G>A:1|Q195Q-585G>A:1|R143K-428G>A:1|R143R-429G>A:2|R80K-239G>A:1|S167F-500C>T:1|S69F-206C>T:1|V65L-193G>C:1
skcm	OXA1L	14	ENST00000285848	F371F-1113C>T:2|L57F-169C>T:4|P405S-1213C>T:1|P58S-172C>T:3|S319F-956C>T:1
skcm	PLK1	16	ENST00000300093	F482F-1446C>T:1|F534I-1600T>A:1|I240I-720C>T:1|K97K-291G>A:1|P323L-968C>T:1|P355L-1064C>T:1|P509P-1527C>T:1|S326L-977C>T:3|T539T-1617C>A:1
skcm	POLA2	11	ENST00000265465	F469F-1407C>T:1|G281D-842G>A:1|G281S-841G>A:1|L110*-329T>A:1|L445L-1333C>T:1|P157A-469C>G:1|P157L-470C>T:1|P157S-469C>T:1|Q159*-475C>T:1|Q211Q-633G>A:1|R164Q-491G>A:1|S173F-518C>T:1
skcm	PPP1R1A	12	ENST00000257905	E99E-297G>A:1|G167R-499G>A:1|I118I-354C>T:1|K166K-498G>A:2|K166N-498G>T:1
skcm	PTGER3	1	ENST00000460330	E370K-1108G>A:4|G373E-1118G>A:2
skcm	PTGER3	1	ENST00000356595	*419Yext*12-1257A>C:1|E400K-1198G>A:1|F133F-399C>T:1|G386E-1157G>A:1|I287I-861C>T:1|M301I-903G>A:2|R333C-997C>T:1|R355*-1063C>T:1|R355Q-1064G>A:1
skcm	RAC1	7	ENST00000356142	E31D-93A>T:1|I33I-99C>T:1|N111K-333T>G:1|P29L-86C>T:2|P29S-85C>T:11
skcm	RHOA	3	ENST00000418115	E172K-514G>A:1|P108P-324C>T:1|P75S-223C>T:1|S73F-218C>T:1|S73P-217T>C:1|S73S-219C>T:1|T77T-231C>T:1
skcm	RIPPLY3	21	ENST00000329553	E145K-433G>A:4|F103F-309C>T:1|G150E-449G>A:1|P174S-520C>T:2|P36L-107C>T:1|P36P-108C>T:1|S180F-539C>T:1
skcm	RP11-1220K2.2	7	ENST00000477922	E1520K-4558G>A:1|G1542E-4625G>A:1|G1542G-4626G>A:1|P1533S-4597C>T:1|R1536K-4607G>A:1|S1535F-4604C>T:1
skcm	RQCD1	2	ENST00000273064	H85H-255C>T:1|N88Y-262A>T:1|P131L-392C>T:8|P131S-391C>T:1|S87P-259T>C:1
skcm	SLC27A5	19	ENST00000263093	G260E-779G>A:1|L386L-1156C>T:1|N391S-1172A>G:1|Q243Q-729G>A:1|R550C-1648C>T:1|T554I-1661C>T:10|T554T-1662C>T:7|Y432C-1295A>G:1
skcm	SLC39A6	18	ENST00000269187	I749I-2247C>T:1|L145F-433C>T:1|R752C-2254C>T:2|S743S-2229C>T:1
skcm	SLC9A9	3	ENST00000316549	D231H-691G>C:1|E373E-1119G>A:1|E619K-1855G>A:1|F223F-669C>T:1|F317F-951C>T:3|G477E-1430G>A:1|G624R-1870G>A:1|I444I-1332C>T:1|K105N-315A>T:1|L448I-1342T>A:1|M435I-1305G>A:1|M460I-1380G>A:1|N96Y-286A>T:1|P90S-268C>T:1|Q157*-469C>T:1|S77N-230G>A:1
skcm	SMURF2	17	ENST00000262435	F457F-1371C>T:1|P298S-892C>T:1|P59L-176C>T:1|Q174*-520C>T:1|R427C-1279C>T:6|S473F-1418C>T:1
skcm	STXBP4	17	ENST00000376352	H526Y-1576C>T:1|I374I-1122C>T:1|I525I-1575C>T:3|K403R-1208A>G:1|P211L-632C>T:1|P211S-631C>T:1|P527L-1580C>T:1|S208S-624C>T:1
skcm	SWI5	9	ENST00000320188	N201S-602A>G:1|P34S-100C>T:4|Q6Q-18G>A:1|R7R-21G>A:1
skcm	TACC3	4	ENST00000313288	A517A-1551C>T:1|A795A-2385C>T:1|A795V-2384C>T:1|E719E-2157G>A:1|I106I-318C>T:1|I782I-2346C>T:2|L705L-2113C>T:1|L70L-208C>T:1|P417S-1249C>T:4|P456L-1367C>T:1|Q808*-2422C>T:1|S158F-473C>T:1
skcm	TBCK	4	ENST00000273980	F822F-2466C>T:1|G650G-1950G>A:1|I345I-1035C>T:1|I750I-2250C>T:3|P30S-88C>T:1|P412L-1235C>T:1|Y867H-2599T>C:1
skcm	TDRD7	9	ENST00000355295	D827D-2481C>T:1|P142L-425C>T:1|P142S-424C>T:2|Q271*-811C>T:1|R720P-2159G>C:1
skcm	TMEM154	4	ENST00000304385	E145*-433G>T:1|E28K-82G>A:1|L97F-289C>T:2|L97I-289C>A:1
skcm	TREM1	6	ENST00000244709	D182N-544G>A:1|E62E-186G>A:1|I198I-594C>T:3|I199N-596T>A:1|M100I-300G>A:1|P119P-357C>T:1|Q81*-241C>T:1
skcm	YIPF1	1	ENST00000072644	A170V-509C>T:1|S74F-221C>T:2|S74S-222C>T:2|S74T-220T>A:1
skcm	ZBTB12	6	ENST00000375527	L217L-649C>T:1|S238F-713C>T:1|S238S-714C>T:2|V213V-639G>T:1|V345M-1033G>A:1
skcm	ZNF28	19	ENST00000457749	C260C-780C>T:1|E212K-634G>A:1|E667K-1999G>A:1|F17F-51C>T:1|F392F-1176C>T:3|I180T-539T>C:1|M703I-2109G>T:1|P466S-1396C>T:1|P606L-1817C>T:1|R374C-1120C>T:1|S223F-668C>T:1|Y439N-1315T>A:1
skcm	ZNF329	19	ENST00000598312	H277H-831C>T:1|H477Y-1429C>T:1|P198S-592C>T:1|P230P-690T>G:1|S174L-521C>T:3
stes	AFF1	4	ENST00000395146	E500K-1498G>A:1|G640G-1920C>T:1|H472R-1415A>G:1|P201P-603A>G:1|P266L-797C>T:1|P510P-1530G>A:1|P544S-1630C>T:1
stes	ARHGAP28	18	ENST00000419673	D284D-852T>C:1|E150K-448G>A:1|G73G-219G>C:1|K280T-839A>C:1|K415T-1244A>C:1|K48M-143A>T:1|K71K-213A>G:1|L277P-830T>C:2|L277R-830T>G:1|L86R-257T>G:1|Q468H-1404A>C:1|Y133H-397T>C:1
stes	C12orf55	12	ENST00000524981	A2023A-6069G>A:1|F1022L-3066C>G:1|K2172N-6516A>C:1|L1457V-4369T>G:1|L2307L-6921T>C:1|N1695H-5083A>C:1|N2729T-8186A>C:1|P1665H-4994C>A:1|R1467G-4399A>G:1|R1467T-4400G>C:1|R1641W-4921C>T:1|R2709R-8125A>C:1|S1050L-3149C>T:1|S1463G-4387A>G:1|S1463R-4387A>C:2|S1675C-5024C>G:1|V1865M-5593G>A:1|V2083G-6248T>G:1
stes	CHD6	20	ENST00000373233	A1976A-5928C>T:1|A2543E-7628C>A:1|D2571N-7711G>A:1|D978N-2932G>A:1|E2163D-6489G>C:1|E2214K-6640G>A:1|G998W-2992G>T:1|H2177Q-6531C>G:1|I1964S-5891T>G:1|I2160V-6478A>G:1|K424T-1271A>C:1|N1973K-5919T>G:1|P2619P-7857T>G:1|V2564A-7691T>C:1|Y1633H-4897T>C:1
stes	COL15A1	9	ENST00000375001	A165A-495C>T:1|A32A-96G>T:1|D1187N-3559G>A:1|F1089I-3265T>A:1|F1089V-3265T>G:1|G1111R-3331G>A:1|G932G-2796C>T:1|L219R-656T>G:1|P586S-1756C>T:1|P759A-2275C>G:1|R184C-550C>T:1|S241S-723G>A:1|S991Y-2972C>A:1|T1070T-3210A>C:1|T466T-1398C>T:1|V1169F-3505G>T:1
stes	CTNNB1	3	ENST00000349496	A622P-1864G>C:1|D32H-94G>C:1|D32Y-94G>T:1|G34E-101G>A:1|G34R-100G>A:2|G84R-250G>A:1|K335T-1004A>C:1|L132L-396G>A:1|L156L-468G>C:1|Q123H-369G>T:1|R474*-1420C>T:1|R90L-269G>T:1|S33A-97T>G:1|S33P-97T>C:1|S37C-110C>G:1|S37F-110C>T:2|S681F-2042C>T:1|T339N-1016C>A:1|V136A-407T>C:1
stes	EGF	4	ENST00000265171	D701G-2102A>G:1|F651L-1953C>A:1|G370E-1109G>A:1|H959H-2877C>T:1|L823I-2467C>A:1|L960L-2880C>T:1|P1113L-3338C>T:1|R961R-2883G>A:1
stes	ETNPPL	4	ENST00000296486	D181G-542A>G:1|D181H-541G>C:1|E445K-1333G>A:1|G176G-528A>G:1|L409R-1226T>G:1|R179T-536G>C:1|T173T-519T>G:1
stes	FCRL1	1	ENST00000368176	F294L-880T>C:1|G318G-954T>G:1|L305R-914T>G:2|Q118E-352C>G:1|Q218R-653A>G:1|R332R-994A>C:1
stes	GRIN2A	16	ENST00000396573	D45D-135C>T:1|G744G-2232C>T:1|K1078T-3233A>C:1|L464P-1391T>C:1|L845V-2533C>G:1|N1323N-3969T>C:1|N805N-2415C>T:1|R1103R-3309C>A:1|R1159H-3476G>A:1|R1241W-3721C>T:1|R1372R-4114A>C:1|R1376C-4126C>T:1|S1363S-4089C>T:1|S397S-1191C>T:1|S598S-1794T>G:2|T850M-2549C>T:1|V187I-559G>A:1|V662V-1986G>A:1|Y475Y-1425C>T:1
stes	KIAA0226L	13	ENST00000429979	A115A-345T>G:1|G18E-53G>A:1|I153S-458T>G:1|I54N-161T>A:1|L493L-1479G>T:1|L653R-1958T>G:2|P443P-1329T>G:1|R450Q-1349G>A:1|S142F-425C>T:1
stes	KRAS	12	ENST00000256078	A146T-436G>A:1|G12C-34G>T:2|G12D-35G>A:6|G12S-34G>A:3|G12V-35G>T:3|G13D-38G>A:2|Q61H-183A>C:1|R135T-404G>C:1|R151T-452G>C:1
stes	MYCT1	6	ENST00000367245	G83R-247G>A:1|L142L-426C>T:1|N52T-155A>C:1|R127R-381C>A:1|R204H-611G>A:1|R98K-293G>A:1|S55G-163A>G:1|S55R-163A>C:2
stes	MYPN	10	ENST00000358913	D1208E-3624C>A:1|E936K-2806G>A:1|R1283H-3848G>A:1|R172T-515G>C:1|R276Q-827G>A:1|R822W-2464C>T:1|V1164A-3491T>C:1|V1189V-3567G>A:1|V646M-1936G>A:1
stes	NAP1L3	X	ENST00000373079	D313D-939C>T:1|E156*-466G>T:1|F440L-1318T>C:1|K320K-960G>A:1|K502M-1505A>T:1|K502R-1505A>G:2|K502T-1505A>C:1|L92L-274T>C:1|P200S-598C>T:1|R369R-1105A>C:1|S52G-154A>G:1
stes	NCOA2	8	ENST00000452400	A1070S-3208G>T:1|E1013Q-3037G>C:1|G344D-1031G>A:1|M990V-2968A>G:1|P1429S-4285C>T:1|P566L-1697C>T:1|Q222*-664C>T:1|Q957*-2869C>T:1|S342F-1025C>T:1|V961L-2881G>C:1
stes	NFE2L2	2	ENST00000397062	A452T-1354G>A:1|A493T-1477G>A:1|D29H-85G>C:1|E79G-236A>G:1|E79K-235G>A:1|E79Q-235G>C:2|E82A-245A>C:1|E82G-245A>G:1|G31A-92G>C:1|G31E-92G>A:1|G81S-241G>A:1|G81V-242G>T:1|L30F-88C>T:1|P214Q-641C>A:1|R34G-100C>G:1|W24R-70T>A:1|Y46H-136T>C:1
stes	PCNXL2	1	ENST00000258229	A1203A-3609C>T:1|D1758E-5274C>G:1|E279G-836A>G:1|G599G-1797C>G:1|G967G-2901G>C:1|I902L-2704A>C:1|M1869L-5605A>T:1|P1733T-5197C>A:1|R1445*-4333C>T:1|R1870Q-5609G>A:1|S163*-488C>A:1|Y470Y-1410C>T:1
stes	PLIN4	19	ENST00000301286	A1154A-3462G>A:1|A1282A-3846C>T:1|A403V-1208C>T:1|C1260Y-3779G>A:1|G153S-457G>A:1|L762V-2284T>G:2|Q999P-2996A>C:1|S992I-2975G>T:1|V876A-2627T>C:1
stes	RHOA	3	ENST00000418115	A61D-182C>A:1|D59G-176A>G:1|D59Y-175G>T:1|E64Q-190G>C:1|F39C-116T>G:1|G17E-50G>A:1|G62E-185G>A:2|G62R-184G>A:1|L57V-169T>G:2|L69M-205C>A:1|N41K-123C>G:1|R5W-13C>T:1|S26I-77G>T:1|T60K-179C>A:1|Y34C-101A>G:2|Y42C-125A>G:1|Y42S-125A>C:2
stes	RIMBP2	12	ENST00000261655	A434A-1302C>T:1|A698T-2092G>A:1|D760E-2280C>A:1|D995H-2983G>C:1|E1022D-3066A>C:1|F1013V-3037T>G:3|Q491*-1471C>T:1|S141C-422C>G:1|S143S-429C>T:1|T242P-724A>C:1|T242T-726G>A:1|V818M-2452G>A:1|V974V-2922C>T:1
stes	RIMS2	8	ENST00000406091	A16V-47C>T:1|D486A-1457A>C:1|E807D-2421A>C:1|F1313I-3937T>A:1|G1064G-3192A>G:1|G504G-1512C>T:1|G598G-1794A>G:1|G598G-1794A>T:1|G602G-1806C>A:1|G76G-228A>G:1|H499L-1496A>T:1|I684L-2050A>T:1|K1206T-3617A>C:1|K1251N-3753A>C:1|L1167L-3499T>C:1|L1177L-3531G>A:1|L1220P-3659T>C:1|L448L-1342T>C:3|L448V-1342T>G:4|L454L-1360C>T:1|L868P-2603T>C:1|M1005I-3015G>A:1|P1318S-3952C>T:1|P433P-1299T>C:2|P682P-2046G…
stes	RYR3	15	ENST00000389232	A1472V-4415C>T:1|A2151A-6453G>A:2|D1645Y-4933G>T:1|D836E-2508T>A:1|E1175K-3523G>A:1|E1818D-5454G>C:1|E663K-1987G>A:1|F1089L-3265T>C:1|H1558P-4673A>C:1|I565N-1694T>A:1|I981S-2942T>G:1|K3221T-9662A>C:1|K335N-1005G>T:1|K916K-2748G>A:1|K964R-2891A>G:1|L173L-519C>T:1|L2863P-8588T>C:1|L2997M-8989C>A:1|L3171L-9513C>T:1|L3249R-9746T>G:1|L4136V-12406C>G:1|L524L-1570C>T:1|P3208P-9624C>T:1|P4501H-13502C>A:1…
stes	SEMA6D	15	ENST00000316364	D289D-867T>C:1|E154K-460G>A:1|E243K-727G>A:1|E649D-1947A>C:1|E649E-1947A>G:1|K450N-1350A>T:1|K789T-2366A>C:1|L18L-54G>A:1|L192V-574T>G:1|L224R-671T>G:1|L981L-2941T>C:2|L981V-2941T>G:2|P358P-1074C>T:1|P42P-126G>A:1|Q76H-228A>C:1|Q970K-2908C>A:1|R944*-2830C>T:1|S863P-2587T>C:1|T275T-825T>G:1|T956T-2868T>G:2|V242I-724G>A:1|V725F-2173G>T:1|Y184H-550T>C:1
stes	SOHLH2	13	ENST00000554962	A315V-944C>T:1|C216F-647G>T:1|F184C-551T>G:1|K162R-485A>G:3|K162T-485A>C:1|N276T-827A>C:1|S207R-619A>C:1
stes	TRIM49C	11	ENST00000448984	E12D-36A>C:1|K384N-1152G>T:1|P319P-957C>G:1|Q44H-132A>T:1|R122W-364C>T:1|S327G-979A>G:1|S327R-979A>C:11|T322S-964A>T:1|V345G-1034T>G:1
stes	USP24	1	ENST00000294383	D582Y-1744G>T:1|D748Y-2242G>T:1|E1541A-4622A>C:1|K480N-1440G>C:1|L1104L-3312T>A:1|L1105L-3313C>T:1|L1181L-3541C>T:1|Q1016K-3046C>A:1|Q1028K-3082C>A:1|Q1028L-3083A>T:1|R1821H-5462G>A:2|S1629T-4886G>C:1|S1719L-5156C>T:1
stes	ZFYVE26	14	ENST00000347230	A1801E-5402C>A:1|C1843Y-5528G>A:1|G2365A-7094G>C:1|K2216K-6648G>A:1|P1756P-5268C>T:1|Q1930H-5790G>T:1|R2346W-7036C>T:1|R2393P-7178G>C:1|S1897L-5690C>T:1
thca	AKT1	14	ENST00000554581	E133D-399G>C:1|E17K-49G>A:3|L52R-155T>G:1
thca	BRAF	7	ENST00000288602	K601E-1801A>G:2|V600E-1799T>A:280|V600V-1800G>A:1
thca	HRAS	11	ENST00000451590	Q61K-181C>A:3|Q61R-182A>G:14
thca	NRAS	1	ENST00000369535	Q61K-181C>A:8|Q61R-182A>G:31
ucec	ABCB1	7	ENST00000265724	D1088D-3264C>T:1|D177D-531T>C:1|E618Q-1852G>C:1|H518R-1553A>G:1|L1113M-3337C>A:1|L175L-525T>C:1|L305L-913C>T:1|R157*-469C>T:1|R467W-1399C>T:4|V472M-1414G>A:1|V472V-1416G>A:1|V974F-2920G>T:1
ucec	ACTB	7	ENST00000331789	R196H-587G>A:1|R196R-588C>T:1|R210C-628C>T:1|S368F-1103C>T:1|T194T-582C>T:1
ucec	ADCY7	16	ENST00000394697	A95T-283G>A:1|A970T-2908G>A:1|C877Y-2630G>A:1|E225K-673G>A:1|L667L-2001G>A:1|M841T-2522T>C:1|P337P-1011C>A:1|R145W-433C>T:1|R846H-2537G>A:1|S645S-1935G>A:1|S925N-2774G>A:1|T417M-1250C>T:1
ucec	AKT1	14	ENST00000554581	D44N-130G>A:1|E114Q-340G>C:1|E17K-49G>A:8|K284K-852G>A:1|R346H-1037G>A:1|S240S-720C>T:1|W80R-238T>C:2
ucec	ARHGAP21	10	ENST00000396432	A1777V-5330C>T:1|D674N-2020G>A:1|E1753K-5257G>A:1|G1897G-5691C>A:1|H632Y-1894C>T:1|I906V-2716A>G:1|N1928N-5784C>T:1|P1233H-3698C>A:1|P1347H-4040C>A:1|P1424L-4271C>T:1|P982L-2945C>T:1|Q711R-2132A>G:1|R1148Q-3443G>A:1|R1529G-4585A>G:1|S1814S-5442C>T:1|S1825S-5475C>T:1|S990G-2968A>G:1|T1330M-3989C>T:1|T1479T-4437T>G:1|T1888T-5664A>G:1|V1611M-4831G>A:1|V250A-749T>C:1|V371V-1113A>G:1|V633G-1898T>G:1
ucec	BCOR	X	ENST00000378444	A1412A-4236C>G:1|A184A-552T>C:1|A283T-847G>A:1|A564T-1690G>A:1|A570T-1708G>A:1|D1050N-3148G>A:1|D1631V-4892A>T:1|D35Y-103G>T:1|E1338E-4014A>G:1|F852S-2555T>C:1|L1456P-4367T>C:1|L1673F-5019G>C:1|L640R-1919T>G:1|M217T-650T>C:1|M724V-2170A>G:1|N1459S-4376A>G:21|N1584H-4750A>C:1|Q1430*-4288C>T:1|Q1468Q-4404G>A:1|R1131W-3391C>T:1|R1136H-3407G>A:1|R1163*-3487C>T:1|R1447H-4340G>A:1|S173S-519C>T:1|S226P-…
ucec	CACNA2D2	3	ENST00000479441	D167N-499G>A:1|D325D-975C>T:1|D718N-2152G>A:1|D749N-2245G>A:1|G556G-1668C>T:1|L321L-961C>T:1|L837L-2511G>A:1|N199Y-595A>T:1|R791H-2372G>A:1|S331S-993G>A:1|T320T-960G>A:1|T420M-1259C>T:1|T734M-2201C>T:1
ucec	CAPN3	15	ENST00000397163	A133T-397G>A:1|I54I-162C>T:1|P245P-735T>C:1|R490W-1468C>T:1|R493R-1477C>A:1|R493W-1477C>T:1|R698H-2093G>A:1|Y770Y-2310C>T:1
ucec	CCDC19	1	ENST00000368099	E95D-285G>T:1|H433H-1299C>T:1|R236Q-707G>A:2|R236W-706C>T:1|R303Q-908G>A:1|R393H-1178G>A:1|R443W-1327C>T:1|S11P-31T>C:1
ucec	CCND1	11	ENST00000227507	A154T-460G>A:1|C106C-318C>T:1|C285*-855C>A:1|E272*-814G>T:1|E280*-838G>T:1|L244I-730C>A:1|P287H-860C>A:2|P287S-859C>T:2|P287T-859C>A:1|R260H-779G>A:1|S166Y-497C>A:1|T286A-856A>G:1|T286I-857C>T:4|T286R-857C>G:1|V281E-842T>A:1|V293G-878T>G:1
ucec	CCT6B	17	ENST00000314144	G478G-1434C>T:1|K265N-795A>C:1|K265N-795A>T:1|R396C-1186C>T:1|V139A-416T>C:1|V376A-1127T>C:1
ucec	CDC25A	3	ENST00000302506	A308V-923C>T:1|A366T-1096G>A:1|L127V-379C>G:1|R278*-832C>T:1|R446*-1336A>T:3
ucec	CDH23	10	ENST00000224721	A1257T-3769G>A:1|A1326T-3976G>A:1|A1357T-4069G>A:1|E1600K-4798G>A:1|G1228D-3683G>A:1|G1256G-3768C>T:1|I1468I-4404C>T:1|L1392F-4176G>C:1|R1507Q-4520G>A:1|Y1202Y-3606C>T:1|Y2000Y-6000C>T:1
ucec	CEP192	18	ENST00000506447	A8T-22G>A:1|C396S-1186T>A:1|D1421E-4263T>A:1|E184K-550G>A:1|G134R-400G>A:1|I1489I-4467T>C:1|L1250V-3748C>G:1|L2459V-7375C>G:1|L362F-1084C>T:1|P824L-2471C>T:1|Q2234*-6700C>T:1|S773G-2317A>G:1|T125A-373A>G:1|T2131I-6392C>T:1|T542T-1626T>G:1|T549T-1647G>A:1|T680T-2040G>C:1|T682M-2045C>T:1|T682T-2046G>A:1|V1889I-5665G>A:1|W1403*-4209G>A:1
ucec	CFB	6	ENST00000456570	E126K-376G>A:1|L203L-609C>T:1|N468H-1402A>C:1|P86S-256C>T:1|P90H-269C>A:1|R127W-379C>T:1|R62Q-185G>A:1|T182T-546T>C:1|T838T-2514G>A:1
ucec	CLCA2	1	ENST00000370565	A597T-1789G>A:1|K936R-2807A>G:1|L589V-1765C>G:1|R560W-1678C>T:2
ucec	CTNNB1	3	ENST00000349496	A360A-1080T>A:1|A633A-1899T>C:1|D32A-95A>C:2|D32G-95A>G:1|D32H-94G>C:1|D32N-94G>A:3|D32V-95A>T:1|D32Y-94G>T:3|E334K-1000G>A:1|G34E-101G>A:4|G34R-100G>A:5|G34R-100G>C:1|G34V-101G>T:4|H118H-354T>C:1|I35S-104T>G:1|K170M-509A>T:1|L344L-1030C>T:1|Q623E-1867C>G:1|R386G-1156A>G:1|R515Q-1544G>A:1|S33C-98C>G:7|S33F-98C>T:5|S33P-97T>C:2|S33Y-98C>A:4|S37A-109T>G:2|S37C-110C>G:6|S37F-110C>T:8|S37P-109T>C:1|S…
ucec	DET1	15	ENST00000564406	R265W-793C>T:1|R317W-949C>T:3|R329C-985C>T:1|R329H-986G>A:1|R36W-106C>T:1|R527R-1581C>T:1|V543M-1627G>A:1
ucec	DHX38	16	ENST00000268482	G603E-1808G>A:1|G861G-2583C>T:1|L921L-2763C>G:1|L959P-2876T>C:1|M747I-2241G>A:1|N893N-2679C>T:1|R1164W-3490C>T:1|R586Q-1757G>A:1|R944Q-2831G>A:1|R990R-2968C>A:1|S159L-476C>T:1|S34N-101G>A:1|T308T-924G>A:1|T860T-2580G>A:1|V422A-1265T>C:1
ucec	EHBP1L1	11	ENST00000309295	A549A-1647C>A:1|D166N-496G>A:1|E1145E-3435G>A:1|E76D-228G>T:1|G320G-960G>C:1|N1416N-4248C>T:1|R1355Q-4064G>A:1|R50C-148C>T:1|R50H-149G>A:2|R67Q-200G>A:1|S1473L-4418C>T:1|S554S-1662C>A:1
ucec	EPHA10	1	ENST00000373048	E496K-1486G>A:1|F789F-2367C>T:1|G238R-712G>A:1|R150H-449G>A:2|R205H-614G>A:1|R737R-2211G>A:1|V568I-1702G>A:1
ucec	ERBB3	12	ENST00000267101	A17T-49G>A:1|A232T-694G>A:1|A245V-734C>T:2|D297N-889G>A:1|D297V-890A>T:1|D297Y-889G>T:1|E332K-994G>A:1|E928G-2783A>G:1|F219L-655T>C:1|F219L-657T>G:1|F219V-655T>G:1|G216A-647G>C:2|G284R-850G>A:1|G337R-1009G>A:1|N487N-1461T>C:1|P1326T-3976C>A:1|R103H-308G>A:1|R1122R-3364C>A:1|R258C-772C>T:1|R475W-1423C>T:1|R481Q-1442G>A:1|R81Q-242G>A:1|S1065F-3194C>T:1|S1216F-3647C>T:1|S1229L-3686C>T:1|S289S-867C>T…
ucec	ESR1	6	ENST00000440973	D538G-1613A>G:2|L440L-1320G>A:1|L448L-1344C>G:1|M286T-857T>C:1|R555C-1663C>T:1|S559S-1677C>T:1|V533M-1597G>A:1|Y191H-571T>C:1|Y537N-1609T>A:1|Y537S-1610A>C:1|Y73H-217T>C:1
ucec	FGFR2	10	ENST00000457416	C383R-1147T>C:4|E219G-656A>G:1|N440Y-1318A>T:1|N550K-1650T>A:4|P253R-758C>G:1|R203H-608G>A:1|R451H-1352G>A:1|R479R-1435A>C:1|R665W-1993C>T:2|S252W-755C>G:21|T108S-323C>G:1|V396D-1187T>A:1|Y376C-1127A>G:2
ucec	FOXO3	6	ENST00000406360	A305A-915G>A:1|L165P-494T>C:1|M328I-984G>T:1|M580I-1740G>A:1|N316N-948C>T:2|P147R-440C>G:1|R219*-655C>T:1|S330S-990C>T:1|T433T-1299G>A:1
ucec	FUS	16	ENST00000254108	G166G-498T>A:1|G223G-669C>T:1|G227G-681C>T:1|G228G-684C>T:2|G385D-1154G>A:1|G454G-1362C>G:1|R372Q-1115G>A:1|R383C-1147C>T:1|R394C-1180C>T:1|S108N-323G>A:1
ucec	GPR39	2	ENST00000329321	A307A-921G>A:1|F355F-1065C>T:1|L110P-329T>C:1|S337S-1011G>A:2|T345T-1035G>T:1
ucec	GRIP1	12	ENST00000398016	A775A-2325C>G:1|D201D-603C>T:1|E595K-1783G>A:1|F714F-2142C>T:1|G293G-879C>T:1|G988*-2962G>T:1|P187S-559C>T:1|P630A-1888C>G:2|R167*-499C>T:1|R493Q-1478G>A:1|R542T-1625G>C:1
ucec	HIVEP1	6	ENST00000379388	A1332T-3994G>A:1|A2562A-7686C>T:1|A85T-253G>A:1|C2579C-7737C>T:1|E1343K-4027G>A:1|E1553K-4657G>A:1|G2500D-7499G>A:1|H638H-1914C>T:2|K481T-1442A>C:1|L59P-176T>C:1|M1112V-3334A>G:1|N1502D-4504A>G:1|P216S-646C>T:1|P2274P-6822G>A:1|Q2157*-6469C>T:1|R2695Q-8084G>A:1|S1109L-3326C>T:1|S2180F-6539C>T:1|S2590S-7770C>T:1|T1330T-3990G>A:1|T1653A-4957A>G:1|T1982A-5944A>G:1|T599I-1796C>T:1|T618I-1853C>T:1|V24…
ucec	IARS	9	ENST00000375643	F11C-32T>G:1|I64V-190A>G:1|L230L-690A>G:1|R334Q-1001G>A:1|R334W-1000C>T:1|R604Q-1811G>A:1|S613S-1839C>T:1|T1030I-3089C>T:2
ucec	ING1	13	ENST00000375774	D370Y-1108G>T:1|E352K-1054G>A:1|G368D-1103G>A:1|P390H-1169C>A:1|R203C-607C>T:1|R297C-889C>T:1|R339*-1015C>T:4|V235M-703G>A:2
ucec	KATNB1	16	ENST00000379661	D368D-1104C>T:1|L567L-1701G>A:1|R34Q-101G>A:1|R370H-1109G>A:1|R373H-1118G>A:2|V268A-803T>C:1|V559I-1675G>A:1
ucec	KIF11	10	ENST00000260731	A37T-109G>A:1|C704G-2110T>G:1|K903N-2709A>C:1|L468L-1404G>A:1|L500F-1498C>T:1|M606T-1817T>C:1|M884I-2652G>A:1|V978E-2933T>A:1|V978I-2932G>A:1
ucec	KRAS	12	ENST00000256078	A146T-436G>A:1|A146V-437C>T:1|A59G-176C>G:1|G12A-35G>C:5|G12C-34G>T:5|G12D-35G>A:27|G12S-34G>A:3|G12V-35G>T:17|G13C-37G>T:3|G13D-38G>A:8|G13G-39C>T:1|G13V-38G>T:1|I24N-71T>A:1|L23L-69A>G:1|Q61H-183A>C:1|R164Q-491G>A:2|T20R-59C>G:1|T20T-60G>A:1
ucec	KSR2	12	ENST00000339824	D577Y-1729G>T:1|F316L-946T>C:1|H868H-2604C>T:1|K708E-2122A>G:1|L308L-924G>A:1|P181P-543C>T:1|P261P-783G>A:2|P262P-786G>A:1|P292P-876G>A:1|P455L-1364C>T:1|Q126P-377A>C:1|Q657R-1970A>G:1|R253Q-758G>A:1|R263C-787C>T:1|T424M-1271C>T:1|T584M-1751C>T:1|V182M-544G>A:1|V224M-670G>A:1
ucec	MAX	14	ENST00000358664	H28R-83A>G:3|R100H-299G>A:2|R60Q-179G>A:3|S138S-414G>A:1
ucec	MECOM	3	ENST00000264674	D591G-1772A>G:1|E956G-2867A>G:1|F733L-2199T>G:1|R270C-808C>T:1|R270S-808C>A:2|R815Q-2444G>A:2|S238S-714G>T:1|S594P-1780T>C:1|S594S-1782G>A:1|T294R-881C>G:1
ucec	MPHOSPH8	13	ENST00000361479	D717N-2149G>A:1|I734M-2202A>G:2|K222R-665A>G:1|T500M-1499C>T:1|V848F-2542G>T:1|Y76Y-228C>T:1
ucec	MYCN	2	ENST00000281043	A333A-999C>T:1|H386R-1157A>G:1|P44L-131C>T:6|P44P-132C>T:1|R286H-857G>A:1|R286S-856C>A:1|R391H-1172G>A:1|T58K-173C>A:1
ucec	NEO1	15	ENST00000339362	D788E-2364C>G:1|G702V-2105G>T:1|H430R-1289A>G:1|K367N-1101A>T:1|L1227L-3679C>T:1|L335F-1003C>T:1|M504I-1512G>A:1|R1129H-3386G>A:1|R1139*-3415C>T:1|R460R-1380G>T:1|R460W-1378C>T:1|R608Q-1823G>A:1|R678*-2032C>T:1|S1044F-3131C>T:1|S551S-1653G>A:1|T873M-2618C>T:1|T873T-2619G>A:3|V893I-2677G>A:1
ucec	NFE2L2	2	ENST00000397062	D29H-85G>C:1|E311K-931G>A:1|E563K-1687G>A:1|E82D-246A>T:4|G81C-241G>T:1|G81S-241G>A:2|H150Y-448C>T:1|R34G-100C>G:6|R43G-127C>G:1|R449H-1346G>A:1|T80R-239C>G:1
ucec	NRAS	1	ENST00000369535	G12D-35G>A:3|G13D-38G>A:1|Q61R-182A>G:4
ucec	NXF2	X	ENST00000395088	A619T-1855G>A:2|A621A-1863C>A:1|R53H-158G>A:1|R87I-260G>T:1|R98H-293G>A:1
ucec	PHYH	10	ENST00000263038	C191C-573C>T:1|G204S-610G>A:1|H220H-660C>T:1|L72I-214C>A:1|R201R-601C>A:1|R201W-601C>T:1
ucec	PI4KB	1	ENST00000368875	A118A-354C>T:1|F497L-1491C>A:1|G123G-369C>T:1|G731G-2193C>T:2|I762I-2286C>T:1|L410P-1229T>C:1|L643L-1929C>G:1|R303*-907C>T:2|R434Q-1301G>A:1|R663H-1988G>A:1|T30T-90T>G:1
ucec	PIK3R2	19	ENST00000222254	E274E-822G>A:1|E473E-1419G>A:1|G173G-519C>T:1|G373R-1117G>A:5|G385W-1153G>T:1|K376E-1126A>G:1|K564E-1690A>G:3|N561D-1681A>G:1|R539H-1616G>A:1|R571H-1712G>A:1|S438S-1314C>T:1|Y331C-992A>G:1|Y623Y-1869C>T:1
ucec	POTEF	2	ENST00000357462	A82A-246T>G:1|D725N-2173G>A:1|D857D-2571C>T:1|E799E-2397G>A:1|E914*-2740G>T:1|G99D-296G>A:1|K674N-2022G>T:1|L842M-2524C>A:1|N712N-2136C>T:1|P798P-2394C>T:1|P830T-2488C>A:1|R737H-2210G>A:1|S393S-1179T>C:1|V2L-4G>C:1|W120R-358T>C:1|Y245Y-735C>T:1
ucec	PPP2R1A	19	ENST00000322088	A126A-378G>A:1|A41T-121G>A:1|D254E-762C>G:1|D552N-1654G>A:1|E101K-301G>A:2|E216K-646G>A:1|K331K-993G>A:1|P179L-536C>T:1|P179R-536C>G:23|P179T-535C>A:1|Q168R-503A>G:1|Q217K-649C>A:1|Q217R-650A>G:1|Q26Q-78G>A:1|R105Q-314G>A:1|R144C-430C>T:1|R183G-547C>G:1|R183Q-548G>A:1|R183W-547C>T:5|R258C-772C>T:1|R459C-1375C>T:1|R459H-1376G>A:1|S256F-767C>T:6|S256Y-767C>A:3|V220M-658G>A:1|V298L-892G>C:1|W257L-77…
ucec	PPP2R2B	5	ENST00000336640	G399G-1197G>T:1|R263R-789G>A:1|S288L-863C>T:1|S288S-864G>A:2|T225T-675G>A:1|T265I-794C>T:1|V307I-919G>A:1
ucec	PTPN11	12	ENST00000351677	A461G-1382C>G:1|A461T-1381G>A:2|D180N-538G>A:1|G555E-1664G>A:1|H293H-879C>T:1|I328I-984T>C:1|P561P-1683G>A:1|R152H-455G>A:1|R527C-1579C>T:1|S134S-402T>C:1
ucec	PZP	12	ENST00000261336	E167Q-499G>C:1|G1012G-3036C>T:1|G1039D-3116G>A:1|G108G-324G>A:1|K315E-943A>G:1|M925V-2773A>G:1|Q1000L-2999A>T:1|R594C-1780C>T:1|R738Q-2213G>A:2|T1045T-3135T>C:1|T736M-2207C>T:2|V343I-1027G>A:1|V433V-1299A>T:1|V708L-2122G>C:1
ucec	RAD23A	19	ENST00000586534	D58N-172G>A:1|D63V-188A>T:1|G302G-906C>T:1|I66T-197T>C:1|R149Q-446G>A:1|R65H-194G>A:1|V337V-1011C>T:1
ucec	RBM39	20	ENST00000253363	R81Q-242G>A:1|S32T-95G>C:1|S38N-113G>A:1|T353I-1058C>T:5|T354I-1061C>T:1
ucec	RFTN2	2	ENST00000295049	K425K-1275A>G:1|P26P-78G>A:2|S196G-586A>G:1|S49*-146C>A:1|S49S-147A>C:1|S49S-147A>G:1
ucec	RRAS2	11	ENST00000256196	Q72H-216A>C:1|Q72L-215A>T:4|R147Q-440G>A:1
ucec	SBF2	11	ENST00000256190	A1615S-4843G>T:1|A718V-2153C>T:1|G903*-2707G>T:1|G903A-2708G>C:1|H1483R-4448A>G:1|P695P-2085G>A:1|P866P-2598G>A:1|Q261R-782A>G:1|Q620H-1860G>T:1|R1456G-4366A>G:1|R1621R-4861A>C:1|S1211Y-3632C>A:1|S783S-2349C>T:1|T1749I-5246C>T:1|T655T-1965G>A:1|V1669M-5005G>A:1
ucec	SHROOM4	X	ENST00000376020	E1110D-3330G>T:1|E1137E-3411G>A:3|E1147E-3441G>A:2|E1251*-3751G>T:1|E414K-1240G>A:1|E779D-2337G>T:1|G246D-737G>A:1|H883R-2648A>G:1|L317L-949C>T:1|P968H-2903C>A:1|Q735*-2203C>T:1|R1466*-4396C>T:1
ucec	SMARCB1	22	ENST00000263121	A125D-374C>A:1|A125V-374C>T:1|K126N-378G>C:1|R155H-464G>A:1|R158*-472C>T:1|R374W-1120C>T:1
ucec	SOX17	8	ENST00000297316	A96G-287C>G:1|K136E-406A>G:2|R150W-448C>T:1|S403I-1208G>T:7|S403S-1209C>T:1|Y366C-1097A>G:1
ucec	TCTE1	6	ENST00000371505	D210N-628G>A:2|D213N-637G>A:1|L386L-1156T>C:1|P95R-284C>G:1|Q412H-1236G>T:1|R301*-901C>T:1|R62R-186C>T:1|T224T-672C>T:1|V188M-562G>A:2|W139R-415T>C:1
ucec	TIAM2	6	ENST00000461783	A1195T-3583G>A:1|A279T-835G>A:1|A715A-2145C>T:1|E122K-364G>A:1|E1298D-3894G>T:1|G1075S-3223G>A:1|G1188R-3562G>A:1|H1093H-3279C>T:1|L1466S-4397T>C:1|P1478P-4434T>C:1|P1546P-4638C>A:1|S1202N-3605G>A:1|S355S-1065C>A:1|S665S-1995C>T:1
ucec	TNN	1	ENST00000239462	A357V-1070C>T:1|A700A-2100C>T:1|A965S-2893G>T:1|D701N-2101G>A:1|D796G-2387A>G:1|G504*-1510G>T:1|I1086I-3258C>T:1|L271L-813C>T:1|L973L-2919C>T:1|N615N-1845C>T:1|P415P-1245G>A:1|R1245T-3734G>C:1|R180C-538C>T:1|R564C-1690C>T:1|R591S-1773G>T:1|R718W-2152C>T:1|R737G-2209A>G:1|T637T-1911G>A:1|T716T-2148C>T:1|T765T-2295G>A:1|V562M-1684G>A:1|W640R-1918T>C:1
ucec	TTC6	14	ENST00000553443	A1740S-5218G>T:1|A60P-178G>C:2|A63V-188C>T:1|E190G-569A>G:1|I1809I-5427T>C:1|I476T-1427T>C:1|N1308N-3924C>T:1|N1575N-4725C>T:1|R26W-76C>T:1|R64H-191G>A:1
ucec	U2AF1	21	ENST00000291552	E201E-603G>A:1|G166V-497G>T:1|I24T-71T>C:1|S34F-101C>T:3|S34Y-101C>A:1|Y114Y-342C>T:1
ucec	UBASH3A	21	ENST00000319294	F411F-1233C>T:1|K17K-51G>A:1|L600L-1800C>T:1|P554L-1661C>T:1|S314R-942C>A:1|T296M-887C>T:2|V318A-953T>C:1|Y128Y-384C>T:1
ucec	UBE3A	15	ENST00000397954	E459*-1375G>T:1|G117G-351C>T:1|I70I-210T>C:1|K870K-2610A>G:1|S298G-892A>G:2|S372L-1115C>T:1
ucec	VSTM4	10	ENST00000332853	K258E-772A>G:1|L101L-301C>T:1|R100H-299G>A:1|R97Q-290G>A:1|R97W-289C>T:1
